# Supplementary material for: Guide-specific loss of efficiency and off-target reduction with Cas9 variants
Source: Nucleic Acids Res. 2023 Aug 24;51(18):9880–93. doi: 10.1093/nar/gkad702 (PMC10570041; doi:10.1093/nar/gkad702)
Supplement: gkad702_Supplemental_Files [file gkad702_supplemental_files.zip]

Archive with 13 entries (13 files):
- Supplementary Figures.pdf
- TableS1(Tilinglibrary).xlsx
- TableS10(Off-on-ratios_combined).xlsx
- TableS11(TTISS_ontarget_comparison).xlsx
- TableS12(TTISS_offtarget_comparison).xlsx
- TableS2(primer_NGS).xlsx
- TableS3(DLD1_EpiC_Readcounts).xlsx
- TableS4(DLD1_Tiling_Readcounts).xlsx
- TableS5(H2171_EpiC_Readcounts).xlsx
- TableS6(DLD1_EpiC_LFC).xlsx
- TableS7(DLD1_Tiling_LFC).xlsx
- TableS8(H2171_EpiC_LFC).xlsx
- TableS9(offtarget_readcounts).xlsx
