# Supplementary material for: Guide-specific loss of efficiency and off-target reduction with Cas9 variants
Source: Nucleic Acids Res. 2023 Aug 24;51(18):9880–93. doi: 10.1093/nar/gkad702 (PMC10570041; doi:10.1093/nar/gkad702)
Supplement: gkad702_Supplemental_Files [file gkad702_supplemental_files.zip › TableS1(Tilinglibrary).xlsx]

## Sheet: library
sgRNA	Gene	Category
GCACCATTCTCCTCCGGG	CCT3	Essential
GGGCCACAGCCATCTCGG	CCT3	Essential
TGATGTTGGAACAGGAGC	CCT3	Essential
TTTTGTTCAGATACCTGG	CCT3	Essential
AAACAGGCCCAGGATGTTT	CDC5L	Other
AAACAGTTGAATGACTTAT	CDC5L	Other
AAAGCAAGAGAGAAACAAT	CDC5L	Other
AAAGCAGTGCAAAGCCAGA	CDC5L	Other
AAAGGCGGTTCTACATTTA	CDC5L	Other
AACCATCTGGAAATAAAAA	CDC5L	Other
AACGTTACCTCTAGCCTCC	CDC5L	Other
AAGACAACAGGATCTTGAT	CDC5L	Other
AAGATGAAAATTTTGCTTG	CDC5L	Other
AAGCAGCGGTAATGAAATA	CDC5L	Other
AAGCATTAAGAAGACAGAA	CDC5L	Other
AAGGCAAAACTGTAGGGTT	CDC5L	Other
AAGGCCCAACAACCCTAAA	CDC5L	Other
AAGGCGGTTCTACATTTAA	CDC5L	Other
AAGGGCTGACTCCCCGGAG	CDC5L	Other
AAGTCACTCTCATGCAATG	CDC5L	Other
AAGTTAAACATTAATCCCG	CDC5L	Other
AAGTTCTCTTCTTTTTTGG	CDC5L	Other
AATTCAGAAGAAAAGAAAA	CDC5L	Other
AATTGAATCACTTGAAAAG	CDC5L	Other
AATTTCAAAATCATTCTTA	CDC5L	Other
ACACGCTCTGCATCTCGTA	CDC5L	Other
ACCATCTGCTTCACGTAAG	CDC5L	Other
ACCTGCAGAATTCTGTCCT	CDC5L	Other
ACCTTTTTCAGCTCTTCTT	CDC5L	Other
ACGTGCAATTTCACTCGCT	CDC5L	Other
ACGTTACCTCTAGCCTCCG	CDC5L	Other
AGAAAAGAAAAAGGAAGAG	CDC5L	Other
AGAAGATGAAAATTTTGCT	CDC5L	Other
AGAAGTATCATAAAAACCA	CDC5L	Other
AGAAGTCACTCTCATGCAA	CDC5L	Other
AGACAAACAGCATTTGAAA	CDC5L	Other
AGACAACAGGATCTTGATG	CDC5L	Other
AGATATGCTGATTTGCTGC	CDC5L	Other
AGATGAAAATTTTGCTTGG	CDC5L	Other
AGATGGAAGTGGTTAAACA	CDC5L	Other
AGATTCTGCTATTCCCCGG	CDC5L	Other
AGCAGCGGTAATGAAATAT	CDC5L	Other
AGCTCTTGACGCAGATTTC	CDC5L	Other
AGCTGAAGGGCTGACTCCC	CDC5L	Other
AGTCTGCCATTCCATCCTC	CDC5L	Other
AGTTCTCTCTACTCCATTC	CDC5L	Other
AGTTCTCTTCTTTTTTGGA	CDC5L	Other
AGTTTTTCCTCTTCTTCTC	CDC5L	Other
ATAAAAAAGGCAAAACTGT	CDC5L	Other
ATAATTCGAGGCATCTTGG	CDC5L	Other
ATCACCCTTATGAACCATC	CDC5L	Other
ATCATAATTCGAGGCATCT	CDC5L	Other
ATCATTCTTAGGGGCAGGA	CDC5L	Other
ATCCAATTGATATGGATGA	CDC5L	Other
ATCCACGAAAACTTAAACC	CDC5L	Other
ATCTCCGTTTAGGGTTGTT	CDC5L	Other
ATGACGACAGAAGCCAAGA	CDC5L	Other
ATGCCTCGAATTATGATCA	CDC5L	Other
ATGTGGACACCCCATTGAA	CDC5L	Other
ATTAAGTCCACCTTTCAAT	CDC5L	Other
ATTAATCCCGAGGATGGAA	CDC5L	Other
ATTCTGTCTTCTTAATGCT	CDC5L	Other
ATTGAAGATGCTGCTGATG	CDC5L	Other
ATTGCACGTCAAACTGCCG	CDC5L	Other
ATTTCAAAATCATTCTTAG	CDC5L	Other
ATTTCAGATGCAGAACTCC	CDC5L	Other
ATTTCCAGATGGTTCATAA	CDC5L	Other
CAAAATCATTCTTAGGGGC	CDC5L	Other
CAAATTGAACAGGCTCACT	CDC5L	Other
CAAGTGAGCCTGTTCAATT	CDC5L	Other
CAAGTTGATGCCAACTCAG	CDC5L	Other
CAATGGTCCTCCACTGAGT	CDC5L	Other
CAATTGGATCAGGCCGCGC	CDC5L	Other
CAATTTCAAAATCATTCTT	CDC5L	Other
CACATTGGTGAGGGCCATG	CDC5L	Other
CACTGAGTTGGCATCAACT	CDC5L	Other
CACTTACTTCTGATGGTCT	CDC5L	Other
CAGATTGGCCCGTGTGTAG	CDC5L	Other
CAGCTATTCTTCAAACTAG	CDC5L	Other
CAGGAAGCCCAGAACCTCA	CDC5L	Other
CAGTTATTAACTCTACTCC	CDC5L	Other
CATCCATATCAATTGGATC	CDC5L	Other
CATCTCCGTTTAGGGTTGT	CDC5L	Other
CATGACGACAGAAGCCAAG	CDC5L	Other
CATGTGACCCCTGTTTATC	CDC5L	Other
CCAATCATTGGAAGAACAG	CDC5L	Other
CCACGAACACCAGCTTCCC	CDC5L	Other
CCAGTTATTAACTCTACTC	CDC5L	Other
CCATCTGCTTCACGTAAGA	CDC5L	Other
CCCCCTTGATCATAATTCG	CDC5L	Other
CCCGAGAACATCTCCGTTT	CDC5L	Other
CCCGCTTGGCTAATACTCA	CDC5L	Other
CCCTAAACGGAGATGTTCT	CDC5L	Other
CCCTCTTACGTGAAGCAGA	CDC5L	Other
CCCTGAGTATTAGCCAAGC	CDC5L	Other
CCCTGTTTATCTGGAGAGC	CDC5L	Other
CCGAGAACATCTCCGTTTA	CDC5L	Other
CCGCTGTTCTTCCAATGAT	CDC5L	Other
CCGGAGTAGAGTTAATAAC	CDC5L	Other
CCTAAACGGAGATGTTCTC	CDC5L	Other
CCTCGAATTATGATCAAGG	CDC5L	Other
CCTGGGAAGCTGGTGTTCG	CDC5L	Other
CCTGTTTATCTGGAGAGCA	CDC5L	Other
CGACAACAAGAAAGAGAAA	CDC5L	Other
CGAGATGCAGAGCGTGTAA	CDC5L	Other
CGCTACACACGGGCCAATC	CDC5L	Other
CGGCCTGATCCAATTGATA	CDC5L	Other
CGTTCTTCCAGCTCCTTCT	CDC5L	Other
CTAAGAGCAACGCTGTTGT	CDC5L	Other
CTACCAGAAAATGCCGAGA	CDC5L	Other
CTAGTACTTCCTGCCCCTC	CDC5L	Other
CTCATGGCCCTCACCAATG	CDC5L	Other
CTCCAGGTTTAAGTTTTCG	CDC5L	Other
CTCCTGCACCAAAACATCC	CDC5L	Other
CTCCTTCTAATGGAGCTGA	CDC5L	Other
CTCGAAGAGGAGTTCTACC	CDC5L	Other
CTCGAATTATGATCAAGGG	CDC5L	Other
CTGGTTTTGTTTCTGGATT	CDC5L	Other
CTTCCAATGATTGGAGCAA	CDC5L	Other
CTTTGGAGAACTTTTCATA	CDC5L	Other
GAAAATGCCGAGAAGGAGC	CDC5L	Other
GAAACAATTGGAAGAAGCA	CDC5L	Other
GAAACAGTTGAATGACTTA	CDC5L	Other
GAAATATGGGAAAAATCAG	CDC5L	Other
GAAATCTGCGTCAAGAGCT	CDC5L	Other
GAAGAGAACTTCGAGCAGC	CDC5L	Other
GAAGATGAAAATTTTGCTT	CDC5L	Other
GAAGCTTATAACCAGGTGT	CDC5L	Other
GAAGGAGTCCTAGAAAGAC	CDC5L	Other
GAAGTATCATAAAAACCAA	CDC5L	Other
GAAGTCACTCTCATGCAAT	CDC5L	Other
GAATGGTCCAGAGAAGAAG	CDC5L	Other
GAATTCTGTCCTGGGAAGC	CDC5L	Other
GAGCCCCATAGCACGAGAC	CDC5L	Other
GAGGAAAAACTCTTGCACT	CDC5L	Other
GAGTAGAGAGAACTGTGTT	CDC5L	Other
GATCAAGGGGGGCGTATGG	CDC5L	Other
GATCCAATTGATATGGATG	CDC5L	Other
GATGAAATTCTGAAAGCAG	CDC5L	Other
GATGTGGATGCTCGAAAGC	CDC5L	Other
GATGTTTTGGTGCAGGAGA	CDC5L	Other
GATTTGGATCTATTTCTCC	CDC5L	Other
GATTTTCTATGCAGCAATG	CDC5L	Other
GCCAAGAGGGCTGCAAAGA	CDC5L	Other
GCCAATCTGGCTAGTAAAA	CDC5L	Other
GCCCAAAGAGACAATGAAG	CDC5L	Other
GCCCAGGATGTTTTGGTGC	CDC5L	Other
GCCCGCTTGGCTAATACTC	CDC5L	Other
GCCCTTCAGCTCCATTAGA	CDC5L	Other
GCCGCGCTGGTTTTGTTTC	CDC5L	Other
GCCTACTTTTACAACTTCC	CDC5L	Other
GCCTCGAATTATGATCAAG	CDC5L	Other
GCTAATACTCAGGGAAAGA	CDC5L	Other
GCTATTCCCCGGAGGCTAG	CDC5L	Other
GCTCCTTCTCGGCATTTTC	CDC5L	Other
GGAAGAAGCAAGGTATGTG	CDC5L	Other
GGACCATTGCTCCAATCAT	CDC5L	Other
GGCAGGCTTTTTTTCAAAT	CDC5L	Other
GGCGTATGGAGGAATACCG	CDC5L	Other
GGGCAGAGCCGCTACACAC	CDC5L	Other
GGGCAGGCTTTTTTTCAAA	CDC5L	Other
GGGGTGTCCACATTGGTGA	CDC5L	Other
GGTGAGGGCCATGAGGTTC	CDC5L	Other
GGTTACCAGTCTCGTGCTA	CDC5L	Other
GGTTTTTATGATACTTCTG	CDC5L	Other
GTAATGTGCTCTGAATTAT	CDC5L	Other
GTAGAGTTAATAACTGGTT	CDC5L	Other
GTAGCATTCTTCCCACACC	CDC5L	Other
GTATTAGCCAAGCGGGCTC	CDC5L	Other
GTCAAACTGCCGAGGAATC	CDC5L	Other
GTCAAGTTTTATATCTTCC	CDC5L	Other
GTGAGGGCCATGAGGTTCT	CDC5L	Other
GTGGATGCTCGAAAGCAGG	CDC5L	Other
GTGTGTAGCGGCTCTGCCC	CDC5L	Other
GTTACCAGTCTCGTGCTAT	CDC5L	Other
GTTGATGCCAACTCAGTGG	CDC5L	Other
TAAAAAAGGCAAAACTGTA	CDC5L	Other
TAAACATTAATCCCGAGGA	CDC5L	Other
TAACGTTACCTCTAGCCTC	CDC5L	Other
TAAGACAACAGGATCTTGA	CDC5L	Other
TAAGGATTATGTTCCAGAT	CDC5L	Other
TACCCTCATCCATATCAAT	CDC5L	Other
TACCTGCAGAATTCTGTCC	CDC5L	Other
TACTCAGACAAAAGTGTAC	CDC5L	Other
TAGAGTTAATAACTGGTTT	CDC5L	Other
TAGTCTGCCATTCCATCCT	CDC5L	Other
TAGTTTGAAGAATAGCTGA	CDC5L	Other
TATCATAAAAACCAAGGGC	CDC5L	Other
TATGATCAAGGGGGGCGTA	CDC5L	Other
TATTAAGTCCACCTTTCAA	CDC5L	Other
TATTTCCAGATGGTTCATA	CDC5L	Other
TCAAGTGAAGCTTATAACC	CDC5L	Other
TCAAGTTTTATATCTTCCT	CDC5L	Other
TCACTTGAAAAGAGGCTCG	CDC5L	Other
TCAGAGCACATTACCTATC	CDC5L	Other
TCAGGGAAAGAAGGCCAAG	CDC5L	Other
TCATAGTGTTCTAAGCACT	CDC5L	Other
TCCAAAGAAGAGCTGAAAA	CDC5L	Other
TCCAGAAACAAAACCAGCG	CDC5L	Other
TCCAGGAAGTTGTAAAAGT	CDC5L	Other
TCCATCTTTGCAGCCCTCT	CDC5L	Other
TCCCAGGACAGAATTCTGC	CDC5L	Other
TCCCTGAGTATTAGCCAAG	CDC5L	Other
TCCTCTTCATTGTCTCTTT	CDC5L	Other
TCCTGCACCAAAACATCCT	CDC5L	Other
TCCTTCTAATGGAGCTGAA	CDC5L	Other
TCCTTCTTTTTCACTGTCA	CDC5L	Other
TCCTTTTTACTAGCCAGAT	CDC5L	Other
TCGAAGTTCTCTTCTTTTT	CDC5L	Other
TCGAGGCATCTTGGCGGCA	CDC5L	Other
TCTGAAGCCAGAGCCCGCT	CDC5L	Other
TCTGCATCTGAAATCTAAA	CDC5L	Other
TCTGTAAATCTGTTAAAGG	CDC5L	Other
TCTGTACAACTTGTCGCTG	CDC5L	Other
TGAAGATTCTGCTATTCCC	CDC5L	Other
TGAAGCTTATAACCAGGTG	CDC5L	Other
TGCATGAGAGTGACTTCTC	CDC5L	Other
TGCCTCGAATTATGATCAA	CDC5L	Other
TGCCTTTTTTATTTCCAGA	CDC5L	Other
TGGACACCCCATTGAAAGG	CDC5L	Other
TGGATGCTCGAAAGCAGGT	CDC5L	Other
TGGGAAAAATCAGTGGTCT	CDC5L	Other
TGGGAGTTGTTCCACTCCG	CDC5L	Other
TGGGCAGAGCCGCTACACA	CDC5L	Other
TGGGGTGTCCACATTGGTG	CDC5L	Other
TGGTCTTGGCAGATCTTTC	CDC5L	Other
TGTTTAACTTGTCTCGAAG	CDC5L	Other
TTAAACAAGGAATGAGCCA	CDC5L	Other
TTAAGTCCACCTTTCAATG	CDC5L	Other
TTACCAGTCTCGTGCTATG	CDC5L	Other
TTATGGGACCAAATTGAAC	CDC5L	Other
TTCAATGGGGTGTCCACAT	CDC5L	Other
TTCACTTGAGAGCTCTCCA	CDC5L	Other
TTCAGGAAATTAAGACAAC	CDC5L	Other
TTCATAAGGGTGATGTAGA	CDC5L	Other
TTCATAGTGTTCTAAGCAC	CDC5L	Other
TTCCTCTTCATTGTCTCTT	CDC5L	Other
TTCGAGGCATCTTGGCGGC	CDC5L	Other
TTCTCTCTTGCTTTCCTCT	CDC5L	Other
TTGAAAAAAAGCCTGCCCT	CDC5L	Other
TTGAAAAGAGGCTCGAGGT	CDC5L	Other
TTGGGAGTTGTTCCACTCC	CDC5L	Other
TTGGTGCAGGAGATGGAAG	CDC5L	Other
TTTAATAGGTATGAATGGC	CDC5L	Other
TTTCTAGGACTCCTTCTAA	CDC5L	Other
TTTGGGAGTTGTTCCACTC	CDC5L	Other
TTTGTTATGCCAGATTCCT	CDC5L	Other
TTTTCTGTAAATCTGTTAA	CDC5L	Other
TTTTTTTCAAATGGGATTT	CDC5L	Other
AAAACCAGAGGTTGCTTCC	CEBPZ	Other
AAAACTCGAGCCCTTACCG	CEBPZ	Other
AAAAGAAAACATTTTATTA	CEBPZ	Other
AAACCAGAGGTTGCTTCCT	CEBPZ	Other
AAACTATATTCAGTATTCA	CEBPZ	Other
AAAGGGAGCCTCTTCTACC	CEBPZ	Other
AAATACAGCAGAAAGTCAA	CEBPZ	Other
AAATTATCAAAGTGCACCC	CEBPZ	Other
AACAAGCCTGAGGAAGAAA	CEBPZ	Other
AACAGATGGGATGCTTTTG	CEBPZ	Other
AACATTAAAGCCTGGACAC	CEBPZ	Other
AACATTGGCATGAATGCCA	CEBPZ	Other
AACCACATTCTGATGAGAA	CEBPZ	Other
AACTATATTCAGTATTCAG	CEBPZ	Other
AACTCTTTGAAAGTATCCA	CEBPZ	Other
AACTGGAACAGTTGTCCAG	CEBPZ	Other
AACTGTTTCAGCTCTGGAA	CEBPZ	Other
AAGAATTTGAAGAGCTGAT	CEBPZ	Other
AAGAGAACAAAAGGAGCTA	CEBPZ	Other
AAGCATACCTTTGCCTTTA	CEBPZ	Other
AAGCGGCCTTGGCGCCCCG	CEBPZ	Other
AAGCTCCACATATAAATGG	CEBPZ	Other
AAGGATGGTCTTTGCAAAA	CEBPZ	Other
AAGGCTCTTCTTGTGCAAG	CEBPZ	Other
AAGGTAGTGATGATGAACT	CEBPZ	Other
AAGTAATGTCTCTAACAGA	CEBPZ	Other
AATTCTCAGCAGACAATAT	CEBPZ	Other
AATTTTAATACCAGTGTCC	CEBPZ	Other
ACAAACTGAAGTGTGTGAA	CEBPZ	Other
ACACAACTCCTTTCATATT	CEBPZ	Other
ACAGAGGGTTTCTACTGAA	CEBPZ	Other
ACGTGAAAAAGAGAACAAA	CEBPZ	Other
ACTGGTGATGACAAAGTAA	CEBPZ	Other
ACTGTTCCAGTTTGTCAAA	CEBPZ	Other
ACTTAGATACAACATCCTG	CEBPZ	Other
ACTTAGGCCTGGAGGCAAA	CEBPZ	Other
ACTTTGCTGGCTCATTTCA	CEBPZ	Other
ACTTTGTCATCACCAGTCT	CEBPZ	Other
AGAAACTTCATCGTCATCC	CEBPZ	Other
AGAATGAGGAAGTGATAGA	CEBPZ	Other
AGACCTTTTGCCAGACAAT	CEBPZ	Other
AGACTTTGTTACTTAGGCC	CEBPZ	Other
AGATACAACATCCTGAGGC	CEBPZ	Other
AGATAGAAGACTGATATTA	CEBPZ	Other
AGATCCTTAAAGCAAAACC	CEBPZ	Other
AGATGCCACCATTTATATG	CEBPZ	Other
AGCAAACAGCAGTGCCTTA	CEBPZ	Other
AGCATACCTTTGCCTTTAT	CEBPZ	Other
AGCCAACTAGATGATCATC	CEBPZ	Other
AGCCAATTCACTTTCTTCA	CEBPZ	Other
AGCCACTAAGTGTTTCAGC	CEBPZ	Other
AGCCGTAACACTTCCTCCA	CEBPZ	Other
AGCTCATGAGCCACGGTAA	CEBPZ	Other
AGCTCTGGAAAGGATGATA	CEBPZ	Other
AGCTGAAAATACAAGTCTT	CEBPZ	Other
AGCTGACATTGTGTTGCGC	CEBPZ	Other
AGGAAGTGTTACGGCTCGG	CEBPZ	Other
AGGATATTCGTCATCTTCC	CEBPZ	Other
AGGATGATATGGATTTTGC	CEBPZ	Other
AGGATGGTCTTTGCAAAAA	CEBPZ	Other
AGGTCTCAAACAGCTTAGA	CEBPZ	Other
AGTAAGACGAATAGTCAAA	CEBPZ	Other
AGTAATGTCTCTAACAGAT	CEBPZ	Other
AGTCTTTGGGAACTCAAAA	CEBPZ	Other
AGTTTCTTTTCTTTTTTCT	CEBPZ	Other
ATAAAGCTCCACATATAAA	CEBPZ	Other
ATACAACATCCTGAGGCTG	CEBPZ	Other
ATACTAGTGAAGCCGAGAA	CEBPZ	Other
ATATAGTTTCCCTGAAAAG	CEBPZ	Other
ATATGAAAGGAGTTGTGTC	CEBPZ	Other
ATATTACACAGCATTATAC	CEBPZ	Other
ATCACCAGTCTGGGAATAA	CEBPZ	Other
ATCCAAAGTAGCCAGCATA	CEBPZ	Other
ATCGGGGACACTAGGTGAC	CEBPZ	Other
ATCTATTGGATGAAAATAT	CEBPZ	Other
ATCTTCTACTGCCTCCTCG	CEBPZ	Other
ATGAAAGTGAGAGCGTTCC	CEBPZ	Other
ATGAAGGCAATTGTGTCAT	CEBPZ	Other
ATGACGATGAAGTTTCTTT	CEBPZ	Other
ATGAGGAAGTGATAGATGG	CEBPZ	Other
ATGATAACTGTTTCAGCTC	CEBPZ	Other
ATGCCAATGTTATCAAACT	CEBPZ	Other
ATTGCATAATATTGAGCTT	CEBPZ	Other
ATTGTGTTGCGCCGGGTGA	CEBPZ	Other
ATTTAACTGTTTCCCACCT	CEBPZ	Other
ATTTGCTTTTTAAATCAAA	CEBPZ	Other
ATTTTTACTTCTTTTTTGC	CEBPZ	Other
CAAAGCAGCTCATGAGCCA	CEBPZ	Other
CAAAGCCCCATAAAGGCAA	CEBPZ	Other
CAAAGGACATCAGTTAATA	CEBPZ	Other
CAATCGATGACCTTCAGCA	CEBPZ	Other
CACCAGCTGAAACACTTAG	CEBPZ	Other
CACTTCATCCACTGGTATT	CEBPZ	Other
CAGATGATTTTGACTTTGC	CEBPZ	Other
CAGCAAGATTACCTTATGC	CEBPZ	Other
CAGCAGTGCCTTATGGCCT	CEBPZ	Other
CAGCGTCCTTTTGACAAAC	CEBPZ	Other
CAGCTCATGAGCCACGGTA	CEBPZ	Other
CAGGAAGATGTTGGATCCA	CEBPZ	Other
CAGTTGTCCAGTGGCAACA	CEBPZ	Other
CAGTTTGTCAAAAGGACGC	CEBPZ	Other
CATACCCTTATTCCCAGAC	CEBPZ	Other
CATATTTTCATCCAATAGA	CEBPZ	Other
CATCACCAGTCTGGGAATA	CEBPZ	Other
CATCTATTGGATGAAAATA	CEBPZ	Other
CATTAGATGAAGATTCAGA	CEBPZ	Other
CCCGCCATGGCCGCAGTCA	CEBPZ	Other
CCTATTCACACCTGTTAAA	CEBPZ	Other
CCTTGACTGCGGCCATGGC	CEBPZ	Other
CCTTTTAACAGGTGTGAAT	CEBPZ	Other
CGGCCTTGGCGCCCCGAGG	CEBPZ	Other
CTAAGAAAAGCAAGAGAAA	CEBPZ	Other
CTAGTTGGCTTCTTAAACC	CEBPZ	Other
CTATTCACACCTGTTAAAA	CEBPZ	Other
CTATTTGTATCTGCTGAAG	CEBPZ	Other
CTCAAACAGCTTAGATGGG	CEBPZ	Other
CTCCCTGGAGGAAGTGTTA	CEBPZ	Other
CTCGGAGGCACCAAGGTAA	CEBPZ	Other
CTCTTCAGCAGATACAAAT	CEBPZ	Other
CTGAAGTTGATGAAGATGG	CEBPZ	Other
CTGATACAGCTTCTGAGCA	CEBPZ	Other
CTGCCTCCTCGGGGCGCCA	CEBPZ	Other
CTGCTGAGAATTCATTACT	CEBPZ	Other
CTGCTTTGTAACAAGCCTG	CEBPZ	Other
CTTAGTACTGACTTTGGAG	CEBPZ	Other
CTTCACAAAAGCCTTCACC	CEBPZ	Other
CTTCCGATTGTCTGGCAAA	CEBPZ	Other
CTTGAGTCCTTGTTGCCAC	CEBPZ	Other
CTTTGCCTTTATGGGGCTT	CEBPZ	Other
CTTTGTTACTTAGGCCTGG	CEBPZ	Other
CTTTTAACAGGTGTGAATA	CEBPZ	Other
CTTTTCTTAGTACTGACTT	CEBPZ	Other
GAAAAGCAACATTAAAGCC	CEBPZ	Other
GAAACATTTTAAAAAGAAG	CEBPZ	Other
GAAACTATATTCAGTATTC	CEBPZ	Other
GAAAGTATCCAAGGCCATA	CEBPZ	Other
GAAATCCAAAGCCCCATAA	CEBPZ	Other
GAAGAAAGCCAAATACCAG	CEBPZ	Other
GAAGAAAGTATAGAAGACG	CEBPZ	Other
GAAGAGCCTTTTCTTCCTC	CEBPZ	Other
GAAGATGGAGGAACATTCA	CEBPZ	Other
GAAGCAACCTCTGGTTTTT	CEBPZ	Other
GAAGGCAATTGTGTCATCG	CEBPZ	Other
GAAGTTTCTTTAGGAAGTA	CEBPZ	Other
GACACAACTCCTTTCATAT	CEBPZ	Other
GACACAATTGCCTTCATCC	CEBPZ	Other
GACCTTCAGCAAGGTGAAT	CEBPZ	Other
GACTGGTGATGACAAAGTA	CEBPZ	Other
GAGAATGGGTTCTCCCTGG	CEBPZ	Other
GAGACAGACTTTGTTACTT	CEBPZ	Other
GAGCCGTAACACTTCCTCC	CEBPZ	Other
GAGGAGGCAGTAGAAGATC	CEBPZ	Other
GATACAACATCCTGAGGCT	CEBPZ	Other
GATCATACCATTTGCCTCC	CEBPZ	Other
GATCCAAGTTTGATAACAT	CEBPZ	Other
GATCCGGACGAGGAGGATG	CEBPZ	Other
GATCTTCTACTGCCTCCTC	CEBPZ	Other
GATGATGAACTTGGTAACC	CEBPZ	Other
GCAAATGATGATGAAGACA	CEBPZ	Other
GCACCCAGGAAGCAACCTC	CEBPZ	Other
GCAGGAAGATGTTGGATCC	CEBPZ	Other
GCAGTAGAAGATCCGGACG	CEBPZ	Other
GCATACCTTTGCCTTTATG	CEBPZ	Other
GCATTATCTTTGTTAGCCA	CEBPZ	Other
GCCAATTCACTTTCTTCAT	CEBPZ	Other
GCCAGACAATCGGAAGCTG	CEBPZ	Other
GCCATGATTCTTCTTATTC	CEBPZ	Other
GCCGAGAATGGGTTCTCCC	CEBPZ	Other
GCCGCAGTCAAGGAGCCTT	CEBPZ	Other
GCCTCTTCTACCTGGATGA	CEBPZ	Other
GCCTTCATCCAGGTAGAAG	CEBPZ	Other
GCGCCAAGGCCGCTTGGCA	CEBPZ	Other
GCTACTTTGGATGAGAATG	CEBPZ	Other
GCTGAAAATACAAGTCTTT	CEBPZ	Other
GCTGACATTGTGTTGCGCC	CEBPZ	Other
GCTGCCCTTCTTTTTAACA	CEBPZ	Other
GCTTGGCATGGAACTCCAA	CEBPZ	Other
GGAAAAACACTTCATCCAC	CEBPZ	Other
GGAGGCAAATGGTATGATC	CEBPZ	Other
GGAGGCTGAACGTGATGAC	CEBPZ	Other
GGATCTTCTACTGCCTCCT	CEBPZ	Other
GGATGAAGTGTTTTTCCAC	CEBPZ	Other
GGATGATATGGATTTTGCT	CEBPZ	Other
GGCACCAAGGTAACGGCCG	CEBPZ	Other
GGCTCCTTGACTGCGGCCA	CEBPZ	Other
GGGACACTAGGTGACAGGA	CEBPZ	Other
GGTCTCAAACAGCTTAGAT	CEBPZ	Other
GGTGAAGGCTTTTGTGAAG	CEBPZ	Other
GGTTCATCTTCTTCAACTA	CEBPZ	Other
GTAAACATCCCAATATGAA	CEBPZ	Other
GTAAGACGAATAGTCAAAA	CEBPZ	Other
GTAAGGGCTCGAGTTTTAG	CEBPZ	Other
GTAGAAACCAAAAAACCAG	CEBPZ	Other
GTAGAAACCCTCTGTTCTG	CEBPZ	Other
GTAGAAGATCCGGACGAGG	CEBPZ	Other
GTCTTTGCAAAAAGGGCCA	CEBPZ	Other
GTGAAAAAACTTGAGACAG	CEBPZ	Other
GTGAACCTTGTTAAAAAGA	CEBPZ	Other
GTGCAAGTGGTAAATAAAC	CEBPZ	Other
GTGCATTTTCATCCCTCCG	CEBPZ	Other
GTTAAAGAGAAACAAAAAC	CEBPZ	Other
GTTCCATGCCAAGCGGCCT	CEBPZ	Other
GTTCTCTTTTTCACGTTTC	CEBPZ	Other
GTTTATCTTTCTTTACTTT	CEBPZ	Other
TAAAAGTTTGGCCATCTAT	CEBPZ	Other
TAAACCTGGTTTTGCTTTA	CEBPZ	Other
TAAGGTGAAAAATAAGAAT	CEBPZ	Other
TAATAAAATGTTTTCTTTT	CEBPZ	Other
TACCGGATGATCATCTAGT	CEBPZ	Other
TACCTTATGCTGGCTACTT	CEBPZ	Other
TACTAGTGAAGCCGAGAAT	CEBPZ	Other
TACTTTGTCATCACCAGTC	CEBPZ	Other
TAGAGTGAAATCCTGCAGT	CEBPZ	Other
TATCCTCATCCTCCTCGTC	CEBPZ	Other
TATTCAGGGGACCCACTGC	CEBPZ	Other
TATTTTTATTATTTATTTT	CEBPZ	Other
TCAAAAAACTAAAAAACAA	CEBPZ	Other
TCAGCAGATACAAATAGGC	CEBPZ	Other
TCCAAAGGCTCCTTGACTG	CEBPZ	Other
TCCAGGGAGAACCCATTCT	CEBPZ	Other
TCCCATGAAGAAAGTGAAT	CEBPZ	Other
TCCTCAGCTTCCGATTGTC	CEBPZ	Other
TCCTGAATAAGAAGAATCA	CEBPZ	Other
TCCTTGACTGCGGCCATGG	CEBPZ	Other
TCGGGGCGCCAAGGCCGCT	CEBPZ	Other
TCTCATCAGAATGTGGTTC	CEBPZ	Other
TCTTTCTTTACTTTCGGTG	CEBPZ	Other
TCTTTGAAACCCCAGCCTC	CEBPZ	Other
TGAACCTTGTTAAAAAGAA	CEBPZ	Other
TGAAGGCAATTGTGTCATC	CEBPZ	Other
TGATACAGCTTCTGAGCAA	CEBPZ	Other
TGATAGATGGAGGCAAAAA	CEBPZ	Other
TGCAAGTGGTAAATAAACT	CEBPZ	Other
TGCACTTTGATAATTTGAA	CEBPZ	Other
TGCCATTCTCATCAGAATG	CEBPZ	Other
TGCTTAGCGCCCTTTTAAC	CEBPZ	Other
TGGAACACGTCATCAACCC	CEBPZ	Other
TGGAATTTTCTTTTTCAGC	CEBPZ	Other
TGGAGGAAGTGTTACGGCT	CEBPZ	Other
TGGTTTCTACATCAGTTTC	CEBPZ	Other
TGTATCTGCTGAAGAGGTA	CEBPZ	Other
TGTGTCTGGTGAAGTAGAA	CEBPZ	Other
TGTTAAAGAGAAACAAAAA	CEBPZ	Other
TGTTTACTTTTGCTTTTTT	CEBPZ	Other
TGTTTTTTAGTTTTTTGAG	CEBPZ	Other
TTAAGAAACATAGCTTGCT	CEBPZ	Other
TTACGGCTCGGAGGCACCA	CEBPZ	Other
TTAGAGTGAAATCCTGCAG	CEBPZ	Other
TTAGTGGCTGAATTTGTGC	CEBPZ	Other
TTCACTCTAATGAGATTTT	CEBPZ	Other
TTCAGCTCCACAGAACAGA	CEBPZ	Other
TTCCAATTCACCTTGCTGA	CEBPZ	Other
TTGCAAAAAGGGCCACGGA	CEBPZ	Other
TTGCTGAAGTTGATGAAGA	CEBPZ	Other
TTGGCTTTCTTCTTTTGCA	CEBPZ	Other
TTGTGGCAATTCTGTTCTG	CEBPZ	Other
TTGTGTCATCGGGGACACT	CEBPZ	Other
TTTATGGGGCTTTGGATTT	CEBPZ	Other
TTTATTCAAAATCTTAATT	CEBPZ	Other
TTTCAGAGATTTGTAGACA	CEBPZ	Other
TTTCAGCTCCACAGAACAG	CEBPZ	Other
TTTGCAAAAAGGGCCACGG	CEBPZ	Other
TTTGCAAAGACCATCCTTC	CEBPZ	Other
TTTGGAGCTGATATTTGAG	CEBPZ	Other
TTTGGAGTTCCATGCCAAG	CEBPZ	Other
AAAATGAAGTGTCTAAAGA	CTCF	Other
AAACACAGCATCACAGTAA	CTCF	Other
AAACCCTTCAGGCAAAGGT	CTCF	Other
AAACGAAGAAGAGTAAACG	CTCF	Other
AAACTGCGTTATACAGAGG	CTCF	Other
AAAGACTTACCAGAGACGC	CTCF	Other
AAAGCCGCAGGGACGAAGT	CTCF	Other
AAAGGCCATGTCGCAGTCT	CTCF	Other
AAAGTGGGGGCCAATGGAG	CTCF	Other
AACATTTACACGTCGGGTA	CTCF	Other
AACCAGACGGATGGGGGTG	CTCF	Other
AACCCTTCAGGCAAAGGTA	CTCF	Other
AACCTGTAAAGTTATAATC	CTCF	Other
AACTAGGATCTTCCTGGGG	CTCF	Other
AACTGCGTTATACAGAGGA	CTCF	Other
AACTTACGCTGGTTCTGTT	CTCF	Other
AAGAAGATTCCTCTGACAG	CTCF	Other
AAGACTTACCAGAGACGCC	CTCF	Other
AAGCCGCAGGGACGAAGTT	CTCF	Other
AAGTGCCATCTCTGTGGCA	CTCF	Other
AAGTGCCCAGACTGCGACA	CTCF	Other
AATTCTCCACTGGTCACAA	CTCF	Other
ACACCCTACCTTTGCCTGA	CTCF	Other
ACACTGGCGTAATCGCACA	CTCF	Other
ACACTTGAATGGCTTCTCG	CTCF	Other
ACAGTGGCTCCAGAAGCAG	CTCF	Other
ACATGGCCTTTGTGACCAG	CTCF	Other
ACATTTACACGTCGGGTAA	CTCF	Other
ACCAGAGACGCCGGGAAGG	CTCF	Other
ACCCAGATTATAACTTTAC	CTCF	Other
ACCCCAGAACCAGACGGAT	CTCF	Other
ACCCCAGGAAGATCCTAGT	CTCF	Other
ACCCCCATCCGTCTGGTTC	CTCF	Other
ACCTGTAAAGTTATAATCT	CTCF	Other
ACGCTGGTTCTGTTTGGGC	CTCF	Other
ACTTACGCTGGTTCTGTTT	CTCF	Other
ACTTCAGTAGAAGAACTTC	CTCF	Other
ACTTTACAGGTTGTAAATA	CTCF	Other
AGAACAGACAAAAGCCGCA	CTCF	Other
AGAAGCTGCTTCTGGCGGA	CTCF	Other
AGACGCCGGGAAGGGGGCC	CTCF	Other
AGCAAACTGCGTTATACAG	CTCF	Other
AGCACCTGTGTGTGTGTTA	CTCF	Other
AGCATTCCTATATTGAGCA	CTCF	Other
AGCCGCAGGGACGAAGTTG	CTCF	Other
AGCGGAGAGGACGACCCCC	CTCF	Other
AGCTTGTATGTGTCCCTGC	CTCF	Other
AGGAACAGCCCATAAACAT	CTCF	Other
AGGACGAGTACCTAGAGAA	CTCF	Other
AGGTGGAGACACTAGAACA	CTCF	Other
AGGTTGAAGACCAGAATAC	CTCF	Other
AGTCCGAAACTTTTATTAA	CTCF	Other
AGTGTACAGATGGTGATGA	CTCF	Other
AGTGTCTCCACCTCTCCAT	CTCF	Other
ATAATTGTGCTGGCCCAGA	CTCF	Other
ATAGCCCGAAAAAGTGATT	CTCF	Other
ATCACCTTAACACACACAC	CTCF	Other
ATCATGCTGAGGATCATCT	CTCF	Other
ATCTTCATGGTACCACTTT	CTCF	Other
ATGAAGACTGAAGTAATGG	CTCF	Other
ATGCTCGGTTTACCCAAAG	CTCF	Other
ATGGCGTAGAGGGGGAAAA	CTCF	Other
ATGGTGATGATGGAACAGC	CTCF	Other
ATGTTATATTTGTCATGCT	CTCF	Other
ATTACGCTTGTAGACAGGT	CTCF	Other
CAAAGGCCATGTCGCAGTC	CTCF	Other
CAACAAAAATTAAAAAGAA	CTCF	Other
CAAGGGGAACTTCCACCCC	CTCF	Other
CAAGTGCCATCTCTGTGGC	CTCF	Other
CACAAGCGCACCCACACCG	CTCF	Other
CACACAAGTGCCATCTCTG	CTCF	Other
CACAGAGATGGCACTTGTG	CTCF	Other
CACCCGCCAAGAAGCGGAG	CTCF	Other
CACCCTACCTTTGCCTGAA	CTCF	Other
CACCTCACCCCCATCCGTC	CTCF	Other
CACTTACCCCAGAACCAGA	CTCF	Other
CACTTGAATGGCTTCTCGT	CTCF	Other
CAGAACAGTCACCCTCCTG	CTCF	Other
CAGAAGCACACAGAAAATG	CTCF	Other
CAGACGGATGGGGGTGAGG	CTCF	Other
CAGATGAAGACTGAAGTAA	CTCF	Other
CAGATGCTGAGCCCGCAGA	CTCF	Other
CAGCATGATGGACCGGTGA	CTCF	Other
CAGGAGGGTCTGCTATCAG	CTCF	Other
CAGGCGTAAGGCTTCTCCC	CTCF	Other
CAGGCTGAGGCTCTGGCTC	CTCF	Other
CAGGTACAGTCACAGGAAC	CTCF	Other
CAGGTTCAATTTCTACGGC	CTCF	Other
CAGTGGGGACAGTGAAATT	CTCF	Other
CATCTTCATGGTACCACTT	CTCF	Other
CATGAGAACCCATTCAGGT	CTCF	Other
CATGATGGACCGGTGATGG	CTCF	Other
CATGGGTTCACTTTCCGCA	CTCF	Other
CATGTCGAGAAGCTGCTTC	CTCF	Other
CCACAGCAGCCTCTGCTTC	CTCF	Other
CCAGAAGCAGAGGCTGCTG	CTCF	Other
CCAGATCTGGACGACAATG	CTCF	Other
CCAGATGCTGAGCCCGCAG	CTCF	Other
CCAGCAACAGCTATCATTC	CTCF	Other
CCCACCACCCGCCAAGAAG	CTCF	Other
CCCAGAACCAGACGGATGG	CTCF	Other
CCCCAGAACCAGACGGATG	CTCF	Other
CCCCATCCGTCTGGTTCTG	CTCF	Other
CCCCCATCCGTCTGGTTCT	CTCF	Other
CCCGCAGAGGGAGAGGAAG	CTCF	Other
CCGCTTCTTGGCGGGTGGT	CTCF	Other
CCTCATTGTCGTCCAGATC	CTCF	Other
CCTCTGCGGGCTCAGCATC	CTCF	Other
CCTCTTCCTCTCCCTCTGC	CTCF	Other
CCTGAAACCCTTCAGGCAA	CTCF	Other
CCTGAATGATAGCTGTTGC	CTCF	Other
CCTTTGCCTGAAGGGTTTC	CTCF	Other
CGCACATGGAACACTTGAA	CTCF	Other
CGCAGTCTGGGCACTTGTG	CTCF	Other
CGCAGTGGCTGCAGGCGTA	CTCF	Other
CGCTTCTTGGCGGGTGGTG	CTCF	Other
CGGGCGTGAGGTCTCCGTT	CTCF	Other
CGTCCTCTCCGCTTCTTGG	CTCF	Other
CGTCTGGTTCTGGGGTAAG	CTCF	Other
CTACTGAAGTGGTAGCAAC	CTCF	Other
CTATGACTGTGTCACAGTG	CTCF	Other
CTCAATTGCACCTGTATTC	CTCF	Other
CTCTCCGCTTCTTGGCGGG	CTCF	Other
CTGCCACAGATGCCCCCAA	CTCF	Other
CTGGACGACAATGAGGATG	CTCF	Other
CTGGCCCAGATGGCGTAGA	CTCF	Other
CTGGGTCTTTTTGCCAACT	CTCF	Other
CTTACCAGAGACGCCGGGA	CTCF	Other
CTTACCCAAATCACTTTTT	CTCF	Other
CTTCAGTAGAAGAACTTCA	CTCF	Other
CTTCATCTGAAGAAGGGTG	CTCF	Other
CTTGGCGGGTGGTGGGGCT	CTCF	Other
CTTGTGTGACTTCTGATGC	CTCF	Other
CTTTCTTTTTAATTTTTGT	CTCF	Other
CTTTTGTCTGTTCTAAGTG	CTCF	Other
GAAAATGAAGTGTCTAAAG	CTCF	Other
GAAAATGCTGAACCAGATC	CTCF	Other
GAAACTTTTATTAAAGGAA	CTCF	Other
GAAGTAATGGAGGGCACAG	CTCF	Other
GAAGTTCTCCTATGTTTAT	CTCF	Other
GAATGCCCTGCCACAGAGA	CTCF	Other
GACAAATATAACATTCATA	CTCF	Other
GACATGCTGATAATTGTGC	CTCF	Other
GACCAGTGGAGAATTGGTT	CTCF	Other
GACCCCAACTTCGTCCCTG	CTCF	Other
GACGACAATGAGGATGAGG	CTCF	Other
GACTTCTGATGCTGGATGA	CTCF	Other
GAGATGATCCTCAGCATGA	CTCF	Other
GAGGATCATCTCGGGCGTG	CTCF	Other
GAGGTTAATGCAGAGAAAG	CTCF	Other
GATCCAAATTTGAACGCCG	CTCF	Other
GATCCTCAGCATGATGGAC	CTCF	Other
GATGCAGTCGAAGCCATTG	CTCF	Other
GATGGGGGTGAGGTGGTCC	CTCF	Other
GATTTTGAGGAAGAACAGC	CTCF	Other
GCACAAGCGCACCCACACC	CTCF	Other
GCAGAGGGAGAGGAAGAGG	CTCF	Other
GCAGTCGAAGCCATTGTGG	CTCF	Other
GCATCTGTGGCAGCTGGCT	CTCF	Other
GCCAACTAGGATCTTCCTG	CTCF	Other
GCCCCCTTCCCGGCGTCTC	CTCF	Other
GCGGAAGGTCTTATCGCAG	CTCF	Other
GCGTAGAGGGGGAAAATGG	CTCF	Other
GCTATGACTGTGTCACAGT	CTCF	Other
GCTGAGCCCGCAGAGGGAG	CTCF	Other
GCTGGCCCAGATGGCGTAG	CTCF	Other
GCTGGTTGGTTCTGCCAGG	CTCF	Other
GGAATGCTGCTTTCGCAAG	CTCF	Other
GGACACATACAAGCTGAAA	CTCF	Other
GGCACATGAGAACCCATTC	CTCF	Other
GGCATCTGTGGCAGCTGGC	CTCF	Other
GGCCCAGATGGCGTAGAGG	CTCF	Other
GGCGTGAGGTCTCCGTTGG	CTCF	Other
GGCTATGACTGTGTCACAG	CTCF	Other
GGCTCAGGTTCAATTTCTA	CTCF	Other
GGCTGGTGGCTGATAGTCT	CTCF	Other
GGCTGGTTGGTTCTGCCAG	CTCF	Other
GGGAAAACATTTACACGTC	CTCF	Other
GGGCGTGAGGTCTCCGTTG	CTCF	Other
GGGCTGGGGTCACAGGCTG	CTCF	Other
GGGCTGGTTGGTTCTGCCA	CTCF	Other
GGGTCACAGGCTGAGGCTC	CTCF	Other
GGGTTTCAGGTGGTTAAAG	CTCF	Other
GGTAGGGTGTGGCATATCA	CTCF	Other
GGTCGTCCTCTCCGCTTCT	CTCF	Other
GGTGGAGACACTAGAACAA	CTCF	Other
GGTTTCAGGTGGTTAAAGT	CTCF	Other
GTAACTGCAAAGCTCACAC	CTCF	Other
GTAAGGCTTCTCCCCGGTG	CTCF	Other
GTAGGGTGTGGCATATCAT	CTCF	Other
GTCAACAGCAGTGTACAGA	CTCF	Other
GTCACATTCGCTCTCATAC	CTCF	Other
GTCCTCTCCGCTTCTTGGC	CTCF	Other
GTCGAGAAGCTGCTTCTGG	CTCF	Other
GTCTTATCGCAGTGGCTGC	CTCF	Other
GTCTTCATCTGAAGAAGGG	CTCF	Other
GTGGAGACACTAGAACAAG	CTCF	Other
GTGGCAGGCATCTTCTTCC	CTCF	Other
GTGGGGGCCAATGGAGAGG	CTCF	Other
GTGGTGGGGCTGGGGTCAC	CTCF	Other
GTGTCTAAAGAGGGCCTTG	CTCF	Other
GTGTCTGTCTACGATTTTG	CTCF	Other
GTGTGGTCTCTCATCAGTG	CTCF	Other
GTTAAGGTGATTCCTCAGG	CTCF	Other
GTTTCAGGTGGTTAAAGTG	CTCF	Other
GTTTCGGACTCCTCCACAA	CTCF	Other
TAACCACCTGAAACCCTTC	CTCF	Other
TAACGCAGTTTGCTCTTTT	CTCF	Other
TAAGGCTTCTCCCCGGTGT	CTCF	Other
TAATTTTTGTTGGCTTTGG	CTCF	Other
TACACTGCTGTTGACATCC	CTCF	Other
TACCAGAGACGCCGGGAAG	CTCF	Other
TACCCCAGAACCAGACGGA	CTCF	Other
TAGAACAGACAAAAGCCGC	CTCF	Other
TAGCAACAGGTACAGTCAC	CTCF	Other
TAGCCCGAAAAAGTGATTT	CTCF	Other
TCACCGGTCCATCATGCTG	CTCF	Other
TCAGTAGAAGAACTTCAGG	CTCF	Other
TCAGTCTTCATCTGAAGAA	CTCF	Other
TCATGCTGAGGATCATCTC	CTCF	Other
TCATGTGCCTCTCCTGAAA	CTCF	Other
TCCGCTTCTTGGCGGGTGG	CTCF	Other
TCCTCTTCCTCTCCCTCTG	CTCF	Other
TCGGGCGTGAGGTCTCCGT	CTCF	Other
TCTACAAGCGTAATCACAC	CTCF	Other
TCTCCGTTGGGGGCATCTG	CTCF	Other
TCTTCATCTGAAGAAGGGT	CTCF	Other
TCTTGGCGGGTGGTGGGGC	CTCF	Other
TCTTTGTTTTTTTGGCTGG	CTCF	Other
TGAAGACTGAAGTAATGGA	CTCF	Other
TGAAGTTCTCCTATGTTTA	CTCF	Other
TGAAGTTCTTCTACTGAAG	CTCF	Other
TGACTTCTGATGCTGGATG	CTCF	Other
TGCACAAACTGCACTGAAA	CTCF	Other
TGCACAAGCGCACCCACAC	CTCF	Other
TGCCAACTAGGATCTTCCT	CTCF	Other
TGCCGAACCAATTCTCCAC	CTCF	Other
TGGCCCAGATGGCGTAGAG	CTCF	Other
TGGCTGGTGGCTGATAGTC	CTCF	Other
TGGGAAAACATTTACACGT	CTCF	Other
TGGGCTGGTTGGTTCTGCC	CTCF	Other
TGGGGGCATCTGTGGCAGC	CTCF	Other
TGGTTAAAGTGGGGGCCAA	CTCF	Other
TGGTTCTGGGGTAAGTGGC	CTCF	Other
TGGTTCTGTTTGGGCTGGT	CTCF	Other
TGTAAAATGTGCATCTTCA	CTCF	Other
TGTCCACGGCGTTCAAATT	CTCF	Other
TGTGATTACGCTTGTAGAC	CTCF	Other
TGTGTTAAGGTGATTCCTC	CTCF	Other
TTAACACACACACAGGTGC	CTCF	Other
TTAAGGTGATTCCTCAGGA	CTCF	Other
TTAATGCAGAGAAAGTGGT	CTCF	Other
TTACAGGTTGTAAATATGG	CTCF	Other
TTACCAGAGACGCCGGGAA	CTCF	Other
TTACCCAAATCACTTTTTC	CTCF	Other
TTATCAGCATGTCTTGCCA	CTCF	Other
TTCAGGCAAAGGTAGGGTG	CTCF	Other
TTCAGTAGAAGAACTTCAG	CTCF	Other
TTCAGTCTTCATCTGAAGA	CTCF	Other
TTCCCCCTCTACGCCATCT	CTCF	Other
TTCTTCCTGGCCCCCTTCC	CTCF	Other
TTCTTGCCTTGCTCAATAT	CTCF	Other
TTGAGGAAGAACAGCAGGA	CTCF	Other
TTGCAGTTACACGTGTCCA	CTCF	Other
TTGCCAACTAGGATCTTCC	CTCF	Other
TTGCCTGAAGGGTTTCAGG	CTCF	Other
TTGGCGGGTGGTGGGGCTG	CTCF	Other
TTGGTTTTCTTTGTTTTTT	CTCF	Other
TTGTGCAGTTATGCCAGCA	CTCF	Other
TTTCAGGTGGTTAAAGTGG	CTCF	Other
TTTCCCCCTCTACGCCATC	CTCF	Other
TTTCCTTTAATAAAAGTTT	CTCF	Other
TTTGAGGAAGAACAGCAGG	CTCF	Other
TTTGTGACCAGTGGAGAAT	CTCF	Other
TTTGTGCAGTTATGCCAGC	CTCF	Other
TTTTAATTTTTGTTGGCTT	CTCF	Other
TTTTCTTTGTTTTTTTGGC	CTCF	Other
TTTTGTCTGTTCTAAGTGT	CTCF	Other
AAAGCCCTGGCCCCAGAGG	E4F1	Other
AACGCTGTGGTGGCAGGGG	E4F1	Other
AAGCCCTGGCCCCAGAGGT	E4F1	Other
AAGCGCTACAAGACTAAGG	E4F1	Other
AAGCGGATTTTCTCTGTGC	E4F1	Other
AAGTGTGGAAAGAGCTTCC	E4F1	Other
ACACTTGGAGCACTTGTAG	E4F1	Other
ACAGCGTTGCTGGGCCAGG	E4F1	Other
ACAGGGGGCTGCCTGCTGG	E4F1	Other
ACCAACAAGGTCAGATGCG	E4F1	Other
ACCACAGCGTTGCTGGGCC	E4F1	Other
ACCACGAGTGCAAGCTCTG	E4F1	Other
ACCAGGCCATGCAGAACTC	E4F1	Other
ACCCAGGAGTATATCATCG	E4F1	Other
ACCCTGGAGGCCCACAAGA	E4F1	Other
ACCGGCACCTGCGCACCAA	E4F1	Other
ACCGGTGTGGCCCCTCTTG	E4F1	Other
ACCTCGATGATATACTCCT	E4F1	Other
ACCTGCGCACCAAAGGTCT	E4F1	Other
ACCTGCTCTGTCAGGCTCT	E4F1	Other
ACCTGGTGACAGATGCCAA	E4F1	Other
ACCTTGAAGGTTCTGGAGC	E4F1	Other
ACCTTTGGTGCGCAGGTGC	E4F1	Other
ACGATGCCGGAGTTCTGCA	E4F1	Other
ACGATGTGGGCCACAGTGA	E4F1	Other
ACGCACGTGCAGGTCAGCA	E4F1	Other
ACGGCGCTGGGCCCAGAGG	E4F1	Other
ACGGTCATCGTCTAGCATG	E4F1	Other
ACGTGGACTTCGTGGATGA	E4F1	Other
ACTCATCCGGCACCACCGG	E4F1	Other
ACTCCACCAACACTGTGTG	E4F1	Other
ACTGCACTGAGGACATGGG	E4F1	Other
ACTGCCAGGGGCTGGGGAC	E4F1	Other
ACTGTGGCCCACATCGTGG	E4F1	Other
ACTTCACCCGTGATTCACC	E4F1	Other
AGAAGCCCAGGCCGAAGCC	E4F1	Other
AGACCATTGCCCATGTGCG	E4F1	Other
AGACGGGGGGCTGCAGGGG	E4F1	Other
AGAGAAGGGCTCACTGGTG	E4F1	Other
AGATGCAGGAGCTGTCCCT	E4F1	Other
AGCAACGCTGTGGTGGCAG	E4F1	Other
AGCACAGTGCCCTCGCTGA	E4F1	Other
AGCAGGGGCTGGGGCTCGC	E4F1	Other
AGCAGGTAGGCCTTGGGGA	E4F1	Other
AGCATCCTCAAGGCCCACA	E4F1	Other
AGCCCAGGCCGAAGCCGGG	E4F1	Other
AGCCCCAGCCCCTGCTGGC	E4F1	Other
AGCCCCCGCCAGCAGGGGC	E4F1	Other
AGCCCTGGCCCCAGAGGTG	E4F1	Other
AGCCGTGGCTTCCGAGAGA	E4F1	Other
AGCGCCGTCTCCTCGTCCA	E4F1	Other
AGCGCGCTGCTGGGGAGGA	E4F1	Other
AGCGCTACAAGACTAAGGT	E4F1	Other
AGCGGATTTTCTCTGTGCA	E4F1	Other
AGCGGCTTCCTCGGCCTCC	E4F1	Other
AGCTACTGGTGAACAAGGA	E4F1	Other
AGCTCCAGAACCTTCAAGG	E4F1	Other
AGCTCCCCTGCTCCAGCGA	E4F1	Other
AGCTGGAGCTGCCGGCTTG	E4F1	Other
AGGAAGCCGCTGGGGGCCA	E4F1	Other
AGGACGATGTGCACAGATG	E4F1	Other
AGGACGGTGGTGGCTGCCG	E4F1	Other
AGGAGTATATCATCGAGGT	E4F1	Other
AGGCAGCCCCCTGTGGGTG	E4F1	Other
AGGCCACGGAGATCATCGA	E4F1	Other
AGGCCGAGGAAGCCGCTGG	E4F1	Other
AGGCTCTCGGGGGTGGCGA	E4F1	Other
AGGGGAGCTCCTGGGAGAC	E4F1	Other
AGGGGCTGGGGACTGGACC	E4F1	Other
AGGGTGGCTGCTGTCGGGA	E4F1	Other
AGGTGGTGCCGGCAGCACC	E4F1	Other
AGTCCCCAGCCCCTGGCAG	E4F1	Other
AGTGACCATGTGGGCCTTG	E4F1	Other
AGTGAGCCCTTGGTGCGGA	E4F1	Other
AGTGCCACTTGTCCCTGCC	E4F1	Other
AGTGCTACAAGTGCGGCCG	E4F1	Other
ATATCATCGAGGTGGGTGT	E4F1	Other
ATCACTGTGGCCCACATCG	E4F1	Other
ATCCGCTTCAGTGTGAGCA	E4F1	Other
ATCGAGGGCACCCAGACAG	E4F1	Other
ATCGTGCAGAACGTCACCA	E4F1	Other
ATGAAAGCCCTGGCCCCAG	E4F1	Other
ATGATCTCCGTGGCCTCAC	E4F1	Other
ATGGACGAGGAGACGGCGC	E4F1	Other
ATGGCCGAGGCCAGCGTCA	E4F1	Other
ATGTCCTCTGATGACACCA	E4F1	Other
ATGTGGCTGTCCACCTGCA	E4F1	Other
ATTCAGAAGGCCTGCCAGC	E4F1	Other
CAACTCCTCCACCTCCAGC	E4F1	Other
CAAGACTAAGGTGGGTCTC	E4F1	Other
CAAGAGGGGCCACACCGGT	E4F1	Other
CAAGGCGGTGAACTCTGCC	E4F1	Other
CAAGTGTGGAAAGAGCTTC	E4F1	Other
CACACTGCGCGCAGGCGAA	E4F1	Other
CACACTTGGAGCACTTGTA	E4F1	Other
CACACTTGGGACAAGGGTA	E4F1	Other
CACAGATGCGGCCGCTGCC	E4F1	Other
CACAGTGATGGGCTCCTCT	E4F1	Other
CACATCAAAGAGGTCATCG	E4F1	Other
CACCAAGGGCTCACTCATC	E4F1	Other
CACCAGTGAGCCCTTCTCT	E4F1	Other
CACCCTGGAGGCCCACAAG	E4F1	Other
CACCGTCTTGAAGGTCTTG	E4F1	Other
CACCTCGATGATATACTCC	E4F1	Other
CACCTGCGCACCAAAGGTC	E4F1	Other
CACCTGGTGACAGATGCCA	E4F1	Other
CACGAGTGCAAGCTCTGTG	E4F1	Other
CACGTGCGGCTTCTCCTCC	E4F1	Other
CACTTCAGGACACACCTGG	E4F1	Other
CAGAACGTCACCATGGACG	E4F1	Other
CAGAAGCCCAGGCCGAAGC	E4F1	Other
CAGACAGAGGTGAGGGGTA	E4F1	Other
CAGATGCAGGAGCTGTCCC	E4F1	Other
CAGCAACGCTGTGGTGGCA	E4F1	Other
CAGCCACATCATCGGTGAC	E4F1	Other
CAGCTCACCCGTGTGCCGC	E4F1	Other
CAGCTCCTGCATCTGGACG	E4F1	Other
CAGCTCGCCTGCATGCTCC	E4F1	Other
CAGGAGTATATCATCGAGG	E4F1	Other
CAGGCAGAGTTCACCGCCT	E4F1	Other
CAGGCAGCCCCCTGTGGGT	E4F1	Other
CAGGCCACTGCGGACGATG	E4F1	Other
CAGGCCCAGGTGAAGCTAC	E4F1	Other
CAGGGACAGCTCCTGCATC	E4F1	Other
CAGGGGAGCTCCTGGGAGA	E4F1	Other
CAGGGGCTGGGGCTCGCAG	E4F1	Other
CATCTGGACGTGGACTTCG	E4F1	Other
CATGGCCACCTGCTCTGTC	E4F1	Other
CCACACTTGGAGCACTTGT	E4F1	Other
CCACACTTGGGACAAGGGT	E4F1	Other
CCACAGGGCAGCATCCTCA	E4F1	Other
CCACAGTGATGGGCTCCTC	E4F1	Other
CCACGAGTGCAAGCTCTGT	E4F1	Other
CCACTTGTCCCTGCCCGGG	E4F1	Other
CCAGACAGAGGTGAGGGGT	E4F1	Other
CCAGAGGAGCCCATCACTG	E4F1	Other
CCAGCAACGCTGTGGTGGC	E4F1	Other
CCAGCAGGCAGCCCCCTGT	E4F1	Other
CCCACAAGAGGGGCCACAC	E4F1	Other
CCCACAGAGCTTGCACTCG	E4F1	Other
CCCACAGGGGGCTGCCTGC	E4F1	Other
CCCCAGCAGGTGGCCAGCG	E4F1	Other
CCCCAGCCCCTGCTGGCGG	E4F1	Other
CCCCCGCCAGCAGGGGCTG	E4F1	Other
CCCCTCTTGTGGGCCTCCA	E4F1	Other
CCCGAGAGCCTGACAGAGC	E4F1	Other
CCCGCTTCCCGCCCGGCTT	E4F1	Other
CCCTCGCCCGCTTCCCGCC	E4F1	Other
CCCTGGAGGCCCACAAGAG	E4F1	Other
CCGAAGCCGGGCGGGAAGC	E4F1	Other
CCGACAGCAGCCACCCTGG	E4F1	Other
CCGCAGTGGCCTGGGCAGA	E4F1	Other
CCGCCCGGGCAGGGACAAG	E4F1	Other
CCGGCACCACCTGCCAAAG	E4F1	Other
CCGGCAGCACCAGGCCCAG	E4F1	Other
CCGGGCAGCCCCCGCCAGC	E4F1	Other
CCGGGCGGGAAGCGGGCGA	E4F1	Other
CCGGTGTGGCCCCTCTTGT	E4F1	Other
CCTACAAGTGCTCCAAGTG	E4F1	Other
CCTACCCTTGTCCCAAGTG	E4F1	Other
CCTCCAGGGTGGCTGCTGT	E4F1	Other
CCTCGCTGGCCACCTGCTG	E4F1	Other
CCTCTGGGCCTGGTGCTGC	E4F1	Other
CCTGCCACCACAGCGTTGC	E4F1	Other
CCTGCTCTGTCAGGCTCTC	E4F1	Other
CCTGCTGGCGGGGGCTGCC	E4F1	Other
CCTTGAGGATGCTGCCCTG	E4F1	Other
CGAGCACGGCACGCTGAAC	E4F1	Other
CGAGGCCTCAGCGGTGCCC	E4F1	Other
CGATGTGGGCCACAGTGAT	E4F1	Other
CGCACAGCAGGTGCACTTC	E4F1	Other
CGCACTTGTAGCACTTGAA	E4F1	Other
CGCAGTGGCCTGGGCAGAT	E4F1	Other
CGCATCGTCCGCAGTGGCC	E4F1	Other
CGCCCCCACCTCTGGGGCC	E4F1	Other
CGCCGGTGGCCACGCACAT	E4F1	Other
CGGAAGCTCTTTCCACACT	E4F1	Other
CGGATTTTCTCTGTGCAGG	E4F1	Other
CGGCACCACCGGCGGCACA	E4F1	Other
CGGCACCACCTGCCAAAGG	E4F1	Other
CGGCGCCCTTCAGCGAGGA	E4F1	Other
CGGCGGCACACGGGTGAGC	E4F1	Other
CGGCGGCCTTGGCCCCCAG	E4F1	Other
CGGCTGCCCTCGCTGGAGC	E4F1	Other
CGGGCAGCCCCCGCCAGCA	E4F1	Other
CGGGGGCTGCCCGGGGCCT	E4F1	Other
CGGGTGACGGCCGCTCATA	E4F1	Other
CGGTTACCTTCCTCGCTGA	E4F1	Other
CGGTTCAGCGTGCCGTGCT	E4F1	Other
CGTCCTTGAGCGCGCTGCT	E4F1	Other
CGTGAGAACCTGCTGCACC	E4F1	Other
CGTGTGCCGCCGGTGGTGC	E4F1	Other
CGTTCAAGTGCTACAAGTG	E4F1	Other
CGTTCGCCTGCGCGCAGTG	E4F1	Other
CTCACCCGTGTGCCGCCGG	E4F1	Other
CTCACGCACGTGCACCTCC	E4F1	Other
CTCACTCATCCGGCACCAC	E4F1	Other
CTCACTGCACTGAGGACAT	E4F1	Other
CTCCACCAACACTGTGTGC	E4F1	Other
CTCCAGGGTGGCTGCTGTC	E4F1	Other
CTCCCCAGCAGCGCGCTCA	E4F1	Other
CTCCCGGCGCCCTTCAGCG	E4F1	Other
CTCCTGGTGCTTCTTGAGC	E4F1	Other
CTCGCAGGGGAGGGTGAGC	E4F1	Other
CTCGCTGAAGGGCGCCGGG	E4F1	Other
CTCGTCTGAGTGGACGCGC	E4F1	Other
CTCTTGTGGGCCTCCAGGG	E4F1	Other
CTGAGGCGGAGCTGGGAGA	E4F1	Other
CTGATGTCTGCTGCCAGAG	E4F1	Other
CTGCACCACCTTCATGATG	E4F1	Other
CTGCACTGAGGACATGGGT	E4F1	Other
CTGCAGCCCCCCGTCTCCC	E4F1	Other
CTGCATGGCCTGGTGCAGC	E4F1	Other
CTGCCACCACAGCGTTGCT	E4F1	Other
CTGCCACTGCCAGGGGCTG	E4F1	Other
CTGCGGGGCTGCCACTGCC	E4F1	Other
CTGCTCAAGAAGCACCAGG	E4F1	Other
CTGCTCTGTCAGGCTCTCG	E4F1	Other
CTGCTGGCGGGGGCTGCCC	E4F1	Other
CTGCTGTGAGTGACCATGT	E4F1	Other
CTGGAGCAGGGGAGCTCCT	E4F1	Other
CTGGAGCATGCAGGCGAGC	E4F1	Other
CTGGAGGTGGAGGAGTTGC	E4F1	Other
CTGGCCTCGGCCATCAGCG	E4F1	Other
CTGGGAGACGGGGGGCTGC	E4F1	Other
CTGGTCATCGCCTCGCCGG	E4F1	Other
CTGGTGCAGCAGGTTCTCA	E4F1	Other
CTGGTGGCCGGCGCTAGCC	E4F1	Other
CTGTCACCAGGTGAATCAC	E4F1	Other
CTGTGCTTGCCGCCCGGGC	E4F1	Other
CTGTGGTGGCAGGGGTGGC	E4F1	Other
CTTCAGCGAGGAAGGTAAC	E4F1	Other
CTTCCAGTACCGGCAGCTG	E4F1	Other
CTTCCCGCAGTCGCCACAG	E4F1	Other
CTTCCGCTGTGGCGACTGC	E4F1	Other
CTTCCTCGCTGAAGGGCGC	E4F1	Other
CTTGAGCAGGTAGGCCTTG	E4F1	Other
CTTGAGCGCGCTGCTGGGG	E4F1	Other
CTTGAGGATGCTGCCCTGT	E4F1	Other
CTTGCACTCGTGGTCCTTG	E4F1	Other
CTTGCCACACTTGGGACAA	E4F1	Other
GAAAGAGCTTCCGGGAGTC	E4F1	Other
GAACAGGCCACTGTGACCA	E4F1	Other
GAACGGCTTCTCGCCTGTG	E4F1	Other
GAAGACCCGCACACAGTGT	E4F1	Other
GAAGCCACGGCTGCAGAAC	E4F1	Other
GAAGGGCGCCGGGAGGCCG	E4F1	Other
GAAGTCCACGTCCAGATGC	E4F1	Other
GACAGCCACATCATGAAGG	E4F1	Other
GACCCGCACACAGTGTTGG	E4F1	Other
GACCGTCTGCACCTCCAGC	E4F1	Other
GACCTTCAAGACGGTGAGC	E4F1	Other
GACGATGCGGAGACCAGTG	E4F1	Other
GACGGTGGTGGCTGCCGCG	E4F1	Other
GACGTGGTTGTCAGCAAAG	E4F1	Other
GACGTTCTGCACGATGATC	E4F1	Other
GAGACGGCGCTGGGCCCAG	E4F1	Other
GAGAGCCTGACAGAGCAGG	E4F1	Other
GAGCAGGTGGCCATGACGC	E4F1	Other
GAGCCCCAGCCCCTGCTGG	E4F1	Other
GAGCCCTTGGTGCGGAAGG	E4F1	Other
GAGCGCGCTGCTGGGGAGG	E4F1	Other
GAGCTCCCCTGCTCCAGCG	E4F1	Other
GAGCTGGAGCTGCCGGCTT	E4F1	Other
GAGCTGGGAGACGGTGAGA	E4F1	Other
GAGCTGGTCATCGCCTCGC	E4F1	Other
GAGGACATGGGTGGGTCCT	E4F1	Other
GAGGAGTTGCTGGTGTCTG	E4F1	Other
GAGGCCACGGAGATCATCG	E4F1	Other
GAGGCCGAGGAAGCCGCTG	E4F1	Other
GAGGGCGCGATGGCAGTGC	E4F1	Other
GAGGGTGCAGTTGCGGCGG	E4F1	Other
GAGGTCATCGTGGCTGCTG	E4F1	Other
GATGACACCATGGTCACAG	E4F1	Other
GATGAGTGAGCCCTTGGTG	E4F1	Other
GATGCTGCCCTGTGGGGGA	E4F1	Other
GATGTGGCTGTCCACCTGC	E4F1	Other
GATGTGGCTGTCCCCAAGC	E4F1	Other
GATTCAGAAGGCCTGCCAG	E4F1	Other
GCAAAGAGGACGCACGTGC	E4F1	Other
GCACAGCGCACACACATAG	E4F1	Other
GCACCCAGACAGAGGTGAG	E4F1	Other
GCACCTCCAGCTGGCCCTC	E4F1	Other
GCACCTGCTGTGCGTTCTG	E4F1	Other
GCAGAGTTCACCGCCTTGG	E4F1	Other
GCAGCAGGAGCTGGCTCCA	E4F1	Other
GCAGCCACCACCGTCCTCA	E4F1	Other
GCAGGCAGCCCCCTGTGGG	E4F1	Other
GCAGGCAGGGCCTCCGGAG	E4F1	Other
GCAGGGGCTGGGGCTCGCA	E4F1	Other
GCAGGGGGTGAGAGACTTG	E4F1	Other
GCAGTCGCCACAGCGGAAG	E4F1	Other
GCAGTTGCGGCGGTGGCGG	E4F1	Other
GCATCGTCCGCAGTGGCCT	E4F1	Other
GCCACGCATCTGACCTTGT	E4F1	Other
GCCAGGGCTTTCATGCCCA	E4F1	Other
GCCCACATCGTGGTGGAGG	E4F1	Other
GCCCAGACCTTTGGTGCGC	E4F1	Other
GCCCAGGCCGAAGCCGGGC	E4F1	Other
GCCCCAGAGGTGGGGGCGA	E4F1	Other
GCCCCAGCCCCTGCTGGCG	E4F1	Other
GCCCCCACCTCTGGGGCCA	E4F1	Other
GCCCCCGCCAGCAGGGGCT	E4F1	Other
GCCCCGCAGCTGCCGGTAC	E4F1	Other
GCCCCTCTTGTGGGCCTCC	E4F1	Other
GCCCTGGCCCCAGAGGTGG	E4F1	Other
GCCCTTCTCTCGGAAGCCA	E4F1	Other
GCCCTTGGCATCTGTCACC	E4F1	Other
GCCGAAGCCGGGCGGGAAG	E4F1	Other
GCCGCCTCCACCACGATGT	E4F1	Other
GCCGGAGTTCTGCATGGCC	E4F1	Other
GCCGGCACCACCTGCCAAA	E4F1	Other
GCCGGGCGGGAAGCGGGCG	E4F1	Other
GCCGTGCTCGGCGAAGCCA	E4F1	Other
GCCGTGGCTTCCGAGAGAA	E4F1	Other
GCCGTGGCTTCGCCGAGCA	E4F1	Other
GCCTCGCCGGAGGGCCAGC	E4F1	Other
GCCTCGCTGGCCACCTGCT	E4F1	Other
GCCTGCCAGCGGGCCCCTC	E4F1	Other
GCCTGCGCGCAGTGTGGCA	E4F1	Other
GCCTTGCCACACTGCGCGC	E4F1	Other
GCGATGGCAGTGCGGGTGA	E4F1	Other
GCGATGGTGATGGTGTCGG	E4F1	Other
GCGCACCAAAGGTCTGGGC	E4F1	Other
GCGCCGGTGGCCACGCACA	E4F1	Other
GCGCGCAGGCGAACGGCCT	E4F1	Other
GCGCGCTCAAGGACGATGC	E4F1	Other
GCGCGTCCACTCAGACGAG	E4F1	Other
GCGGAGACCAGTGAGGCCA	E4F1	Other
GCGGATTTTCTCTGTGCAG	E4F1	Other
GCGGCGGTGGCGGCGGCCT	E4F1	Other
GCGGCTGCACTTCCAGTAC	E4F1	Other
GCGGGCGAGGGTGCAGTTG	E4F1	Other
GCGGGGCTGCCACTGCCAG	E4F1	Other
GCTCATACGGCAGAAGCCC	E4F1	Other
GCTGCCACTGCCAGGGGCT	E4F1	Other
GCTGCCCTCGCTGGAGCAG	E4F1	Other
GCTGCTGTGAGTGACCATG	E4F1	Other
GCTGGAGCAGGGGAGCTCC	E4F1	Other
GCTGGGGAGGAGGGTGCCC	E4F1	Other
GCTTCCGCTGTGGCGACTG	E4F1	Other
GCTTGCCACACTTGGGACA	E4F1	Other
GGAAAGAGCTTCCGGGAGT	E4F1	Other
GGAAGGTCTCACTGCACTG	E4F1	Other
GGACGGTGGTGGCTGCCGC	E4F1	Other
GGAGACGGTGAGATGGCCG	E4F1	Other
GGAGCCAGCTCCTGCTGCC	E4F1	Other
GGAGCTCCTGGGAGACGGG	E4F1	Other
GGAGCTGGAGCTGCCGGCT	E4F1	Other
GGAGGCCGAGGAAGCCGCT	E4F1	Other
GGAGGGCGCGATGGCAGTG	E4F1	Other
GGAGTCGGGTGCACTGACC	E4F1	Other
GGATGCTGCCCTGTGGGGG	E4F1	Other
GGCAAGCGCTACAAGACTA	E4F1	Other
GGCACCACCGGCGGCACAC	E4F1	Other
GGCACCCAGACAGAGGTGA	E4F1	Other
GGCACCGCTGAGGCCTCGC	E4F1	Other
GGCACGTGCGACACCACAC	E4F1	Other
GGCACTGTGCTTGCCGCCC	E4F1	Other
GGCAGCAGGAGCTGGCTCC	E4F1	Other
GGCAGGCAGGGCCTCCGGA	E4F1	Other
GGCCACACCGGTAGGTGAT	E4F1	Other
GGCCAGCTGGAGGTGCAGA	E4F1	Other
GGCCAGGGCTTTCATGCCC	E4F1	Other
GGCCGCCTCCACCACGATG	E4F1	Other
GGCCTCCGGAGGGGCCCGC	E4F1	Other
GGCCTCGCTGGCCACCTGC	E4F1	Other
GGCGAGGGTGCAGTTGCGG	E4F1	Other
GGCTGCCACTGCCAGGGGC	E4F1	Other
GGCTGCCCTCGCTGGAGCA	E4F1	Other
GGCTGCCTGCTGGAGGTGG	E4F1	Other
GGCTGGGGCTCGCAGGGGA	E4F1	Other
GGGACAAGTGGCACTGAAC	E4F1	Other
GGGAGACGGGGGGCTGCAG	E4F1	Other
GGGAGCTCCTGGGAGACGG	E4F1	Other
GGGAGGCCGAGGAAGCCGC	E4F1	Other
GGGCACCCAGACAGAGGTG	E4F1	Other
GGGCACTGTGCTTGCCGCC	E4F1	Other
GGGCAGCCCCCGCCAGCAG	E4F1	Other
GGGCCACACCGGTAGGTGA	E4F1	Other
GGGCCTCCTTCCGCACCAA	E4F1	Other
GGGCTGGGGCTCGCAGGGG	E4F1	Other
GGGGACTGGACCCGGCAGC	E4F1	Other
GGGGAGCTCCTGGGAGACG	E4F1	Other
GGGGAGGGTGAGCAGGCCC	E4F1	Other
GGGGCCTCCTTCCGCACCA	E4F1	Other
GGGGGCTGCCTGCTGGAGG	E4F1	Other
GGGTCCAGTCCCCAGCCCC	E4F1	Other
GGGTCTTCCGTGAGGACGG	E4F1	Other
GGGTGGCAGGCAGGGCCTC	E4F1	Other
GGTCAGTGCACCCGACTCC	E4F1	Other
GGTGAACTCTGCCTGGCAG	E4F1	Other
GGTGAGAGACTTGAGGTGC	E4F1	Other
GGTGAGATGGCCGAGGCCC	E4F1	Other
GGTGCAGTTGCGGCGGTGG	E4F1	Other
GGTGGCAGGGGTGGCAGGC	E4F1	Other
GGTGGTGGGCACATCAAAG	E4F1	Other
GGTTACCTTCCTCGCTGAA	E4F1	Other
GTACTGGAAGTGCAGCCGC	E4F1	Other
GTAGGGCCGCTCGTCTGAG	E4F1	Other
GTCACCATGGACGAGGAGA	E4F1	Other
GTCACTCACAGCAGCCGCA	E4F1	Other
GTCATCGTGGCTGCTGAGG	E4F1	Other
GTCCTTGAGCGCGCTGCTG	E4F1	Other
GTCCTTGCTCACACTGAAG	E4F1	Other
GTCGGCGGCAGCCGCCTCT	E4F1	Other
GTCTCCGCATCGTCCGCAG	E4F1	Other
GTCTGAGTGGACGCGCCGG	E4F1	Other
GTGAAGCTACTGGTGAACA	E4F1	Other
GTGACCATGGTGTCATCAG	E4F1	Other
GTGAGAGACTTGAGGTGCC	E4F1	Other
GTGAGATGGCCGAGGCCCC	E4F1	Other
GTGAGCGCCGCTTCCGCTG	E4F1	Other
GTGCACTTCAGGACACACC	E4F1	Other
GTGCAGCAGATCGTGCACC	E4F1	Other
GTGCCACTTGTCCCTGCCC	E4F1	Other
GTGCCCTCGATGATCTCCG	E4F1	Other
GTGCCCTCGCTGATGGCCG	E4F1	Other
GTGGACAGCCACATCATGA	E4F1	Other
GTGGCAGCCCCGCAGCTGC	E4F1	Other
GTGGCAGGGGTGGCAGGCA	E4F1	Other
GTGGCCAGCGAGGCCTCAG	E4F1	Other
GTGGCCATGACGCTGGCCT	E4F1	Other
GTGGCCCACATCGTGGTGG	E4F1	Other
GTGGCGATGGTGATGGTGT	E4F1	Other
GTGGCTGCTGAGGCGGAGC	E4F1	Other
GTGGTGGAGGCGGCCTCTC	E4F1	Other
GTGTCTGAGGACAGCCCCG	E4F1	Other
GTTCACCAGTAGCTTCACC	E4F1	Other
GTTCAGCACAAGATTCAGA	E4F1	Other
GTTCTGCACGATGATCTGG	E4F1	Other
GTTCTGGAGCTGGAGCTGC	E4F1	Other
TACCTGCTCAAGAAGCACC	E4F1	Other
TATATCATCGAGGTGGGTG	E4F1	Other
TATCATCGAGGTGGGTGTG	E4F1	Other
TCACGGGTGAAGTCTCTAT	E4F1	Other
TCAGAGGACATCGAGATCC	E4F1	Other
TCCAGCAGGCAGCCCCCTG	E4F1	Other
TCCAGCTCCAGAACCTTCA	E4F1	Other
TCCAGCTGGCCCTCCGGCG	E4F1	Other
TCCAGTACCGGCAGCTGCG	E4F1	Other
TCCCGCCCGGCTTCGGCCT	E4F1	Other
TCCCTGGGCATGAAAGCCC	E4F1	Other
TCCGGAGGGGCCCGCTGGC	E4F1	Other
TCCGTGGTAGCTGACACCC	E4F1	Other
TCCTGGCCCAGCAACGCTG	E4F1	Other
TCCTGGGTGTCAGCTACCA	E4F1	Other
TCGAGATCCTGGAGCATGC	E4F1	Other
TCGCCGGAGGGCCAGCTGG	E4F1	Other
TCGCCTGTCACCGATGATG	E4F1	Other
TCGGGGGTGGCGATGGTGA	E4F1	Other
TCGTCCTTGAGCGCGCTGC	E4F1	Other
TCGTGCACCAGGCTAGCGC	E4F1	Other
TCGTGGATGACGGTGCCCT	E4F1	Other
TCTCACTGCACTGAGGACA	E4F1	Other
TCTCCACAGAACGCACAGC	E4F1	Other
TCTGTCACCAGGTGAATCA	E4F1	Other
TCTGTCAGGCTCTCGGGGG	E4F1	Other
TCTTCCGTGAGGACGGTGG	E4F1	Other
TCTTGAGCAGGTAGGCCTT	E4F1	Other
TGAACAAAATCCTCCAAGG	E4F1	Other
TGAGGACATGGGTGGGTCC	E4F1	Other
TGAGGATGCTGCCCTGTGG	E4F1	Other
TGATGGGCTCCTCTGGGCC	E4F1	Other
TGCACGATGATCTGGTGGC	E4F1	Other
TGCAGAACTGGCACACGTG	E4F1	Other
TGCAGCCGCTGGAGACAGT	E4F1	Other
TGCCACAAGACCTTCAAGA	E4F1	Other
TGCCAGCGGGCCCCTCCGG	E4F1	Other
TGCCCATGTGCGTGGCCAC	E4F1	Other
TGCCGGATGAGTGAGCCCT	E4F1	Other
TGCCGGCACCACCTGCCAA	E4F1	Other
TGCGACATGGAGGGCGCGA	E4F1	Other
TGCGAGCCCCAGCCCCTGC	E4F1	Other
TGCGGGGCTGCCACTGCCA	E4F1	Other
TGCGGGTCTTCCGTGAGGA	E4F1	Other
TGCTCTGTCAGGCTCTCGG	E4F1	Other
TGCTGAACAAAATCCTCCA	E4F1	Other
TGCTGGCGGGGGCTGCCCG	E4F1	Other
TGGACCCGGCAGCAGGAGC	E4F1	Other
TGGACGAGGAGACGGCGCT	E4F1	Other
TGGAGCCAGCTCCTGCTGC	E4F1	Other
TGGCAGGCAGGGCCTCCGG	E4F1	Other
TGGCCACGCACATGGGCAA	E4F1	Other
TGGCCCAGCAACGCTGTGG	E4F1	Other
TGGCCCCCAGCGGCTTCCT	E4F1	Other
TGGCCTCGGCCATCAGCGA	E4F1	Other
TGGCTGCTGAGGCGGAGCT	E4F1	Other
TGGGAGACGGGGGGCTGCA	E4F1	Other
TGGGCTTCTGCCGTATGAG	E4F1	Other
TGGGTCCTGGGCACCGCTG	E4F1	Other
TGGTCATCGCCTCGCCGGA	E4F1	Other
TGGTGCTTCTTGAGCAGGT	E4F1	Other
TGTAGCGCTTGCCACACTT	E4F1	Other
TGTCGGCGGCAGCCGCCTC	E4F1	Other
TGTGCCAGTTCTGCAGCCG	E4F1	Other
TGTGCTTGCCGCCCGGGCA	E4F1	Other
TGTGGCAAGGCCTTCCCCA	E4F1	Other
TGTGTGCGGGTCTTCCGTG	E4F1	Other
TTCACCAGTAGCTTCACCT	E4F1	Other
TTCAGCGAGGAAGGTAACC	E4F1	Other
TTCAGTGTGAGCAAGGACG	E4F1	Other
TTCCAGTACCGGCAGCTGC	E4F1	Other
TTCCCGACAGCAGCCACCC	E4F1	Other
TTCCCGCCCGGCTTCGGCC	E4F1	Other
TTCCGAGAGAAGGGCTCAC	E4F1	Other
TTCCTCGCTGAAGGGCGCC	E4F1	Other
TTCTCACGGCTGCCCTCGC	E4F1	Other
TTCTTGAGCAGGTAGGCCT	E4F1	Other
TTGAGGATGCTGCCCTGTG	E4F1	Other
TTGGGGACAGCCACATCAT	E4F1	Other
TTGGTGGAGTTCTCGTCCG	E4F1	Other
TTGTAGCGCTTGCCACACT	E4F1	Other
TTTGATGTGCCCACCACCT	E4F1	Other
GCCACAGAGATCCAAAGG	EFTUD2	Essential
GGCGAGGATCTTATAAAG	EFTUD2	Essential
TGAGCACACCTACACCGG	EFTUD2	Essential
TTAAGATCCTGGATGCGG	EFTUD2	Essential
ACATCTGCATGAAGCTGG	EIF3D	Essential
ATGCTTATTTCCATGAGG	EIF3D	Essential
CGATCTTTGTCTCTGCGG	EIF3D	Essential
GCGCTTGATGCTCCGCAG	EIF3D	Essential
AACCACCTGTGTGGCTGG	EIF4A3	Essential
AATGATGAGGGACACCTG	EIF4A3	Essential
ACATGCCCCAGAAAGAGC	EIF4A3	Essential
CGCAGCAGGTCCTCCCGC	EIF4A3	Essential
AAAACTCATGCCCCAGAAA	GTF3A	Other
AAAAGGGCGGCTTTCCTCA	GTF3A	Other
AAACCCATAAAGGTAAGGC	GTF3A	Other
AACGCGTCGGCGATGGTCA	GTF3A	Other
AAGCACACGGGGGAGGTGA	GTF3A	Other
AAGCTGAAACGACATGCCA	GTF3A	Other
AAGGAGCAGATGAACCTCC	GTF3A	Other
AATACTATGTGAAGTATGC	GTF3A	Other
AATGAACCTCTATTCAAGT	GTF3A	Other
AATGCAGGTGTACCCAGGA	GTF3A	Other
AATTTTTGATCACAGCCAT	GTF3A	Other
ACATAGTATTTCCTCTGGT	GTF3A	Other
ACCACGGCCGGCGGATCCA	GTF3A	Other
ACGAGATTTTTTGACCTTT	GTF3A	Other
ACTCGGCGACCACGGCCGG	GTF3A	Other
AGAGAAACCCATAAAGGTA	GTF3A	Other
AGATGGTAGTCCCTGATGA	GTF3A	Other
AGATTAAACACAGTTGTAT	GTF3A	Other
AGCACACGGGGGAGGTGAG	GTF3A	Other
AGCATGTTCACACACAAAA	GTF3A	Other
AGCGACATACATCCCTTTC	GTF3A	Other
AGCTGCTGATGTTTCTTAA	GTF3A	Other
AGGAGCAGATGAACCTCCT	GTF3A	Other
AGGCCCACGAGGGTGTGTA	GTF3A	Other
AGGTGCGCGTCAAGCTTCC	GTF3A	Other
AGTTTTCATGTGTTGCTTA	GTF3A	Other
ATATATCCACTGAGATGAG	GTF3A	Other
ATCTTGTCTTCCACACAGT	GTF3A	Other
ATGAACCTCCTGGGAAGCG	GTF3A	Other
ATGTGAGAGAAACCCATAA	GTF3A	Other
ATGTTCACACACAAAAGGG	GTF3A	Other
ATTGGTATGCTGGCACTGA	GTF3A	Other
ATTGTAGCAAAGTCTCACT	GTF3A	Other
ATTTGTTTGTGACTATGAA	GTF3A	Other
CAAAAAATCTCGTGAAAAA	GTF3A	Other
CAAAAAGGATGTTCCTTTG	GTF3A	Other
CAAACAAATGGTCTCTAGC	GTF3A	Other
CAAGCACACGGGGGAGGTG	GTF3A	Other
CACACGGGGGAGGTGAGGG	GTF3A	Other
CACATAGTATTTCCTCTGG	GTF3A	Other
CACCTGTGCAAGCACACGG	GTF3A	Other
CACGAGATTTTTTGACCTT	GTF3A	Other
CAGAATGTGGCGGCTCAGA	GTF3A	Other
CAGCATGTTCACACACAAA	GTF3A	Other
CAGTTGCAGTACTTACCCT	GTF3A	Other
CATATCCTCTCCTTCCATG	GTF3A	Other
CATGTCGTTTCAGCTTGCT	GTF3A	Other
CATTTGTTTGTGACTATGA	GTF3A	Other
CCAAAAGGAAACAAGGGCA	GTF3A	Other
CCCTCCCAAAAGGAAACAA	GTF3A	Other
CCCTTGTTTCCTTTTGGGA	GTF3A	Other
CCGACGCGTTCATTGCAGC	GTF3A	Other
CCGACTCGGCGACCACGGC	GTF3A	Other
CCGGCCGTGGTCGCCGAGT	GTF3A	Other
CCGGCTGCAATGAACGCGT	GTF3A	Other
CCTTGCCCTTGTTTCCTTT	GTF3A	Other
CGACATACATCCCTTTCTG	GTF3A	Other
CGACATGCCAAGGCCCACG	GTF3A	Other
CGCACCTGTGCAAGCACAC	GTF3A	Other
CGCCAATTACAGCAAAGCC	GTF3A	Other
CTCATGGAAGGAGAGGATA	GTF3A	Other
CTCCCCCGTGTGCTTGCAC	GTF3A	Other
CTGTGCAAGCACACGGGGG	GTF3A	Other
CTTACAGTTGTGCAGCCAA	GTF3A	Other
CTTCACATAGTATTTCCTC	GTF3A	Other
CTTCATAGTCACAAACAAA	GTF3A	Other
CTTGCCCTTGTTTCCTTTT	GTF3A	Other
CTTTTGTGTGTGAACATGC	GTF3A	Other
GAAAACTCATGCCCCAGAA	GTF3A	Other
GAACCTCCTGGGAAGCGCG	GTF3A	Other
GAAGGAGAGGATATGGCTT	GTF3A	Other
GACACCGACTCGGCGACCA	GTF3A	Other
GACATGCCAAGGCCCACGA	GTF3A	Other
GACCACGGCCGGCGGATCC	GTF3A	Other
GACTATGAAGGGTGTGGCA	GTF3A	Other
GCAATGAACGCGTCGGCGA	GTF3A	Other
GCACACGGGGGAGGTGAGG	GTF3A	Other
GCACCTGTGCAAGCACACG	GTF3A	Other
GCATGTCGTTTCAGCTTGC	GTF3A	Other
GCCACATTCTGACTCACAC	GTF3A	Other
GCCCTGGATCCGCCGGCCG	GTF3A	Other
GCCCTTGTTTCCTTTTGGG	GTF3A	Other
GCCGCGCCCCGCGCTTCCC	GTF3A	Other
GCCGGCGCCCTGGATCCGC	GTF3A	Other
GCCGGCGGATCCAGGGCGC	GTF3A	Other
GCGACATACATCCCTTTCT	GTF3A	Other
GCGCACCTGTGCAAGCACA	GTF3A	Other
GCGCCCCGCGCTTCCCAGG	GTF3A	Other
GCGCGGGGCGCGGCGGGGT	GTF3A	Other
GCTGTCCAAGAGAAGGCTG	GTF3A	Other
GCTTATCTTTGTGTCAAAA	GTF3A	Other
GCTTCATTTTCTTCTTGTC	GTF3A	Other
GCTTTCCTCATGGAAGGAG	GTF3A	Other
GGAAGCGCGGGGCGCGGCG	GTF3A	Other
GGAGAGTCACCCAACTGTG	GTF3A	Other
GGGAAGCGCGGGGCGCGGC	GTF3A	Other
GGGCGGCTTTCCTCATGGA	GTF3A	Other
GGTGTACCCAGGAAGGATG	GTF3A	Other
GTAATTGGCGCTGCAGTCA	GTF3A	Other
GTCAAGGACGACACCGACT	GTF3A	Other
GTCCATGTTTTTGCCACAA	GTF3A	Other
GTCGGAGCTGAGCTCTCGC	GTF3A	Other
GTGTACCCAGGAAGGATGT	GTF3A	Other
GTGTGGCAAGGCCTTCATC	GTF3A	Other
GTGTTTCCCACATCCTTCC	GTF3A	Other
GTTTGGCCTCTCATCTCAG	GTF3A	Other
TACACACCCTCGTGGGCCT	GTF3A	Other
TACTTGAATAGAGGTTCAT	GTF3A	Other
TAGAGGTTCATTGGTATGC	GTF3A	Other
TAGGCTATGTATGTCAAAA	GTF3A	Other
TATGTCGCTGTCCAAGAGA	GTF3A	Other
TCCCTCCCAAAAGGAAACA	GTF3A	Other
TCCTGGGAAGCGCGGGGCG	GTF3A	Other
TCCTGTGTGAGTCAGAATG	GTF3A	Other
TCTCGTGAAAAACGGAGTT	GTF3A	Other
TCTTGTCTTCCACACAGTT	GTF3A	Other
TGAACCTCCTGGGAAGCGC	GTF3A	Other
TGGATATATCCCTCCCAAA	GTF3A	Other
TGGGAAGCGCGGGGCGCGG	GTF3A	Other
TGTAATTGGCGCTGCAGTC	GTF3A	Other
TGTGGCAAGGCCTTCATCA	GTF3A	Other
TGTGTGAACATGCTGGCTG	GTF3A	Other
TGTGTGAGTCAGAATGTGG	GTF3A	Other
TGTTTCCCACATCCTTCCT	GTF3A	Other
TTCCAGGCTTTGCTGTAAT	GTF3A	Other
TTCCTGGGTACACCTGCAT	GTF3A	Other
TTCCTTTGTGGCAAAAACA	GTF3A	Other
TTCTTCCACAGCCTTCTCT	GTF3A	Other
TTGGCGCTGCAGTCAGGGA	GTF3A	Other
TTTGCGTTTAAATGTTTTC	GTF3A	Other
TTTGTGACTATGAAGGGTG	GTF3A	Other
TTTGTGGCAAAAACATGGA	GTF3A	Other
AAACAGTGCCAGGGGAGCC	HINFP	Other
AAACATGCCCCCACAGGTG	HINFP	Other
AAAGCGCATGTGGTTGCGG	HINFP	Other
AAAGTACATGAAGTGAGTG	HINFP	Other
AACACTGGAAGTGCTGCTC	HINFP	Other
AACCACTCAGGATTGTCGA	HINFP	Other
AAGAGGAAGAGGAGGGCAA	HINFP	Other
AAGAGGAGGATGACCCACT	HINFP	Other
AAGCGCATGTGGTTGCGGA	HINFP	Other
AAGCTTCAAGGAATAGCTG	HINFP	Other
AAGGTGGCTCAGGGGCTGG	HINFP	Other
AATTCTTCCTCTGTAGAAA	HINFP	Other
ACAACCCGGTGGTGCTGTG	HINFP	Other
ACACATGACATTTGTACCT	HINFP	Other
ACACCAAGCTGAAACAGTG	HINFP	Other
ACACTGGAAGTGCTGCTCT	HINFP	Other
ACAGACACAGGAAGTGGTC	HINFP	Other
ACAGCCCTCTCAGCCTCTC	HINFP	Other
ACAGTCACATTTAAAGGGC	HINFP	Other
ACAGTGCTCCCACAGACAC	HINFP	Other
ACATGAAGATGGCTATATG	HINFP	Other
ACCACGTGGATGACAGAAC	HINFP	Other
ACCAGTTCAAGTGGCCCTC	HINFP	Other
ACCCACTTGGTAAGAGAGC	HINFP	Other
ACCTGCAGCAGCACCTGCA	HINFP	Other
ACGAAAGCGCATGTGGTTG	HINFP	Other
ACGATCTCTTGCTGGCCTT	HINFP	Other
ACTCACTTCATGTACTTTG	HINFP	Other
ACTGTGACGAAAGCGCATG	HINFP	Other
ACTGTTGTGACTACAGGTA	HINFP	Other
ACTTTCCCAGGAGGCGGCA	HINFP	Other
AGAGATCCAGATGGTTTGA	HINFP	Other
AGAGTCTCCCTGATGGGGA	HINFP	Other
AGCAGCACCTGCATGGCTC	HINFP	Other
AGCCACAGATTCTCCTTTC	HINFP	Other
AGCCATACCCAGGAGAAAG	HINFP	Other
AGCCCCCACTGTTTCAGCT	HINFP	Other
AGCCCCTGAGCCACCTTCA	HINFP	Other
AGGAGGGCAAGGGTAGCGA	HINFP	Other
AGGGAGGAAGGCAGCGGGC	HINFP	Other
AGGGATGACGTTCCGGCTC	HINFP	Other
AGGTCAGCCTGGCTTTGCA	HINFP	Other
AGTTTACTGCGGTCCTTGA	HINFP	Other
ATAGTAGACGATCTCTTGC	HINFP	Other
ATCCAATGAGGTCTGGCGA	HINFP	Other
ATCCGTCGCCAGACCTCAT	HINFP	Other
ATGCCCCCACAGGTGGGGC	HINFP	Other
ATGCGCTTTCGTCACAGTG	HINFP	Other
ATGGGACTTGATAGAGCAG	HINFP	Other
ATGTGACTGTTGTGACTAC	HINFP	Other
ATGTGCTGTCTGAAGCCCC	HINFP	Other
ATGTTCCTTGTACCTGGTG	HINFP	Other
ATTCTAGAAACAGTGCCAG	HINFP	Other
ATTCTTCCTCTGTAGAAAG	HINFP	Other
ATTGACCTCCAGAAGCACC	HINFP	Other
ATTGGTCTGATTCACCACG	HINFP	Other
CAAAATCACACCTGTAGGC	HINFP	Other
CAAACATGCCCCCACAGGT	HINFP	Other
CAAAGTACATGAAGTGAGT	HINFP	Other
CAAGAAGCACCAGTTCAAG	HINFP	Other
CAAGAGATTTGCCACAGAG	HINFP	Other
CAATCCTGAGTGGTTTTAT	HINFP	Other
CACAACAGTCACATTTAAA	HINFP	Other
CACAAGAGGGATCGGGCCT	HINFP	Other
CACACCAAGCTGAAACAGT	HINFP	Other
CACCAAGCTGAAACAGTGG	HINFP	Other
CACCTCCGCAGCCATACCC	HINFP	Other
CACCTGCATGGCTCTGGGG	HINFP	Other
CACCTGGATACCCACAGCG	HINFP	Other
CACGTGGATGACAGAACTG	HINFP	Other
CACTGGAAGTGCTGCTCTG	HINFP	Other
CAGACACAGGAAGTGGTCA	HINFP	Other
CAGAGGGATCGGGCACTGA	HINFP	Other
CAGCACCTGCATGGCTCTG	HINFP	Other
CAGCCCCTGAGCCACCTTC	HINFP	Other
CAGCGAGGAGCCAGCCTAC	HINFP	Other
CAGCTTGGTGTGGTAGCAG	HINFP	Other
CAGGCTACCACTTTCTCCT	HINFP	Other
CATCCTGGACTTCCAGAGC	HINFP	Other
CATGCCGATAAAACCACTC	HINFP	Other
CATGCGCAACCATGGTGAG	HINFP	Other
CATGGCTCTGGGGAGGAGG	HINFP	Other
CCACAAGAGGGATCGGGCC	HINFP	Other
CCACACCAAGCTGAAACAG	HINFP	Other
CCACATTCCTGCCACAAGC	HINFP	Other
CCACCTTCAGGGGGCATCA	HINFP	Other
CCACGTGGATGACAGAACT	HINFP	Other
CCACTGTTTCAGCTTGGTG	HINFP	Other
CCAGCCACACAGCACCACC	HINFP	Other
CCAGGCCCGATCCCTCTTG	HINFP	Other
CCAGGGGAGCCAGGACGTA	HINFP	Other
CCAGTTCAAGTGGCCCTCA	HINFP	Other
CCATGATGCCCCCTGAAGG	HINFP	Other
CCCAGTTCTGTCATCCACG	HINFP	Other
CCCCCTGAAGGTGGCTCAG	HINFP	Other
CCCCTGAGCCACCTTCAGG	HINFP	Other
CCCGGTGGTGCTGTGTGGC	HINFP	Other
CCCTGAGGGCCACTTGAAC	HINFP	Other
CCTGCTTGTGGCAGGAATG	HINFP	Other
CCTGGGAAAGTTCCCCGAA	HINFP	Other
CCTTACGTCCTGGCTCCCC	HINFP	Other
CCTTTCGGGGAACTTTCCC	HINFP	Other
CGAAAACGGGGATGCCCTG	HINFP	Other
CGAAGGAATTCTGTGCCAG	HINFP	Other
CGCATGTGGTTGCGGAGGG	HINFP	Other
CGCTCTGTGGCAAATCTCT	HINFP	Other
CGGATGTGATCTAAGAACT	HINFP	Other
CGGCAACCACAAGAGGGAT	HINFP	Other
CGTAAGGAAGAGGAAGAGG	HINFP	Other
CTCACCATGGTTGCGCATG	HINFP	Other
CTCAGGGCATCCCCGTTTT	HINFP	Other
CTCCCACAGACACAGGAAG	HINFP	Other
CTCCTCCCCAGAGCCATGC	HINFP	Other
CTCCTCGCTGTGGGTATCC	HINFP	Other
CTCCTGGGTATGGCTGCGG	HINFP	Other
CTCGTTCAGCGACGTTCCC	HINFP	Other
CTCTGGAAGTCCAGGATGC	HINFP	Other
CTGAAACAGTGGGGGCTGC	HINFP	Other
CTGAACGAGAGCAGCCTGC	HINFP	Other
CTGAAGGTGGCTCAGGGGC	HINFP	Other
CTGCAGGCCTTGCAAAGCC	HINFP	Other
CTGCATGGCTCTGGGGAGG	HINFP	Other
CTGCGGTCCTTGAAGGTGC	HINFP	Other
CTGCTGCGGCAACCACAAG	HINFP	Other
CTGGAAGTCCAGGATGCAG	HINFP	Other
CTGTGGCTACAGTGTGAGT	HINFP	Other
CTGTGTGGCTGGAAAGGTA	HINFP	Other
CTGTTGTGACTACAGGTAA	HINFP	Other
CTTACGATCCAATGAGGTC	HINFP	Other
CTTCCTCTTCCTTACGTCC	HINFP	Other
CTTGATAGAGCAGAGGGAT	HINFP	Other
CTTGCGAAGGTGCACGGTG	HINFP	Other
CTTGGAACAGTGAGAACAC	HINFP	Other
CTTTCGTCACAGTGAGGAC	HINFP	Other
GAAAACGGGGATGCCCTGA	HINFP	Other
GAACTGGGGTTGTCCTGAG	HINFP	Other
GAACTGGTGCTTCTTGCGA	HINFP	Other
GAAGAGGAAGAGGAGGGCA	HINFP	Other
GAAGGCCATGCCGCCTCCT	HINFP	Other
GAAGGTGCAGGTACAGCCT	HINFP	Other
GAAGGTGGCTCAGGGGCTG	HINFP	Other
GAAGTAGACATGGCGGATG	HINFP	Other
GAAGTGCTGCTCTGGGGTG	HINFP	Other
GAAGTGGTCAGGGATATCA	HINFP	Other
GAATACGAAGCAGTCGGCA	HINFP	Other
GAATGTGGCTTTTGTTCTC	HINFP	Other
GAATTCTCCTGCTTGTGGC	HINFP	Other
GAATTCTTCCTCTGTAGAA	HINFP	Other
GACCACTTCCTGTGTCTGT	HINFP	Other
GACCTTGGCCCCTGCATCC	HINFP	Other
GACGATCTCTTGCTGGCCT	HINFP	Other
GAGCCAGGACGTAAGGAAG	HINFP	Other
GAGGAGCCAGAGATCCAGA	HINFP	Other
GAGGAGGAAGAGGAAGAGG	HINFP	Other
GAGGAGGAGGAAGAGGAAG	HINFP	Other
GAGTGGTTTTATCGGCATG	HINFP	Other
GATATCAGGGATGACGTTC	HINFP	Other
GCAAACATGCCCCCACAGG	HINFP	Other
GCAAAGTACATGAAGTGAG	HINFP	Other
GCAGCACCTGCATGGCTCT	HINFP	Other
GCAGGCTACCACTTTCTCC	HINFP	Other
GCAGGGGCCAAGGTCAGCC	HINFP	Other
GCAGGTCATGTCACACAGA	HINFP	Other
GCAGTCGGCAAGGACAACC	HINFP	Other
GCAGTGGAAGTAGACATGG	HINFP	Other
GCATCATGGAAAAGCTTCA	HINFP	Other
GCCACAGAGCGGCTATTGC	HINFP	Other
GCCACAGATTCTCCTTTCG	HINFP	Other
GCCATGCAGGTGCTGCTGC	HINFP	Other
GCCCCCTGAAGGTGGCTCA	HINFP	Other
GCCCCTGAGCCACCTTCAG	HINFP	Other
GCGGAGGGAGGAAGGCAGC	HINFP	Other
GCTCAGAGTCTCCCTGATG	HINFP	Other
GCTGACACAGCAACTGCTG	HINFP	Other
GCTGGGGGAGGCTCCCCTG	HINFP	Other
GCTGTGAATACGAAGCAGT	HINFP	Other
GCTGTGTGGCTGGAAAGGT	HINFP	Other
GGAAGAATTCTCCTGCTTG	HINFP	Other
GGAAGTGCTGCTCTGGGGT	HINFP	Other
GGAAGTGGTCAGGGATATC	HINFP	Other
GGACGTAAGGAAGAGGAAG	HINFP	Other
GGAGCACTGTGAGGTCAGC	HINFP	Other
GGAGGGCAAGGGTAGCGAA	HINFP	Other
GGCAACCACAAGAGGGATC	HINFP	Other
GGCAGGTCATGTCACACAG	HINFP	Other
GGCTATATGCGGCTGCAGC	HINFP	Other
GGCTCAGAGTCTCCCTGAT	HINFP	Other
GGCTGGGGGAGGCTCCCCT	HINFP	Other
GGCTGTACCTGCACCTTCA	HINFP	Other
GGGACCACATGCGCAACCA	HINFP	Other
GGGCTGGGGGAGGCTCCCC	HINFP	Other
GGGGAACTTTCCCAGGAGG	HINFP	Other
GGTACAAGGAACATGAAGA	HINFP	Other
GGTAGCCTGCCCCACCTGT	HINFP	Other
GGTATCCAGGTGCTTCTGG	HINFP	Other
GTAAGGAAGAGGAAGAGGA	HINFP	Other
GTAGCAGTGGAAGTAGACA	HINFP	Other
GTAGCCTGCCCCACCTGTG	HINFP	Other
GTAGGCTGGCTCCTCGCTG	HINFP	Other
GTCCAGGATGCAGGGGCCA	HINFP	Other
GTCGAAGGAATTCTGTGCC	HINFP	Other
GTCGGCAAGGACAACCCGG	HINFP	Other
GTGACAAATGCTTCACACG	HINFP	Other
GTGCAGGTACAGCCTGGGA	HINFP	Other
GTGCTCTCGAAGTTTACTG	HINFP	Other
GTGCTGTCTGAAGCCCCAG	HINFP	Other
GTGGCTACAGTGTGAGTGG	HINFP	Other
GTGGCTCAGGGGCTGGGGG	HINFP	Other
GTGGGTATCCAGGTGCTTC	HINFP	Other
GTGTGACAAATGCTTCACA	HINFP	Other
GTTCCGGCTCTGGAAGTCC	HINFP	Other
GTTGAGCACACAAAGGAGC	HINFP	Other
GTTGTCCTGAGAGGCTGAG	HINFP	Other
GTTGTGACTACAGGTAAGG	HINFP	Other
TACCACTTTCTCCTGGGTA	HINFP	Other
TAGCCACAGATTCTCCTTT	HINFP	Other
TAGCCTGCCCCACCTGTGG	HINFP	Other
TAGGCTGGCTCCTCGCTGT	HINFP	Other
TATTCTAGAAACAGTGCCA	HINFP	Other
TCACAACAGTCACATTTAA	HINFP	Other
TCAGGGAGACTCTGAGCCA	HINFP	Other
TCATGTACTTTGCGGTAAT	HINFP	Other
TCCAGCCACACAGCACCAC	HINFP	Other
TCCATGGTTGAGCACACAA	HINFP	Other
TCCCCGAAAGGAGAATCTG	HINFP	Other
TCCCGCAATAGCCGCTCTG	HINFP	Other
TCCTTGTACCTGGTGAGGT	HINFP	Other
TCCTTTGTGTGCTCAACCA	HINFP	Other
TCGAAGGAATTCTGTGCCA	HINFP	Other
TCTAAGAACTTGGTATTGT	HINFP	Other
TCTGGAAGTCCAGGATGCA	HINFP	Other
TCTGGGGAGGAGGAGGAAG	HINFP	Other
TCTGTGGCTACAGTGTGAG	HINFP	Other
TCTTCATGTTCCTTGTACC	HINFP	Other
TCTTGCTGGCCTTGGGCAT	HINFP	Other
TGAACGAGAGCAGCCTGCA	HINFP	Other
TGAAGGCCATGCCGCCTCC	HINFP	Other
TGAAGGTGCAGGTACAGCC	HINFP	Other
TGAAGGTGGCTCAGGGGCT	HINFP	Other
TGAATCAGACCAATGCCCA	HINFP	Other
TGACCACTTCCTGTGTCTG	HINFP	Other
TGCAAAGCCAGGCTGACCT	HINFP	Other
TGCCACAGAGCGGCTATTG	HINFP	Other
TGCCCCCTGAAGGTGGCTC	HINFP	Other
TGCGGAGGGAGGAAGGCAG	HINFP	Other
TGCTCAAAGAACTTTTCCA	HINFP	Other
TGCTGCGGCAACCACAAGA	HINFP	Other
TGCTTCTTGCGAAGGTGCA	HINFP	Other
TGGAAGTGCTGCTCTGGGG	HINFP	Other
TGGCTCAGAGTCTCCCTGA	HINFP	Other
TGGGACTTGATAGAGCAGA	HINFP	Other
TGGTAGCCTGCCCCACCTG	HINFP	Other
TGGTGCTGTGTGGCTGGAA	HINFP	Other
TGTCTGTGGGAGCACTGTG	HINFP	Other
TGTGACAAATGCTTCACAC	HINFP	Other
TGTGCTGTCTGAAGCCCCA	HINFP	Other
TGTGGCTACAGTGTGAGTG	HINFP	Other
TGTGGTTGCGGAGGGAGGA	HINFP	Other
TGTTGTGACTACAGGTAAG	HINFP	Other
TTATTCTAGAAACAGTGCC	HINFP	Other
TTCAAACCATCTGGATCTC	HINFP	Other
TTCATGTACTTTGCGGTAA	HINFP	Other
TTCCTTCGACAATCCTGAG	HINFP	Other
TTCGGGGAACTTTCCCAGG	HINFP	Other
TTCTAGAATAATGCCCTGC	HINFP	Other
TTCTCAAAATCACACCTGT	HINFP	Other
TTGATAGAGCAGAGGGATC	HINFP	Other
TTGGCAAACATGCCCCCAC	HINFP	Other
TTGTCCTGAGAGGCTGAGA	HINFP	Other
TTTCCATGATGCCCCCTGA	HINFP	Other
TTTCTCCTGGGTATGGCTG	HINFP	Other
AAAGTCGTCAACAAGGTGG	HSF1	Other
AAAGTGGTCCACATCGAGC	HSF1	Other
AAGCCAGAGAGAGACGACA	HSF1	Other
AAGCCGTGGCTGCTCAGCA	HSF1	Other
AAGCTGTTCCCGCTCTGAA	HSF1	Other
AAGGGGAAGCAGGAGTGCA	HSF1	Other
AAGTGACCAGTGTGAGTGC	HSF1	Other
AAGTGGTCCACATCGAGCA	HSF1	Other
AATGAGCTCAGTGACCACT	HSF1	Other
AATGAGGCTCTGTGGCGGG	HSF1	Other
ACACGCACCAGGGGGCTGC	HSF1	Other
ACAGCCCTCACGGACGCCA	HSF1	Other
ACAGCTTGGTCAGGAAGGC	HSF1	Other
ACAGGAGCTCTTGGATCTG	HSF1	Other
ACAGTGGGGTCCTTGGCTT	HSF1	Other
ACCAGCTGCTTCCCTGCGG	HSF1	Other
ACCAGGGGGCTGCTGGATA	HSF1	Other
ACCCCGGCTCCGTGGACAC	HSF1	Other
ACCGGCAGGTCGTTGCTCC	HSF1	Other
ACCGGGAGCAACGACCTGC	HSF1	Other
ACGCAGGAAGCATGGGTGC	HSF1	Other
ACGCTGAGGCACTTTTCAG	HSF1	Other
ACGGACGCCAGGGGCCACA	HSF1	Other
ACGGACGTGCAGCTGATGA	HSF1	Other
ACTCCGTGTCGTCTCTCTC	HSF1	Other
ACTCGCCTCCTCTACCCGG	HSF1	Other
ACTCTTCAGGGTGGACACC	HSF1	Other
ACTGAGCTCATTCCTGGCC	HSF1	Other
ACTGGCCAGGCTGCTGTCA	HSF1	Other
ACTGTCGTTCAGCATCAGG	HSF1	Other
ACTTTTCAGGGGTGGAGGT	HSF1	Other
AGAAAGTCGTCAACAAGGT	HSF1	Other
AGAACAGCAGCCCGGATTC	HSF1	Other
AGAACTGCCGGCTATACTT	HSF1	Other
AGACCATGCTGAGCAGCCA	HSF1	Other
AGAGAAAGATGTGAGGTTT	HSF1	Other
AGAGCTGGCCACAGCATCA	HSF1	Other
AGAGGGTGTCCACGGAAGA	HSF1	Other
AGATGAGCGCGTCGGTGTC	HSF1	Other
AGCACCCATGCTTCCTGCG	HSF1	Other
AGCAGCCACGGCTTCAGCG	HSF1	Other
AGCCCCCTGGTGCGTGTCA	HSF1	Other
AGCCCGCCTCAGAGCCCCC	HSF1	Other
AGCGTCACCAAGCTGCTGA	HSF1	Other
AGCTCTTGGATCTGTGGGG	HSF1	Other
AGCTGCTGTAGGCTGGGGA	HSF1	Other
AGCTGCTTCCCTGCGGGGG	HSF1	Other
AGCTGTTCCCGCTCTGAAA	HSF1	Other
AGCTTCCACGTGTTCGACC	HSF1	Other
AGGAAGGCCGGGACGTTGC	HSF1	Other
AGGAGCTCTTGGATCTGTG	HSF1	Other
AGGATGGAGTCAATGAGGG	HSF1	Other
AGGCACTTTTCAGGGGTGG	HSF1	Other
AGGCTCCGAGCCTGTCAGC	HSF1	Other
AGGGAGATGGTGGGGTCCT	HSF1	Other
AGGGCGGTCGGGGACAAGA	HSF1	Other
AGGGCTCCTACTTCTCCGA	HSF1	Other
AGGGCTGTGACGGAGGCGG	HSF1	Other
AGGGGCCACACGGACACCG	HSF1	Other
AGGGGCTGAACAGCTGCGG	HSF1	Other
AGGGGTGGAGGTGGGCGGG	HSF1	Other
AGGTCAGGCAGGCTCATGT	HSF1	Other
AGGTGGGCGGGGGGGAGGG	HSF1	Other
AGTGACCACTTGGATGCTA	HSF1	Other
ATCAGGGGGCTGTGGGGAA	HSF1	Other
ATCTCCCTGCTGACAGGCT	HSF1	Other
ATCTCCGACATCACCGAGC	HSF1	Other
ATCTGCTGGAGCCCGGTGA	HSF1	Other
ATGTCGGGCACGGTCACCG	HSF1	Other
ATGTCTTCACTCTTCAGGG	HSF1	Other
ATTCAGTTCCTGATCTCAC	HSF1	Other
CAACAGAAAGTCGTCAACA	HSF1	Other
CAACATGGCCAGCTTCGTG	HSF1	Other
CAAGAGCTCCTGTCTCCCC	HSF1	Other
CACAGCATCAGGGGCGTAG	HSF1	Other
CACAGCCCTCACGGACGCC	HSF1	Other
CACATCGAGCAGGGCGGCC	HSF1	Other
CACCAGCTGCTTCCCTGCG	HSF1	Other
CACCAGGGGGCTGCTGGAT	HSF1	Other
CACCGACGCGCTCATCTGC	HSF1	Other
CACGGAGCCGGGGTCCAGC	HSF1	Other
CACGGCTCGGGCCCCTACT	HSF1	Other
CACTGTCGTTCAGCATCAG	HSF1	Other
CACTGTCTCCTAGAGGCCC	HSF1	Other
CACTTTTCAGGGGTGGAGG	HSF1	Other
CAGAAAGTCGTCAACAAGG	HSF1	Other
CAGAGCCCCCGGGTAGAGG	HSF1	Other
CAGAGCTGGCCACAGCATC	HSF1	Other
CAGCACCTCCTTGGCAAAC	HSF1	Other
CAGCCCGCCTCAGAGCCCC	HSF1	Other
CAGCCCTCACGGACGCCAG	HSF1	Other
CAGCCTGGCCAGTGTGCGT	HSF1	Other
CAGCTCAAACAGCACCGGC	HSF1	Other
CAGCTGATGAAGGGGAAGC	HSF1	Other
CAGCTTGGTCAGGAAGGCC	HSF1	Other
CAGCTTGGTGACGCTGTCC	HSF1	Other
CAGGAGCTCTTGGATCTGT	HSF1	Other
CAGGCCGCCCTGCTCGATG	HSF1	Other
CAGGGCCAGTTTGCCAAGG	HSF1	Other
CAGGGGTGGAGGTGGGCGG	HSF1	Other
CAGTCAAACCGGATCCTGG	HSF1	Other
CAGTGAGAATGAGGCTCTG	HSF1	Other
CAGTGGGGTCCTTGGCTTT	HSF1	Other
CATCAGGGGGCTGTGGGGA	HSF1	Other
CATCTGCTGGAGCCCGGTG	HSF1	Other
CATCTTTCTCTTCACCCCC	HSF1	Other
CATGGTCTGCAGGTTATCC	HSF1	Other
CCACACGGACACCGAGGGC	HSF1	Other
CCACCATCTCCCTGCTGAC	HSF1	Other
CCACGGAAGATGGGCGCCC	HSF1	Other
CCACTGTCGTTCAGCATCA	HSF1	Other
CCAGCCCCATGGCCTCCCC	HSF1	Other
CCAGGCTGCTGTCAAGGTC	HSF1	Other
CCAGGGGGCTGCTGGATAG	HSF1	Other
CCATGCTTCCTGCGTGGCC	HSF1	Other
CCCCATGGCCTCCCCCGGC	HSF1	Other
CCCCGGCTCCGTGGACACC	HSF1	Other
CCCCTATCCAGCAGCCCCC	HSF1	Other
CCCCTGGTGCGTGTCAAGG	HSF1	Other
CCCGCCGCGCCGGGGCCCA	HSF1	Other
CCCGCCGGGGGAGGCCATG	HSF1	Other
CCCGGGCGCCCATCTTCCG	HSF1	Other
CCCGGTGTCCACGGAGCCG	HSF1	Other
CCCGTGGGCCCCGGCGCGG	HSF1	Other
CCCTGATGCTGAACGACAG	HSF1	Other
CCGAGGGGCTGAACAGCTG	HSF1	Other
CCGCAGCTGTTCAGCCCCT	HSF1	Other
CCGCAGGATGGAGTCAATG	HSF1	Other
CCGCCGCGCCGGGGCCCAC	HSF1	Other
CCGGCCCTCGGTGTCCGTG	HSF1	Other
CCGGGGGAGGCCATGGGGC	HSF1	Other
CCGTCCCCTTCGGAGAAGT	HSF1	Other
CCGTGGGCCCCGGCGCGGC	HSF1	Other
CCTACTTCTCCGAAGGGGA	HSF1	Other
CCTCAGAGCCCCCGGGTAG	HSF1	Other
CCTCATTGACTCCATCCTG	HSF1	Other
CCTCCTTGACACGCACCAG	HSF1	Other
CCTCTACCCGGGGGCTCTG	HSF1	Other
CCTGACCTTGACAGCAGCC	HSF1	Other
CCTGGCCACGCAGGAAGCA	HSF1	Other
CCTGGCCAGTGTGCGTAGG	HSF1	Other
CCTGTCAGCAGGGAGATGG	HSF1	Other
CGAGCCGTGGACGTGCTCC	HSF1	Other
CGAGTAGGGGCCCGAGCCG	HSF1	Other
CGCAGGATGGAGTCAATGA	HSF1	Other
CGCTGTTCCTGCTGGACCC	HSF1	Other
CGGACGTGCAGCTGATGAA	HSF1	Other
CGGCGGGAGCATAGACGAG	HSF1	Other
CGGGAGCATAGACGAGAGG	HSF1	Other
CGGGGCCTCTAGGAGACAG	HSF1	Other
CGGGGGCTCTGAGGCGGGC	HSF1	Other
CGGGGTCCAGCAGGAACAG	HSF1	Other
CGGTGATGTCGGAGATGAT	HSF1	Other
CGTCAACAAGGTGGGGGCA	HSF1	Other
CGTGGGCCCCGGCGCGGCG	HSF1	Other
CTACCCGGGGGCTCTGAGG	HSF1	Other
CTACGCTGAGGCACTTTTC	HSF1	Other
CTCACGAGGGTCCACAGCT	HSF1	Other
CTCACGTCCAGCAGGGCAC	HSF1	Other
CTCACTGGTGCAGTCAAAC	HSF1	Other
CTCATTGACTCCATCCTGC	HSF1	Other
CTCCAGCAGATGAGCGCGT	HSF1	Other
CTCCCAGCTCAAACAGCAC	HSF1	Other
CTCCCGCCGGGGGAGGCCA	HSF1	Other
CTCCCGGTGTCCACGGAGC	HSF1	Other
CTCCTCCTTGACACGCACC	HSF1	Other
CTCCTGGCCATGAAGCAGT	HSF1	Other
CTCCTTGACACGCACCAGG	HSF1	Other
CTCCTTGGCAAACTGGCCC	HSF1	Other
CTCGAGATGGATCTGCCCG	HSF1	Other
CTCGATGTGGACCACTTTC	HSF1	Other
CTCGTCTATGCTCCCGCCG	HSF1	Other
CTCTACGCCCCTGATGCTG	HSF1	Other
CTCTCGTCTATGCTCCCGC	HSF1	Other
CTCTGCCTCGGGAGGCCTG	HSF1	Other
CTGAGCTCATTCCTGGCCC	HSF1	Other
CTGAGGCACTTTTCAGGGG	HSF1	Other
CTGATGCTGTGGCCAGCTC	HSF1	Other
CTGCCCGTGGGCCCCGGCG	HSF1	Other
CTGCCGGTGCTGTTTGAGC	HSF1	Other
CTGCCTCGGGAGGCCTGGG	HSF1	Other
CTGCTGGACCCCGGCTCCG	HSF1	Other
CTGCTGTAGGCTGGGGAGG	HSF1	Other
CTGGAGCACGTCCACGGCT	HSF1	Other
CTGGAGCTGCTGTAGGCTG	HSF1	Other
CTGGCCACGCAGGAAGCAT	HSF1	Other
CTGGCCAGTGTGCGTAGGC	HSF1	Other
CTGGCCCTGGTCGAACACG	HSF1	Other
CTGGCTCCTGCCAGCCCCA	HSF1	Other
CTGGGCATGCTTCTGCCGA	HSF1	Other
CTGGGGAGACAGGAGCTCT	HSF1	Other
CTGTCAGCAGGGAGATGGT	HSF1	Other
CTGTGACGGAGGCGGGGGC	HSF1	Other
CTTGGTGACGCTGTCCTGG	HSF1	Other
CTTTATGTCTTCACTCTTC	HSF1	Other
GAAAGTCGTCAACAAGGTG	HSF1	Other
GAAGACATAAAGATCCGCC	HSF1	Other
GAAGGGGACGGCTTCGCCG	HSF1	Other
GACCAGGGCCAGTTTGCCA	HSF1	Other
GACCTACTGCTTCATGGCC	HSF1	Other
GACTCGCCTCCTCTACCCG	HSF1	Other
GAGAAAGATGTGAGGTTTT	HSF1	Other
GAGAACTGCCGGCTATACT	HSF1	Other
GAGAATGAGGCTCTGTGGC	HSF1	Other
GAGATGATGGGTCCAGAGC	HSF1	Other
GAGCATAGACGAGAGGTGG	HSF1	Other
GAGCCCCCCAGGCCTCCCG	HSF1	Other
GAGCCGTGGACGTGCTCCA	HSF1	Other
GAGCCTGTCAGCAGGGAGA	HSF1	Other
GAGCTGCTCCTGGCCACGC	HSF1	Other
GAGCTGCTGTAGGCTGGGG	HSF1	Other
GAGCTGGCCACAGCATCAG	HSF1	Other
GAGGCAGAGAACAGCAGCC	HSF1	Other
GAGGCCTGGGGGGCTCCTG	HSF1	Other
GAGGCTCTGTGGCGGGAGG	HSF1	Other
GAGGGCGGTCGGGGACAAG	HSF1	Other
GAGGGCTGTGACGGAGGCG	HSF1	Other
GAGGGTCCACAGCTTGGTC	HSF1	Other
GAGGGTGTCCACGGAAGAT	HSF1	Other
GAGTCAATGAGGGCGGTCG	HSF1	Other
GATAGGGGCCTGCACACGA	HSF1	Other
GATGAGCGCGTCGGTGTCC	HSF1	Other
GATGCTATGGACTCCAACC	HSF1	Other
GCACCAGCTGCTTCCCTGC	HSF1	Other
GCAGATGGCTTCCGGAAAG	HSF1	Other
GCAGTCAAACCGGATCCTG	HSF1	Other
GCATCAGGGGCGTAGAGGC	HSF1	Other
GCATGCTTCTGCCGAAGGC	HSF1	Other
GCCACTGTCGTTCAGCATC	HSF1	Other
GCCCCATGGCCTCCCCCGG	HSF1	Other
GCCCCTACTCGGTGAGTGC	HSF1	Other
GCCTCCGTCACAGCCCTCA	HSF1	Other
GCGCAGCCGCTGTTCCTGC	HSF1	Other
GCGCTCATCTGCTGGAGCC	HSF1	Other
GCGGGAGGTGGCCAGCCTT	HSF1	Other
GCGGGGCCCAGCAACGTCC	HSF1	Other
GCGTCCGTGAGGGCTGTGA	HSF1	Other
GCTCCTTGAGAACATCAAG	HSF1	Other
GCTGAACAGCTGCGGAGGA	HSF1	Other
GCTGCTCAGCATGGTCTGC	HSF1	Other
GCTGCTGTAGGCTGGGGAG	HSF1	Other
GCTGCTGTCAAGGTCAGGC	HSF1	Other
GCTGCTTCCCTGCGGGGGT	HSF1	Other
GCTGGAGCTGCTGTAGGCT	HSF1	Other
GCTGGGCCCCGCCGCGCCG	HSF1	Other
GCTTCCACGTGTTCGACCA	HSF1	Other
GGAAGGCCGGGACGTTGCT	HSF1	Other
GGACCCCACTGTCTCCTAG	HSF1	Other
GGACGTGCAGCTGATGAAG	HSF1	Other
GGACTCGCCTCCTCTACCC	HSF1	Other
GGAGCATAGACGAGAGGTG	HSF1	Other
GGAGCCAGCTCGGTGATGT	HSF1	Other
GGAGGCCTGGGGGGCTCCT	HSF1	Other
GGAGGGGGCCTGCAATCAA	HSF1	Other
GGAGTCAATGAGGGCGGTC	HSF1	Other
GGAGTCCATAGCATCCAAG	HSF1	Other
GGATAGGGGCCTGCACACG	HSF1	Other
GGCACTCACTTGTCCAGGC	HSF1	Other
GGCAGATCCATCTCGAGCA	HSF1	Other
GGCAGGCTCATGTCGGGCA	HSF1	Other
GGCAGGTTCACTCTCCCGC	HSF1	Other
GGCCTTCCTGACCAAGCTG	HSF1	Other
GGCTCCGAGCCTGTCAGCA	HSF1	Other
GGCTCCTACTTCTCCGAAG	HSF1	Other
GGCTCTGAGGCGGGCTGGG	HSF1	Other
GGCTGAACAGCTGCGGAGG	HSF1	Other
GGCTGCTGTTCTCTGCCTC	HSF1	Other
GGCTGGAGCTGCTGTAGGC	HSF1	Other
GGGACTCGCCTCCTCTACC	HSF1	Other
GGGAGCATAGACGAGAGGT	HSF1	Other
GGGAGGCCATGGGGCTGGC	HSF1	Other
GGGAGGCCTGGGGGGCTCC	HSF1	Other
GGGCCTCTAGGAGACAGTG	HSF1	Other
GGGCGGGGGGGAGGGAGGC	HSF1	Other
GGGCTCCTACTTCTCCGAA	HSF1	Other
GGGCTCTGAGGCGGGCTGG	HSF1	Other
GGGCTGCTGTTCTCTGCCT	HSF1	Other
GGGCTGGCAGGAGCCAGCT	HSF1	Other
[truncated: 9,763 more rows]
