# Supplementary material for: Guide-specific loss of efficiency and off-target reduction with Cas9 variants
Source: Nucleic Acids Res. 2023 Aug 24;51(18):9880–93. doi: 10.1093/nar/gkad702 (PMC10570041; doi:10.1093/nar/gkad702)
Supplement: gkad702_Supplemental_Files [file gkad702_supplemental_files.zip › TableS10(Off-on-ratios_combined).xlsx]

## Sheet: Off-on-ratio_filtered_all
sgRNA-target pair information				WT			HiFi			LZ3
sgRNA	On.target	Off.target	Mismatch.annotation	on_rate	off_rate	off-on-ratio	on_rate	off_rate	off-on-ratio	on_rate	off_rate	off-on-ratio
AAACGGGGTTCGACTAACTC	AAACGGGGTTCGACTAACTCTGG	tAACGGGGTTCGACTAACTCTGG	M1:p20rAdA	0.306647	0.320105	1.04389	0.21614	0.0409967	0.189677	0.0937233	0.0198103	0.21137
AAACGGGGTTCGACTAACTC	AAACGGGGTTCGACTAACTCTGG	AcACGGGGTTCGACTAACTCTGG	M1:p19rAdG	0.293814	0.313557	1.0672	0.193893	0.0115356	0.0594944	0.0981614	0.00791239	0.0806059
AAACGGGGTTCGACTAACTC	AAACGGGGTTCGACTAACTCTGG	AAACGtGGTTCGACTAACTCTGG	M1:p15rGdA	0.195992	0.115581	0.589722	0.169791	0.0078409	0.0461797	0.0789362	0.00426398	0.054018
AAACGGGGTTCGACTAACTC	AAACGGGGTTCGACTAACTCTGG	tcACGGGGTTCGACTAACTCTGG	M2:p20rAdA|p19rAdG	0.340574	0.302067	0.886936	0.208084	0.0092325	0.0443692	0.0923388	0.0063914	0.0692168
AAACGGGGTTCGACTAACTC	AAACGGGGTTCGACTAACTCTGG	tAACGtGGTTCGACTAACTCTGG	M2:p20rAdA|p15rGdA	0.294952	0.020107	0.0681706	0.186684	1.60721e-17	8.60925e-17	0.0866498	0.00774253	0.0893543
AAACGGGGTTCGACTAACTC	AAACGGGGTTCGACTAACTCTGG	AcACGtGGTTCGACTAACTCTGG	M2:p19rAdG|p15rGdA	0.316556	0.00815442	0.0257598	0.209465	0.00531978	0.025397	0.118969	0.00266875	0.0224323
AAACGGGGTTCGACTAACTC	AAACGGGGTTCGACTAACTCTGG	tcACGtGGTTCGACTAACTCTGG	M3:p20rAdA|p19rAdG|p15rGdA	0.356574	0.00957511	0.0268531	0.228896	0.00367852	0.0160707	0.114686	7.39648e-17	6.44934e-16
AAAGCGACACGTGCCATTCC	AAAGCGACACGTGCCATTCCAGG	AAAGCGACACGgGCCATTCCAGG	M1:p9rUdC	0.449154	0.101122	0.225139	0.243772	0.012197	0.0500345	0.157392	0.00903862	0.0574275
AAAGCGACACGTGCCATTCC	AAAGCGACACGTGCCATTCCAGG	AAAGCGACACGTGCCATTCgAGG	M1:p1rCdC	0.404362	0.0205135	0.0507306	0.199201	0.00816137	0.0409706	0.119002	0.010783	0.0906112
AAAGCGACACGTGCCATTCC	AAAGCGACACGTGCCATTCCAGG	AAAGgGACACGTGCCATTCCAGG	M1:p16rCdC	0.409969	0.192055	0.468462	0.207898	0.00931917	0.0448256	0.118377	0.000708292	0.00598334
AAAGCGACACGTGCCATTCC	AAAGCGACACGTGCCATTCCAGG	AAAGCGACACGgGCCATTCgAGG	M2:p9rUdC|p1rCdC	0.447495	0.00305873	0.00683522	0.240016	2.92201e-16	1.21742e-15	0.147112	0.00402726	0.0273755
AAAGCGACACGTGCCATTCC	AAAGCGACACGTGCCATTCCAGG	AAAGgGACACGgGCCATTCCAGG	M2:p16rCdC|p9rUdC	0.367523	0.0114042	0.03103	0.199803	0.00474302	0.0237385	0.120824	0.00406511	0.0336449
AAAGCGACACGTGCCATTCC	AAAGCGACACGTGCCATTCCAGG	AAAGgGACACGTGCCATTCgAGG	M2:p16rCdC|p1rCdC	0.404119	0.00184657	0.00456938	0.199244	0.00342123	0.0171711	0.104517	1.22993e-15	1.17678e-14
AAAGCGACACGTGCCATTCC	AAAGCGACACGTGCCATTCCAGG	AAAGgGACACGgGCCATTCgAGG	M3:p16rCdC|p9rUdC|p1rCdC	0.397366	9.56332e-16	2.40668e-15	0.19721	0.00485813	0.0246343	0.112725	5.2458e-15	4.65363e-14
AAAGCTATTCCGCGAAACCG	AAAGCTATTCCGCGAAACCGGGG	AAAGCTATTCCGCGAcACCGGGG	M1:p5rAdG	0.396827	0.00788232	0.0198633	0.242875	0.00236244	0.00972697	0.18706	0.00407356	0.0217768
AAAGCTATTCCGCGAAACCG	AAAGCTATTCCGCGAAACCGGGG	AAAGgTATTCCGCGAAACCGGGG	M1:p16rCdC	0.183344	0.148871	0.811979	0.25578	0.00623371	0.0243713	0.119885	0.00486214	0.0405566
AAAGCTATTCCGCGAAACCG	AAAGCTATTCCGCGAAACCGGGG	AAAGCTgTTCCGCGAAACCGGGG	M1:p14rAdC	0.248736	0.21854	0.878601	0.243558	0.00942185	0.0386842	0.153567	3.17786e-15	2.06937e-14
AAAGCTATTCCGCGAAACCG	AAAGCTATTCCGCGAAACCGGGG	AAAGgTATTCCGCGAcACCGGGG	M2:p16rCdC|p5rAdG	0.372048	0.00596731	0.0160391	0.257782	0.0156324	0.060642	0.152661	0.00701481	0.0459503
AAAGCTATTCCGCGAAACCG	AAAGCTATTCCGCGAAACCGGGG	AAAGgTgTTCCGCGAAACCGGGG	M2:p16rCdC|p14rAdC	0.343925	0.0246378	0.0716371	0.292332	0.00785142	0.0268579	0.167734	0	0
AAAGCTATTCCGCGAAACCG	AAAGCTATTCCGCGAAACCGGGG	AAAGCTgTTCCGCGAcACCGGGG	M2:p14rAdC|p5rAdG	0.415861	0.00564314	0.0135698	0.285557	0.0040738	0.0142661	0.171214	0	0
AAAGCTATTCCGCGAAACCG	AAAGCTATTCCGCGAAACCGGGG	AAAGgTgTTCCGCGAcACCGGGG	M3:p16rCdC|p14rAdC|p5rAdG	0.372381	0.006949	0.018661	0.238525	0.000768483	0.00322181	0.171129	0.00381067	0.0222679
AAATTCTAAGCACTCACGTA	AAATTCTAAGCACTCACGTAAGG	AAATTCTAAGCACTCACGTcAGG	M1:p1rAdG	0.0901576	0.0196958	0.21846	0.0815663	0.0198062	0.242823	0.0397717	0.00680434	0.171085
AAATTCTAAGCACTCACGTA	AAATTCTAAGCACTCACGTAAGG	AAATTtTAAGCACTCACGTAAGG	M1:p15rCdA	0.187514	0.0922778	0.492111	0.114425	0.00146462	0.0127998	0.0336003	0.0063574	0.189207
AAATTCTAAGCACTCACGTA	AAATTCTAAGCACTCACGTAAGG	AAATTtTAAGCACTCACGTcAGG	M2:p15rCdA|p1rAdG	0.235217	0	0	0.0944664	0.00593897	0.0628687	0.033842	0.00467839	0.138242
AACACTGTTCGACCTGGGCA	AACACTGTTCGACCTGGGCACGG	AACACTGTTCGAgCTGGGCACGG	M1:p8rCdC	0.31435	0.0226716	0.0721222	0.0332757	0.00793764	0.238541	0.033158	0.00423293	0.127659
AACACTGTTCGACCTGGGCA	AACACTGTTCGACCTGGGCACGG	AACACTGTTCGACCTGGtCACGG	M1:p3rGdA	0.312105	0.272193	0.872121	0.0513834	0.0325987	0.63442	0.0440047	0.0277657	0.630971
AACACTGTTCGACCTGGGCA	AACACTGTTCGACCTGGGCACGG	AACACTGTTCGACCTGGGgACGG	M1:p2rCdC	0.376673	0.0837836	0.222431	0.0398339	0.0102946	0.258438	0.049019	0.0269361	0.549502
AACACTGTTCGACCTGGGCA	AACACTGTTCGACCTGGGCACGG	AACACTGTTCGAgCTGGtCACGG	M2:p8rCdC|p3rGdA	0.35569	0.00120623	0.00339123	0.0517999	0.00305784	0.0590317	0.0965337	0	0
AACACTGTTCGACCTGGGCA	AACACTGTTCGACCTGGGCACGG	AACACTGTTCGAgCTGGGgACGG	M2:p8rCdC|p2rCdC	0.36762	1.16274e-15	3.16287e-15	0.034578	0.00182402	0.0527509	0.0447308	1.15747e-15	2.58764e-14
AACACTGTTCGACCTGGGCA	AACACTGTTCGACCTGGGCACGG	AACACTGTTCGACCTGGtgACGG	M2:p3rGdA|p2rCdC	0.322296	0.00245526	0.00761802	0.0302599	0.00301221	0.0995447	0.0181104	0	0
AACACTGTTCGACCTGGGCA	AACACTGTTCGACCTGGGCACGG	AACACTGTTCGAgCTGGtgACGG	M3:p8rCdC|p3rGdA|p2rCdC	0.394027	7.60873e-17	1.93102e-16	0.0354724	0.00702718	0.198103	0.0509151	4.44419e-15	8.72864e-14
AACCCCACAGGCCAATACGA	AACCCCACAGGCCAATACGAAGG	AACCCCACAGGCCAATACGtAGG	M1:p1rAdA	0.247515	0.11094	0.448214	0.192681	0.0368318	0.191154	0.169864	0.0375195	0.220881
AACCCCACAGGCCAATACGA	AACCCCACAGGCCAATACGAAGG	AACCCaACAGGCCAATACGAAGG	M1:p15rCdT	0.183227	0.172969	0.944018	0.198864	0.00985567	0.0495598	0.137386	0.0071033	0.0517032
AACCCCACAGGCCAATACGA	AACCCCACAGGCCAATACGAAGG	AACCCCAaAGGCCAATACGAAGG	M1:p13rCdT	0.254821	0.236502	0.928113	0.198547	0.0111847	0.0563331	0.176469	0.0363718	0.206109
AACCCCACAGGCCAATACGA	AACCCCACAGGCCAATACGAAGG	AACCCaACAGGCCAATACGtAGG	M2:p15rCdT|p1rAdA	0.268163	0.0920343	0.343203	0.243708	0.00519573	0.0213195	0.172781	0.00491999	0.0284753
AACCCCACAGGCCAATACGA	AACCCCACAGGCCAATACGAAGG	AACCCaAaAGGCCAATACGAAGG	M2:p15rCdT|p13rCdT	0.385098	0.0124841	0.0324181	0.245221	0.00737704	0.0300832	0.238012	0.0119998	0.0504167
AACCCCACAGGCCAATACGA	AACCCCACAGGCCAATACGAAGG	AACCCCAaAGGCCAATACGtAGG	M2:p13rCdT|p1rAdA	0.264037	0.0433919	0.16434	0.214141	1.90247e-17	8.88416e-17	0.174142	0.00255891	0.0146944
AACCCCACAGGCCAATACGA	AACCCCACAGGCCAATACGAAGG	AACCCaAaAGGCCAATACGtAGG	M3:p15rCdT|p13rCdT|p1rAdA	0.323998	0.00747315	0.0230654	0.197553	0.0101754	0.0515072	0.183492	0.00128576	0.00700716
AACGCTCTGCGAAGCTCGTC	AACGCTCTGCGAAGCTCGTCAGG	AACGCTCTGCaAAGCTCGTCAGG	M1:p10rGdT	0.333798	0.261284	0.782763	0.0942593	0.0257631	0.273321	0.0465624	0.0354226	0.760755
AACGCTCTGCGAAGCTCGTC	AACGCTCTGCGAAGCTCGTCAGG	AACGCTCTGCGAAcCTCGTCAGG	M1:p7rGdG	0.370776	0.0151045	0.0407375	0.108142	0.00474822	0.0439074	0.0294594	0.0026742	0.0907758
AACGCTCTGCGAAGCTCGTC	AACGCTCTGCGAAGCTCGTCAGG	AACGCTCTGCGAAGCgCGTCAGG	M1:p5rUdC	0.429242	0.014346	0.0334216	0.0932317	0.00484865	0.0520065	0.0454663	0	0
AACGCTCTGCGAAGCTCGTC	AACGCTCTGCGAAGCTCGTCAGG	AACGCTCTGCaAAcCTCGTCAGG	M2:p10rGdT|p7rGdG	0.409216	0.00285287	0.00697155	0.0657495	0.0018209	0.0276945	0.0331673	0.000614119	0.0185158
AACGCTCTGCGAAGCTCGTC	AACGCTCTGCGAAGCTCGTCAGG	AACGCTCTGCaAAGCgCGTCAGG	M2:p10rGdT|p5rUdC	0.385868	1.76643e-16	4.57781e-16	0.0535758	4.27899e-14	7.9868e-13	0.0344847	1.71204e-15	4.96464e-14
AACGCTCTGCGAAGCTCGTC	AACGCTCTGCGAAGCTCGTCAGG	AACGCTCTGCGAAcCgCGTCAGG	M2:p7rGdG|p5rUdC	0.349584	1.78121e-16	5.09524e-16	0.128991	0.00200307	0.0155287	0.0446378	0.00473975	0.106182
AACGCTCTGCGAAGCTCGTC	AACGCTCTGCGAAGCTCGTCAGG	AACGCTCTGCaAAcCgCGTCAGG	M3:p10rGdT|p7rGdG|p5rUdC	0.362336	0	0	0.0919328	0.00156327	0.0170045	0.0306071	0.00195106	0.0637454
AACTGGTAAATCTTTCTCCT	AACTGGTAAATCTTTCTCCTTGG	AACTGGTAAATCgTTCTCCTTGG	M1:p8rUdC	0.167971	0.000996527	0.00593275	0.102591	4.21578e-16	4.10933e-15	0.0595575	0	0
AACTGGTAAATCTTTCTCCT	AACTGGTAAATCTTTCTCCTTGG	AACTGGTAAATCgTTtTCCTTGG	M2:p8rUdC|p5rCdA	0.286212	0.00140378	0.0049047	0.0741387	0.00137006	0.0184798	0.0733453	0	0
AACTGGTAAATCTTTCTCCT	AACTGGTAAATCTTTCTCCTTGG	AACTGGcAAATCgTTCTCCTTGG	M2:p14rUdG|p8rUdC	0.329699	0.000160008	0.000485316	0.159723	0.00177122	0.0110893	0.0899749	0	0
AACTGGTAAATCTTTCTCCT	AACTGGTAAATCTTTCTCCTTGG	AACTGGcAAATCTTTtTCCTTGG	M2:p14rUdG|p5rCdA	0.18536	0.000113229	0.00061086	0.0761476	1.22379e-14	1.60713e-13	0.069528	3.38928e-15	4.8747e-14
AACTGGTAAATCTTTCTCCT	AACTGGTAAATCTTTCTCCTTGG	AACTGGcAAATCgTTtTCCTTGG	M3:p14rUdG|p8rUdC|p5rCdA	0.311855	3.61276e-15	1.15847e-14	0.174859	0.000135073	0.000772468	0.0699684	0.00284816	0.0407064
AAGATCAGGATTGCAGAACT	AAGATCAGGATTGCAGAACTAGG	AAGATCAGGATaGCAGAACTAGG	M1:p9rUdT	0.158535	0.154907	0.977115	0.0918105	0.0313526	0.341493	0.0297711	0.023594	0.792514
AAGATCAGGATTGCAGAACT	AAGATCAGGATTGCAGAACTAGG	AAGATCAGGATTGCAGtACTAGG	M1:p4rAdA	0.0906131	0.0525363	0.579787	0.119214	0.00717141	0.060156	0.0902168	8.02852e-16	8.89914e-15
AAGATCAGGATTGCAGAACT	AAGATCAGGATTGCAGAACTAGG	AAGATtAGGATTGCAGAACTAGG	M1:p15rCdA	0.137779	0.120636	0.875577	0.0986551	0.015492	0.157032	0.0985408	0.0244266	0.247883
AAGATCAGGATTGCAGAACT	AAGATCAGGATTGCAGAACTAGG	AAGATCAGGATaGCAGtACTAGG	M2:p9rUdT|p4rAdA	0.211061	0.0112227	0.0531726	0.13254	2.86871e-15	2.16441e-14	0.068952	1.62047e-15	2.35014e-14
AAGATCAGGATTGCAGAACT	AAGATCAGGATTGCAGAACTAGG	AAGATtAGGATTGCAGtACTAGG	M2:p15rCdA|p4rAdA	0.146126	0.00674765	0.0461769	0.0842934	0.0114949	0.136367	0.0702879	0.0107994	0.153645
AAGATCAGGATTGCAGAACT	AAGATCAGGATTGCAGAACTAGG	AAGATtAGGATaGCAGtACTAGG	M3:p15rCdA|p9rUdT|p4rAdA	0.135129	0.00998423	0.0738868	0.104139	0.00247344	0.0237512	0.0578135	0.00050512	0.00873706
AAGATTGGCGGGCCGAATCA	AAGATTGGCGGGCCGAATCATGG	AAGATTGGCGGGCCaAATCATGG	M1:p6rGdT	0.326826	0.283345	0.86696	0.220445	0.110965	0.503371	0.126957	0.0586189	0.461722
AAGATTGGCGGGCCGAATCA	AAGATTGGCGGGCCGAATCATGG	AAGATTGGCGGGCCGAAaCATGG	M1:p3rUdT	0.277885	0.149908	0.539461	0.228148	0.0339092	0.148628	0.139683	0.0205392	0.147042
AAGATTGGCGGGCCGAATCA	AAGATTGGCGGGCCGAATCATGG	AAGAaTGGCGGGCCGAATCATGG	M1:p16rUdT	0.339909	0.34651	1.01942	0.222548	0.176023	0.790942	0.109287	0.0344167	0.314921
AAGATTGGCGGGCCGAATCA	AAGATTGGCGGGCCGAATCATGG	AAGATTGGCGGGCCaAAaCATGG	M2:p6rGdT|p3rUdT	0.397223	0.0203565	0.0512471	0.240867	0.00590996	0.0245361	0.128882	0.00344872	0.0267588
AAGATTGGCGGGCCGAATCA	AAGATTGGCGGGCCGAATCATGG	AAGAaTGGCGGGCCaAATCATGG	M2:p16rUdT|p6rGdT	0.319343	0.196725	0.61603	0.250829	0.00586574	0.0233854	0.118556	0.00716439	0.0604303
AAGATTGGCGGGCCGAATCA	AAGATTGGCGGGCCGAATCATGG	AAGAaTGGCGGGCCGAAaCATGG	M2:p16rUdT|p3rUdT	0.407853	0.0280753	0.0688368	0.289106	0.000814187	0.00281622	0.156683	0.00831717	0.0530828
AAGATTGGCGGGCCGAATCA	AAGATTGGCGGGCCGAATCATGG	AAGAaTGGCGGGCCaAAaCATGG	M3:p16rUdT|p6rGdT|p3rUdT	0.390585	0.00312126	0.00799124	0.237216	0.00787549	0.0331997	0.11789	0.00578418	0.0490644
AAGGAGGTGCATTTCTGCAT	AAGGAGGTGCATTTCTGCATAGG	AAGGAGGTGCATgTCTGCATAGG	M1:p8rUdC	0.361342	0.0219333	0.0606996	0.220473	0.00375393	0.0170267	0.118617	0.00022346	0.00188389
AAGGAGGTGCATTTCTGCAT	AAGGAGGTGCATTTCTGCATAGG	AAGGAGGTGCATTTCTGtATAGG	M1:p3rCdA	0.153627	0.0296342	0.192897	0.111762	0.0119381	0.106818	0.0547293	0.0051663	0.0943973
AAGGAGGTGCATTTCTGCAT	AAGGAGGTGCATTTCTGCATAGG	AAGGAGaTGCATTTCTGCATAGG	M1:p14rGdT	0.122949	0.108584	0.883168	0.101176	0.0475828	0.470295	0.0806317	0.0448181	0.555838
AAGGAGGTGCATTTCTGCAT	AAGGAGGTGCATTTCTGCATAGG	AAGGAGGTGCATgTCTGtATAGG	M2:p8rUdC|p3rCdA	0.128945	2.15593e-15	1.67197e-14	0.09539	0	0	0.0525421	0.00556855	0.105983
AAGGAGGTGCATTTCTGCAT	AAGGAGGTGCATTTCTGCATAGG	AAGGAGaTGCATgTCTGCATAGG	M2:p14rGdT|p8rUdC	0.361777	0.0104061	0.0287639	0.210065	0.00517403	0.0246307	0.133104	0.00242668	0.0182315
AAGGAGGTGCATTTCTGCAT	AAGGAGGTGCATTTCTGCATAGG	AAGGAGaTGCATgTCTGtATAGG	M3:p14rGdT|p8rUdC|p3rCdA	0.16686	0	0	0.111105	0.000378143	0.00340347	0.0832544	0.00377417	0.045333
AAGGAGTAGTGCGGGATCGG	AAGGAGTAGTGCGGGATCGGAGG	cAGGAGTAGTGCGGGATCGGAGG	M1:p20rAdG	0.471421	0.473546	1.00451	0.279444	0.127781	0.457268	0.156453	0.0488322	0.312121
AAGGAGTAGTGCGGGATCGG	AAGGAGTAGTGCGGGATCGGAGG	AAGGAGTAGTGCGGGATtGGAGG	M1:p3rCdA	0.377833	0.367276	0.972059	0.261044	0.226201	0.866523	0.16422	0.0594052	0.361742
AAGGAGTAGTGCGGGATCGG	AAGGAGTAGTGCGGGATCGGAGG	AAGGAGTAGTGCGGGATCGGAGc	M1:p-2rGdG	0.459141	0.0554142	0.120691	0.342851	0.0247384	0.072155	0.221024	0.0140052	0.0633651
AAGGAGTAGTGCGGGATCGG	AAGGAGTAGTGCGGGATCGGAGG	cAGGAGTAGTGCGGGATtGGAGG	M2:p20rAdG|p3rCdA	0.326884	0.24824	0.759414	0.291952	0.0192789	0.0660346	0.188546	0.00674657	0.0357821
AAGGAGTAGTGCGGGATCGG	AAGGAGTAGTGCGGGATCGGAGG	cAGGAGTAGTGCGGGATCGGAGc	M2:p20rAdG|p-2rGdG	0.524558	0.0204365	0.0389595	0.362199	0.0303349	0.0837522	0.209065	0.0126524	0.0605188
AAGGAGTAGTGCGGGATCGG	AAGGAGTAGTGCGGGATCGGAGG	AAGGAGTAGTGCGGGATtGGAGc	M2:p3rCdA|p-2rGdG	0.504087	0.0128501	0.0254918	0.351268	0.00814959	0.0232005	0.198028	0.00461279	0.0232937
AAGGAGTAGTGCGGGATCGG	AAGGAGTAGTGCGGGATCGGAGG	cAGGAGTAGTGCGGGATtGGAGc	M3:p20rAdG|p3rCdA|p-2rGdG	0.506934	0.0030989	0.00611301	0.34584	0.0152644	0.0441371	0.202936	0.00159292	0.00784935
AAGGAGTATCTCACCAGGGT	AAGGAGTATCTCACCAGGGTGGG	gAGGAGTATCTCACCAGGGTGGG	M1:p20rAdC	0.149901	0.170496	1.13739	0.143456	0.0822704	0.573489	0.0799435	0.0357671	0.447405
AAGGAGTATCTCACCAGGGT	AAGGAGTATCTCACCAGGGTGGG	AAGGAGTATCTCtCCAGGGTGGG	M1:p8rAdA	0.197132	0.152705	0.774631	0.237628	0.042369	0.1783	0.0693258	0.0464866	0.670552
AAGGAGTATCTCACCAGGGT	AAGGAGTATCTCACCAGGGTGGG	AAGGAGaATCTCACCAGGGTGGG	M1:p14rUdT	0.253225	0.23978	0.946906	0.184376	0.0316511	0.171666	0.0511754	0.0352507	0.688821
AAGGAGTATCTCACCAGGGT	AAGGAGTATCTCACCAGGGTGGG	gAGGAGTATCTCtCCAGGGTGGG	M2:p20rAdC|p8rAdA	0.181942	0.150211	0.825599	0.172031	0.00594513	0.0345585	0.0394692	0.00662729	0.16791
AAGGAGTATCTCACCAGGGT	AAGGAGTATCTCACCAGGGTGGG	gAGGAGaATCTCACCAGGGTGGG	M2:p20rAdC|p14rUdT	0.262054	0.186511	0.711727	0.199635	0.000978087	0.00489938	0.072456	0.00232329	0.0320648
AAGGAGTATCTCACCAGGGT	AAGGAGTATCTCACCAGGGTGGG	AAGGAGaATCTCtCCAGGGTGGG	M2:p14rUdT|p8rAdA	0.309398	0.0227691	0.0735917	0.220712	0.00659946	0.0299008	0.0659697	0.000170762	0.00258849
AAGGAGTATCTCACCAGGGT	AAGGAGTATCTCACCAGGGTGGG	gAGGAGaATCTCtCCAGGGTGGG	M3:p20rAdC|p14rUdT|p8rAdA	0.359645	0.00328789	0.00914204	0.211548	0	0	0.0666666	0.00517065	0.0775599
AAGGCAGAGACCCAAGGAGA	AAGGCAGAGACCCAAGGAGAAGG	AAGGCAGAGACtCAAGGAGAAGG	M1:p9rCdA	0.30063	0.285964	0.951218	0.20603	0.18137	0.880306	0.101465	0.102305	1.00828
AAGGCAGAGACCCAAGGAGA	AAGGCAGAGACCCAAGGAGAAGG	AAGGCAGAGACCCgAGGAGAAGG	M1:p7rAdC	0.262475	0.225014	0.857276	0.262055	0.104968	0.400558	0.16938	0.0709475	0.418865
AAGGCAGAGACCCAAGGAGA	AAGGCAGAGACCCAAGGAGAAGG	AAGGCAGAGACCCAAGGAaAAGG	M1:p2rGdT	0.259229	0.192039	0.740808	0.275926	0.134046	0.485804	0.164109	0.105341	0.6419
AAGGCAGAGACCCAAGGAGA	AAGGCAGAGACCCAAGGAGAAGG	AAGGCAGAGACtCgAGGAGAAGG	M2:p9rCdA|p7rAdC	0.261109	0.00792837	0.0303643	0.284536	0.00955144	0.0335685	0.149628	0	0
AAGGCAGAGACCCAAGGAGA	AAGGCAGAGACCCAAGGAGAAGG	AAGGCAGAGACtCAAGGAaAAGG	M2:p9rCdA|p2rGdT	0.252623	0.0330834	0.13096	0.230478	0.010824	0.0469633	0.129854	0	0
AAGGCAGAGACCCAAGGAGA	AAGGCAGAGACCCAAGGAGAAGG	AAGGCAGAGACCCgAGGAaAAGG	M2:p7rAdC|p2rGdT	0.318298	0	0	0.289769	0.00302649	0.0104445	0.219002	0.00392041	0.0179012
AAGGCAGAGACCCAAGGAGA	AAGGCAGAGACCCAAGGAGAAGG	AAGGCAGAGACtCgAGGAaAAGG	M3:p9rCdA|p7rAdC|p2rGdT	0.287851	0.0143572	0.0498771	0.312584	0.00624795	0.019988	0.144109	0.00605896	0.0420442
AATAGCGGGAACACTAGGTG	AATAGCGGGAACACTAGGTGAGG	AATAGCGGGAtCACTAGGTGAGG	M1:p10rAdA	0.268253	0.245107	0.913719	0.108933	0.0516845	0.47446	0.0279813	0.034725	1.24101
AATAGCGGGAACACTAGGTG	AATAGCGGGAACACTAGGTGAGG	AATAGCGGGAACgCTAGGTGAGG	M1:p8rAdC	0.172841	0.125584	0.726585	0.0975187	0.064255	0.6589	0.0350382	0.0411848	1.17543
AATAGCGGGAACACTAGGTG	AATAGCGGGAACACTAGGTGAGG	AtTAGCGGGAACACTAGGTGAGG	M1:p19rAdA	0.309201	0.271564	0.878277	0.150528	0.00613532	0.0407587	0.0467166	0.010671	0.228421
AATAGCGGGAACACTAGGTG	AATAGCGGGAACACTAGGTGAGG	AATAGCGGGAtCgCTAGGTGAGG	M2:p10rAdA|p8rAdC	0.396587	0.00602718	0.0151976	0.11714	2.70491e-14	2.30914e-13	0.0494675	0.00135012	0.0272931
AATAGCGGGAACACTAGGTG	AATAGCGGGAACACTAGGTGAGG	AtTAGCGGGAtCACTAGGTGAGG	M2:p19rAdA|p10rAdA	0.341953	0.0200114	0.058521	0.132591	0.0061826	0.046629	0.0394436	0.00566691	0.143671
AATAGCGGGAACACTAGGTG	AATAGCGGGAACACTAGGTGAGG	AtTAGCGGGAACgCTAGGTGAGG	M2:p19rAdA|p8rAdC	0.320676	0.0595263	0.185628	0.146217	0.00461139	0.0315379	0.0514243	0.00125029	0.0243132
AATAGCGGGAACACTAGGTG	AATAGCGGGAACACTAGGTGAGG	AtTAGCGGGAtCgCTAGGTGAGG	M3:p19rAdA|p10rAdA|p8rAdC	0.389242	0.0069991	0.0179813	0.111053	1.27373e-14	1.14696e-13	0.0463591	0.00304971	0.0657845
AATATGACGGTTGACCCCAC	AATATGACGGTTGACCCCACCGG	AATATGACGGTTGACCaCACCGG	M1:p4rCdT	0.275012	0.241698	0.878864	0.19658	0.0510472	0.259677	0.140568	0.0551693	0.392475
AATATGACGGTTGACCCCAC	AATATGACGGTTGACCCCACCGG	AATATGACGGTTGACCCtACCGG	M1:p3rCdA	0.356936	0.332459	0.931426	0.219554	0.129167	0.588315	0.122261	0.0859347	0.70288
AATATGACGGTTGACCCCAC	AATATGACGGTTGACCCCACCGG	AATATGACtGTTGACCCCACCGG	M1:p12rGdA	0.354033	0.304689	0.860624	0.204047	0.00856025	0.0419524	0.127478	0.0104066	0.0816349
AATATGACGGTTGACCCCAC	AATATGACGGTTGACCCCACCGG	AATATGACGGTTGACCatACCGG	M2:p4rCdT|p3rCdA	0.381079	0.0128189	0.0336385	0.227804	0.0101479	0.0445467	0.14308	0.00206512	0.0144334
AATATGACGGTTGACCCCAC	AATATGACGGTTGACCCCACCGG	AATATGACtGTTGACCaCACCGG	M2:p12rGdA|p4rCdT	0.385302	0.0118384	0.0307251	0.252416	0	0	0.196441	1.0789e-16	5.49225e-16
AATATGACGGTTGACCCCAC	AATATGACGGTTGACCCCACCGG	AATATGACtGTTGACCCtACCGG	M2:p12rGdA|p3rCdA	0.327037	0.0258346	0.078996	0.208325	0.00958865	0.0460273	0.12145	0.00540329	0.0444899
AATATGACGGTTGACCCCAC	AATATGACGGTTGACCCCACCGG	AATATGACtGTTGACCatACCGG	M3:p12rGdA|p4rCdT|p3rCdA	0.407148	0.00101171	0.00248486	0.262087	0.00222313	0.00848243	0.14485	0.00935939	0.0646142
AATCGCATACAAGGGTGCGT	AATCGCATACAAGGGTGCGTTGG	AATCGCATACAAGtGTGCGTTGG	M1:p7rGdA	0.326124	0.0110456	0.0338693	0.205362	0.00639523	0.0311413	0.12759	0.00156936	0.0123001
AATCGCATACAAGGGTGCGT	AATCGCATACAAGGGTGCGTTGG	AATCGCATACAAGGGcGCGTTGG	M1:p5rUdG	0.246604	0.0874182	0.354488	0.234323	0.0167544	0.0715012	0.0771673	0.0190858	0.24733
AATCGCATACAAGGGTGCGT	AATCGCATACAAGGGTGCGTTGG	AATCGCATACAAGGGTGCaTTGG	M1:p2rGdT	0.166178	0.132772	0.798974	0.171633	0.0424908	0.247567	0.07799	0.0839779	1.07678
AATCGCATACAAGGGTGCGT	AATCGCATACAAGGGTGCGTTGG	AATCGCATACAAGtGcGCGTTGG	M2:p7rGdA|p5rUdG	0.352011	0.000408455	0.00116035	0.193241	0	0	0.0787549	0	0
AATCGCATACAAGGGTGCGT	AATCGCATACAAGGGTGCGTTGG	AATCGCATACAAGtGTGCaTTGG	M2:p7rGdA|p2rGdT	0.24219	0.00128154	0.00529148	0.15154	0.00219786	0.0145035	0.066707	4.5485e-16	6.81862e-15
AATCGCATACAAGGGTGCGT	AATCGCATACAAGGGTGCGTTGG	AATCGCATACAAGGGcGCaTTGG	M2:p5rUdG|p2rGdT	0.35534	0.0144901	0.0407782	0.203846	0.00484387	0.0237625	0.116628	0.00288712	0.0247549
AATCGCATACAAGGGTGCGT	AATCGCATACAAGGGTGCGTTGG	AATCGCATACAAGtGcGCaTTGG	M3:p7rGdA|p5rUdG|p2rGdT	0.277405	2.11248e-17	7.61517e-17	0.175987	1.21247e-05	6.88951e-05	0.0786743	0	0
ACACCTTTGGTTTACCTTGA	ACACCTTTGGTTTACCTTGAGGG	ACACCTTTGGTTTACCgTGAGGG	M1:p4rUdC	0.302026	0.0142715	0.0472525	0.145629	0.00125118	0.00859154	0.0693777	0.000136779	0.00197151
ACACCTTTGGTTTACCTTGA	ACACCTTTGGTTTACCTTGAGGG	ACACCTTTGGTTTACCTTaAGGG	M1:p2rGdT	0.168449	0.0785327	0.46621	0.0812604	0.000136713	0.00168241	0.0442493	0.0170304	0.384875
ACACCTTTGGTTTACCTTGA	ACACCTTTGGTTTACCTTGAGGG	ACACCTTTGGTTTACCTTGgGGG	M1:p1rAdC	0.304906	0.0633533	0.20778	0.166291	0.0156254	0.0939643	0.0690771	0.0272479	0.394457
ACACCTTTGGTTTACCTTGA	ACACCTTTGGTTTACCTTGAGGG	ACACCTTTGGTTTACCgTaAGGG	M2:p4rUdC|p2rGdT	0.307856	0	0	0.147446	0	0	0.0668724	0	0
ACACCTTTGGTTTACCTTGA	ACACCTTTGGTTTACCTTGAGGG	ACACCTTTGGTTTACCgTGgGGG	M2:p4rUdC|p1rAdC	0.403765	0.000280164	0.000693879	0.170422	1.50955e-14	8.85772e-14	0.0988009	0	0
ACACCTTTGGTTTACCTTGA	ACACCTTTGGTTTACCTTGAGGG	ACACCTTTGGTTTACCTTagGGG	M2:p2rGdT|p1rAdC	0.336947	0.011533	0.034228	0.147546	0.00498961	0.0338173	0.0751798	3.02063e-16	4.01788e-15
ACACCTTTGGTTTACCTTGA	ACACCTTTGGTTTACCTTGAGGG	ACACCTTTGGTTTACCgTagGGG	M3:p4rUdC|p2rGdT|p1rAdC	0.210963	5.29837e-05	0.000251151	0.0775264	0.00304632	0.039294	0.0557058	1.00783e-14	1.8092e-13
ACACGTATACTATGGCGGAG	ACACGTATACTATGGCGGAGCGG	ACACGTATACTgTGGCGGAGCGG	M1:p9rAdC	0.247267	0.0708601	0.286573	0.198044	0.00723623	0.0365384	0.142144	0.0130642	0.0919083
ACACGTATACTATGGCGGAG	ACACGTATACTATGGCGGAGCGG	ACACGTATACTATGGCGaAGCGG	M1:p3rGdT	0.300554	0.276925	0.921382	0.235343	0.0233689	0.0992969	0.117108	0.0262798	0.224405
ACACGTATACTATGGCGGAG	ACACGTATACTATGGCGGAGCGG	ACACGcATACTATGGCGGAGCGG	M1:p15rUdG	0.257649	0.243252	0.944121	0.199363	0.0384631	0.19293	0.12669	0.0230451	0.181902
ACACGTATACTATGGCGGAG	ACACGTATACTATGGCGGAGCGG	ACACGTATACTgTGGCGaAGCGG	M2:p9rAdC|p3rGdT	0.289929	7.6295e-05	0.000263151	0.195937	4.93317e-16	2.51773e-15	0.0976365	4.83885e-16	4.95598e-15
ACACGTATACTATGGCGGAG	ACACGTATACTATGGCGGAGCGG	ACACGcATACTgTGGCGGAGCGG	M2:p15rUdG|p9rAdC	0.391097	0.0272823	0.0697583	0.199503	0.0211197	0.105862	0.114635	0.00148573	0.0129604
ACACGTATACTATGGCGGAG	ACACGTATACTATGGCGGAGCGG	ACACGcATACTATGGCGaAGCGG	M2:p15rUdG|p3rGdT	0.288417	0.0988491	0.34273	0.214871	0.0024123	0.0112267	0.128177	0	0
ACACGTATACTATGGCGGAG	ACACGTATACTATGGCGGAGCGG	ACACGcATACTgTGGCGaAGCGG	M3:p15rUdG|p9rAdC|p3rGdT	0.39403	0.00893956	0.0226875	0.233535	0.00225295	0.00964718	0.136318	0.0047835	0.0350908
ACACTTTCTCACGCAGACGC	ACACTTTCTCACGCAGACGCAGG	gCACTTTCTCACGCAGACGCAGG	M1:p20rAdC	0.352619	0.340781	0.966428	0.205492	0.00542498	0.0264	0.224283	0.0128132	0.0571295
ACACTTTCTCACGCAGACGC	ACACTTTCTCACGCAGACGCAGG	ACACTTTCTCACGCAcACGCAGG	M1:p5rGdG	0.476273	0.00600785	0.0126143	0.240357	0.000104724	0.000435701	0.216278	0.00136554	0.00631381
ACACTTTCTCACGCAGACGC	ACACTTTCTCACGCAGACGCAGG	ACAtTTTCTCACGCAGACGCAGG	M1:p17rCdA	0.387229	0.211333	0.545757	0.273103	0.000452365	0.00165639	0.243034	6.63956e-17	2.73194e-16
ACACTTTCTCACGCAGACGC	ACACTTTCTCACGCAGACGCAGG	gCACTTTCTCACGCAcACGCAGG	M2:p20rAdC|p5rGdG	0.470714	0.0045122	0.00958586	0.248381	0.0038732	0.0155938	0.223285	1.2336e-16	5.52476e-16
ACACTTTCTCACGCAGACGC	ACACTTTCTCACGCAGACGCAGG	gCAtTTTCTCACGCAGACGCAGG	M2:p20rAdC|p17rCdA	0.481208	0.0168944	0.0351083	0.243038	1.69869e-14	6.98941e-14	0.221527	0.00284262	0.0128319
ACACTTTCTCACGCAGACGC	ACACTTTCTCACGCAGACGCAGG	ACAtTTTCTCACGCAcACGCAGG	M2:p17rCdA|p5rGdG	0.514096	0.00427417	0.00831395	0.232442	5.32926e-16	2.29273e-15	0.2178	0	0
ACACTTTCTCACGCAGACGC	ACACTTTCTCACGCAGACGCAGG	gCAtTTTCTCACGCAcACGCAGG	M3:p20rAdC|p17rCdA|p5rGdG	0.491686	0.000793941	0.00161473	0.241138	2.66216e-16	1.104e-15	0.188578	1.35006e-14	7.15916e-14
ACCAAGCCAGGGTGATCACG	ACCAAGCCAGGGTGATCACGAGG	AtCAAGCCAGGGTGATCACGAGG	M1:p19rCdA	0.277016	0.278512	1.0054	0.227003	0.107252	0.472467	0.0963573	0.0273952	0.284308
ACCAAGCCAGGGTGATCACG	ACCAAGCCAGGGTGATCACGAGG	ACCgAGCCAGGGTGATCACGAGG	M1:p17rAdC	0.329601	0.326607	0.990915	0.215692	0.0926143	0.429382	0.110488	0.0664911	0.601792
ACCAAGCCAGGGTGATCACG	ACCAAGCCAGGGTGATCACGAGG	ACCAAGCtAGGGTGATCACGAGG	M1:p13rCdA	0.317053	0.30863	0.973433	0.233654	0.154066	0.659377	0.110055	0.0856182	0.777958
ACCAAGCCAGGGTGATCACG	ACCAAGCCAGGGTGATCACGAGG	AtCgAGCCAGGGTGATCACGAGG	M2:p19rCdA|p17rAdC	0.318489	0.12969	0.407204	0.272847	0.00191775	0.00702868	0.156517	0.00876529	0.056002
ACCAAGCCAGGGTGATCACG	ACCAAGCCAGGGTGATCACGAGG	AtCAAGCtAGGGTGATCACGAGG	M2:p19rCdA|p13rCdA	0.276442	0.236751	0.856422	0.255549	0.00966675	0.0378274	0.145251	0.00517717	0.0356429
ACCAAGCCAGGGTGATCACG	ACCAAGCCAGGGTGATCACGAGG	ACCgAGCtAGGGTGATCACGAGG	M2:p17rAdC|p13rCdA	0.27464	0.207263	0.754673	0.258881	0.00621721	0.0240157	0.1705	0.000328196	0.00192491
ACCAAGCCAGGGTGATCACG	ACCAAGCCAGGGTGATCACGAGG	AtCgAGCtAGGGTGATCACGAGG	M3:p19rCdA|p17rAdC|p13rCdA	0.431739	0.00997181	0.0230968	0.273924	0.00539757	0.0197046	0.159824	5.07991e-16	3.17845e-15
ACCCGATGCCATCTAACGAG	ACCCGATGCCATCTAACGAGCGG	ACCCGATGCCATCTtACGAGCGG	M1:p6rAdA	0.412428	0.0218779	0.0530467	0.288595	0.00731873	0.0253599	0.140346	0.00235332	0.016768
ACCCGATGCCATCTAACGAG	ACCCGATGCCATCTAACGAGCGG	ACCCGATGCCATCTAgCGAGCGG	M1:p5rAdC	0.411469	0.0628466	0.152737	0.280867	0.0196997	0.070139	0.157553	0.00866679	0.0550089
ACCCGATGCCATCTAACGAG	ACCCGATGCCATCTAACGAGCGG	ACCCGATGtCATCTAACGAGCGG	M1:p12rCdA	0.33683	0.27197	0.807439	0.231825	0.0623432	0.268924	0.121993	0.0305649	0.250546
ACCCGATGCCATCTAACGAG	ACCCGATGCCATCTAACGAGCGG	ACCCGATGCCATCTtgCGAGCGG	M2:p6rAdA|p5rAdC	0.460278	0.0164624	0.0357663	0.303216	0.00815648	0.0268999	0.184588	3.64887e-05	0.000197676
ACCCGATGCCATCTAACGAG	ACCCGATGCCATCTAACGAGCGG	ACCCGATGtCATCTtACGAGCGG	M2:p12rCdA|p6rAdA	0.402562	0.00272017	0.00675713	0.27296	0.0110084	0.0403299	0.152702	6.71195e-15	4.39546e-14
ACCCGATGCCATCTAACGAG	ACCCGATGCCATCTAACGAGCGG	ACCCGATGtCATCTAgCGAGCGG	M2:p12rCdA|p5rAdC	0.457966	0.0105805	0.0231033	0.265754	0.000303924	0.00114363	0.146093	0.000645767	0.00442025
ACCCGATGCCATCTAACGAG	ACCCGATGCCATCTAACGAGCGG	ACCCGATGtCATCTtgCGAGCGG	M3:p12rCdA|p6rAdA|p5rAdC	0.451294	0.00610415	0.0135259	0.285988	0.00140353	0.00490764	0.135718	3.84221e-15	2.83101e-14
ACCTACGCGCAGAAGCAGCC	ACCTACGCGCAGAAGCAGCCGGG	gCCTACGCGCAGAAGCAGCCGGG	M1:p20rAdC	0.381058	0.387516	1.01695	0.278372	0.0304597	0.109421	0.13857	0.0133369	0.0962467
ACCTACGCGCAGAAGCAGCC	ACCTACGCGCAGAAGCAGCCGGG	ACCTACGCGCAGAAGCAGtCGGG	M1:p2rCdA	0.323531	0.251276	0.776668	0.289204	0.0284079	0.0982278	0.154588	0.0205001	0.132611
ACCTACGCGCAGAAGCAGCC	ACCTACGCGCAGAAGCAGCCGGG	AtCTACGCGCAGAAGCAGCCGGG	M1:p19rCdA	0.42005	0.432618	1.02992	0.323445	0.0170538	0.0527256	0.185256	0.000306487	0.00165439
ACCTACGCGCAGAAGCAGCC	ACCTACGCGCAGAAGCAGCCGGG	gCCTACGCGCAGAAGCAGtCGGG	M2:p20rAdC|p2rCdA	0.419033	0.0963695	0.229981	0.360166	0.00982517	0.0272795	0.1994	1.04052e-15	5.21825e-15
ACCTACGCGCAGAAGCAGCC	ACCTACGCGCAGAAGCAGCCGGG	gtCTACGCGCAGAAGCAGCCGGG	M2:p20rAdC|p19rCdA	0.408079	0.402157	0.985489	0.31771	0.00608689	0.0191586	0.165334	0.0128503	0.0777235
ACCTACGCGCAGAAGCAGCC	ACCTACGCGCAGAAGCAGCCGGG	AtCTACGCGCAGAAGCAGtCGGG	M2:p19rCdA|p2rCdA	0.406364	0.0391524	0.0963481	0.238484	0.00576902	0.0241904	0.159047	0.000590555	0.00371308
ACCTACGCGCAGAAGCAGCC	ACCTACGCGCAGAAGCAGCCGGG	gtCTACGCGCAGAAGCAGtCGGG	M3:p20rAdC|p19rCdA|p2rCdA	0.440874	0.0442145	0.100288	0.321734	0.004203	0.0130636	0.177804	0.000473813	0.00266481
ACCTGTCACAGGGCGACACC	ACCTGTCACAGGGCGACACCGGG	ACCTGTCACAGGGtGACACCGGG	M1:p7rCdA	0.366851	0.245777	0.669965	0.237583	0.0498429	0.209792	0.143004	0.0390335	0.272954
ACCTGTCACAGGGCGACACC	ACCTGTCACAGGGCGACACCGGG	ACCTcTCACAGGGCGACACCGGG	M1:p16rGdG	0.362815	0.339204	0.934922	0.219191	0.00609301	0.0277977	0.133144	0.00849209	0.0637814
ACCTGTCACAGGGCGACACC	ACCTGTCACAGGGCGACACCGGG	ACCTGTCAaAGGGCGACACCGGG	M1:p12rCdT	0.368531	0.340785	0.924711	0.228919	0.00982228	0.0429072	0.153812	0.0149905	0.0974597
ACCTGTCACAGGGCGACACC	ACCTGTCACAGGGCGACACCGGG	ACCTcTCACAGGGtGACACCGGG	M2:p16rGdG|p7rCdA	0.413258	0.0725515	0.17556	0.243409	0.00670734	0.0275559	0.12489	0.000481703	0.00385703
ACCTGTCACAGGGCGACACC	ACCTGTCACAGGGCGACACCGGG	ACCTcTCAaAGGGCGACACCGGG	M2:p16rGdG|p12rCdT	0.447037	0.0254782	0.0569934	0.22384	0.00189848	0.00848142	0.141157	0.00145533	0.01031
ACCTGTCACAGGGCGACACC	ACCTGTCACAGGGCGACACCGGG	ACCTGTCAaAGGGtGACACCGGG	M2:p12rCdT|p7rCdA	0.405143	0.0567711	0.140126	0.25711	0.00101816	0.00396003	0.111937	0	0
ACCTGTCACAGGGCGACACC	ACCTGTCACAGGGCGACACCGGG	ACCTcTCAaAGGGtGACACCGGG	M3:p16rGdG|p12rCdT|p7rCdA	0.482069	0.00256383	0.00531838	0.246004	2.46204e-14	1.00082e-13	0.13248	1.88247e-14	1.42094e-13
ACGAATCTGGGAGCAACCGT	ACGAATCTGGGAGCAACCGTCGG	ACGAATCTGtGAGCAACCGTCGG	M1:p11rGdA	0.28826	0.279086	0.968173	0.250746	0.00780452	0.0311252	0.120182	0.00354369	0.0294861
ACGAATCTGGGAGCAACCGT	ACGAATCTGGGAGCAACCGTCGG	ACGAATCTGGGAGgAACCGTCGG	M1:p7rCdC	0.35118	0.0228388	0.0650343	0.254034	0.0108178	0.0425842	0.17735	0	0
ACGAATCTGGGAGCAACCGT	ACGAATCTGGGAGCAACCGTCGG	ACGAATCTGGGAGCAACaGTCGG	M1:p3rCdT	0.274179	0.249156	0.908735	0.173894	0.0910638	0.523674	0.0953033	0.0851039	0.89298
ACGAATCTGGGAGCAACCGT	ACGAATCTGGGAGCAACCGTCGG	ACGAATCTGtGAGgAACCGTCGG	M2:p11rGdA|p7rCdC	0.3723	0.0142733	0.0383382	0.230722	0.00310835	0.0134723	0.141994	0.000118006	0.000831067
ACGAATCTGGGAGCAACCGT	ACGAATCTGGGAGCAACCGTCGG	ACGAATCTGtGAGCAACaGTCGG	M2:p11rGdA|p3rCdT	0.25472	0.010165	0.0399066	0.20433	0.00447425	0.0218972	0.126555	5.41224e-15	4.2766e-14
ACGAATCTGGGAGCAACCGT	ACGAATCTGGGAGCAACCGTCGG	ACGAATCTGGGAGgAACaGTCGG	M2:p7rCdC|p3rCdT	0.375826	0.0123435	0.0328436	0.231146	0.00423527	0.0183229	0.149355	0.000955039	0.00639443
ACGAATCTGGGAGCAACCGT	ACGAATCTGGGAGCAACCGTCGG	ACGAATCTGtGAGgAACaGTCGG	M3:p11rGdA|p7rCdC|p3rCdT	0.341687	0.0100957	0.0295467	0.209926	0.00118779	0.00565812	0.154513	8.47065e-15	5.48215e-14
ACGAATTAGGAGCGTAAGCG	ACGAATTAGGAGCGTAAGCGGGG	ACGAATTAGGAGCGcAAGCGGGG	M1:p6rUdG	0.264471	0.0996347	0.376732	0.18039	0.0150102	0.08321	0.0998325	0.0103564	0.103738
ACGAATTAGGAGCGTAAGCG	ACGAATTAGGAGCGTAAGCGGGG	ACGAATTAGGAGCGTAcGCGGGG	M1:p4rAdG	0.35102	0.0262401	0.0747537	0.221844	0.00869936	0.0392138	0.123281	0	0
ACGAATTAGGAGCGTAAGCG	ACGAATTAGGAGCGTAAGCGGGG	ACGAATTAtGAGCGTAAGCGGGG	M1:p12rGdA	0.35744	0.0360043	0.100728	0.177538	0.0078191	0.0440417	0.119853	1.36083e-14	1.13541e-13
ACGAATTAGGAGCGTAAGCG	ACGAATTAGGAGCGTAAGCGGGG	ACGAATTAGGAGCGcAcGCGGGG	M2:p6rUdG|p4rAdG	0.432183	0.00754945	0.0174682	0.242912	0	0	0.142177	1.04938e-14	7.3808e-14
ACGAATTAGGAGCGTAAGCG	ACGAATTAGGAGCGTAAGCGGGG	ACGAATTAtGAGCGcAAGCGGGG	M2:p12rGdA|p6rUdG	0.431019	0.00061644	0.00143019	0.209534	2.02205e-16	9.65022e-16	0.08179	0.00462068	0.0564945
ACGAATTAGGAGCGTAAGCG	ACGAATTAGGAGCGTAAGCGGGG	ACGAATTAtGAGCGTAcGCGGGG	M2:p12rGdA|p4rAdG	0.446701	0.00773271	0.0173107	0.253462	0.00403635	0.0159248	0.113625	0.00529326	0.0465851
ACGAATTAGGAGCGTAAGCG	ACGAATTAGGAGCGTAAGCGGGG	ACGAATTAtGAGCGcAcGCGGGG	M3:p12rGdA|p6rUdG|p4rAdG	0.391519	0.00210259	0.00537036	0.166537	7.92292e-15	4.75745e-14	0.0591656	3.18265e-15	5.37922e-14
ACGCCCGAAGAATTCCCCAA	ACGCCCGAAGAATTCCCCAAAGG	ACGCCCGAAGtATTCCCCAAAGG	M1:p10rAdA	0.260387	0.122941	0.472147	0.198815	0.0122204	0.0614663	0.116259	0.00393731	0.0338665
ACGCCCGAAGAATTCCCCAA	ACGCCCGAAGAATTCCCCAAAGG	AgGCCCGAAGAATTCCCCAAAGG	M1:p19rCdC	0.298565	0.296292	0.992384	0.212978	0.0422119	0.198199	0.110936	0.0182435	0.16445
ACGCCCGAAGAATTCCCCAA	ACGCCCGAAGAATTCCCCAAAGG	ACGCaCGAAGAATTCCCCAAAGG	M1:p16rCdT	0.277854	0.253825	0.91352	0.170047	0.0172963	0.101715	0.10818	0.010069	0.0930763
ACGCCCGAAGAATTCCCCAA	ACGCCCGAAGAATTCCCCAAAGG	AgGCCCGAAGtATTCCCCAAAGG	M2:p19rCdC|p10rAdA	0.249491	0.0115568	0.0463216	0.176491	0.00673102	0.0381379	0.122519	0.00417722	0.0340944
ACGCCCGAAGAATTCCCCAA	ACGCCCGAAGAATTCCCCAAAGG	AgGCaCGAAGAATTCCCCAAAGG	M2:p19rCdC|p16rCdT	0.339487	0.0478162	0.140849	0.252386	0	0	0.142472	1.48413e-15	1.0417e-14
ACGCCCGAAGAATTCCCCAA	ACGCCCGAAGAATTCCCCAAAGG	ACGCaCGAAGtATTCCCCAAAGG	M2:p16rCdT|p10rAdA	0.322488	0.0134765	0.0417892	0.23457	3.97881e-17	1.69622e-16	0.154601	0.00239726	0.0155061
ACGCCCGAAGAATTCCCCAA	ACGCCCGAAGAATTCCCCAAAGG	AgGCaCGAAGtATTCCCCAAAGG	M3:p19rCdC|p16rCdT|p10rAdA	0.282473	0.00686829	0.0243149	0.214743	0.0116674	0.0543321	0.129045	0.00137602	0.0106631
ACGCGTACGAGAGCCGTTGT	ACGCGTACGAGAGCCGTTGTGGG	tCGCGTACGAGAGCCGTTGTGGG	M1:p20rAdA	0.31897	0.309447	0.970145	0.270825	0.00318183	0.0117487	0.150138	0.0015242	0.010152
ACGCGTACGAGAGCCGTTGT	ACGCGTACGAGAGCCGTTGTGGG	ACGCGTACGAGAGCCGTTGTGGc	M1:p-2rGdG	0.377728	0.0133621	0.0353751	0.246713	0.021225	0.0860312	0.0886763	0.0130906	0.147622
ACGCGTACGAGAGCCGTTGT	ACGCGTACGAGAGCCGTTGTGGG	ACGaGTACGAGAGCCGTTGTGGG	M1:p17rCdT	0.22351	0.20722	0.927119	0.214173	0.0238041	0.111144	0.11357	0.0193396	0.170288
ACGCGTACGAGAGCCGTTGT	ACGCGTACGAGAGCCGTTGTGGG	tCGCGTACGAGAGCCGTTGTGGc	M2:p20rAdA|p-2rGdG	0.389299	0.0102184	0.0262482	0.234642	0.0142429	0.0607005	0.133288	0.00668076	0.0501229
ACGCGTACGAGAGCCGTTGT	ACGCGTACGAGAGCCGTTGTGGG	tCGaGTACGAGAGCCGTTGTGGG	M2:p20rAdA|p17rCdT	0.330509	0.0823451	0.249147	0.243528	0.00667012	0.0273895	0.117446	0.00428519	0.0364866
ACGCGTACGAGAGCCGTTGT	ACGCGTACGAGAGCCGTTGTGGG	ACGaGTACGAGAGCCGTTGTGGc	M2:p17rCdT|p-2rGdG	0.433927	0.00575501	0.0132626	0.252723	0.01553	0.0614507	0.0647184	1.84954e-17	2.85783e-16
ACGCGTACGAGAGCCGTTGT	ACGCGTACGAGAGCCGTTGTGGG	tCGaGTACGAGAGCCGTTGTGGc	M3:p20rAdA|p17rCdT|p-2rGdG	0.407334	0.0109312	0.0268361	0.21608	0.0060392	0.0279489	0.146585	0.00207708	0.0141698
ACGGTAGAAGGTTGTTAGTA	ACGGTAGAAGGTTGTTAGTAAGG	ACGGTAGAAGcTTGTTAGTAAGG	M1:p10rGdG	0.24304	0.0293368	0.120708	0.16829	0.00319843	0.0190054	0.0937725	0.00869391	0.0927127
ACGGTAGAAGGTTGTTAGTA	ACGGTAGAAGGTTGTTAGTAAGG	ACGGTAGAAGGTTGTaAGTAAGG	M1:p5rUdT	0.210105	0.0506	0.240832	0.0953701	0.00121245	0.0127131	0.045948	0.0032627	0.0710086
ACGGTAGAAGGTTGTTAGTA	ACGGTAGAAGGTTGTTAGTAAGG	ACGGTAGAgGGTTGTTAGTAAGG	M1:p12rAdC	0.191144	0.171906	0.899354	0.112278	0.0168491	0.150066	0.0420765	0.00759106	0.180411
ACGGTAGAAGGTTGTTAGTA	ACGGTAGAAGGTTGTTAGTAAGG	ACGGTAGAAGcTTGTaAGTAAGG	M2:p10rGdG|p5rUdT	0.307596	0.00100157	0.00325614	0.163023	1.66524e-15	1.02148e-14	0.07312	0.00288011	0.0393888
ACGGTAGAAGGTTGTTAGTA	ACGGTAGAAGGTTGTTAGTAAGG	ACGGTAGAgGcTTGTTAGTAAGG	M2:p12rAdC|p10rGdG	0.236424	0	0	0.138134	0.000731295	0.00529411	0.0668819	0.000486474	0.00727362
ACGGTAGAAGGTTGTTAGTA	ACGGTAGAAGGTTGTTAGTAAGG	ACGGTAGAgGcTTGTaAGTAAGG	M3:p12rAdC|p10rGdG|p5rUdT	0.222463	0.00651183	0.0292715	0.149988	0	0	0.0618679	0.00735278	0.118846
ACGTCACTAATGGTTCCCTC	ACGTCACTAATGGTTCCCTCGGG	ACGTCACTAcTGGTTCCCTCGGG	M1:p11rAdG	0.254584	0.181546	0.713107	0.19085	0.00734918	0.0385077	0.123954	0.011076	0.0893559
ACGTCACTAATGGTTCCCTC	ACGTCACTAATGGTTCCCTCGGG	ACGTCACTAATaGTTCCCTCGGG	M1:p9rGdT	0.233368	0.223671	0.95845	0.155459	0.00235663	0.0151592	0.0900946	0.00608957	0.0675909
ACGTCACTAATGGTTCCCTC	ACGTCACTAATGGTTCCCTCGGG	ACcTCACTAATGGTTCCCTCGGG	M1:p18rGdG	0.342615	0.0680013	0.198477	0.173446	5.52185e-16	3.18362e-15	0.108311	0.0065587	0.0605545
ACGTCACTAATGGTTCCCTC	ACGTCACTAATGGTTCCCTCGGG	ACGTCACTAcTaGTTCCCTCGGG	M2:p11rAdG|p9rGdT	0.30124	0.00796114	0.0264279	0.159554	4.22044e-15	2.64516e-14	0.080352	0.00554121	0.0689617
ACGTCACTAATGGTTCCCTC	ACGTCACTAATGGTTCCCTCGGG	ACcTCACTAcTGGTTCCCTCGGG	M2:p18rGdG|p11rAdG	0.358376	0.000786753	0.00219533	0.170942	1.29599e-14	7.58147e-14	0.108926	4.94111e-16	4.5362e-15
ACGTCACTAATGGTTCCCTC	ACGTCACTAATGGTTCCCTCGGG	ACcTCACTAATaGTTCCCTCGGG	M2:p18rGdG|p9rGdT	0.332622	0.00719378	0.0216275	0.139653	0.00117951	0.00844603	0.0717264	2.83721e-15	3.95561e-14
ACGTCACTAATGGTTCCCTC	ACGTCACTAATGGTTCCCTCGGG	ACcTCACTAcTaGTTCCCTCGGG	M3:p18rGdG|p11rAdG|p9rGdT	0.387985	0.00329419	0.0084905	0.189838	2.0332e-14	1.07102e-13	0.103532	5.81663e-15	5.61822e-14
ACGTCCTCGACCGCACGTTG	ACGTCCTCGACCGCACGTTGCGG	ACGTCCTCGAtCGCACGTTGCGG	M1:p10rCdA	0.378874	0.185608	0.489893	0.251145	0.0182029	0.0724795	0.0756774	0.0111068	0.146765
ACGTCCTCGACCGCACGTTG	ACGTCCTCGACCGCACGTTGCGG	ACGTCCTCGACCGCACcTTGCGG	M1:p4rGdG	0.383672	0.0811848	0.211599	0.246796	0.0182387	0.0739022	0.0491353	0.0153335	0.312067
ACGTCCTCGACCGCACGTTG	ACGTCCTCGACCGCACGTTGCGG	ACGTCCTCGACCGCACGTTtCGG	M1:p1rGdA	0.327497	0.251908	0.769193	0.217609	0.147796	0.679184	0.0468061	0.0724977	1.5489
ACGTCCTCGACCGCACGTTG	ACGTCCTCGACCGCACGTTGCGG	ACGTCCTCGAtCGCACcTTGCGG	M2:p10rCdA|p4rGdG	0.450353	0.0133222	0.0295817	0.28874	0.00794476	0.0275153	0.0868679	0.0018818	0.0216628
ACGTCCTCGACCGCACGTTG	ACGTCCTCGACCGCACGTTGCGG	ACGTCCTCGAtCGCACGTTtCGG	M2:p10rCdA|p1rGdA	0.440223	0.00871053	0.0197867	0.233695	0.0124885	0.0534394	0.0532554	0.00458528	0.0860998
ACGTCCTCGACCGCACGTTG	ACGTCCTCGACCGCACGTTGCGG	ACGTCCTCGACCGCACcTTtCGG	M2:p4rGdG|p1rGdA	0.431935	0.00748541	0.0173299	0.246599	0.0196867	0.0798327	0.0781192	0.0103133	0.13202
ACGTCCTCGACCGCACGTTG	ACGTCCTCGACCGCACGTTGCGG	ACGTCCTCGAtCGCACcTTtCGG	M3:p10rCdA|p4rGdG|p1rGdA	0.438532	0.00335645	0.00765382	0.238074	0.00422988	0.0177671	0.0567913	0.00376122	0.0662288
ACTCCTTTGTACTACACAAC	ACTCCTTTGTACTACACAACTGG	ACTCCTTTGTAaTACACAACTGG	M1:p9rCdT	0.22896	0.0697302	0.304551	0.152864	0	0	0.0713124	0.00676535	0.0948693
ACTCCTTTGTACTACACAAC	ACTCCTTTGTACTACACAACTGG	ACTCCTTTGTACTACACAAaTGG	M1:p1rCdT	0.120702	0.00589939	0.0488758	0.0545135	0.00114638	0.0210292	0.0406491	0.00633823	0.155926
ACTCCTTTGTACTACACAAC	ACTCCTTTGTACTACACAACTGG	ACgCCTTTGTACTACACAACTGG	M1:p18rUdC	0.287248	0.101601	0.353705	0.194949	5.17859e-15	2.65638e-14	0.128226	0.0027083	0.0211213
ACTCCTTTGTACTACACAAC	ACTCCTTTGTACTACACAACTGG	ACTCCTTTGTAaTACACAAaTGG	M2:p9rCdT|p1rCdT	0.0479136	0.00294101	0.0613816	0.059296	0.0188585	0.31804	0.0502677	0.000771003	0.0153379
ACTCCTTTGTACTACACAAC	ACTCCTTTGTACTACACAACTGG	ACgCCTTTGTAaTACACAACTGG	M2:p18rUdC|p9rCdT	0.19452	0.0109198	0.0561372	0.106127	0.00462646	0.0435937	0.0545381	0.00309135	0.0566823
ACTCCTTTGTACTACACAAC	ACTCCTTTGTACTACACAACTGG	ACgCCTTTGTACTACACAAaTGG	M2:p18rUdC|p1rCdT	0.240654	0.00330762	0.0137443	0.154434	0.00177868	0.0115174	0.101732	0.00260896	0.0256454
ACTCCTTTGTACTACACAAC	ACTCCTTTGTACTACACAACTGG	ACgCCTTTGTAaTACACAAaTGG	M3:p18rUdC|p9rCdT|p1rCdT	0.19096	0.0137071	0.0717803	0.127104	0.00298415	0.0234779	0.0716595	1.59299e-15	2.223e-14
ACTCGTGGAAAAGGCGTCTC	ACTCGTGGAAAAGGCGTCTCAGG	ACTCGTGGAgAAGGCGTCTCAGG	M1:p11rAdC	0.283205	0.229821	0.811498	0.204448	1.0357e-15	5.06582e-15	0.11101	0.0103037	0.0928172
ACTCGTGGAAAAGGCGTCTC	ACTCGTGGAAAAGGCGTCTCAGG	ACTCGTGGAAAAGGaGTCTCAGG	M1:p6rCdT	0.301419	0.0626283	0.207778	0.234099	0.00284331	0.0121458	0.131786	0.00510405	0.0387299
ACTCGTGGAAAAGGCGTCTC	ACTCGTGGAAAAGGCGTCTCAGG	AaTCGTGGAAAAGGCGTCTCAGG	M1:p19rCdT	0.340821	0.306236	0.898523	0.250921	0.00664589	0.0264859	0.133364	0	0
ACTCGTGGAAAAGGCGTCTC	ACTCGTGGAAAAGGCGTCTCAGG	ACTCGTGGAgAAGGaGTCTCAGG	M2:p11rAdC|p6rCdT	0.468997	0.00157217	0.00335218	0.240157	0.000872868	0.00363457	0.146302	0	0
ACTCGTGGAAAAGGCGTCTC	ACTCGTGGAAAAGGCGTCTCAGG	AaTCGTGGAgAAGGCGTCTCAGG	M2:p19rCdT|p11rAdC	0.442878	0.00971012	0.021925	0.239904	0.0146165	0.0609265	0.158617	0.0084456	0.0532454
ACTCGTGGAAAAGGCGTCTC	ACTCGTGGAAAAGGCGTCTCAGG	AaTCGTGGAAAAGGaGTCTCAGG	M2:p19rCdT|p6rCdT	0.448934	0.00835698	0.0186152	0.236639	0.00112473	0.00475293	0.156367	0.00603567	0.0385995
ACTCGTGGAAAAGGCGTCTC	ACTCGTGGAAAAGGCGTCTCAGG	AaTCGTGGAgAAGGaGTCTCAGG	M3:p19rCdT|p11rAdC|p6rCdT	0.412554	0.000902764	0.00218823	0.245353	0.00538627	0.0219532	0.165697	1.65963e-15	1.00161e-14
ACTGAAATCCTGATTGAGCG	ACTGAAATCCTGATTGAGCGCGG	ACTGAAATCCTGATTGgGCGCGG	M1:p4rAdC	0.41859	0.00950573	0.0227089	0.0766469	0.0043935	0.0573212	0.0352949	0.00873063	0.247362
ACTGAAATCCTGATTGAGCG	ACTGAAATCCTGATTGAGCGCGG	ACTGAAATCCTGATTGAGgGCGG	M1:p2rCdC	0.336352	0.00481147	0.0143049	0.0668387	0	0	0.0267977	0.00318899	0.119002
ACTGAAATCCTGATTGAGCG	ACTGAAATCCTGATTGAGCGCGG	ACcGAAATCCTGATTGAGCGCGG	M1:p18rUdG	0.396991	0.0265066	0.0667686	0.0832694	0.000129794	0.00155872	0.0421215	4.45963e-15	1.05875e-13
ACTGAAATCCTGATTGAGCG	ACTGAAATCCTGATTGAGCGCGG	ACTGAAATCCTGATTGgGgGCGG	M2:p4rAdC|p2rCdC	0.446234	0.00067796	0.00151929	0.112303	0.00343845	0.0306176	0.0489453	4.20719e-15	8.59569e-14
ACTGAAATCCTGATTGAGCG	ACTGAAATCCTGATTGAGCGCGG	ACcGAAATCCTGATTGgGCGCGG	M2:p18rUdG|p4rAdC	0.445546	0.0152753	0.0342844	0.0557115	9.20423e-17	1.65213e-15	0.0422952	0.00718141	0.169792
ACTGAAATCCTGATTGAGCG	ACTGAAATCCTGATTGAGCGCGG	ACcGAAATCCTGATTGAGgGCGG	M2:p18rUdG|p2rCdC	0.383567	0.00221558	0.00577626	0.104463	0.00141406	0.0135365	0.0375888	0.00262162	0.0697445
ACTGAAATCCTGATTGAGCG	ACTGAAATCCTGATTGAGCGCGG	ACcGAAATCCTGATTGgGgGCGG	M3:p18rUdG|p4rAdC|p2rCdC	0.488576	3.64872e-18	7.46807e-18	0.125012	2.83954e-14	2.27142e-13	0.0513536	0.00201745	0.0392855
ACTGAACATGCCTTTATGCA	ACTGAACATGCCTTTATGCAGGG	ACTGAACATGCCTTgATGCAGGG	M1:p6rUdC	0.434056	0.00860915	0.0198342	0.260218	1.8195e-16	6.99222e-16	0.15788	0	0
ACTGAACATGCCTTTATGCA	ACTGAACATGCCTTTATGCAGGG	AtTGAACATGCCTTTATGCAGGG	M1:p19rCdA	0.342088	0.312919	0.914734	0.226122	0.00553222	0.0244657	0.150132	0	0
ACTGAACATGCCTTTATGCA	ACTGAACATGCCTTTATGCAGGG	ACgGAACATGCCTTTATGCAGGG	M1:p18rUdC	0.157467	0.150247	0.954152	0.145138	0	0	0.0669076	0.00309957	0.0463262
ACTGAACATGCCTTTATGCA	ACTGAACATGCCTTTATGCAGGG	AtTGAACATGCCTTgATGCAGGG	M2:p19rCdA|p6rUdC	0.242765	0.00254367	0.0104779	0.124906	0.00131169	0.0105014	0.0865991	1.73723e-17	2.00606e-16
ACTGAACATGCCTTTATGCA	ACTGAACATGCCTTTATGCAGGG	AtgGAACATGCCTTTATGCAGGG	M2:p19rCdA|p18rUdC	0.247141	0.0312755	0.126549	0.207719	1.43045e-14	6.88644e-14	0.141176	0.00145744	0.0103236
ACTGAACATGCCTTTATGCA	ACTGAACATGCCTTTATGCAGGG	ACgGAACATGCCTTgATGCAGGG	M2:p18rUdC|p6rUdC	0.471738	0.00449543	0.00952951	0.279993	3.76996e-15	1.34645e-14	0.162236	2.5256e-16	1.55675e-15
ACTGAACATGCCTTTATGCA	ACTGAACATGCCTTTATGCAGGG	AtgGAACATGCCTTgATGCAGGG	M3:p19rCdA|p18rUdC|p6rUdC	0.411879	1.78899e-15	4.34349e-15	0.282172	0	0	0.152669	0	0
ACTGTTTCGTAACAGTCTAC	ACTGTTTCGTAACAGTCTACTGG	ACTGTTTCGTAACgGTCTACTGG	M1:p7rAdC	0.334792	0.0160579	0.0479637	0.079895	0.00148034	0.0185286	0.0551092	0.00250197	0.0454002
ACTGTTTCGTAACAGTCTAC	ACTGTTTCGTAACAGTCTACTGG	ACTGTcTCGTAACAGTCTACTGG	M1:p15rUdG	0.185165	0.163868	0.884988	0.0426822	0.0145787	0.341565	0.0451862	0.0110226	0.243938
ACTGTTTCGTAACAGTCTAC	ACTGTTTCGTAACAGTCTACTGG	gCTGTTTCGTAACgGTCTACTGG	M2:p20rAdC|p7rAdC	0.327397	0.00400358	0.0122285	0.0760544	0.00417429	0.0548855	0.0679503	0.00149745	0.0220374
ACTGTTTCGTAACAGTCTAC	ACTGTTTCGTAACAGTCTACTGG	gCTGTcTCGTAACAGTCTACTGG	M2:p20rAdC|p15rUdG	0.162161	0.0261727	0.1614	0.0546942	0.0149206	0.2728	0.0326155	0.00772733	0.236922
ACTGTTTCGTAACAGTCTAC	ACTGTTTCGTAACAGTCTACTGG	ACTGTcTCGTAACgGTCTACTGG	M2:p15rUdG|p7rAdC	0.307712	0.0024435	0.00794085	0.0672139	0	0	0.0526032	0	0
ACTGTTTCGTAACAGTCTAC	ACTGTTTCGTAACAGTCTACTGG	gCTGTcTCGTAACgGTCTACTGG	M3:p20rAdC|p15rUdG|p7rAdC	0.326838	0.000910329	0.00278526	0.082523	0.000749879	0.00908691	0.0608085	8.69026e-17	1.42912e-15
ACTTACGGGAGTGTGCAAAC	ACTTACGGGAGTGTGCAAACTGG	ACTTACGGGAGTGTGtAAACTGG	M1:p5rCdA	0.281924	0.114364	0.405655	0.201877	0	0	0.0993998	0.0224851	0.226209
ACTTACGGGAGTGTGCAAAC	ACTTACGGGAGTGTGCAAACTGG	ACaTACGGGAGTGTGCAAACTGG	M1:p18rUdT	0.348041	0.3218	0.924606	0.220097	0.0147763	0.0671356	0.105809	0.00620278	0.0586227
ACTTACGGGAGTGTGCAAAC	ACTTACGGGAGTGTGCAAACTGG	ACTgACGGGAGTGTGCAAACTGG	M1:p17rUdC	0.28415	0.244493	0.860436	0.194236	0.00350898	0.0180656	0.098406	0.00702113	0.0713487
ACTTACGGGAGTGTGCAAAC	ACTTACGGGAGTGTGCAAACTGG	ACaTACGGGAGTGTGtAAACTGG	M2:p18rUdT|p5rCdA	0.33077	0.0132779	0.0401424	0.224637	0.00532739	0.0237156	0.100593	0.00163189	0.0162227
ACTTACGGGAGTGTGCAAAC	ACTTACGGGAGTGTGCAAACTGG	ACagACGGGAGTGTGCAAACTGG	M2:p18rUdT|p17rUdC	0.167714	0.406211	2.42205	0.243898	4.08399e-16	1.67446e-15	0.118075	0.00189954	0.0160875
ACTTACGGGAGTGTGCAAAC	ACTTACGGGAGTGTGCAAACTGG	ACTgACGGGAGTGTGtAAACTGG	M2:p17rUdC|p5rCdA	0.458369	0.00882915	0.0192621	0.257507	0.00252022	0.00978699	0.112951	1.59382e-15	1.41107e-14
ACTTACGGGAGTGTGCAAAC	ACTTACGGGAGTGTGCAAACTGG	ACagACGGGAGTGTGtAAACTGG	M3:p18rUdT|p17rUdC|p5rCdA	0.363139	0.00600929	0.0165482	0.238544	0.00474315	0.0198837	0.11022	0.00340028	0.03085
AGAAACCGGGCCGTCGTACG	AGAAACCGGGCCGTCGTACGGGG	AGAAACCGGGCaGTCGTACGGGG	M1:p9rCdT	0.383304	0.342793	0.894311	0.296898	0.077949	0.262545	0.150344	0.025972	0.17275
AGAAACCGGGCCGTCGTACG	AGAAACCGGGCCGTCGTACGGGG	AGAAACCGGGCCtTCGTACGGGG	M1:p8rGdA	0.352949	0.293582	0.831798	0.327188	0.075612	0.231096	0.168827	0.0284069	0.16826
AGAAACCGGGCCGTCGTACG	AGAAACCGGGCCGTCGTACGGGG	AGAAACCGGGCCGaCGTACGGGG	M1:p7rUdT	0.390995	0.263593	0.674158	0.364242	0.04343	0.119234	0.188957	0.0093122	0.0492822
AGAAACCGGGCCGTCGTACG	AGAAACCGGGCCGTCGTACGGGG	AGAAACCGGGCatTCGTACGGGG	M2:p9rCdT|p8rGdA	0.425339	0.0389693	0.0916195	0.331804	0.00962348	0.0290035	0.177786	0.00495047	0.0278452
AGAAACCGGGCCGTCGTACG	AGAAACCGGGCCGTCGTACGGGG	AGAAACCGGGCaGaCGTACGGGG	M2:p9rCdT|p7rUdT	0.509746	0.0127553	0.0250229	0.405512	0.00352891	0.00870236	0.218282	0.00594557	0.0272381
AGAAACCGGGCCGTCGTACG	AGAAACCGGGCCGTCGTACGGGG	AGAAACCGGGCCtaCGTACGGGG	M2:p8rGdA|p7rUdT	0.520182	0.0370227	0.0711727	0.374502	0.0129955	0.0347009	0.204523	0.0066517	0.0325231
AGAAACCGGGCCGTCGTACG	AGAAACCGGGCCGTCGTACGGGG	AGAAACCGGGCataCGTACGGGG	M3:p9rCdT|p8rGdA|p7rUdT	0.528794	0.00445028	0.0084159	0.342362	0.00747457	0.0218323	0.161134	0.000880347	0.00546343
AGAAAGCCTGTTTGGTACGT	AGAAAGCCTGTTTGGTACGTAGG	AGAAAGCCTGTTTGtTACGTAGG	M1:p6rGdA	0.218466	6.52961e-20	2.98884e-19	0.170067	0.00631185	0.0371139	0.154938	2.12363e-16	1.37063e-15
AGAAAGCCTGTTTGGTACGT	AGAAAGCCTGTTTGGTACGTAGG	AGAAAGCCTGTTTGGgACGTAGG	M1:p5rUdC	0.305509	0.00829385	0.0271476	0.204691	4.13416e-16	2.01971e-15	0.142929	0.00510946	0.0357484
AGAAAGCCTGTTTGGTACGT	AGAAAGCCTGTTTGGTACGTAGG	AGAAAaCCTGTTTGGTACGTAGG	M1:p15rGdT	0.228089	0.232726	1.02033	0.168237	0.0144474	0.0858751	0.112496	0.0139837	0.124304
AGAAAGCCTGTTTGGTACGT	AGAAAGCCTGTTTGGTACGTAGG	AGAAAGCCTGTTTGtgACGTAGG	M2:p6rGdA|p5rUdC	0.250308	0.00227535	0.0090902	0.0798463	8.26293e-17	1.03486e-15	0.0734584	9.03971e-16	1.23059e-14
AGAAAGCCTGTTTGGTACGT	AGAAAGCCTGTTTGGTACGTAGG	AGAAAaCCTGTTTGtTACGTAGG	M2:p15rGdT|p6rGdA	0.21631	2.11575e-18	9.78109e-18	0.111998	0.00125663	0.0112201	0.0870741	0	0
AGAAAGCCTGTTTGGTACGT	AGAAAGCCTGTTTGGTACGTAGG	AGAAAaCCTGTTTGGgACGTAGG	M2:p15rGdT|p5rUdC	0.37125	0.0166642	0.0448867	0.178243	0.0109204	0.0612672	0.12744	0.00261832	0.0205455
AGAAAGCCTGTTTGGTACGT	AGAAAGCCTGTTTGGTACGTAGG	AGAAAaCCTGTTTGtgACGTAGG	M3:p15rGdT|p6rGdA|p5rUdC	0.260119	0.00326419	0.0125488	0.166465	3.8016e-16	2.28373e-15	0.110196	0.00105001	0.00952855
AGAACCTCCACGGGGTGCCT	AGAACCTCCACGGGGTGCCTCGG	AGAACCTCCACGGGtTGCCTCGG	M1:p6rGdA	0.419029	0.100216	0.239162	0.163544	0.00453182	0.0277101	0.0782159	0.00793351	0.101431
AGAACCTCCACGGGGTGCCT	AGAACCTCCACGGGGTGCCTCGG	AGAACCTCCACGGGGTGCCcCGG	M1:p1rUdG	0.331331	0.0470456	0.14199	0.121129	0.0251771	0.207854	0.0590833	0.014119	0.238968
AGAACCTCCACGGGGTGCCT	AGAACCTCCACGGGGTGCCTCGG	AGAgCCTCCACGGGGTGCCTCGG	M1:p17rAdC	0.351702	0.320987	0.912668	0.158081	0.0164846	0.104279	0.0896813	0.00896905	0.10001
AGAACCTCCACGGGGTGCCT	AGAACCTCCACGGGGTGCCTCGG	AGAACCTCCACGGGtTGCCcCGG	M2:p6rGdA|p1rUdG	0.392551	0.00811468	0.0206716	0.167682	0.00276682	0.0165004	0.074296	0.00387765	0.052192
AGAACCTCCACGGGGTGCCT	AGAACCTCCACGGGGTGCCTCGG	AGAgCCTCCACGGGtTGCCTCGG	M2:p17rAdC|p6rGdA	0.353116	0.0181887	0.0515091	0.133973	0.0132001	0.0985282	0.0569894	9.33184e-15	1.63747e-13
AGAACCTCCACGGGGTGCCT	AGAACCTCCACGGGGTGCCTCGG	AGAgCCTCCACGGGGTGCCcCGG	M2:p17rAdC|p1rUdG	0.426819	0.0161991	0.037953	0.152289	0.010024	0.0658223	0.0698121	0.00544729	0.0780279
AGAACCTCCACGGGGTGCCT	AGAACCTCCACGGGGTGCCTCGG	AGAgCCTCCACGGGtTGCCcCGG	M3:p17rAdC|p6rGdA|p1rUdG	0.348598	0.00269562	0.00773274	0.14719	0.00114434	0.00777457	0.0629924	1.92973e-14	3.06343e-13
AGAATAGCGGTTGGCCGTGT	AGAATAGCGGTTGGCCGTGTAGG	AGAATAGCGGTTGGtCGTGTAGG	M1:p6rCdA	0.221473	0.0437407	0.197499	0.183561	0.000960656	0.00523345	0.0911607	0.0119041	0.130584
AGAATAGCGGTTGGCCGTGT	AGAATAGCGGTTGGCCGTGTAGG	AGAATAGCGGTTGGCCaTGTAGG	M1:p4rGdT	0.303679	0.263465	0.867578	0.231527	0.0441255	0.190584	0.0846966	0.0603296	0.712303
AGAATAGCGGTTGGCCGTGT	AGAATAGCGGTTGGCCGTGTAGG	AGAATAaCGGTTGGCCGTGTAGG	M1:p14rGdT	0.33025	0.341575	1.03429	0.235447	0.0620711	0.263631	0.0906166	0.0612802	0.676259
AGAATAGCGGTTGGCCGTGT	AGAATAGCGGTTGGCCGTGTAGG	AGAATAGCGGTTGGtCaTGTAGG	M2:p6rCdA|p4rGdT	0.316489	0.014134	0.0446586	0.19519	0.00842445	0.0431602	0.0691355	2.42855e-15	3.51273e-14
AGAATAGCGGTTGGCCGTGT	AGAATAGCGGTTGGCCGTGTAGG	AGAATAaCGGTTGGtCGTGTAGG	M2:p14rGdT|p6rCdA	0.319349	0.0322732	0.101059	0.226638	0.00305954	0.0134997	0.084502	0.0165587	0.195956
AGAATAGCGGTTGGCCGTGT	AGAATAGCGGTTGGCCGTGTAGG	AGAATAaCGGTTGGCCaTGTAGG	M2:p14rGdT|p4rGdT	0.23508	0.126399	0.537685	0.2476	0.00523252	0.021133	0.114815	0.0072844	0.0634444
AGAATAGCGGTTGGCCGTGT	AGAATAGCGGTTGGCCGTGTAGG	AGAATAaCGGTTGGtCaTGTAGG	M3:p14rGdT|p6rCdA|p4rGdT	0.359735	0.00422446	0.0117433	0.213422	0.00866942	0.0406211	0.0692572	0.0114618	0.165497
AGACGTGTTATAGGAGGGTC	AGACGTGTTATAGGAGGGTCTGG	AGACGTGTTATAGGAGGGgCTGG	M1:p2rUdC	0.198287	0.0629894	0.317668	0.0199168	2.80623e-18	1.40898e-16	0.0205592	0.0201839	0.981745
AGACGTGTTATAGGAGGGTC	AGACGTGTTATAGGAGGGTCTGG	AGACGTGTTATAGGAGGGTgTGG	M1:p1rCdC	0.255123	0.0571357	0.223954	0.0175939	0.000164058	0.0093247	0.021802	0.00798594	0.366295
AGACGTGTTATAGGAGGGTC	AGACGTGTTATAGGAGGGTCTGG	AGACGgGTTATAGGAGGGTCTGG	M1:p15rUdC	0.268318	0.309583	1.15379	0.025755	0.121248	4.70773	0.0183291	0.0788614	4.30254
AGACGTGTTATAGGAGGGTC	AGACGTGTTATAGGAGGGTCTGG	AGACGTGTTATAGGAGGGggTGG	M2:p2rUdC|p1rCdC	0.293076	0.00864867	0.02951	0.0174434	0.00734013	0.420797	0.0223496	0.00378834	0.169504
AGACGTGTTATAGGAGGGTC	AGACGTGTTATAGGAGGGTCTGG	AGACGgGTTATAGGAGGGgCTGG	M2:p15rUdC|p2rUdC	0.335044	0.0230777	0.0688796	0.0206929	5.86737e-05	0.00283545	0.015444	0.00415785	0.269221
AGACGTGTTATAGGAGGGTC	AGACGTGTTATAGGAGGGTCTGG	AGACGgGTTATAGGAGGGggTGG	M3:p15rUdC|p2rUdC|p1rCdC	0.317749	0.00266412	0.00838433	0.0207301	0.000920408	0.0443996	0.0120986	1.89592e-14	1.56706e-12
AGACTCCGAAAAGGGCGTGC	AGACTCCGAAAAGGGCGTGCCGG	AGACTCCGAtAAGGGCGTGCCGG	M1:p11rAdA	0.300509	0.267827	0.891242	0.216604	0.0373855	0.172599	0.0710264	0.035259	0.496421
AGACTCCGAAAAGGGCGTGC	AGACTCCGAAAAGGGCGTGCCGG	AGACTCCGAAtAGGGCGTGCCGG	M1:p10rAdA	0.319676	0.233367	0.730011	0.221954	0.0239301	0.107816	0.0512868	0.0374177	0.729576
AGACTCCGAAAAGGGCGTGC	AGACTCCGAAAAGGGCGTGCCGG	AGACTCCGAAAgGGGCGTGCCGG	M1:p9rAdC	0.278495	0.136653	0.490684	0.280294	0.0205825	0.0734318	0.109119	0.0147453	0.13513
AGACTCCGAAAAGGGCGTGC	AGACTCCGAAAAGGGCGTGCCGG	AGACTCCGAttAGGGCGTGCCGG	M2:p11rAdA|p10rAdA	0.418037	0.0369185	0.0883138	0.28758	0.0108111	0.0375936	0.109406	0.00504881	0.0461477
AGACTCCGAAAAGGGCGTGC	AGACTCCGAAAAGGGCGTGCCGG	AGACTCCGAtAgGGGCGTGCCGG	M2:p11rAdA|p9rAdC	0.414376	0.0159107	0.0383967	0.270074	0.00456842	0.0169155	0.106604	0.0023628	0.0221643
AGACTCCGAAAAGGGCGTGC	AGACTCCGAAAAGGGCGTGCCGG	AGACTCCGAAtgGGGCGTGCCGG	M2:p10rAdA|p9rAdC	0.449902	0.0193198	0.0429421	0.233689	0.00120068	0.00513794	0.105291	0.00234498	0.0222714
AGACTCCGAAAAGGGCGTGC	AGACTCCGAAAAGGGCGTGCCGG	AGACTCCGAttgGGGCGTGCCGG	M3:p11rAdA|p10rAdA|p9rAdC	0.3811	0.00457237	0.0119978	0.226687	0.00549833	0.0242551	0.0943326	0.00512416	0.0543201
AGAGAACCCAAATTGCGCGT	AGAGAACCCAAATTGCGCGTAGG	AGAGAACCCAgATTGCGCGTAGG	M1:p10rAdC	0.318299	0.11841	0.372008	0.22478	0.0131832	0.0586493	0.127532	0.00998467	0.0782913
AGAGAACCCAAATTGCGCGT	AGAGAACCCAAATTGCGCGTAGG	AGAGAACCCAAAaTGCGCGTAGG	M1:p8rUdT	0.342087	0.107285	0.313618	0.198064	0.0113843	0.0574779	0.106414	0.0193638	0.181966
AGAGAACCCAAATTGCGCGT	AGAGAACCCAAATTGCGCGTAGG	AGAGAACCCAAATTaCGCGTAGG	M1:p6rGdT	0.274761	0.189701	0.690421	0.230676	0.0550048	0.238451	0.126709	0.0499457	0.394177
AGAGAACCCAAATTGCGCGT	AGAGAACCCAAATTGCGCGTAGG	AGAGAACCCAgAaTGCGCGTAGG	M2:p10rAdC|p8rUdT	0.425146	0.0120671	0.0283834	0.198149	0.00684264	0.0345328	0.153978	0.000752668	0.00488814
AGAGAACCCAAATTGCGCGT	AGAGAACCCAAATTGCGCGTAGG	AGAGAACCCAgATTaCGCGTAGG	M2:p10rAdC|p6rGdT	0.306962	0.0100832	0.0328482	0.188318	0.00149063	0.00791549	0.125211	1.86497e-16	1.48946e-15
AGAGAACCCAAATTGCGCGT	AGAGAACCCAAATTGCGCGTAGG	AGAGAACCCAAAaTaCGCGTAGG	M2:p8rUdT|p6rGdT	0.388141	0.00384909	0.00991673	0.232671	0	0	0.135976	0	0
AGAGAACCCAAATTGCGCGT	AGAGAACCCAAATTGCGCGTAGG	AGAGAACCCAgAaTaCGCGTAGG	M3:p10rAdC|p8rUdT|p6rGdT	0.378596	0.00340816	0.0090021	0.188881	0.00192077	0.0101692	0.121336	0.00498685	0.0410994
AGCAACCTTGTGGTTCCTTT	AGCAACCTTGTGGTTCCTTTAGG	AGCAACCTTGTGGTTCCTcTAGG	M1:p2rUdG	0.342863	0.0403293	0.117625	0.0224941	0.00965872	0.42939	0.0181971	0.00376774	0.207052
AGCAACCTTGTGGTTCCTTT	AGCAACCTTGTGGTTCCTTTAGG	AGCAACCTgGTGGTTCCTTTAGG	M1:p12rUdC	0.268291	0.0569977	0.212448	0.021568	0.000600278	0.0278319	0.0118811	0.00269958	0.227215
AGCAACCTTGTGGTTCCTTT	AGCAACCTTGTGGTTCCTTTAGG	AGCAACCTgcTGGTTCCTcTAGG	M3:p12rUdC|p11rGdG|p2rUdG	0.316314	0	0	0.0122281	9.89786e-15	8.09434e-13	0.00853023	1.31464e-14	1.54116e-12
AGCCAGTCCTTGTTACGCAT	AGCCAGTCCTTGTTACGCATAGG	AGCCAGTCCTTcTTACGCATAGG	M1:p9rGdG	0.346401	0.0344248	0.0993785	0.0956845	0.00428349	0.0447668	0.0462513	0.00902082	0.195039
AGCCAGTCCTTGTTACGCAT	AGCCAGTCCTTGTTACGCATAGG	AGCCAGTCCTTGTTtCGCATAGG	M1:p6rAdA	0.311373	0	0	0.12818	0.00204836	0.0159803	0.0686156	2.63219e-15	3.83615e-14
AGCCAGTCCTTGTTACGCAT	AGCCAGTCCTTGTTACGCATAGG	AGCCAGgCCTTGTTACGCATAGG	M1:p14rUdC	0.206437	0.0248256	0.120257	0.111674	0.00182188	0.0163143	0.0554183	0.00814906	0.147047
AGCCAGTCCTTGTTACGCAT	AGCCAGTCCTTGTTACGCATAGG	AGCCAGTCCTTcTTtCGCATAGG	M2:p9rGdG|p6rAdA	0.315798	0.00317077	0.0100405	0.109517	2.07327e-14	1.89311e-13	0.0738545	0.0052394	0.0709422
AGCCAGTCCTTGTTACGCAT	AGCCAGTCCTTGTTACGCATAGG	AGCCAGgCCTTcTTACGCATAGG	M2:p14rUdC|p9rGdG	0.378344	0.000303472	0.000802107	0.0867665	0.00157455	0.0181469	0.0449657	0.000305615	0.00679663
AGCCAGTCCTTGTTACGCAT	AGCCAGTCCTTGTTACGCATAGG	AGCCAGgCCTTGTTtCGCATAGG	M2:p14rUdC|p6rAdA	0.353386	0.00252334	0.00714047	0.143312	0.00534369	0.0372871	0.0606252	0.00914668	0.150872
AGCCAGTCCTTGTTACGCAT	AGCCAGTCCTTGTTACGCATAGG	AGCCAGgCCTTcTTtCGCATAGG	M3:p14rUdC|p9rGdG|p6rAdA	0.267021	0.0114934	0.043043	0.101622	2.57746e-15	2.53633e-14	0.0426674	1.34117e-15	3.1433e-14
AGCCCTCGACTTCGGAGTCT	AGCCCTCGACTTCGGAGTCTGGG	AcCCCTCGACTTCGGAGTCTGGG	M1:p19rGdG	0.322007	0.216234	0.671521	0.132093	0.00368046	0.0278626	0.082648	0.00283143	0.0342589
AGCCCTCGACTTCGGAGTCT	AGCCCTCGACTTCGGAGTCTGGG	AGCCCTtGACTTCGGAGTCTGGG	M1:p14rCdA	0.396049	0.0909065	0.229533	0.163107	0.0016335	0.0100149	0.0802817	0.00260124	0.0324014
AGCCCTCGACTTCGGAGTCT	AGCCCTCGACTTCGGAGTCTGGG	AGCCCTCGtCTTCGGAGTCTGGG	M1:p12rAdA	0.387677	0.0970437	0.250321	0.154309	0.00344276	0.0223109	0.103547	0.00305725	0.0295254
AGCCCTCGACTTCGGAGTCT	AGCCCTCGACTTCGGAGTCTGGG	AcCCCTtGACTTCGGAGTCTGGG	M2:p19rGdG|p14rCdA	0.386004	0.00951701	0.0246552	0.131354	0.00230891	0.0175777	0.0721202	0.00416139	0.0577007
AGCCCTCGACTTCGGAGTCT	AGCCCTCGACTTCGGAGTCTGGG	AcCCCTCGtCTTCGGAGTCTGGG	M2:p19rGdG|p12rAdA	0.457927	0.00524224	0.0114477	0.15129	0.00437779	0.0289364	0.0887256	7.3408e-14	8.2736e-13
AGCCCTCGACTTCGGAGTCT	AGCCCTCGACTTCGGAGTCTGGG	AGCCCTtGtCTTCGGAGTCTGGG	M2:p14rCdA|p12rAdA	0.399985	0.0185502	0.0463771	0.147154	0.00200411	0.0136191	0.104399	0	0
AGCCCTCGACTTCGGAGTCT	AGCCCTCGACTTCGGAGTCTGGG	AcCCCTtGtCTTCGGAGTCTGGG	M3:p19rGdG|p14rCdA|p12rAdA	0.383157	0.00862195	0.0225024	0.113077	0.00205464	0.0181703	0.0662277	0.00239706	0.0361943
AGCCGCGACCGTATACGAGC	AGCCGCGACCGTATACGAGCCGG	AGCCGCGACgGTATACGAGCCGG	M1:p11rCdC	0.318329	0.103529	0.325228	0.222687	0.00472926	0.0212373	0.0809468	0.00951571	0.117555
AGCCGCGACCGTATACGAGC	AGCCGCGACCGTATACGAGCCGG	AGCCGCGACCGTATAaGAGCCGG	M1:p5rCdT	0.262764	0.219549	0.835538	0.217643	0.0273336	0.125589	0.126954	0.0305936	0.240981
AGCCGCGACCGTATACGAGC	AGCCGCGACCGTATACGAGCCGG	AGCCcCGACCGTATACGAGCCGG	M1:p16rGdG	0.302121	0.260654	0.862746	0.216474	0.0154205	0.0712349	0.133198	0.0221433	0.166243
AGCCGCGACCGTATACGAGC	AGCCGCGACCGTATACGAGCCGG	AGCCGCGACgGTATAaGAGCCGG	M2:p11rCdC|p5rCdT	0.440135	0.0378856	0.0860773	0.258778	2.68259e-16	1.03664e-15	0.124259	0.00485505	0.0390719
AGCCGCGACCGTATACGAGC	AGCCGCGACCGTATACGAGCCGG	AGCCcCGACgGTATACGAGCCGG	M2:p16rGdG|p11rCdC	0.39233	0.025451	0.0648714	0.157695	0.00538527	0.0341499	0.0926473	9.55459e-16	1.03129e-14
AGCCGCGACCGTATACGAGC	AGCCGCGACCGTATACGAGCCGG	AGCCcCGACCGTATAaGAGCCGG	M2:p16rGdG|p5rCdT	0.319768	0.0420926	0.131635	0.265862	0.000356348	0.00134035	0.121313	0.00638647	0.0526445
AGCCGCGACCGTATACGAGC	AGCCGCGACCGTATACGAGCCGG	AGCCcCGACgGTATAaGAGCCGG	M3:p16rGdG|p11rCdC|p5rCdT	0.377487	0.0190308	0.0504145	0.217451	0.00566831	0.0260671	0.103189	1.17873e-14	1.14231e-13
AGCGTAACTACCTGGAGCTG	AGCGTAACTACCTGGAGCTGTGG	AGCGTAACTcCCTGGAGCTGTGG	M1:p11rAdG	0.284137	0.260483	0.916751	0.14284	0.0720355	0.504311	0.0554798	0.0732395	1.32011
AGCGTAACTACCTGGAGCTG	AGCGTAACTACCTGGAGCTGTGG	AGCGTAACTACCTGGAaCTGTGG	M1:p4rGdT	0.266546	0.229583	0.861329	0.171974	0.029039	0.168857	0.0787938	0.0670219	0.8506
AGCGTAACTACCTGGAGCTG	AGCGTAACTACCTGGAGCTGTGG	AGCGTAACTACCTGGAGCTGTGc	M1:p-2rGdG	0.382774	0.00951245	0.0248513	0.237126	0.0150507	0.0634712	0.0814064	0.0044732	0.0549491
AGCGTAACTACCTGGAGCTG	AGCGTAACTACCTGGAGCTGTGG	AGCGTAACTcCCTGGAaCTGTGG	M2:p11rAdG|p4rGdT	0.365649	0.0226986	0.0620777	0.227926	0.00724695	0.0317952	0.084054	0.0206188	0.245304
AGCGTAACTACCTGGAGCTG	AGCGTAACTACCTGGAGCTGTGG	AGCGTAACTcCCTGGAGCTGTGc	M2:p11rAdG|p-2rGdG	0.317726	0.0101848	0.0320552	0.175935	0.00479286	0.0272422	0.0512581	0.00192066	0.0374704
AGCGTAACTACCTGGAGCTG	AGCGTAACTACCTGGAGCTGTGG	AGCGTAACTACCTGGAaCTGTGc	M2:p4rGdT|p-2rGdG	0.412163	0.00412859	0.0100169	0.235194	0.0115097	0.048937	0.0825766	2.90311e-15	3.51566e-14
AGCGTAACTACCTGGAGCTG	AGCGTAACTACCTGGAGCTGTGG	AGCGTAACTcCCTGGAaCTGTGc	M3:p11rAdG|p4rGdT|p-2rGdG	0.427323	0.00500062	0.0117022	0.181686	0.0129339	0.0711881	0.09409	7.15933e-15	7.60903e-14
AGCGTTCAAGAGATCGTACC	AGCGTTCAAGAGATCGTACCTGG	AGCGTTCAAGAGATCGaACCTGG	M1:p4rUdT	0.365174	0.038033	0.10415	0.0790705	0.000311977	0.00394556	0.124048	0.0103348	0.0833128
AGCGTTCAAGAGATCGTACC	AGCGTTCAAGAGATCGTACCTGG	AGCGTTCAAGAGATCGTAaCTGG	M1:p2rCdT	0.327477	0.0136432	0.0416615	0.0799512	0.00728332	0.0910971	0.0942958	0	0
AGCGTTCAAGAGATCGTACC	AGCGTTCAAGAGATCGTACCTGG	AGCGTTaAAGAGATCGTACCTGG	M1:p14rCdT	0.212238	0.0450611	0.212314	0.0400693	0.011476	0.286405	0.0672609	0.020533	0.305274
AGCGTTCAAGAGATCGTACC	AGCGTTCAAGAGATCGTACCTGG	AGCGTTCAAGAGATCGaAaCTGG	M2:p4rUdT|p2rCdT	0.295152	0.0146868	0.04976	0.0522087	2.86669e-16	5.49083e-15	0.091384	1.93724e-15	2.11989e-14
AGCGTTCAAGAGATCGTACC	AGCGTTCAAGAGATCGTACCTGG	AGCGTTaAAGAGATCGaACCTGG	M2:p14rCdT|p4rUdT	0.187941	0.0058902	0.0313406	0.103276	0.00868368	0.0840818	0.119951	0.00142852	0.0119091
AGCGTTCAAGAGATCGTACC	AGCGTTCAAGAGATCGTACCTGG	AGCGTTaAAGAGATCGTAaCTGG	M2:p14rCdT|p2rCdT	0.188985	0.0182662	0.096654	0.0301784	0.00761232	0.252244	0.0550176	0.00590284	0.10729
AGCGTTCAAGAGATCGTACC	AGCGTTCAAGAGATCGTACCTGG	AGCGTTaAAGAGATCGaAaCTGG	M3:p14rCdT|p4rUdT|p2rCdT	0.228182	1.66599e-18	7.30114e-18	0.0602495	1.38628e-15	2.30091e-14	0.056324	6.82457e-16	1.21166e-14
AGGAAGCTTTCGAACGCCGG	AGGAAGCTTTCGAACGCCGGAGG	AGGAAGCTTTCGAACGCaGGAGG	M1:p3rCdT	0.234231	0.174598	0.745412	0.203307	0.081011	0.398467	0.130287	0.0569931	0.437444
AGGAAGCTTTCGAACGCCGG	AGGAAGCTTTCGAACGCCGGAGG	AGGAAGCTTTCGAACGCCGcAGG	M1:p1rGdG	0.310228	0.114532	0.369188	0.208076	0.0112082	0.0538657	0.140276	0.00624906	0.0445484
AGGAAGCTTTCGAACGCCGG	AGGAAGCTTTCGAACGCCGGAGG	AGGAAcCTTTCGAACGCCGGAGG	M1:p15rGdG	0.28815	0.158563	0.550278	0.19364	0.00402401	0.0207809	0.16584	0	0
AGGAAGCTTTCGAACGCCGG	AGGAAGCTTTCGAACGCCGGAGG	AGGAAGCTTTCGAACGCaGcAGG	M2:p3rCdT|p1rGdG	0.370414	0.00774501	0.0209091	0.205471	0.00442117	0.0215172	0.158272	1.83415e-16	1.15886e-15
AGGAAGCTTTCGAACGCCGG	AGGAAGCTTTCGAACGCCGGAGG	AGGAAcCTTTCGAACGCaGGAGG	M2:p15rGdG|p3rCdT	0.376606	0.0330764	0.0878275	0.214523	0.00171705	0.00800402	0.164927	0.00444142	0.0269296
AGGAAGCTTTCGAACGCCGG	AGGAAGCTTTCGAACGCCGGAGG	AGGAAcCTTTCGAACGCCGcAGG	M2:p15rGdG|p1rGdG	0.387782	0.0172992	0.0446106	0.200069	0.00539964	0.0269889	0.149377	0.00581968	0.0389597
AGGAAGCTTTCGAACGCCGG	AGGAAGCTTTCGAACGCCGGAGG	AGGAAcCTTTCGAACGCaGcAGG	M3:p15rGdG|p3rCdT|p1rGdG	0.384921	0.00116814	0.00303476	0.154508	0.000891466	0.00576972	0.171376	0	0
AGGACCAGGCTATAGAAGGA	AGGACCAGGCTATAGAAGGAAGG	AGGACCAGGCTtTAGAAGGAAGG	M1:p9rAdA	0.308448	0.184996	0.599764	0.257415	0.02013	0.0782006	0.120017	0.00239688	0.0199711
AGGACCAGGCTATAGAAGGA	AGGACCAGGCTATAGAAGGAAGG	AGGACCAGGCTATAGgAGGAAGG	M1:p5rAdC	0.365277	0.356721	0.976576	0.273209	0.0653597	0.23923	0.166526	0.014081	0.0845573
AGGACCAGGCTATAGAAGGA	AGGACCAGGCTATAGAAGGAAGG	AGGACCAGGCTATAGAAGcAAGG	M1:p2rGdG	0.143578	0.140465	0.978319	0.103022	0.0522283	0.506962	0.0762735	0.0618459	0.810845
AGGACCAGGCTATAGAAGGA	AGGACCAGGCTATAGAAGGAAGG	AGGACCAGGCTtTAGgAGGAAGG	M2:p9rAdA|p5rAdC	0.445221	0.0121794	0.0273559	0.301528	0.000567602	0.00188242	0.172186	0	0
AGGACCAGGCTATAGAAGGA	AGGACCAGGCTATAGAAGGAAGG	AGGACCAGGCTtTAGAAGcAAGG	M2:p9rAdA|p2rGdG	0.213047	4.76586e-18	2.237e-17	0.173546	0.00805601	0.0464201	0.08331	0.00579202	0.0695238
AGGACCAGGCTATAGAAGGA	AGGACCAGGCTATAGAAGGAAGG	AGGACCAGGCTATAGgAGcAAGG	M2:p5rAdC|p2rGdG	0.243915	0.0198961	0.0815697	0.216755	0.0144612	0.0667168	0.125609	0.0045854	0.0365054
AGGACCAGGCTATAGAAGGA	AGGACCAGGCTATAGAAGGAAGG	AGGACCAGGCTtTAGgAGcAAGG	M3:p9rAdA|p5rAdC|p2rGdG	0.316502	4.03918e-16	1.2762e-15	0.217073	1.46152e-15	6.73288e-15	0.143239	0.00642925	0.0448847
AGGGGTTAGAGGGAACCGTG	AGGGGTTAGAGGGAACCGTGCGG	AGtGGTTAGAGGGAACCGTGCGG	M1:p18rGdA	0.426713	0.424417	0.994618	0.257052	0.0618437	0.240588	0.138912	0.0328872	0.236749
AGGGGTTAGAGGGAACCGTG	AGGGGTTAGAGGGAACCGTGCGG	AGGaGTTAGAGGGAACCGTGCGG	M1:p17rGdT	0.318482	0.316785	0.994672	0.217663	0.123696	0.568291	0.108116	0.0293397	0.271373
AGGGGTTAGAGGGAACCGTG	AGGGGTTAGAGGGAACCGTGCGG	AGGGGTTcGAGGGAACCGTGCGG	M1:p13rAdG	0.385083	0.380688	0.988586	0.231516	0.0777733	0.335931	0.136536	0.0508244	0.372242
AGGGGTTAGAGGGAACCGTG	AGGGGTTAGAGGGAACCGTGCGG	AGtaGTTAGAGGGAACCGTGCGG	M2:p18rGdA|p17rGdT	0.356924	0.244187	0.684143	0.273171	0.00450742	0.0165004	0.17335	0.00094654	0.00546029
AGGGGTTAGAGGGAACCGTG	AGGGGTTAGAGGGAACCGTGCGG	AGtGGTTcGAGGGAACCGTGCGG	M2:p18rGdA|p13rAdG	0.351699	0.137915	0.392141	0.278657	0.0090482	0.0324708	0.144798	0.00548353	0.0378703
AGGGGTTAGAGGGAACCGTG	AGGGGTTAGAGGGAACCGTGCGG	AGGaGTTcGAGGGAACCGTGCGG	M2:p17rGdT|p13rAdG	0.355926	0.282339	0.793252	0.287894	0.000699278	0.00242894	0.14707	0.00120671	0.00820504
AGGGGTTAGAGGGAACCGTG	AGGGGTTAGAGGGAACCGTGCGG	AGtaGTTcGAGGGAACCGTGCGG	M3:p18rGdA|p17rGdT|p13rAdG	0.44186	0.0472276	0.106883	0.269529	0.00185021	0.00686458	0.151167	0.00163855	0.0108393
AGGGTGGTACGCTGTCCAAT	AGGGTGGTACGCTGTCCAATAGG	AGGGTGGTAaGCTGTCCAATAGG	M1:p11rCdT	0.327215	0.196893	0.601724	0.18912	0.0105009	0.055525	0.0945997	0.0108938	0.115157
AGGGTGGTACGCTGTCCAAT	AGGGTGGTACGCTGTCCAATAGG	AGGGTGGTACGCTcTCCAATAGG	M1:p7rGdG	0.4027	0.0210533	0.0522804	0.212692	0.00296512	0.0139409	0.122641	0.00394076	0.0321325
AGGGTGGTACGCTGTCCAAT	AGGGTGGTACGCTGTCCAATAGG	AGGGTGGcACGCTGTCCAATAGG	M1:p13rUdG	0.351423	0.23737	0.675454	0.175865	0.0731181	0.415761	0.0782062	0.0502319	0.6423
AGGGTGGTACGCTGTCCAAT	AGGGTGGTACGCTGTCCAATAGG	AGGGTGGTAaGCTcTCCAATAGG	M2:p11rCdT|p7rGdG	0.359067	0.00269805	0.00751407	0.182047	0.000221852	0.00121865	0.116649	2.78586e-15	2.38824e-14
AGGGTGGTACGCTGTCCAAT	AGGGTGGTACGCTGTCCAATAGG	AGGGTGGcAaGCTGTCCAATAGG	M2:p13rUdG|p11rCdT	0.34655	0.0374504	0.108066	0.15633	0.00287108	0.0183655	0.0765544	0	0
AGGGTGGTACGCTGTCCAAT	AGGGTGGTACGCTGTCCAATAGG	AGGGTGGcACGCTcTCCAATAGG	M2:p13rUdG|p7rGdG	0.369458	0.00380787	0.0103066	0.18448	0	0	0.0777263	0.00043459	0.00559129
AGGGTGGTACGCTGTCCAAT	AGGGTGGTACGCTGTCCAATAGG	AGGGTGGcAaGCTcTCCAATAGG	M3:p13rUdG|p11rCdT|p7rGdG	0.379882	0.00120607	0.00317485	0.200627	0.000829314	0.00413361	0.109005	0.00323129	0.0296436
AGGTAGCCTCCCCGTTTCAT	AGGTAGCCTCCCCGTTTCATAGG	AGGTAGCCTCCCCGTTaCATAGG	M1:p4rUdT	0.357718	0.0259777	0.0726207	0.24225	0.00905132	0.0373636	0.0930572	0.0051976	0.0558538
AGGTAGCCTCCCCGTTTCAT	AGGTAGCCTCCCCGTTTCATAGG	AGGTAGCgTCCCCGTTTCATAGG	M1:p13rCdC	0.297885	0.244809	0.821826	0.193692	0.0227921	0.117672	0.103348	0.0471257	0.455992
AGGTAGCCTCCCCGTTTCAT	AGGTAGCCTCCCCGTTTCATAGG	AGGTAGCCaCCCCGTTTCATAGG	M1:p12rUdT	0.234314	0.244851	1.04497	0.129738	0.125644	0.968444	0.043986	0.0959954	2.18241
AGGTAGCCTCCCCGTTTCAT	AGGTAGCCTCCCCGTTTCATAGG	AGGTAGCgTCCCCGTTaCATAGG	M2:p13rCdC|p4rUdT	0.33262	0.00338455	0.0101754	0.160857	0.00485174	0.0301618	0.0790179	0	0
AGGTAGCCTCCCCGTTTCAT	AGGTAGCCTCCCCGTTTCATAGG	AGGTAGCgaCCCCGTTTCATAGG	M2:p13rCdC|p12rUdT	0.301054	0.121981	0.405181	0.175329	0.010698	0.0610165	0.0851285	0.00541136	0.0635669
AGGTAGCCTCCCCGTTTCAT	AGGTAGCCTCCCCGTTTCATAGG	AGGTAGCCaCCCCGTTaCATAGG	M2:p12rUdT|p4rUdT	0.327168	0.00807988	0.0246964	0.215982	0.0018321	0.00848265	0.0964811	0.0144575	0.149848
AGGTAGCCTCCCCGTTTCAT	AGGTAGCCTCCCCGTTTCATAGG	AGGTAGCgaCCCCGTTaCATAGG	M3:p13rCdC|p12rUdT|p4rUdT	0.381937	0.00176231	0.00461413	0.199139	7.67166e-15	3.85241e-14	0.114186	0.000484261	0.00424099
AGTACCCGGAAGGTTCTTTA	AGTACCCGGAAGGTTCTTTATGG	AGTACCCGGAgGGTTCTTTATGG	M1:p10rAdC	0.230227	0.158399	0.688012	0.11723	0.0438718	0.374236	0.0384633	0.0115315	0.299805
AGTACCCGGAAGGTTCTTTA	AGTACCCGGAAGGTTCTTTATGG	AGTACCCGGAAGGTTCTcTATGG	M1:p3rUdG	0.203795	0.0367316	0.180238	0.159421	0.0133974	0.0840378	0.0438431	0.0362332	0.82643
AGTACCCGGAAGGTTCTTTA	AGTACCCGGAAGGTTCTTTATGG	AGTACCCGGAAGGTTCTTaATGG	M1:p2rUdT	0.285471	0.0379688	0.133004	0.150578	0.00532995	0.0353967	0.0353776	0.000141967	0.00401292
AGTACCCGGAAGGTTCTTTA	AGTACCCGGAAGGTTCTTTATGG	AGTACCCGGAgGGTTCTcTATGG	M2:p10rAdC|p3rUdG	0.340659	0.00415398	0.012194	0.166003	0.0128917	0.0776593	0.0438226	0.00509126	0.116179
AGTACCCGGAAGGTTCTTTA	AGTACCCGGAAGGTTCTTTATGG	AGTACCCGGAgGGTTCTTaATGG	M2:p10rAdC|p2rUdT	0.226554	0.00210897	0.00930893	0.105653	4.74424e-15	4.49042e-14	0.0239245	0	0
AGTACCCGGAAGGTTCTTTA	AGTACCCGGAAGGTTCTTTATGG	AGTACCCGGAAGGTTCTcaATGG	M2:p3rUdG|p2rUdT	0.390411	5.67301e-17	1.45309e-16	0.201005	0.00770037	0.0383094	0.0332606	1.04582e-14	3.14433e-13
AGTACCCGGAAGGTTCTTTA	AGTACCCGGAAGGTTCTTTATGG	AGTACCCGGAgGGTTCTcaATGG	M3:p10rAdC|p3rUdG|p2rUdT	0.379365	0	0	0.184316	0.00350431	0.0190126	0.0378288	8.22719e-05	0.00217485
AGTAGCCATTCGTACGGCCT	AGTAGCCATTCGTACGGCCTCGG	AGTAGCCATTCaTACGGCCTCGG	M1:p9rGdT	0.232708	0.217787	0.935879	0.0190901	0.00606815	0.317869	0.0147493	0.0110714	0.750636
AGTAGCCATTCGTACGGCCT	AGTAGCCATTCGTACGGCCTCGG	AGTAGCCATTCGTACGGgCTCGG	M1:p3rCdC	0.1822	0.00389752	0.0213915	0.0358934	0.00348801	0.0971771	0.0315467	2.40978e-15	7.63876e-14
AGTAGCCATTCGTACGGCCT	AGTAGCCATTCGTACGGCCTCGG	AGTAGCCgTTCGTACGGCCTCGG	M1:p13rAdC	0.172454	0.116852	0.677586	0.0350456	0.00305111	0.0870609	0.0341946	0.00793095	0.231936
AGTAGCCATTCGTACGGCCT	AGTAGCCATTCGTACGGCCTCGG	AGTAGCCATTCaTACGGgCTCGG	M2:p9rGdT|p3rCdC	0.210779	0.000169678	0.000805006	0.034421	0.00322409	0.0936662	0.0284592	2.03313e-15	7.14402e-14
AGTAGCCATTCGTACGGCCT	AGTAGCCATTCGTACGGCCTCGG	AGTAGCCgTTCaTACGGCCTCGG	M2:p13rAdC|p9rGdT	0.197329	0.016134	0.0817622	0.0302195	0.00356278	0.117896	0.0415054	0.000265564	0.00639829
AGTAGCCATTCGTACGGCCT	AGTAGCCATTCGTACGGCCTCGG	AGTAGCCgTTCGTACGGgCTCGG	M2:p13rAdC|p3rCdC	0.214769	0.00128131	0.005966	0.0179773	0.00655264	0.364496	0.0322833	0.00105401	0.0326488
AGTAGCCATTCGTACGGCCT	AGTAGCCATTCGTACGGCCTCGG	AGTAGCCgTTCaTACGGgCTCGG	M3:p13rAdC|p9rGdT|p3rCdC	0.203733	0	0	0.027982	1.32603e-14	4.73886e-13	0.0182	0.00310001	0.17033
AGTAGTCGCGGCCAGGGCGG	AGTAGTCGCGGCCAGGGCGGCGG	AGTAGTCGCGtCCAGGGCGGCGG	M1:p10rGdA	0.379093	0.35557	0.93795	0.200487	0.113796	0.567601	0.0958691	0.100325	1.04647
AGTAGTCGCGGCCAGGGCGG	AGTAGTCGCGGCCAGGGCGGCGG	AGTAGTCGCGGCCgGGGCGGCGG	M1:p7rAdC	0.421008	0.306823	0.72878	0.240271	0.0430377	0.179122	0.089115	0.0852417	0.956535
AGTAGTCGCGGCCAGGGCGG	AGTAGTCGCGGCCAGGGCGGCGG	AaTAGTCGCGGCCAGGGCGGCGG	M1:p19rGdT	0.370715	0.356558	0.961813	0.247078	0.0992688	0.401771	0.122568	0.0611642	0.499021
AGTAGTCGCGGCCAGGGCGG	AGTAGTCGCGGCCAGGGCGGCGG	AGTAGTCGCGtCCgGGGCGGCGG	M2:p10rGdA|p7rAdC	0.473566	0.0138047	0.0291505	0.273267	0.0233721	0.0855285	0.136237	0.0114794	0.0842605
AGTAGTCGCGGCCAGGGCGG	AGTAGTCGCGGCCAGGGCGGCGG	AaTAGTCGCGtCCAGGGCGGCGG	M2:p19rGdT|p10rGdA	0.417502	0.252264	0.604222	0.280558	0.0174824	0.0623131	0.0886121	0.0430996	0.486385
AGTAGTCGCGGCCAGGGCGG	AGTAGTCGCGGCCAGGGCGGCGG	AaTAGTCGCGGCCgGGGCGGCGG	M2:p19rGdT|p7rAdC	0.401515	0.227414	0.566389	0.247754	0.026736	0.107914	0.0843977	0.0809281	0.958889
AGTAGTCGCGGCCAGGGCGG	AGTAGTCGCGGCCAGGGCGGCGG	AaTAGTCGCGtCCgGGGCGGCGG	M3:p19rGdT|p10rGdA|p7rAdC	0.470064	0.00803354	0.0170903	0.264764	0.00778395	0.0293996	0.119356	0.00273856	0.0229445
AGTAGTTCGCTAGGTTTAGA	AGTAGTTCGCTAGGTTTAGACGG	AGTAGTTCGCTAcGTTTAGACGG	M1:p8rGdG	0.234303	0.0104324	0.0445252	0.0472106	0.00396625	0.0840119	0.0522496	7.33077e-17	1.40303e-15
AGTAGTTCGCTAGGTTTAGA	AGTAGTTCGCTAGGTTTAGACGG	AGTAGTTCGCTAGGaTTAGACGG	M1:p6rUdT	0.287081	0.046032	0.160345	0.0355508	0.00849581	0.238977	0.0610195	0.00695914	0.114048
AGTAGTTCGCTAGGTTTAGA	AGTAGTTCGCTAGGTTTAGACGG	AGTAGTcCGCTAGGTTTAGACGG	M1:p14rUdG	0.146229	0.149845	1.02473	0.0436027	0.0148825	0.341321	0.027852	0.00850015	0.30519
AGTAGTTCGCTAGGTTTAGA	AGTAGTTCGCTAGGTTTAGACGG	AGTAGTTCGCTAcGaTTAGACGG	M2:p8rGdG|p6rUdT	0.274717	0.00372672	0.0135656	0.0442916	0	0	0.0525403	0.00256797	0.0488763
AGTAGTTCGCTAGGTTTAGA	AGTAGTTCGCTAGGTTTAGACGG	AGTAGTcCGCTAcGTTTAGACGG	M2:p14rUdG|p8rGdG	0.406682	2.41866e-15	5.94732e-15	0.075608	4.25933e-14	5.63344e-13	0.076747	0	0
AGTAGTTCGCTAGGTTTAGA	AGTAGTTCGCTAGGTTTAGACGG	AGTAGTcCGCTAGGaTTAGACGG	M2:p14rUdG|p6rUdT	0.342427	0.0166905	0.0487418	0.0887091	0.00955574	0.10772	0.0805195	8.08364e-16	1.00394e-14
AGTAGTTCGCTAGGTTTAGA	AGTAGTTCGCTAGGTTTAGACGG	AGTAGTcCGCTAcGaTTAGACGG	M3:p14rUdG|p8rGdG|p6rUdT	0.346924	1.85739e-15	5.3539e-15	0.0634977	1.1063e-14	1.74226e-13	0.0991524	2.09603e-14	2.11394e-13
AGTATAATTCCCCGAGGCCG	AGTATAATTCCCCGAGGCCGGGG	AGTATAATTtCCCGAGGCCGGGG	M1:p11rCdA	0.28462	0.208902	0.733969	0.214098	0.0177638	0.08297	0.105748	0.0344006	0.325307
AGTATAATTCCCCGAGGCCG	AGTATAATTCCCCGAGGCCGGGG	AaTATAATTCCCCGAGGCCGGGG	M1:p19rGdT	0.247167	0.233366	0.944164	0.178884	0.0371095	0.20745	0.105086	0.0563129	0.535874
AGTATAATTCCCCGAGGCCG	AGTATAATTCCCCGAGGCCGGGG	AGcATAATTCCCCGAGGCCGGGG	M1:p18rUdG	0.367727	0.322922	0.878156	0.206686	0.00414828	0.0200704	0.117719	0.00022851	0.00194115
AGTATAATTCCCCGAGGCCG	AGTATAATTCCCCGAGGCCGGGG	AaTATAATTtCCCGAGGCCGGGG	M2:p19rGdT|p11rCdA	0.276478	0.171966	0.62199	0.12835	5.37353e-15	4.18661e-14	0.0636298	0.0130307	0.204789
AGTATAATTCCCCGAGGCCG	AGTATAATTCCCCGAGGCCGGGG	AacATAATTCCCCGAGGCCGGGG	M2:p19rGdT|p18rUdG	0.304674	0.129257	0.424249	0.205982	0.00178141	0.00864836	0.120651	3.4148e-16	2.83032e-15
AGTATAATTCCCCGAGGCCG	AGTATAATTCCCCGAGGCCGGGG	AGcATAATTtCCCGAGGCCGGGG	M2:p18rUdG|p11rCdA	0.402648	0.0334173	0.0829938	0.192268	1.68276e-15	8.75216e-15	0.105929	0.00517816	0.0488835
AGTATAATTCCCCGAGGCCG	AGTATAATTCCCCGAGGCCGGGG	AacATAATTtCCCGAGGCCGGGG	M3:p19rGdT|p18rUdG|p11rCdA	0.441169	0.0185344	0.042012	0.191003	1.72909e-15	9.0527e-15	0.127467	0.00327651	0.0257047
AGTCGAAGGGAGTATTAAGT	AGTCGAAGGGAGTATTAAGTTGG	cGTCGAAGGGAGTATTAAGTTGG	M1:p20rAdG	0.270033	0.259836	0.96224	0.168962	0.076897	0.455115	0.0902566	0.0385183	0.426765
AGTCGAAGGGAGTATTAAGT	AGTCGAAGGGAGTATTAAGTTGG	AGTCGAAGGcAGTATTAAGTTGG	M1:p11rGdG	0.131527	0.121008	0.920021	0.0842799	0.0403517	0.478782	0.0398666	0.0276087	0.692528
AGTCGAAGGGAGTATTAAGT	AGTCGAAGGGAGTATTAAGTTGG	AGTCGAAGGGAGTATTgAGTTGG	M1:p4rAdC	0.175393	0.0592921	0.338053	0.0984782	0.0108664	0.110344	0.0836339	2.59033e-17	3.09723e-16
AGTCGAAGGGAGTATTAAGT	AGTCGAAGGGAGTATTAAGTTGG	cGTCGAAGGcAGTATTAAGTTGG	M2:p20rAdG|p11rGdG	0.243766	0.204157	0.837511	0.166811	0.00776659	0.0465591	0.111026	0.0148922	0.134133
AGTCGAAGGGAGTATTAAGT	AGTCGAAGGGAGTATTAAGTTGG	cGTCGAAGGGAGTATTgAGTTGG	M2:p20rAdG|p4rAdC	0.367342	0.0218273	0.0594194	0.200726	0.00432633	0.0215535	0.113923	0.0041207	0.0361708
AGTCGAAGGGAGTATTAAGT	AGTCGAAGGGAGTATTAAGTTGG	AGTCGAAGGcAGTATTgAGTTGG	M2:p11rGdG|p4rAdC	0.30422	0	0	0.157112	1.88821e-14	1.20182e-13	0.112733	4.20561e-16	3.73059e-15
AGTCGAAGGGAGTATTAAGT	AGTCGAAGGGAGTATTAAGTTGG	cGTCGAAGGcAGTATTgAGTTGG	M3:p20rAdG|p11rGdG|p4rAdC	0.255129	0.00306586	0.0120169	0.154098	1.10579e-14	7.1759e-14	0.113032	0.00129611	0.0114668
ATAACAGGGTCTACACAAAG	ATAACAGGGTCTACACAAAGAGG	ATAACAGGGTCTACAgAAAGAGG	M1:p5rCdC	0.180566	0.101286	0.560936	0.148754	0.0132263	0.0889138	0.0878538	2.3356e-16	2.65851e-15
ATAACAGGGTCTACACAAAG	ATAACAGGGTCTACACAAAGAGG	ATtACAGGGTCTACACAAAGAGG	M1:p18rAdA	0.11025	0.0402856	0.365402	0.108546	0.00544599	0.050172	0.0595082	1.27793e-15	2.14748e-14
ATAACAGGGTCTACACAAAG	ATAACAGGGTCTACACAAAGAGG	ATAcCAGGGTCTACACAAAGAGG	M1:p17rAdG	0.300792	0.291332	0.968548	0.223327	0.0122231	0.0547316	0.117962	0.00344705	0.0292216
ATAACAGGGTCTACACAAAG	ATAACAGGGTCTACACAAAGAGG	ATtACAGGGTCTACAgAAAGAGG	M2:p18rAdA|p5rCdC	0.400326	0.013586	0.0339373	0.235099	0.0117441	0.0499541	0.145766	0.0138282	0.0948657
ATAACAGGGTCTACACAAAG	ATAACAGGGTCTACACAAAGAGG	ATtcCAGGGTCTACACAAAGAGG	M2:p18rAdA|p17rAdG	0.264439	0.0118406	0.0447761	0.233607	0.00630751	0.0270005	0.121781	0.000688739	0.00565558
ATAACAGGGTCTACACAAAG	ATAACAGGGTCTACACAAAGAGG	ATAcCAGGGTCTACAgAAAGAGG	M2:p17rAdG|p5rCdC	0.256627	0.0339558	0.132316	0.236166	0.00200565	0.00849257	0.142475	0.00580479	0.0407425
ATAACGGTGTCGTGGGACAG	ATAACGGTGTCGTGGGACAGTGG	ATAACGGTGTCGTGGaACAGTGG	M1:p5rGdT	0.286374	0.28865	1.00795	0.165981	0.0673586	0.40582	0.0865555	0.0476686	0.550729
ATAACGGTGTCGTGGGACAG	ATAACGGTGTCGTGGGACAGTGG	ATAgCGGTGTCGTGGGACAGTGG	M1:p17rAdC	0.345144	0.340366	0.986156	0.237249	0.00978966	0.0412632	0.156403	0.00654299	0.0418341
ATAACGGTGTCGTGGGACAG	ATAACGGTGTCGTGGGACAGTGG	ATAAtGGTGTCGTGGGACAGTGG	M1:p16rCdA	0.341032	0.324155	0.950511	0.274603	0.0139645	0.0508534	0.177461	0.00998168	0.0562473
ATAACGGTGTCGTGGGACAG	ATAACGGTGTCGTGGGACAGTGG	ATAgCGGTGTCGTGGaACAGTGG	M2:p17rAdC|p5rGdT	0.331359	0.104785	0.31623	0.291536	0.00648508	0.0222445	0.159768	1.0098e-14	6.32039e-14
ATAACGGTGTCGTGGGACAG	ATAACGGTGTCGTGGGACAGTGG	ATAgtGGTGTCGTGGGACAGTGG	M2:p17rAdC|p16rCdA	0.372509	0.0705825	0.189479	0.222056	0.00018411	0.000829117	0.133449	0.00339288	0.0254246
ATAACGGTGTCGTGGGACAG	ATAACGGTGTCGTGGGACAGTGG	ATAAtGGTGTCGTGGaACAGTGG	M2:p16rCdA|p5rGdT	0.356563	0.104369	0.292709	0.248903	0.000296721	0.00119212	0.154397	0	0
ATAACGGTGTCGTGGGACAG	ATAACGGTGTCGTGGGACAGTGG	ATAgtGGTGTCGTGGaACAGTGG	M3:p17rAdC|p16rCdA|p5rGdT	0.461406	0.00905597	0.0196269	0.264739	0.00267923	0.0101203	0.163842	3.44762e-15	2.10424e-14
ATAATGTGGAGAGTAAAGGG	ATAATGTGGAGAGTAAAGGGAGG	cTAATGTGGAGAGTAAAGGGAGG	M1:p20rAdG	0.217335	0.206198	0.948758	0.169441	0.12302	0.726035	0.0934552	0.0563028	0.602457
ATAATGTGGAGAGTAAAGGG	ATAATGTGGAGAGTAAAGGGAGG	ATAcTGTGGAGAGTAAAGGGAGG	M1:p17rAdG	0.0933623	0.0874787	0.936981	0.121015	0.0840397	0.69446	0.0684009	0.06375	0.932005
ATAATGTGGAGAGTAAAGGG	ATAATGTGGAGAGTAAAGGGAGG	ATAAaGTGGAGAGTAAAGGGAGG	M1:p16rUdT	0.137944	0.133	0.964157	0.164939	0.0968314	0.587074	0.106404	0.022163	0.208292
ATAATGTGGAGAGTAAAGGG	ATAATGTGGAGAGTAAAGGGAGG	cTAcTGTGGAGAGTAAAGGGAGG	M2:p20rAdG|p17rAdG	0.15955	0.144619	0.906415	0.107806	0	0	0.105818	0.0158004	0.149316
ATAATGTGGAGAGTAAAGGG	ATAATGTGGAGAGTAAAGGGAGG	cTAAaGTGGAGAGTAAAGGGAGG	M2:p20rAdG|p16rUdT	0.176649	0.15925	0.901506	0.149606	0	0	0.0794488	0.00755911	0.0951444
ATAATGTGGAGAGTAAAGGG	ATAATGTGGAGAGTAAAGGGAGG	ATAcaGTGGAGAGTAAAGGGAGG	M2:p17rAdG|p16rUdT	0.204753	0.188309	0.919689	0.153403	2.94396e-17	1.9191e-16	0.0856632	0.00275675	0.0321813
ATAATGTGGAGAGTAAAGGG	ATAATGTGGAGAGTAAAGGGAGG	cTAcaGTGGAGAGTAAAGGGAGG	M3:p20rAdG|p17rAdG|p16rUdT	0.0991014	0.00577972	0.0583213	0.101448	0.0115079	0.113436	0.065322	0.00122788	0.0187973
ATATCCTCCTTTCATTCGAA	ATATCCTCCTTTCATTCGAATGG	ATATCCTCCTTTCATTCcAATGG	M1:p3rGdG	0.199577	0.00581875	0.0291554	0.073777	2.02476e-15	2.74444e-14	0.0386051	0.0017516	0.0453723
ATATCCTCCTTTCATTCGAA	ATATCCTCCTTTCATTCGAATGG	ATAgCCTCCTTTCATTCcAATGG	M2:p17rUdC|p3rGdG	0.224185	0	0	0.0459647	0.00734748	0.159851	0.0261644	0.00207893	0.0794564
ATATCTCATTACCCCATAGA	ATATCTCATTACCCCATAGAAGG	ATATCTCATcACCCCAaAGAAGG	M2:p11rUdG|p4rUdT	0.179608	0.00540333	0.0300839	0.129028	0.00729109	0.0565079	0.102619	0.0222649	0.216966
ATATCTCATTACCCCATAGA	ATATCTCATTACCCCATAGAAGG	ATATCTCATTACCCCtaAGAAGG	M2:p5rAdA|p4rUdT	0.154777	0.00589473	0.0380852	0.122648	0.00928171	0.0756773	0.049726	2.81612e-16	5.66329e-15
ATATCTCATTACCCCATAGA	ATATCTCATTACCCCATAGAAGG	ATATCTCATcACCCCtaAGAAGG	M3:p11rUdG|p5rAdA|p4rUdT	0.307375	0.00191357	0.00622552	0.166344	0.00818832	0.0492253	0.119346	0.0040791	0.0341787
ATCACTCAGTTTGCCCCGGA	ATCACTCAGTTTGCCCCGGAAGG	ATCACTCAGTTTaCCCCGGAAGG	M1:p8rGdT	0.335419	0.303051	0.903499	0.0867408	0.0125713	0.144929	0.0592902	0.0200976	0.33897
ATCACTCAGTTTGCCCCGGA	ATCACTCAGTTTGCCCCGGAAGG	ATCACTCAGTTTGCaCCGGAAGG	M1:p6rCdT	0.363867	0.00451867	0.0124184	0.047042	0	0	0.0456586	0.00502928	0.11015
ATCACTCAGTTTGCCCCGGA	ATCACTCAGTTTGCCCCGGAAGG	ATCACTCAGTTTGCCCtGGAAGG	M1:p4rCdA	0.387504	0.0782551	0.201947	0.104071	0.00230928	0.0221895	0.0676391	0.00655256	0.0968754
ATCACTCAGTTTGCCCCGGA	ATCACTCAGTTTGCCCCGGAAGG	ATCACTCAGTTTaCaCCGGAAGG	M2:p8rGdT|p6rCdT	0.367048	0.00407925	0.0111137	0.128206	0.00165919	0.0129416	0.0878121	0.0016097	0.0183311
ATCACTCAGTTTGCCCCGGA	ATCACTCAGTTTGCCCCGGAAGG	ATCACTCAGTTTaCCCtGGAAGG	M2:p8rGdT|p4rCdA	0.358939	0.00214564	0.00597772	0.091093	9.92547e-16	1.0896e-14	0.0525139	1.54421e-14	2.94057e-13
ATCACTCAGTTTGCCCCGGA	ATCACTCAGTTTGCCCCGGAAGG	ATCACTCAGTTTGCaCtGGAAGG	M2:p6rCdT|p4rCdA	0.378785	0.00247799	0.00654193	0.0802653	3.58741e-16	4.46944e-15	0.0621552	0	0
ATCACTCAGTTTGCCCCGGA	ATCACTCAGTTTGCCCCGGAAGG	ATCACTCAGTTTaCaCtGGAAGG	M3:p8rGdT|p6rCdT|p4rCdA	0.365468	0.00564249	0.0154391	0.105231	2.60487e-15	2.47538e-14	0.0796979	0	0
ATCCCCCACTCTCCTAGAGG	ATCCCCCACTCTCCTAGAGGTGG	tTCCCCCACTCTCCTAGAGGTGG	M1:p20rAdA	0.27831	0.265412	0.953656	0.248477	0.208516	0.839175	0.112047	0.077659	0.693092
ATCCCCCACTCTCCTAGAGG	ATCCCCCACTCTCCTAGAGGTGG	ATCCCCCgCTCTCCTAGAGGTGG	M1:p13rAdC	0.277996	0.262919	0.945766	0.215543	0.17652	0.818954	0.117735	0.072652	0.617081
ATCCCCCACTCTCCTAGAGG	ATCCCCCACTCTCCTAGAGGTGG	ATCCCCCAgTCTCCTAGAGGTGG	M1:p12rCdC	0.28499	0.275556	0.966898	0.183027	0.117486	0.641902	0.116714	0.0926974	0.794227
ATCCCCCACTCTCCTAGAGG	ATCCCCCACTCTCCTAGAGGTGG	tTCCCCCgCTCTCCTAGAGGTGG	M2:p20rAdA|p13rAdC	0.265827	0.24521	0.922442	0.237003	0.00944463	0.0398503	0.136683	0.00207165	0.0151566
ATCCCCCACTCTCCTAGAGG	ATCCCCCACTCTCCTAGAGGTGG	tTCCCCCAgTCTCCTAGAGGTGG	M2:p20rAdA|p12rCdC	0.253379	0.238331	0.940611	0.236447	0.0109092	0.046138	0.128053	0.00518523	0.0404927
ATCCCCCACTCTCCTAGAGG	ATCCCCCACTCTCCTAGAGGTGG	ATCCCCCggTCTCCTAGAGGTGG	M2:p13rAdC|p12rCdC	0.288434	0.243595	0.844542	0.224913	0.0295398	0.131339	0.150739	0.00324239	0.02151
ATCCCCCACTCTCCTAGAGG	ATCCCCCACTCTCCTAGAGGTGG	tTCCCCCggTCTCCTAGAGGTGG	M3:p20rAdA|p13rAdC|p12rCdC	0.213666	0.0780203	0.365151	0.22838	0.00359838	0.0157561	0.128332	0.00148225	0.0115501
ATCCCTAACATCAATAAGCA	ATCCCTAACATCAATAAGCATGG	ATCgCTAACATCAATAAGCATGG	M1:p17rCdC	0.159633	0.0105468	0.0660693	0.134493	3.48927e-15	2.59438e-14	0.0660708	0.00691171	0.104611
ATCCCTAACATCAATAAGCA	ATCCCTAACATCAATAAGCATGG	ATCCCgAACATCAATAAGCATGG	M1:p15rUdC	0.0764032	0.039287	0.514206	0.102665	0.00367318	0.0357784	0.0622499	2.16211e-15	3.47328e-14
ATCCCTAACATCAATAAGCA	ATCCCTAACATCAATAAGCATGG	ATCgCTAACATCAATAAaCATGG	M2:p17rCdC|p3rGdT	0.33981	0.00777102	0.0228687	0.206855	6.04627e-17	2.92295e-16	0.106606	7.65271e-17	7.17852e-16
ATCCCTAACATCAATAAGCA	ATCCCTAACATCAATAAGCATGG	ATCgCgAACATCAATAAGCATGG	M2:p17rCdC|p15rUdC	0.222596	0.00850519	0.0382091	0.099524	0	0	0.0748848	0.00147523	0.0197
ATCCCTAACATCAATAAGCA	ATCCCTAACATCAATAAGCATGG	ATCCCgAACATCAATAAaCATGG	M2:p15rUdC|p3rGdT	0.252374	0	0	0.108802	0	0	0.0587096	0	0
ATCCCTAACATCAATAAGCA	ATCCCTAACATCAATAAGCATGG	ATCgCgAACATCAATAAaCATGG	M3:p17rCdC|p15rUdC|p3rGdT	0.248293	0.000186842	0.000752506	0.0832528	0.00316691	0.0380396	0.0664034	3.88253e-16	5.84689e-15
ATCGAATAGAATCAGGCGTT	ATCGAATAGAATCAGGCGTTCGG	cTCGAATAGAATCAGGCGTTCGG	M1:p20rAdG	0.32304	0.314185	0.972587	0.17362	0.00924223	0.0532325	0.0955428	0.00483742	0.0506309
ATCGAATAGAATCAGGCGTT	ATCGAATAGAATCAGGCGTTCGG	ATCcAATAGAATCAGGCGTTCGG	M1:p17rGdG	0.35018	0.0388513	0.110947	0.198271	3.29122e-16	1.65996e-15	0.0972175	0	0
ATCGAATAGAATCAGGCGTT	ATCGAATAGAATCAGGCGTTCGG	ATCGAATcGAATCAGGCGTTCGG	M1:p13rAdG	0.289886	0.0350351	0.120858	0.150784	0.0170735	0.113231	0.105347	0.00436333	0.0414185
ATCGAATAGAATCAGGCGTT	ATCGAATAGAATCAGGCGTTCGG	cTCcAATAGAATCAGGCGTTCGG	M2:p20rAdG|p17rGdG	0.280627	0.0122881	0.043788	0.151864	0.00382061	0.0251581	0.0946339	7.21938e-15	7.62874e-14
ATCGAATAGAATCAGGCGTT	ATCGAATAGAATCAGGCGTTCGG	cTCGAATcGAATCAGGCGTTCGG	M2:p20rAdG|p13rAdG	0.281148	0.0036085	0.0128349	0.134857	0.00208161	0.0154357	0.0466765	5.20908e-15	1.116e-13
ATCGAATAGAATCAGGCGTT	ATCGAATAGAATCAGGCGTTCGG	ATCcAATcGAATCAGGCGTTCGG	M2:p17rGdG|p13rAdG	0.252007	0.000475513	0.00188691	0.0854726	0.00642727	0.0751968	0.0487287	2.91453e-16	5.98112e-15
ATCGAATAGAATCAGGCGTT	ATCGAATAGAATCAGGCGTTCGG	cTCcAATcGAATCAGGCGTTCGG	M3:p20rAdG|p17rGdG|p13rAdG	0.285113	0.00574021	0.0201331	0.177297	0.00205779	0.0116064	0.0773987	0.00243094	0.031408
ATCTATGAATGGAGGTTACG	ATCTATGAATGGAGGTTACGGGG	ATCTATGAATGGAGtTTACGGGG	M1:p6rGdA	0.18798	0.0292708	0.155712	0.152863	0.00166567	0.0108965	0.0636799	0.00113248	0.017784
ATCTATGAATGGAGGTTACG	ATCTATGAATGGAGGTTACGGGG	ATCTATGAATGGAGGTTAaGGGG	M1:p2rCdT	0.0746193	0.044244	0.592929	0.0551214	0.0042564	0.0772187	0.0346391	0.0137791	0.397792
ATCTATGAATGGAGGTTACG	ATCTATGAATGGAGGTTACGGGG	AcCTATGAATGGAGGTTACGGGG	M1:p19rUdG	0.204973	0.205067	1.00046	0.165381	0.0158883	0.0960707	0.0905035	0.00409786	0.0452784
ATCTATGAATGGAGGTTACG	ATCTATGAATGGAGGTTACGGGG	ATCTATGAATGGAGtTTAaGGGG	M2:p6rGdA|p2rCdT	0.32988	1.5953e-17	4.83602e-17	0.209956	2.10219e-15	1.00125e-14	0.12632	1.81371e-16	1.43581e-15
ATCTATGAATGGAGGTTACG	ATCTATGAATGGAGGTTACGGGG	AcCTATGAATGGAGtTTACGGGG	M2:p19rUdG|p6rGdA	0.224494	0.0104171	0.0464028	0.151214	0.0074778	0.0494517	0.0713405	1.54537e-17	2.16619e-16
ATCTATGAATGGAGGTTACG	ATCTATGAATGGAGGTTACGGGG	AcCTATGAATGGAGGTTAaGGGG	M2:p19rUdG|p2rCdT	0.20856	0.0212907	0.102084	0.115885	0.00259253	0.0223716	0.055112	0.00632064	0.114687
ATCTATGAATGGAGGTTACG	ATCTATGAATGGAGGTTACGGGG	AcCTATGAATGGAGtTTAaGGGG	M3:p19rUdG|p6rGdA|p2rCdT	0.230082	0.00406803	0.0176808	0.160162	0	0	0.0582742	1.26237e-15	2.16625e-14
ATGACATGATTGGACCGACG	ATGACATGATTGGACCGACGCGG	ATGACATGATTcGACCGACGCGG	M1:p9rGdG	0.305286	0.212793	0.697027	0.277832	0.00745013	0.0268152	0.139063	0.0124867	0.089791
ATGACATGATTGGACCGACG	ATGACATGATTGGACCGACGCGG	ATGcCATGATTGGACCGACGCGG	M1:p17rAdG	0.339243	0.305669	0.901031	0.308666	0.00574342	0.0186072	0.185972	0.0043856	0.0235821
ATGACATGATTGGACCGACG	ATGACATGATTGGACCGACGCGG	ATGACcTGATTGGACCGACGCGG	M1:p15rAdG	0.381295	0.320256	0.839916	0.284682	0.00767806	0.0269707	0.186371	0.00490671	0.0263276
ATGACATGATTGGACCGACG	ATGACATGATTGGACCGACGCGG	ATGcCATGATTcGACCGACGCGG	M2:p17rAdG|p9rGdG	0.414877	0.013313	0.032089	0.272887	0.00229949	0.00842652	0.186474	2.27563e-15	1.22035e-14
ATGACATGATTGGACCGACG	ATGACATGATTGGACCGACGCGG	ATGcCcTGATTGGACCGACGCGG	M2:p17rAdG|p15rAdG	0.407823	0.0272689	0.0668645	0.302696	0.00298261	0.00985349	0.209008	0.000753776	0.00360645
ATGACATGATTGGACCGACG	ATGACATGATTGGACCGACGCGG	ATGACcTGATTcGACCGACGCGG	M2:p15rAdG|p9rGdG	0.442075	0.018243	0.0412667	0.310445	0.00876639	0.0282381	0.206406	2.81486e-14	1.36375e-13
ATGACATGATTGGACCGACG	ATGACATGATTGGACCGACGCGG	ATGcCcTGATTcGACCGACGCGG	M3:p17rAdG|p15rAdG|p9rGdG	0.517864	0.0116445	0.0224857	0.306911	0.00213625	0.00696048	0.214763	0.000552438	0.00257232
ATGATTTGCGGTGCTCCGTT	ATGATTTGCGGTGCTCCGTTTGG	ATGATTTGCGGTGCTtCGTTTGG	M1:p5rCdA	0.40594	0.00594838	0.0146534	0.073397	3.37729e-17	4.6014e-16	0.0488857	0	0
ATGATTTGCGGTGCTCCGTT	ATGATTTGCGGTGCTCCGTTTGG	AcGATTTGCGGTGCTCCGTTTGG	M1:p19rUdG	0.376289	0.149871	0.398286	0.131901	1.33394e-15	1.01132e-14	0.0540378	0.00138762	0.0256788
ATGATTTGCGGTGCTCCGTT	ATGATTTGCGGTGCTCCGTTTGG	ATGATTTGCGGTGCTCCGTgTGG	M1:p1rUdC	0.404355	0.0624417	0.154423	0.0955794	0.00639566	0.0669146	0.042804	0.00577112	0.134827
ATGATTTGCGGTGCTCCGTT	ATGATTTGCGGTGCTCCGTTTGG	ATGATTTGCGGTGCTtCGTgTGG	M2:p5rCdA|p1rUdC	0.452596	0.00302816	0.00669064	0.0739958	0.00146017	0.0197332	0.0461245	0.000784825	0.0170154
ATGATTTGCGGTGCTCCGTT	ATGATTTGCGGTGCTCCGTTTGG	AcGATTTGCGGTGCTtCGTTTGG	M2:p19rUdG|p5rCdA	0.438319	0.00829755	0.0189304	0.13598	0	0	0.0650804	0.00461653	0.0709359
ATGATTTGCGGTGCTCCGTT	ATGATTTGCGGTGCTCCGTTTGG	AcGATTTGCGGTGCTCCGTgTGG	M2:p19rUdG|p1rUdC	0.451807	0.0058013	0.0128402	0.204199	0.00339134	0.016608	0.0488347	0.00219919	0.0450334
ATGATTTGCGGTGCTCCGTT	ATGATTTGCGGTGCTCCGTTTGG	AcGATTTGCGGTGCTtCGTgTGG	M3:p19rUdG|p5rCdA|p1rUdC	0.352461	0	0	0.0419999	0.0033602	0.080005	0.0340553	6.04775e-16	1.77586e-14
ATGGCAGAGTTCGCCCATGC	ATGGCAGAGTTCGCCCATGCCGG	ATGGCAGAGTTCGtCCATGCCGG	M1:p7rCdA	0.315604	0.20296	0.643083	0.161362	0.0159164	0.0986381	0.0908408	0.0396686	0.436683
ATGGCAGAGTTCGCCCATGC	ATGGCAGAGTTCGCCCATGCCGG	ATGGCAGAGTTCGCCCATcCCGG	M1:p2rGdG	0.37709	0.179828	0.476884	0.219833	0.0280458	0.127578	0.106324	0.0386276	0.3633
ATGGCAGAGTTCGCCCATGC	ATGGCAGAGTTCGCCCATGCCGG	ATtGCAGAGTTCGCCCATGCCGG	M1:p18rGdA	0.392431	0.0737698	0.187982	0.241802	1.85352e-16	7.66547e-16	0.121378	0	0
ATGGCAGAGTTCGCCCATGC	ATGGCAGAGTTCGCCCATGCCGG	ATGGCAGAGTTCGtCCATcCCGG	M2:p7rCdA|p2rGdG	0.418293	0.00635267	0.0151871	0.241034	2.90466e-15	1.20508e-14	0.102217	0.00075427	0.00737914
ATGGCAGAGTTCGCCCATGC	ATGGCAGAGTTCGCCCATGCCGG	ATtGCAGAGTTCGtCCATGCCGG	M2:p18rGdA|p7rCdA	0.41814	0.0263853	0.0631017	0.226715	0.00593392	0.0261734	0.113401	0.000686452	0.00605332
ATGGCAGAGTTCGCCCATGC	ATGGCAGAGTTCGCCCATGCCGG	ATtGCAGAGTTCGCCCATcCCGG	M2:p18rGdA|p2rGdG	0.415657	0.00384721	0.00925572	0.223149	0.0110715	0.0496147	0.0959134	0.00477178	0.0497509
ATGGCAGAGTTCGCCCATGC	ATGGCAGAGTTCGCCCATGCCGG	ATtGCAGAGTTCGtCCATcCCGG	M3:p18rGdA|p7rCdA|p2rGdG	0.449403	0.00933005	0.020761	0.240721	3.82852e-16	1.59044e-15	0.120434	0.00123453	0.0102507
ATTATAAACGGACTTTCGAA	ATTATAAACGGACTTTCGAACGG	ATTAgAAACGGACTTTCGAACGG	M1:p16rUdC	0.355129	0.0237243	0.0668047	0.195019	0.0034671	0.0177783	0.0861714	0	0
ATTATAAACGGACTTTCGAA	ATTATAAACGGACTTTCGAACGG	ATTAgAAAgGGACTTTCGAACGG	M2:p16rUdC|p12rCdC	0.269958	0.00191876	0.00710764	0.0931387	0.00742914	0.0797642	0.0775778	0.010811	0.139356
ATTATAAACGGACTTTCGAA	ATTATAAACGGACTTTCGAACGG	ATTATAAAgaGACTTTCGAACGG	M2:p12rCdC|p11rGdT	0.160949	0.0516869	0.321137	0.0861606	2.87246e-16	3.33385e-15	0.0591144	1.59925e-15	2.70534e-14
ATTATAAACGGACTTTCGAA	ATTATAAACGGACTTTCGAACGG	ATTAgAAAgaGACTTTCGAACGG	M3:p16rUdC|p12rCdC|p11rGdT	0.0922155	0	0	0.082125	0.00586342	0.0713962	0.0534507	7.87516e-16	1.47335e-14
ATTGCTACGCGGCTAGCCTT	ATTGCTACGCGGCTAGCCTTAGG	ATgGCTACGCGGCTAGCCTTAGG	M1:p18rUdC	0.0194451	0.0223752	1.15069	0.0199014	0.00227071	0.114098	0.0118826	2.12004e-16	1.78416e-14
ATTTAAGCGTTTCCTATCAC	ATTTAAGCGTTTCCTATCACTGG	ATTTAAGCGTTTCCTAcCACTGG	M1:p4rUdG	0.174114	0.0271831	0.156122	0.0372531	7.50007e-16	2.01327e-14	0.036726	0.00620287	0.168896
ATTTAAGCGTTTCCTATCAC	ATTTAAGCGTTTCCTATCACTGG	ATTTAAGCGTTTaCTAcCACTGG	M2:p8rCdT|p4rUdG	0.159665	0.010185	0.06379	0.0467083	0.00405478	0.0868107	0.224298	4.49562e-17	2.00431e-16
ATTTAAGCGTTTCCTATCAC	ATTTAAGCGTTTCCTATCACTGG	ATTTAAGCGTTTCCTAcCtCTGG	M2:p4rUdG|p2rAdA	0.131587	0.00739948	0.0562324	0.0481998	4.75754e-19	9.87047e-18	0.0429706	1.09018e-14	2.53703e-13
CAAAGGAAACCGGTGTCTGT	CAAAGGAAACCGGTGTCTGTCGG	CAAAGGAAACCGGaGTCTGTCGG	M1:p7rUdT	0.402685	0.118389	0.293999	0.121661	0.0109039	0.0896253	0.0356109	6.91843e-15	1.94278e-13
CAAAGGAAACCGGTGTCTGT	CAAAGGAAACCGGTGTCTGTCGG	CAAAGGAAACCGGTGTCgGTCGG	M1:p3rUdC	0.434709	0.0255122	0.0586881	0.219119	0.00601176	0.0274361	0.034098	0.00939075	0.275405
CAAAGGAAACCGGTGTCTGT	CAAAGGAAACCGGTGTCTGTCGG	CAAgGGAAACCGGTGTCTGTCGG	M1:p17rAdC	0.389185	0.352038	0.90455	0.185622	0.0140619	0.0757556	0.0510402	0.0126416	0.24768
CAAAGGAAACCGGTGTCTGT	CAAAGGAAACCGGTGTCTGTCGG	CAAAGGAAACCGGaGTCgGTCGG	M2:p7rUdT|p3rUdC	0.509172	0.00291602	0.00572699	0.134298	2.99315e-15	2.22873e-14	0.0262851	0.00365558	0.139074
CAAAGGAAACCGGTGTCTGT	CAAAGGAAACCGGTGTCTGTCGG	CAAgGGAAACCGGaGTCTGTCGG	M2:p17rAdC|p7rUdT	0.481458	0.0127375	0.0264562	0.134582	6.17875e-16	4.59106e-15	0.0334681	0.00195937	0.0585444
CAAAGGAAACCGGTGTCTGT	CAAAGGAAACCGGTGTCTGTCGG	CAAgGGAAACCGGTGTCgGTCGG	M2:p17rAdC|p3rUdC	0.468552	0.00583969	0.0124633	0.219218	0.00102084	0.00465676	0.0737466	0.0049089	0.0665644
CAAAGGAAACCGGTGTCTGT	CAAAGGAAACCGGTGTCTGTCGG	CAAgGGAAACCGGaGTCgGTCGG	M3:p17rAdC|p7rUdT|p3rUdC	0.516428	0.00480926	0.00931254	0.111733	0.000792205	0.00709019	0.0339632	4.9098e-14	1.44562e-12
CAACCCGCTAGAACTTGAGC	CAACCCGCTAGAACTTGAGCCGG	CAACCCGCTgGAACTTGAGCCGG	M1:p11rAdC	0.319346	0.0627701	0.196558	0.246398	0.000132941	0.000539536	0.166533	8.13703e-05	0.000488613
CAACCCGCTAGAACTTGAGC	CAACCCGCTAGAACTTGAGCCGG	CAACCCGCTAaAACTTGAGCCGG	M1:p10rGdT	0.257643	0.156899	0.608979	0.207174	0.00707962	0.0341724	0.132334	0.00228012	0.0172301
CAACCCGCTAGAACTTGAGC	CAACCCGCTAGAACTTGAGCCGG	CAAgCCGCTAGAACTTGAGCCGG	M1:p17rCdC	0.340365	0.0511694	0.150337	0.228313	0.00235481	0.010314	0.127638	0.00143031	0.011206
CAACCCGCTAGAACTTGAGC	CAACCCGCTAGAACTTGAGCCGG	CAACCCGCTgaAACTTGAGCCGG	M2:p11rAdC|p10rGdT	0.38422	0.0122942	0.0319978	0.227287	0.0056724	0.0249569	0.115297	0.00532305	0.0461682
CAACCCGCTAGAACTTGAGC	CAACCCGCTAGAACTTGAGCCGG	CAAgCCGCTgGAACTTGAGCCGG	M2:p17rCdC|p11rAdC	0.364505	0.0100323	0.0275232	0.239206	3.15401e-17	1.31853e-16	0.138266	5.05532e-15	3.65623e-14
CAACCCGCTAGAACTTGAGC	CAACCCGCTAGAACTTGAGCCGG	CAAgCCGCTAaAACTTGAGCCGG	M2:p17rCdC|p10rGdT	0.358765	0.00715241	0.0199362	0.23396	5.18096e-15	2.21447e-14	0.133394	0.00509731	0.0382125
CAACCCGCTAGAACTTGAGC	CAACCCGCTAGAACTTGAGCCGG	CAAgCCGCTgaAACTTGAGCCGG	M3:p17rCdC|p11rAdC|p10rGdT	0.375037	0.0032055	0.00854715	0.231419	1.44171e-15	6.22988e-15	0.128532	0.00255669	0.0198914
CAACGAAGACAGTAAAGATT	CAACGAAGACAGTAAAGATTCGG	CAACGAAGACAGTtAAGATTCGG	M1:p7rAdA	0.303905	0.0303638	0.0999122	0.16941	0.00251153	0.0148252	0.0787615	0	0
CAACGAAGACAGTAAAGATT	CAACGAAGACAGTAAAGATTCGG	CAACGAAGACAGTAgAGATTCGG	M1:p6rAdC	0.260809	0.216603	0.830505	0.171418	0.00653979	0.0381511	0.0753971	0.0102688	0.136197
CAACGAAGACAGTAAAGATT	CAACGAAGACAGTAAAGATTCGG	CAACaAAGACAGTAAAGATTCGG	M1:p16rGdT	0.150242	0.146159	0.972824	0.0862172	0.00510097	0.0591642	0.0716326	0.000663945	0.00926875
CAACGAAGACAGTAAAGATT	CAACGAAGACAGTAAAGATTCGG	CAACGAAGACAGTtgAGATTCGG	M2:p7rAdA|p6rAdC	0.396261	1.2231e-16	3.0866e-16	0.149306	0.00324528	0.0217358	0.0945258	0.00029572	0.00312845
CAACGAAGACAGTAAAGATT	CAACGAAGACAGTAAAGATTCGG	CAACaAAGACAGTtAAGATTCGG	M2:p16rGdT|p7rAdA	0.315558	0.00931636	0.0295234	0.173195	0.0045801	0.0264447	0.0976672	0.00797812	0.0816868
CAACGAAGACAGTAAAGATT	CAACGAAGACAGTAAAGATTCGG	CAACaAAGACAGTAgAGATTCGG	M2:p16rGdT|p6rAdC	0.194395	0.0362715	0.186586	0.117363	0.00530711	0.0452196	0.0489361	4.84104e-17	9.89258e-16
CAACGAAGACAGTAAAGATT	CAACGAAGACAGTAAAGATTCGG	CAACaAAGACAGTtgAGATTCGG	M3:p16rGdT|p7rAdA|p6rAdC	0.232809	0.00713934	0.0306661	0.110901	0.000414662	0.00373902	0.0547609	0.0136444	0.249163
CACAATCCCCTCCTTGTAAA	CACAATCCCCTCCTTGTAAAAGG	CACAATCCCCgCCTTGTAAAAGG	M1:p10rUdC	0.481918	0.00606423	0.0125835	0.044435	0.00973128	0.219	0.0197254	0.00300929	0.152559
CACAATCCCCTCCTTGTAAA	CACAATCCCCTCCTTGTAAAAGG	CACAtTCCCCgCgTTGTAAAAGG	M3:p16rAdA|p10rUdC|p8rCdC	0.374784	0.000865315	0.00230884	0.123661	0.0021268	0.0171987	0.0410858	1.515e-15	3.68741e-14
CACCACGTGAACTGCTCGCA	CACCACGTGAACTGCTCGCATGG	CACCACGTGAACTGCTtGCATGG	M1:p4rCdA	0.449102	0.0347794	0.0774421	0.169328	0	0	0.1294	0.000339947	0.00262711
CACCACGTGAACTGCTCGCA	CACCACGTGAACTGCTCGCATGG	CgCCACGTGAACTGCTCGCATGG	M1:p19rAdC	0.408257	0.233722	0.572487	0.178539	0.00537336	0.0300963	0.100635	0.00345314	0.0343137
CACCACGTGAACTGCTCGCA	CACCACGTGAACTGCTCGCATGG	CACCACGTGAACTGCTCGCtTGG	M1:p1rAdA	0.44693	0.0563438	0.126069	0.13119	0.0158671	0.120948	0.0907788	0.0164175	0.180851
CACCACGTGAACTGCTCGCA	CACCACGTGAACTGCTCGCATGG	CACCACGTGAACTGCTtGCtTGG	M2:p4rCdA|p1rAdA	0.435166	0.0011206	0.00257512	0.0841941	4.7193e-15	5.60526e-14	0.0679398	0.000634617	0.00934087
CACCACGTGAACTGCTCGCA	CACCACGTGAACTGCTCGCATGG	CgCCACGTGAACTGCTtGCATGG	M2:p19rAdC|p4rCdA	0.433731	0.00698787	0.0161111	0.0959077	0.00101688	0.0106026	0.0848219	6.56941e-15	7.74495e-14
CACCACGTGAACTGCTCGCA	CACCACGTGAACTGCTCGCATGG	CgCCACGTGAACTGCTCGCtTGG	M2:p19rAdC|p1rAdA	0.43825	0.0142237	0.0324557	0.105593	0.00190856	0.0180746	0.109528	0.00223044	0.020364
CACCACGTGAACTGCTCGCA	CACCACGTGAACTGCTCGCATGG	CgCCACGTGAACTGCTtGCtTGG	M3:p19rAdC|p4rCdA|p1rAdA	0.490735	0.00470565	0.009589	0.123111	0	0	0.0994654	6.78137e-16	6.81781e-15
CACTGGGGTTGTTGTAACCG	CACTGGGGTTGTTGTAACCGCGG	CACTGGGGTTGTTGTAcCCGCGG	M1:p4rAdG	0.326056	0.0373784	0.114638	0.288772	0.00942943	0.0326536	0.147131	0.0040994	0.0278623
CACTGGGGTTGTTGTAACCG	CACTGGGGTTGTTGTAACCGCGG	CACTGGGGTTGTTGTAAgCGCGG	M1:p3rCdC	0.348715	0.00554582	0.0159036	0.24598	8.38447e-16	3.40859e-15	0.101493	0.00683922	0.0673861
CACTGGGGTTGTTGTAACCG	CACTGGGGTTGTTGTAACCGCGG	CACTtGGGTTGTTGTAACCGCGG	M1:p16rGdA	0.233937	0.121155	0.517896	0.255609	0.00110413	0.00431958	0.144561	0.0103026	0.071268
CACTGGGGTTGTTGTAACCG	CACTGGGGTTGTTGTAACCGCGG	CACTGGGGTTGTTGTAcgCGCGG	M2:p4rAdG|p3rCdC	0.403332	0.00945097	0.0234322	0.235045	0.00513272	0.0218372	0.14273	0.00647708	0.04538
CACTGGGGTTGTTGTAACCG	CACTGGGGTTGTTGTAACCGCGG	CACTtGGGTTGTTGTAcCCGCGG	M2:p16rGdA|p4rAdG	0.402251	0.00380079	0.00944882	0.223437	2.09941e-15	9.39599e-15	0.105644	2.05827e-14	1.94831e-13
CACTGGGGTTGTTGTAACCG	CACTGGGGTTGTTGTAACCGCGG	CACTtGGGTTGTTGTAAgCGCGG	M2:p16rGdA|p3rCdC	0.431263	0.00297572	0.0069	0.197982	0.00261045	0.0131853	0.0908108	0	0
CACTGGGGTTGTTGTAACCG	CACTGGGGTTGTTGTAACCGCGG	CACTtGGGTTGTTGTAcgCGCGG	M3:p16rGdA|p4rAdG|p3rCdC	0.404726	0.00480211	0.0118651	0.233145	2.24831e-16	9.64341e-16	0.111366	0.00409383	0.0367603
CAGAGGATGGACGGTTATTA	CAGAGGATGGACGGTTATTAAGG	CcGAGGATGGACGGTTATTAAGG	M1:p19rAdG	0.307586	0.130885	0.425525	0.0848861	0.000373607	0.00440128	0.0123011	3.0835e-15	2.50668e-13
CAGAGGATGGACGGTTATTA	CAGAGGATGGACGGTTATTAAGG	CAGtGGATGGACGGTTATTAAGG	M1:p17rAdA	0.212536	0.0589009	0.277134	0.0699126	0.00145912	0.0208707	0.0194233	4.35927e-15	2.24435e-13
CAGAGGATGGACGGTTATTA	CAGAGGATGGACGGTTATTAAGG	CcGAGGATGGACaGTTATTAAGG	M2:p19rAdG|p8rGdT	0.409562	0.0236151	0.0576593	0.0753509	3.4034e-16	4.51673e-15	0.0296097	0.00496808	0.167786
CAGATACTAAGGGGGCGCTG	CAGATACTAAGGGGGCGCTGTGG	CAGATACTAAGtGGGCGCTGTGG	M1:p9rGdA	0.241976	0.16574	0.684943	0.118435	0.0815535	0.688595	0.0612244	0.0861906	1.40778
CAGATACTAAGGGGGCGCTG	CAGATACTAAGGGGGCGCTGTGG	CAGATACTAAGGGcGCGCTGTGG	M1:p7rGdG	0.311675	0.098972	0.317548	0.154968	0.0306144	0.197553	0.0567249	0.0309684	0.54594
CAGATACTAAGGGGGCGCTG	CAGATACTAAGGGGGCGCTGTGG	CAGATACTcAGGGGGCGCTGTGG	M1:p12rAdG	0.298713	0.165702	0.554719	0.162755	0.0372877	0.229104	0.0841213	0.0434169	0.516123
CAGATACTAAGGGGGCGCTG	CAGATACTAAGGGGGCGCTGTGG	CAGATACTAAGtGcGCGCTGTGG	M2:p9rGdA|p7rGdG	0.381407	0.00182411	0.00478258	0.177761	3.62173e-16	2.03741e-15	0.0579861	2.23529e-14	3.85487e-13
CAGATACTAAGGGGGCGCTG	CAGATACTAAGGGGGCGCTGTGG	CAGATACTcAGtGGGCGCTGTGG	M2:p12rAdG|p9rGdA	0.38027	0.00653002	0.0171721	0.152015	0	0	0.0498222	1.08741e-14	2.18258e-13
CAGATACTAAGGGGGCGCTG	CAGATACTAAGGGGGCGCTGTGG	CAGATACTcAGGGcGCGCTGTGG	M2:p12rAdG|p7rGdG	0.401718	0.00402546	0.0100206	0.139202	0	0	0.0561943	0.000688659	0.0122549
CAGATACTAAGGGGGCGCTG	CAGATACTAAGGGGGCGCTGTGG	CAGATACTcAGtGcGCGCTGTGG	M3:p12rAdG|p9rGdA|p7rGdG	0.406332	0.000587702	0.00144636	0.186299	1.76034e-15	9.44902e-15	0.066456	0.000817602	0.0123029
CAGCGAAATACCCCAACGCG	CAGCGAAATACCCCAACGCGCGG	gAGCGAAATACCCCAACGCGCGG	M1:p20rCdC	0.377936	0.373705	0.988804	0.228386	0.0150106	0.0657245	0.107073	0.00961444	0.0897935
CAGCGAAATACCCCAACGCG	CAGCGAAATACCCCAACGCGCGG	CAGCGAAATACCCCAACGCtCGG	M1:p1rGdA	0.275549	0.223745	0.811997	0.249342	0.0245087	0.0982935	0.134254	0.0280693	0.209077
CAGCGAAATACCCCAACGCG	CAGCGAAATACCCCAACGCGCGG	CAGCGAAATACCCCAACGCGCcG	M1:p-1rGdG	0.398354	0.0116427	0.0292269	0.243814	0.0193189	0.0792363	0.115933	0.016745	0.144437
CAGCGAAATACCCCAACGCG	CAGCGAAATACCCCAACGCGCGG	gAGCGAAATACCCCAACGCtCGG	M2:p20rCdC|p1rGdA	0.304187	0.187001	0.614759	0.207915	0.00759034	0.0365069	0.0780874	0.00528364	0.0676631
CAGCGAAATACCCCAACGCG	CAGCGAAATACCCCAACGCGCGG	gAGCGAAATACCCCAACGCGCcG	M2:p20rCdC|p-1rGdG	0.500483	0.0120196	0.024016	0.203827	0.0192858	0.0946186	0.100215	0.0164811	0.164458
CAGCGAAATACCCCAACGCG	CAGCGAAATACCCCAACGCGCGG	CAGCGAAATACCCCAACGCtCcG	M2:p1rGdA|p-1rGdG	0.429144	0.00146693	0.00341828	0.165527	0.0138924	0.0839286	0.0866701	0.00263033	0.0303488
CAGCGAAATACCCCAACGCG	CAGCGAAATACCCCAACGCGCGG	gAGCGAAATACCCCAACGCtCcG	M3:p20rCdC|p1rGdA|p-1rGdG	0.450129	0.0066397	0.0147507	0.116468	0.00631969	0.054261	0.0638225	0.00332714	0.0521311
CAGCGCACTTCAATATGTTC	CAGCGCACTTCAATATGTTCCGG	CAGCGCACTTCAAcATGTTCCGG	M1:p7rUdG	0.288694	0.0110566	0.0382987	0.0224863	0	0	0.0210101	0	0
CAGGATGCTTAATGTAATCG	CAGGATGCTTAATGTAATCGTGG	CAGGATGCTTAgTGTAATCGTGG	M1:p9rAdC	0.199837	0.0683509	0.342033	0.0895782	0.00634128	0.0707904	0.0757195	0.013568	0.179188
CAGGATGCTTAATGTAATCG	CAGGATGCTTAATGTAATCGTGG	CAGGtTGCTTAATGTAATCGTGG	M1:p16rAdA	0.23409	0.00699601	0.0298859	0.0810685	0.00350364	0.0432182	0.0386996	0	0
CAGGATGCTTAATGTAATCG	CAGGATGCTTAATGTAATCGTGG	gAGGATGCTTAgTGTAATCGTGG	M2:p20rCdC|p9rAdC	0.3282	0.0436266	0.132927	0.100665	0.00366454	0.0364033	0.063974	2.76421e-15	4.32083e-14
CAGGATGCTTAATGTAATCG	CAGGATGCTTAATGTAATCGTGG	gAGGtTGCTTAATGTAATCGTGG	M2:p20rCdC|p16rAdA	0.278599	0.00754814	0.0270932	0.060211	0.000238653	0.00396361	0.0518922	3.35678e-17	6.46875e-16
CAGGATGCTTAATGTAATCG	CAGGATGCTTAATGTAATCGTGG	CAGGtTGCTTAgTGTAATCGTGG	M2:p16rAdA|p9rAdC	0.278694	0.0161824	0.0580653	0.109107	4.62698e-15	4.24078e-14	0.0436053	0.0124145	0.284702
CAGGATGCTTAATGTAATCG	CAGGATGCTTAATGTAATCGTGG	gAGGtTGCTTAgTGTAATCGTGG	M3:p20rCdC|p16rAdA|p9rAdC	0.212384	0	0	0.0573422	0.00450721	0.078602	0.0208988	1.8019e-16	8.62204e-15
CAGGGCTGACCTTCATTGGA	CAGGGCTGACCTTCATTGGACGG	CAGGGCTGACCTTCATTGtACGG	M1:p2rGdA	0.342516	0.302192	0.88227	0.192459	0.0701468	0.364477	0.0732921	0.0361665	0.493457
CAGGGCTGACCTTCATTGGA	CAGGGCTGACCTTCATTGGACGG	CAGGGCTGACCTTCATTGGcCGG	M1:p1rAdG	0.392757	0.0721916	0.183807	0.220005	0.0237404	0.107909	0.0763996	0.0197869	0.258992
CAGGGCTGACCTTCATTGGA	CAGGGCTGACCTTCATTGGACGG	CAGGGCTGACCTTCATTGGACGt	M1:p-2rGdA	0.456907	0.00884998	0.0193693	0.237235	0.0181755	0.0766139	0.0986974	0.00665289	0.067407
CAGGGCTGACCTTCATTGGA	CAGGGCTGACCTTCATTGGACGG	CAGGGCTGACCTTCATTGtcCGG	M2:p2rGdA|p1rAdG	0.50714	0.00279708	0.0055154	0.198057	0.00587666	0.0296716	0.0710839	0.00311916	0.04388
CAGGGCTGACCTTCATTGGA	CAGGGCTGACCTTCATTGGACGG	CAGGGCTGACCTTCATTGtACGt	M2:p2rGdA|p-2rGdA	0.422674	0.00228782	0.00541274	0.216463	0.00422971	0.0195401	0.0767448	0.00332237	0.0432912
CAGGGCTGACCTTCATTGGA	CAGGGCTGACCTTCATTGGACGG	CAGGGCTGACCTTCATTGGcCGt	M2:p1rAdG|p-2rGdA	0.468816	0.00609753	0.0130062	0.228747	0.00715979	0.0313	0.0936562	0	0
CAGGGCTGACCTTCATTGGA	CAGGGCTGACCTTCATTGGACGG	CAGGGCTGACCTTCATTGtcCGt	M3:p2rGdA|p1rAdG|p-2rGdA	0.481305	0.00880102	0.0182857	0.228318	1.32424e-17	5.79996e-17	0.0931491	0.0003518	0.00377674
CAGGTGTCGAGGTAGTTCGG	CAGGTGTCGAGGTAGTTCGGCGG	tAGGTGTCGAGGTAGTTCGGCGG	M1:p20rCdA	0.397808	0.398422	1.00154	0.326869	0.278222	0.851175	0.170876	0.114013	0.66723
CAGGTGTCGAGGTAGTTCGG	CAGGTGTCGAGGTAGTTCGGCGG	CAGaTGTCGAGGTAGTTCGGCGG	M1:p17rGdT	0.345883	0.350063	1.01209	0.303766	0.132804	0.437191	0.16281	0.077858	0.478212
CAGGTGTCGAGGTAGTTCGG	CAGGTGTCGAGGTAGTTCGGCGG	CAGGTGTCaAGGTAGTTCGGCGG	M1:p12rGdT	0.400586	0.407445	1.01712	0.249773	0.0643777	0.257745	0.164077	0.0306755	0.186958
CAGGTGTCGAGGTAGTTCGG	CAGGTGTCGAGGTAGTTCGGCGG	tAGaTGTCGAGGTAGTTCGGCGG	M2:p20rCdA|p17rGdT	0.410852	0.408127	0.993368	0.273069	0.0940996	0.3446	0.149554	0.0383592	0.256491
CAGGTGTCGAGGTAGTTCGG	CAGGTGTCGAGGTAGTTCGGCGG	tAGGTGTCaAGGTAGTTCGGCGG	M2:p20rCdA|p12rGdT	0.360515	0.354296	0.98275	0.24803	0.0675139	0.272201	0.127429	0.0195465	0.153391
CAGGTGTCGAGGTAGTTCGG	CAGGTGTCGAGGTAGTTCGGCGG	CAGaTGTCaAGGTAGTTCGGCGG	M2:p17rGdT|p12rGdT	0.427466	0.338665	0.792262	0.295174	1.15315e-14	3.90669e-14	0.212959	0.00152155	0.00714481
CAGGTGTCGAGGTAGTTCGG	CAGGTGTCGAGGTAGTTCGGCGG	tAGaTGTCaAGGTAGTTCGGCGG	M3:p20rCdA|p17rGdT|p12rGdT	0.334717	0.236789	0.707429	0.327545	0.000815309	0.00248915	0.221876	2.3427e-14	1.05586e-13
CAGTCAAGACGTGACGCATT	CAGTCAAGACGTGACGCATTGGG	CAGTCAAGAgGTGACGCATTGGG	M1:p11rCdC	0.384876	0.0132886	0.034527	0.164203	0.00568343	0.0346121	0.099157	0.00916331	0.0924121
CAGTCAAGACGTGACGCATT	CAGTCAAGACGTGACGCATTGGG	CAGTCAAGACGTaACGCATTGGG	M1:p8rGdT	0.30861	0.210807	0.683087	0.18846	0.00256918	0.0136326	0.119401	0	0
CAGTCAAGACGTGACGCATT	CAGTCAAGACGTGACGCATTGGG	CAGTCAAGACGTGACGCATgGGG	M1:p1rUdC	0.395473	0.0227753	0.0575901	0.193381	0.0229258	0.118552	0.110728	0.010658	0.096254
CAGTCAAGACGTGACGCATT	CAGTCAAGACGTGACGCATTGGG	CAGTCAAGAgGTaACGCATTGGG	M2:p11rCdC|p8rGdT	0.368895	0.00780222	0.0211502	0.167565	2.10887e-16	1.25854e-15	0.118235	0.00313616	0.0265248
CAGTCAAGACGTGACGCATT	CAGTCAAGACGTGACGCATTGGG	CAGTCAAGAgGTGACGCATgGGG	M2:p11rCdC|p1rUdC	0.339938	0.00511082	0.0150346	0.155955	0.00573721	0.0367876	0.0966551	3.43335e-15	3.55217e-14
CAGTCAAGACGTGACGCATT	CAGTCAAGACGTGACGCATTGGG	CAGTCAAGACGTaACGCATgGGG	M2:p8rGdT|p1rUdC	0.374971	0.00381153	0.0101649	0.162012	5.21594e-16	3.21948e-15	0.084482	0	0
CAGTCAAGACGTGACGCATT	CAGTCAAGACGTGACGCATTGGG	CAGTCAAGAgGTaACGCATgGGG	M3:p11rCdC|p8rGdT|p1rUdC	0.330487	0.000438483	0.00132678	0.123106	2.33661e-14	1.89804e-13	0.0719746	0	0
CATACTGTTGCGAGTCCTGC	CATACTGTTGCGAGTCCTGCGGG	CATACTGTTGCGAGgCCTGCGGG	M1:p6rUdC	0.487678	0.0100192	0.0205448	0.0212498	0.00811596	0.381931	0.0439906	0.0011396	0.0259055
CATACTGTTGCGAGTCCTGC	CATACTGTTGCGAGTCCTGCGGG	CATtCTGTTGCGAGTCCTGCGGG	M1:p17rAdA	0.467163	0.0231076	0.0494638	0.0381055	0	0	0.048143	0	0
CATACTGTTGCGAGTCCTGC	CATACTGTTGCGAGTCCTGCGGG	CATACgGTTGCGAGTCCTGCGGG	M1:p15rUdC	0.431358	0.0216114	0.0501009	0.0330126	0.00179805	0.0544654	0.0390477	0.00673874	0.172577
CATACTGTTGCGAGTCCTGC	CATACTGTTGCGAGTCCTGCGGG	CATtCTGTTGCGAGgCCTGCGGG	M2:p17rAdA|p6rUdC	0.44285	0.011975	0.0270408	0.0319067	0.00721135	0.226013	0.0442486	0.00490993	0.110962
CATACTGTTGCGAGTCCTGC	CATACTGTTGCGAGTCCTGCGGG	CATtCgGTTGCGAGTCCTGCGGG	M2:p17rAdA|p15rUdC	0.440481	0.00924381	0.0209857	0.0555611	0.00429464	0.0772958	0.0715423	7.88775e-16	1.10253e-14
CATACTGTTGCGAGTCCTGC	CATACTGTTGCGAGTCCTGCGGG	CATACgGTTGCGAGgCCTGCGGG	M2:p15rUdC|p6rUdC	0.453943	0.00306276	0.00674701	0.0265329	7.14964e-15	2.69463e-13	0.0464101	8.3422e-16	1.7975e-14
CATACTGTTGCGAGTCCTGC	CATACTGTTGCGAGTCCTGCGGG	CATtCgGTTGCGAGgCCTGCGGG	M3:p17rAdA|p15rUdC|p6rUdC	0.460666	0.00598151	0.0129845	0.0364402	1.06577e-17	2.92471e-16	0.0584955	0	0
CATAGTTAGTCATCGTTGAG	CATAGTTAGTCATCGTTGAGGGG	CATAcTTAGTCATCGTTGAGGGG	M1:p16rGdG	0.358298	0.0373229	0.104167	0.0404548	3.52281e-14	8.70801e-13	0.0127622	0.000537696	0.0421318
CATAGTTAGTCATCGTTGAG	CATAGTTAGTCATCGTTGAGGGG	CATAcTTgGTCATCGTTGAGGGG	M2:p16rGdG|p13rAdC	0.36516	0.00533015	0.0145968	0.0240362	0.00389654	0.162111	0.012984	0.00545205	0.419905
CATCAAGTAGCCAACACTCA	CATCAAGTAGCCAACACTCATGG	CATaAAGTAGCCAACACTCATGG	M1:p17rCdT	0.262074	0.0622022	0.237346	0.040289	1.38247e-15	3.43138e-14	0.0375798	0.0102529	0.27283
CATCAAGTAGCCAACACTCA	CATCAAGTAGCCAACACTCATGG	CATCAAtTAGCCAACACTCATGG	M1:p14rGdA	0.347046	0.0175418	0.0505461	0.0315808	0.00919949	0.2913	0.0314817	0.00139395	0.0442783
CATCAAGTAGCCAACACTCA	CATCAAGTAGCCAACACTCATGG	CATCAAGTcGCCAACACTCATGG	M1:p12rAdG	0.349632	0.0124567	0.0356281	0.0546269	0.00567895	0.103959	0.0645733	2.3014e-15	3.56401e-14
CATCAAGTAGCCAACACTCA	CATCAAGTAGCCAACACTCATGG	CATaAAtTAGCCAACACTCATGG	M2:p17rCdT|p14rGdA	0.318878	0.00414458	0.0129974	0.0544729	0.00256937	0.0471678	0.0672435	0.00302327	0.04496
CATCAAGTAGCCAACACTCA	CATCAAGTAGCCAACACTCATGG	CATaAAGTcGCCAACACTCATGG	M2:p17rCdT|p12rAdG	0.42485	0.00638131	0.0150202	0.0364232	0.00570322	0.156582	0.0293337	0.00658117	0.224355
CATCAAGTAGCCAACACTCA	CATCAAGTAGCCAACACTCATGG	CATaAAtTcGCCAACACTCATGG	M3:p17rCdT|p14rGdA|p12rAdG	0.394056	0.0062439	0.0158452	0.0430225	4.01034e-14	9.32148e-13	0.0485136	1.71972e-15	3.54482e-14
CATCAGTGCCTTGCAGCTGA	CATCAGTGCCTTGCAGCTGAAGG	CATCAGTGCCTTcCAGCTGAAGG	M1:p8rGdG	0.382852	0.0174359	0.0455421	0.0389234	0.00285032	0.073229	0.0251773	0.00322308	0.128015
CATCAGTGCCTTGCAGCTGA	CATCAGTGCCTTGCAGCTGAAGG	CATCAGTGCCTTGCAGCgGAAGG	M1:p3rUdC	0.402266	0.0262392	0.0652284	0.0533711	0.0178065	0.333637	0.0246004	0.00370994	0.150808
CATCAGTGCCTTGCAGCTGA	CATCAGTGCCTTGCAGCTGAAGG	CATCAGTcCCTTGCAGCTGAAGG	M1:p13rGdG	0.38015	0.0235264	0.0618871	0.0434681	2.18163e-15	5.01892e-14	0.0274902	1.94256e-14	7.06638e-13
CATCAGTGCCTTGCAGCTGA	CATCAGTGCCTTGCAGCTGAAGG	CATCAGTGCCTTcCAGCgGAAGG	M2:p8rGdG|p3rUdC	0.405197	0.00428702	0.0105801	0.0389009	0.002139	0.0549859	0.028951	0.00624152	0.215589
CATCAGTGCCTTGCAGCTGA	CATCAGTGCCTTGCAGCTGAAGG	CATCAGTcCCTTcCAGCTGAAGG	M2:p13rGdG|p8rGdG	0.375223	0.00172003	0.00458403	0.0658939	0.00598342	0.0908039	0.0394974	0.0011709	0.0296449
CATCAGTGCCTTGCAGCTGA	CATCAGTGCCTTGCAGCTGAAGG	CATCAGTcCCTTGCAGCgGAAGG	M2:p13rGdG|p3rUdC	0.414163	0.00345116	0.00833285	0.0642577	1.0864e-14	1.69068e-13	0.0437154	1.89766e-14	4.34095e-13
CATCAGTGCCTTGCAGCTGA	CATCAGTGCCTTGCAGCTGAAGG	CATCAGTcCCTTcCAGCgGAAGG	M3:p13rGdG|p8rGdG|p3rUdC	0.374316	0.0042715	0.0114115	0.0454758	0.000483051	0.0106221	0.0291746	0.00155021	0.0531356
CATCGGACAAGATGAGGTCG	CATCGGACAAGATGAGGTCGGGG	CATCGGACAAGAcGAGGTCGGGG	M1:p8rUdG	0.362575	0.355265	0.979839	0.230689	0.0983894	0.426502	0.109863	0.0838727	0.763428
CATCGGACAAGATGAGGTCG	CATCGGACAAGATGAGGTCGGGG	CATCtGACAAGATGAGGTCGGGG	M1:p16rGdA	0.278427	0.186102	0.668404	0.297347	0.00383823	0.0129082	0.16204	0.0033202	0.02049
CATCGGACAAGATGAGGTCG	CATCGGACAAGATGAGGTCGGGG	CATCGGACtAGATGAGGTCGGGG	M1:p12rAdA	0.324149	0.242804	0.749052	0.300764	0.00469075	0.0155961	0.171537	0.00952151	0.0555071
CATCGGACAAGATGAGGTCG	CATCGGACAAGATGAGGTCGGGG	CATCtGACAAGAcGAGGTCGGGG	M2:p16rGdA|p8rUdG	0.38667	0.0269044	0.0695798	0.292436	0.00216153	0.00739147	0.171237	0.00014499	0.000846717
CATCGGACAAGATGAGGTCG	CATCGGACAAGATGAGGTCGGGG	CATCtGACtAGATGAGGTCGGGG	M2:p16rGdA|p12rAdA	0.410194	0.0121133	0.0295307	0.292998	0	0	0.18688	8.25623e-16	4.41794e-15
CATCGGACAAGATGAGGTCG	CATCGGACAAGATGAGGTCGGGG	CATCGGACtAGAcGAGGTCGGGG	M2:p12rAdA|p8rUdG	0.476109	0.0280844	0.0589873	0.282478	0.00114363	0.00404857	0.191908	1.23129e-14	6.41604e-14
CATCGGACAAGATGAGGTCG	CATCGGACAAGATGAGGTCGGGG	CATCtGACtAGAcGAGGTCGGGG	M3:p16rGdA|p12rAdA|p8rUdG	0.424343	0.0171535	0.0404236	0.26925	0	0	0.166688	9.88773e-15	5.93189e-14
CATGATCCCCGGCGACTCCG	CATGATCCCCGGCGACTCCGCGG	CATGATCCCgGGCGACTCCGCGG	M1:p11rCdC	0.383056	0.222138	0.579909	0.38545	0.00679007	0.017616	0.21007	0.00359791	0.0171272
CATGATCCCCGGCGACTCCG	CATGATCCCCGGCGACTCCGCGG	CATGATCCCCGGtGACTCCGCGG	M1:p8rCdA	0.396496	0.386614	0.975076	0.284716	0.170708	0.599574	0.161222	0.0969601	0.601407
CATGATCCCCGGCGACTCCG	CATGATCCCCGGCGACTCCGCGG	CATGAaCCCCGGCGACTCCGCGG	M1:p15rUdT	0.345017	0.323652	0.938075	0.336554	0.0272481	0.0809621	0.176737	0.0146122	0.0826778
CATGATCCCCGGCGACTCCG	CATGATCCCCGGCGACTCCGCGG	CATGATCCCgGGtGACTCCGCGG	M2:p11rCdC|p8rCdA	0.500498	0.0366867	0.0733004	0.373907	0.00254131	0.00679664	0.231904	0.00104547	0.00450822
CATGATCCCCGGCGACTCCG	CATGATCCCCGGCGACTCCGCGG	CATGAaCCCgGGCGACTCCGCGG	M2:p15rUdT|p11rCdC	0.528073	0.0134994	0.0255635	0.385391	0.00254045	0.00659188	0.226121	0	0
CATGATCCCCGGCGACTCCG	CATGATCCCCGGCGACTCCGCGG	CATGAaCCCCGGtGACTCCGCGG	M2:p15rUdT|p8rCdA	0.363308	0.329958	0.908203	0.295381	0.00204571	0.00692566	0.171486	0.00497718	0.0290239
CATGATCCCCGGCGACTCCG	CATGATCCCCGGCGACTCCGCGG	CATGAaCCCgGGtGACTCCGCGG	M3:p15rUdT|p11rCdC|p8rCdA	0.535279	0.0249684	0.0466456	0.317383	0.00176233	0.00555269	0.209367	0	0
CATGTATCATCATTACGTAG	CATGTATCATCATTACGTAGTGG	CATGTATCATCATTACGcAGTGG	M1:p3rUdG	0.146069	0.0275041	0.188295	0.0644431	6.82339e-16	1.05882e-14	0.0382577	0.0239645	0.626397
CATGTATCATCATTACGTAG	CATGTATCATCATTACGTAGTGG	CgTGTATCATCATTACGTAGTGG	M1:p19rAdC	0.0548154	0.0715029	1.30443	0.0398872	0.00568203	0.142452	0.0566338	0.00849172	0.149941
CATGTATCATCATTACGTAG	CATGTATCATCATTACGTAGTGG	aATGTATCATCATTACGcAGTGG	M2:p20rCdT|p3rUdG	0.112649	0.00388843	0.034518	0.0888338	4.94999e-15	5.57218e-14	0.0366897	2.81968e-16	7.68522e-15
CATGTATCATCATTACGTAG	CATGTATCATCATTACGTAGTGG	CgTGTATCATCATTACGcAGTGG	M2:p19rAdC|p3rUdG	0.167657	0.0175836	0.104878	0.0511283	6.06097e-16	1.18544e-14	0.0511512	0.00125697	0.0245736
CATGTATCATCATTACGTAG	CATGTATCATCATTACGTAGTGG	agTGTATCATCATTACGcAGTGG	M3:p20rCdT|p19rAdC|p3rUdG	0.213656	0.0364981	0.170826	0.0948137	2.29403e-15	2.41951e-14	0.0469936	0.00652652	0.138881
CATTAACACAACGGTCCCCG	CATTAACACAACGGTCCCCGAGG	CATTAACACAACGGTgCCCGAGG	M1:p5rCdC	0.345155	0.0378362	0.109621	0.142062	4.29632e-16	3.02426e-15	0.0822881	0	0
CATTAACACAACGGTCCCCG	CATTAACACAACGGTCCCCGAGG	CATTAACACAACGGTCCCaGAGG	M1:p2rCdT	0.257431	0.120704	0.46888	0.189754	0.0178037	0.0938256	0.124893	0.0218274	0.174769
CATTAACACAACGGTCCCCG	CATTAACACAACGGTCCCCGAGG	CATTAACtCAACGGTCCCCGAGG	M1:p13rAdA	0.300472	0.104406	0.347472	0.204131	0	0	0.110961	0.00623749	0.0562136
CATTAACACAACGGTCCCCG	CATTAACACAACGGTCCCCGAGG	CATTAACACAACGGTgCCaGAGG	M2:p5rCdC|p2rCdT	0.388432	0	0	0.134122	0.00172944	0.0128945	0.0624594	0.000238579	0.00381974
CATTAACACAACGGTCCCCG	CATTAACACAACGGTCCCCGAGG	CATTAACtCAACGGTgCCCGAGG	M2:p13rAdA|p5rCdC	0.413517	3.59031e-05	8.68239e-05	0.189805	0.00272855	0.0143756	0.10779	0.0080893	0.0750471
CATTAACACAACGGTCCCCG	CATTAACACAACGGTCCCCGAGG	CATTAACtCAACGGTCCCaGAGG	M2:p13rAdA|p2rCdT	0.359996	0.00752329	0.0208982	0.126985	0.0111976	0.0881811	0.0603109	0.000775566	0.0128595
CATTAACACAACGGTCCCCG	CATTAACACAACGGTCCCCGAGG	CATTAACtCAACGGTgCCaGAGG	M3:p13rAdA|p5rCdC|p2rCdT	0.411017	0.000964608	0.00234688	0.159724	6.29977e-16	3.94416e-15	0.0877161	2.32985e-14	2.65612e-13
CCAGTGGTCAGGCGGAATCA	CCAGTGGTCAGGCGGAATCAAGG	tCAGTGGTCAGGCGGAATCAAGG	M1:p20rCdA	0.429491	0.420526	0.979125	0.283585	0.0756037	0.2666	0.134797	0.0258853	0.192031
CCAGTGGTCAGGCGGAATCA	CCAGTGGTCAGGCGGAATCAAGG	CCAGTGGTCAGGCGGAtTCAAGG	M1:p4rAdA	0.438081	0.0324987	0.0741841	0.301755	0.0089363	0.0296144	0.188047	0.00666831	0.0354609
CCAGTGGTCAGGCGGAATCA	CCAGTGGTCAGGCGGAATCAAGG	CCtGTGGTCAGGCGGAATCAAGG	M1:p18rAdA	0.396481	0.376634	0.949943	0.281116	0.0609519	0.216821	0.127279	0.0272985	0.214478
CCAGTGGTCAGGCGGAATCA	CCAGTGGTCAGGCGGAATCAAGG	tCAGTGGTCAGGCGGAtTCAAGG	M2:p20rCdA|p4rAdA	0.486401	0.0148882	0.030609	0.31118	0.00600795	0.019307	0.15555	0.00106576	0.00685152
CCAGTGGTCAGGCGGAATCA	CCAGTGGTCAGGCGGAATCAAGG	tCtGTGGTCAGGCGGAATCAAGG	M2:p20rCdA|p18rAdA	0.404288	0.393601	0.973566	0.268489	0.0336919	0.125487	0.184483	0.00430529	0.023337
CCAGTGGTCAGGCGGAATCA	CCAGTGGTCAGGCGGAATCAAGG	CCtGTGGTCAGGCGGAtTCAAGG	M2:p18rAdA|p4rAdA	0.487266	0.00783143	0.0160722	0.287377	0.00430323	0.0149742	0.145118	0.00605425	0.0417194
CCAGTGGTCAGGCGGAATCA	CCAGTGGTCAGGCGGAATCAAGG	tCtGTGGTCAGGCGGAtTCAAGG	M3:p20rCdA|p18rAdA|p4rAdA	0.47408	0.00414002	0.00873274	0.293373	0.00799614	0.0272559	0.178192	0.00104044	0.00583887
CCATTGGCCAACTGTACAAG	CCATTGGCCAACTGTACAAGAGG	CCATTGGCCAgCTGTACAAGAGG	M1:p10rAdC	0.299678	0.0118314	0.0394803	0.0546335	0.013953	0.255392	0.0350842	0.01029	0.293294
CCATTGGCCAACTGTACAAG	CCATTGGCCAACTGTACAAGAGG	CCATTGGCCAACcGTACAAGAGG	M1:p8rUdG	0.307009	0.0223484	0.0727941	0.0970763	0.00335625	0.0345733	0.0484685	1.44722e-15	2.98589e-14
CCATTGGCCAACTGTACAAG	CCATTGGCCAACTGTACAAGAGG	CCATTGGCCAACTGTACAgGAGG	M1:p2rAdC	0.263245	0.00234376	0.00890332	0.0845225	0.0014839	0.0175563	0.0259858	0.00506806	0.195032
CCATTGGCCAACTGTACAAG	CCATTGGCCAACTGTACAAGAGG	CCATTGGCCAgCcGTACAAGAGG	M2:p10rAdC|p8rUdG	0.308552	0.00384474	0.0124606	0.0622384	0.00341896	0.0549333	0.0313325	0.00507472	0.161963
CCATTGGCCAACTGTACAAG	CCATTGGCCAACTGTACAAGAGG	CCATTGGCCAgCTGTACAgGAGG	M2:p10rAdC|p2rAdC	0.250166	0.00223748	0.00894402	0.0409861	0.0054443	0.132833	0.0188984	0.00422582	0.223607
CCATTGGCCAACTGTACAAG	CCATTGGCCAACTGTACAAGAGG	CCATTGGCCAACcGTACAgGAGG	M2:p8rUdG|p2rAdC	0.316033	0.00438184	0.0138651	0.0563467	0.00319643	0.0567279	0.0247292	5.48267e-14	2.21708e-12
CCATTGGCCAACTGTACAAG	CCATTGGCCAACTGTACAAGAGG	CCATTGGCCAgCcGTACAgGAGG	M3:p10rAdC|p8rUdG|p2rAdC	0.263891	0.00186425	0.00706448	0.0887557	8.96372e-15	1.00993e-13	0.0169432	2.66248e-15	1.57142e-13
CCCCGTTGAACCGGTGCAGT	CCCCGTTGAACCGGTGCAGTCGG	CCCCGTTGAACgGGTGCAGTCGG	M1:p9rCdC	0.370933	0.0247131	0.0666242	0.225939	0.00059492	0.0026331	0.114881	1.04944e-14	9.13496e-14
CCCCGTTGAACCGGTGCAGT	CCCCGTTGAACCGGTGCAGTCGG	CCCCGTTGAACCGGTaCAGTCGG	M1:p5rGdT	0.278178	0.244916	0.880432	0.225152	0.0451545	0.200552	0.114094	0.0287816	0.252263
CCCCGTTGAACCGGTGCAGT	CCCCGTTGAACCGGTGCAGTCGG	CCCCGTTGAACCGGTGCAGTCtG	M1:p-1rGdA	0.398859	0.0069709	0.0174771	0.242972	0.0198322	0.0816232	0.158713	0.0177952	0.112122
CCCCGTTGAACCGGTGCAGT	CCCCGTTGAACCGGTGCAGTCGG	CCCCGTTGAACgGGTaCAGTCGG	M2:p9rCdC|p5rGdT	0.384062	0.00862878	0.0224672	0.195965	0.00760793	0.0388228	0.0963292	0.00182036	0.0188973
CCCCGTTGAACCGGTGCAGT	CCCCGTTGAACCGGTGCAGTCGG	CCCCGTTGAACgGGTGCAGTCtG	M2:p9rCdC|p-1rGdA	0.382596	0.000745383	0.00194823	0.270254	0.0033674	0.0124601	0.138878	0.00282304	0.0203275
CCCCGTTGAACCGGTGCAGT	CCCCGTTGAACCGGTGCAGTCGG	CCCCGTTGAACCGGTaCAGTCtG	M2:p5rGdT|p-1rGdA	0.362345	0.00223825	0.00617714	0.2116	1.05236e-15	4.97334e-15	0.105161	0.00635723	0.0604522
CCCCGTTGAACCGGTGCAGT	CCCCGTTGAACCGGTGCAGTCGG	CCCCGTTGAACgGGTaCAGTCtG	M3:p9rCdC|p5rGdT|p-1rGdA	0.346918	9.40577e-16	2.71124e-15	0.209799	0.00688958	0.0328389	0.0918977	1.3718e-14	1.49275e-13
CCCCTTTAACTAAACAAGGT	CCCCTTTAACTAAACAAGGTAGG	CCCCTTTAACcAAACAAGGTAGG	M1:p10rUdG	0.149131	0.0942091	0.63172	0.138881	0.00432733	0.0311587	0.0316964	0.00394097	0.124335
CCCCTTTAACTAAACAAGGT	CCCCTTTAACTAAACAAGGTAGG	CCCgTTTAACTAAACAAGGTAGG	M1:p17rCdC	0.111412	0.0258532	0.23205	0.0493388	1.79022e-05	0.000362842	0.0338784	1.83631e-15	5.4203e-14
CCCCTTTAACTAAACAAGGT	CCCCTTTAACTAAACAAGGTAGG	tCCgTTTAACTAAACAAGGTAGG	M2:p20rCdA|p17rCdC	0.276531	0.0147246	0.0532477	0.0925356	0.00151025	0.0163208	0.0447334	0.00291062	0.0650658
CCCCTTTAACTAAACAAGGT	CCCCTTTAACTAAACAAGGTAGG	CCCgTTTAACcAAACAAGGTAGG	M2:p17rCdC|p10rUdG	0.223343	0.00274845	0.012306	0.0811528	0.00335429	0.041333	0.0170787	0.000920683	0.0539081
CCCTAAGGCAATAGTCGAAG	CCCTAAGGCAATAGTCGAAGCGG	CCCTAAGGgAATAGTCGAAGCGG	M1:p12rCdC	0.280513	0.0840925	0.299782	0.0499774	0.0106227	0.21255	0.0147842	0.014129	0.95568
CCCTAAGGCAATAGTCGAAG	CCCTAAGGCAATAGTCGAAGCGG	CCCTAAGGgAATAcTCGAAGCGG	M2:p12rCdC|p7rGdG	0.358595	0.00173263	0.00483172	0.0651792	1.60462e-14	2.46187e-13	0.0413815	0.00108623	0.0262492
CCCTAAGGCAATAGTCGAAG	CCCTAAGGCAATAGTCGAAGCGG	CCCTAAGGgAATAGTCGAgGCGG	M2:p12rCdC|p2rAdC	0.335312	0.0011838	0.00353043	0.0948658	0.00253543	0.0267265	0.04175	2.58383e-17	6.18881e-16
CCCTAAGGCAATAGTCGAAG	CCCTAAGGCAATAGTCGAAGCGG	CCCTAAGGgAATAcTCGAgGCGG	M3:p12rCdC|p7rGdG|p2rAdC	0.34152	6.12457e-16	1.79333e-15	0.0590307	0.00667193	0.113025	0.0238564	2.76558e-14	1.15926e-12
CCCTAATTCTGCTTCTCCGC	CCCTAATTCTGCTTCTCCGCTGG	CCCTAATTCTGCaTCTCCGCTGG	M1:p8rUdT	0.32003	0.0542653	0.169563	0.0253036	0.00310327	0.122642	0.0179467	0.00427693	0.238313
CCCTAATTCTGCTTCTCCGC	CCCTAATTCTGCTTCTCCGCTGG	CCCTAATTCTGCTTCcCCGCTGG	M1:p5rUdG	0.319753	0.0313796	0.098137	0.0672466	0.000993461	0.0147734	0.0126986	0.00356047	0.280383
CCCTAATTCTGCTTCTCCGC	CCCTAATTCTGCTTCTCCGCTGG	CtCTAATTCTGCTTCTCCGCTGG	M1:p19rCdA	0.251837	0.0896109	0.355828	0.0742229	0.000380834	0.00513095	0.0382516	5.10939e-14	1.33573e-12
CCCTAATTCTGCTTCTCCGC	CCCTAATTCTGCTTCTCCGCTGG	CCCTAATTCTGCaTCcCCGCTGG	M2:p8rUdT|p5rUdG	0.369703	1.41338e-17	3.823e-17	0.0416836	4.73997e-15	1.13713e-13	0.0175122	2.67078e-15	1.5251e-13
CCCTAATTCTGCTTCTCCGC	CCCTAATTCTGCTTCTCCGCTGG	CtCTAATTCTGCaTCTCCGCTGG	M2:p19rCdA|p8rUdT	0.318215	0.00896886	0.0281849	0.0296462	1.11903e-17	3.77464e-16	0.0115293	0	0
CCCTAATTCTGCTTCTCCGC	CCCTAATTCTGCTTCTCCGCTGG	CtCTAATTCTGCTTCcCCGCTGG	M2:p19rCdA|p5rUdG	0.302847	0.00197783	0.00653079	0.0184922	9.98289e-16	5.39843e-14	0.0137709	0	0
CCCTAATTCTGCTTCTCCGC	CCCTAATTCTGCTTCTCCGCTGG	CtCTAATTCTGCaTCcCCGCTGG	M3:p19rCdA|p8rUdT|p5rUdG	0.373731	6.18418e-17	1.65471e-16	0.0556933	4.03267e-14	7.24086e-13	0.0212714	1.64795e-14	7.74726e-13
CCCTTGGATGCTTGATTTGC	CCCTTGGATGCTTGATTTGCGGG	CCCTTGGATGCcTGATTTGCGGG	M1:p9rUdG	0.250169	0.0217249	0.086841	0.0482266	0.00544953	0.112998	0.0296233	0.00713079	0.240716
CCCTTGGATGCTTGATTTGC	CCCTTGGATGCTTGATTTGCGGG	CCCTTGGATGCTTGATcTGCGGG	M1:p4rUdG	0.23399	0.00538085	0.0229961	0.0444384	0	0	0.0238877	0	0
CCCTTGGATGCTTGATTTGC	CCCTTGGATGCTTGATTTGCGGG	CCCaTGGATGCTTGATTTGCGGG	M1:p17rUdT	0.170449	0.0435981	0.255784	0.0234119	3.67602e-15	1.57015e-13	0.0230935	4.97444e-15	2.15405e-13
CCCTTGGATGCTTGATTTGC	CCCTTGGATGCTTGATTTGCGGG	CCCTTGGATGCcTGATcTGCGGG	M2:p9rUdG|p4rUdG	0.183233	4.29101e-15	2.34184e-14	0.030321	2.36368e-15	7.79554e-14	0.015364	0.000789781	0.0514046
CCCTTGGATGCTTGATTTGC	CCCTTGGATGCTTGATTTGCGGG	CCCaTGGATGCcTGATTTGCGGG	M2:p17rUdT|p9rUdG	0.200938	0.00408198	0.0203146	0.0393547	0.00311993	0.0792773	0.022118	0.00593503	0.268335
CCCTTGGATGCTTGATTTGC	CCCTTGGATGCTTGATTTGCGGG	CCCaTGGATGCTTGATcTGCGGG	M2:p17rUdT|p4rUdG	0.136934	9.65529e-18	7.05104e-17	0.0185922	0.000849857	0.0457104	0.00904938	8.9114e-16	9.84752e-14
CCCTTGGATGCTTGATTTGC	CCCTTGGATGCTTGATTTGCGGG	CCCaTGGATGCcTGATcTGCGGG	M3:p17rUdT|p9rUdG|p4rUdG	0.213824	0.000376264	0.00175969	0.026131	3.54174e-14	1.35538e-12	0.01465	0	0
CCCTTGTTACAAGTTTATGC	CCCTTGTTACAAGTTTATGCCGG	CCCTcGTTACAAGTTTATGCCGG	M1:p16rUdG	0.168872	0.0701439	0.415367	0.168254	0.00204689	0.0121654	0.0684545	0.000640786	0.00936076
CCCTTGTTACAAGTTTATGC	CCCTTGTTACAAGTTTATGCCGG	CCCTTcTTACAAGTTTATGCCGG	M1:p15rGdG	0.136947	0.0912532	0.666338	0.131821	4.34653e-15	3.29729e-14	0.0891614	5.22972e-15	5.86546e-14
CCCTTGTTACAAGTTTATGC	CCCTTGTTACAAGTTTATGCCGG	CCCTTGTgACAAGTTTATGCCGG	M1:p13rUdC	0.176796	0.0517881	0.292926	0.0723931	1.28358e-14	1.77307e-13	0.0486571	9.06166e-15	1.86235e-13
CCCTTGTTACAAGTTTATGC	CCCTTGTTACAAGTTTATGCCGG	CCCTccTTACAAGTTTATGCCGG	M2:p16rUdG|p15rGdG	0.203475	0.00940773	0.0462353	0.130222	0.00116006	0.00890828	0.0840143	6.41347e-15	7.63378e-14
CCCTTGTTACAAGTTTATGC	CCCTTGTTACAAGTTTATGCCGG	CCCTcGTgACAAGTTTATGCCGG	M2:p16rUdG|p13rUdC	0.336085	0.00981945	0.0292172	0.150038	0.000291057	0.00193989	0.100272	0.0026646	0.0265737
CCCTTGTTACAAGTTTATGC	CCCTTGTTACAAGTTTATGCCGG	CCCTTcTgACAAGTTTATGCCGG	M2:p15rGdG|p13rUdC	0.234729	0.01031	0.0439231	0.114232	0	0	0.0839715	2.0666e-14	2.46107e-13
CCCTTGTTACAAGTTTATGC	CCCTTGTTACAAGTTTATGCCGG	CCCTccTgACAAGTTTATGCCGG	M3:p16rUdG|p15rGdG|p13rUdC	0.322128	0.00161869	0.005025	0.141526	6.89398e-16	4.87118e-15	0.0768593	1.29068e-15	1.67928e-14
CCGAGCAACGGAGATGAAGC	CCGAGCAACGGAGATGAAGCTGG	CCGAGCAACGGAGAcGAAGCTGG	M1:p6rUdG	0.421525	0.174624	0.414267	0.0580485	0.00448663	0.0772912	0.0303031	0.00671009	0.221432
CCGAGCAACGGAGATGAAGC	CCGAGCAACGGAGATGAAGCTGG	CCGAGCAACGGAGATGAAGaTGG	M1:p1rCdT	0.395001	0.0988716	0.250308	0.0568709	0.00636244	0.111875	0.0248816	0.00913571	0.367168
CCGAGCAACGGAGATGAAGC	CCGAGCAACGGAGATGAAGCTGG	CCaAGCAACGGAGATGAAGCTGG	M1:p18rGdT	0.390731	0.0398796	0.102064	0.121997	0.0113216	0.0928015	0.0582387	1.07313e-14	1.84264e-13
CCGAGCAACGGAGATGAAGC	CCGAGCAACGGAGATGAAGCTGG	CCGAGCAACGGAGAcGAAGaTGG	M2:p6rUdG|p1rCdT	0.434843	0.00152234	0.0035009	0.0733444	0.00460323	0.0627618	0.0480919	5.32534e-16	1.10732e-14
CCGAGCAACGGAGATGAAGC	CCGAGCAACGGAGATGAAGCTGG	CCaAGCAACGGAGAcGAAGCTGG	M2:p18rGdT|p6rUdG	0.40624	0.00712695	0.0175437	0.109236	0.00207146	0.0189631	0.0381186	0.00725614	0.190357
CCGAGCAACGGAGATGAAGC	CCGAGCAACGGAGATGAAGCTGG	CCaAGCAACGGAGATGAAGaTGG	M2:p18rGdT|p1rCdT	0.369014	0.00819566	0.0222096	0.133054	0.000440784	0.00331282	0.0437935	0.000491478	0.0112226
CCGAGCAACGGAGATGAAGC	CCGAGCAACGGAGATGAAGCTGG	CCaAGCAACGGAGAcGAAGaTGG	M3:p18rGdT|p6rUdG|p1rCdT	0.403274	0.000827034	0.0020508	0.0539157	3.8201e-14	7.08533e-13	0.0156592	1.95593e-14	1.24906e-12
CCGCAGACCTGCAGCTTGCG	CCGCAGACCTGCAGCTTGCGGGG	CCGCAGACCTGCAGCTTGtGGGG	M1:p2rCdA	0.450509	0.190734	0.423373	0.168996	0.0153276	0.0906982	0.0765373	0.0120312	0.157194
CCGCAGACCTGCAGCTTGCG	CCGCAGACCTGCAGCTTGCGGGG	CCaCAGACCTGCAGCTTGCGGGG	M1:p18rGdT	0.485414	0.205363	0.423069	0.210806	1.40038e-15	6.64297e-15	0.103839	6.40204e-16	6.16535e-15
CCGCAGACCTGCAGCTTGCG	CCGCAGACCTGCAGCTTGCGGGG	CCGCAGACtTGCAGCTTGCGGGG	M1:p12rCdA	0.393759	0.257271	0.65337	0.157477	0.00880697	0.0559255	0.0728453	0.0356679	0.489638
CCGCAGACCTGCAGCTTGCG	CCGCAGACCTGCAGCTTGCGGGG	CCaCAGACCTGCAGCTTGtGGGG	M2:p18rGdT|p2rCdA	0.506243	0.0179412	0.0354399	0.186689	0.00568576	0.0304557	0.0978636	0.0057953	0.0592181
CCGCAGACCTGCAGCTTGCG	CCGCAGACCTGCAGCTTGCGGGG	CCaCAGACtTGCAGCTTGCGGGG	M2:p18rGdT|p12rCdA	0.512125	0.00993751	0.0194045	0.186811	0.00276094	0.0147793	0.101882	0.0034487	0.0338499
CCGCAGACCTGCAGCTTGCG	CCGCAGACCTGCAGCTTGCGGGG	CCGCAGACtTGCAGCTTGtGGGG	M2:p12rCdA|p2rCdA	0.485935	0.0261198	0.0537517	0.16792	1.83465e-15	1.09258e-14	0.0860888	0.000528935	0.00614406
CCGCAGACCTGCAGCTTGCG	CCGCAGACCTGCAGCTTGCGGGG	CCaCAGACtTGCAGCTTGtGGGG	M3:p18rGdT|p12rCdA|p2rCdA	0.537935	0.00379578	0.00705621	0.222938	1.20141e-15	5.38899e-15	0.0920858	0.00334154	0.0362872
CCGTAGTACGTAACCTCCAT	CCGTAGTACGTAACCTCCATAGG	CCGTAGTgCGTAACCTCCATAGG	M1:p13rAdC	0.322995	0.032167	0.09959	0.0304839	0.00159504	0.0523239	0.0409086	0.0141352	0.345532
CCGTAGTACGTAACCTCCAT	CCGTAGTACGTAACCTCCATAGG	CCGTAGTgCGTAACgTCCATAGG	M2:p13rAdC|p6rCdC	0.34924	0.00679059	0.0194439	0.0217448	0	0	0.0299106	0.00206579	0.0690657
CCGTCCTGCAATCGGAGGTA	CCGTCCTGCAATCGGAGGTAGGG	CCGTCCTGCAgTCGGAGGTAGGG	M1:p10rAdC	0.377142	0.320982	0.85109	0.138494	0.0307988	0.222383	0.0236684	0.0168538	0.712079
CCGTCCTGCAATCGGAGGTA	CCGTCCTGCAATCGGAGGTAGGG	CCGTCCTGCAATCGaAGGTAGGG	M1:p6rGdT	0.337648	0.335844	0.994656	0.128226	0.109565	0.854472	0.0343125	0.0535621	1.56101
CCGTCCTGCAATCGGAGGTA	CCGTCCTGCAATCGGAGGTAGGG	CCGTCCTGtAATCGGAGGTAGGG	M1:p12rCdA	0.364141	0.373305	1.02517	0.1362	0.064994	0.477194	0.0253394	0.0448435	1.76971
CCGTCCTGCAATCGGAGGTA	CCGTCCTGCAATCGGAGGTAGGG	CCGTCCTGCAgTCGaAGGTAGGG	M2:p10rAdC|p6rGdT	0.395898	0.0476731	0.120418	0.124959	0.00382114	0.0305792	0.0232442	0.00538667	0.231742
CCGTCCTGCAATCGGAGGTA	CCGTCCTGCAATCGGAGGTAGGG	CCGTCCTGtAgTCGGAGGTAGGG	M2:p12rCdA|p10rAdC	0.380561	0.0539692	0.141815	0.171411	1.30088e-15	7.58929e-15	0.0300061	0.00463415	0.15444
CCGTCCTGCAATCGGAGGTA	CCGTCCTGCAATCGGAGGTAGGG	CCGTCCTGtAATCGaAGGTAGGG	M2:p12rCdA|p6rGdT	0.38589	0.174162	0.451324	0.103997	0.00546787	0.0525769	0.0141268	0.0151812	1.07464
CCGTCCTGCAATCGGAGGTA	CCGTCCTGCAATCGGAGGTAGGG	CCGTCCTGtAgTCGaAGGTAGGG	M3:p12rCdA|p10rAdC|p6rGdT	0.407986	0.0057429	0.0140762	0.103858	7.56359e-15	7.28262e-14	0.0213611	0.00261381	0.122363
CCTACCTACAGATTCAAACA	CCTACCTACAGATTCAAACAAGG	CCTACCTACAGATTCAAgCAAGG	M1:p3rAdC	0.205799	0.0782871	0.380405	0.154768	0.00710466	0.0459054	0.084662	0.00538079	0.0635561
CCTACCTACAGATTCAAACA	CCTACCTACAGATTCAAACAAGG	CCTACgTACAGATTCAAACAAGG	M1:p15rCdC	0.129748	0.122999	0.947987	0.105481	0.0211228	0.200252	0.0772521	0.0210093	0.271958
CCTACCTACAGATTCAAACA	CCTACCTACAGATTCAAACAAGG	CCTACCTACAtATTCAAgCAAGG	M2:p10rGdA|p3rAdC	0.297555	0.000477886	0.00160605	0.224557	2.70145e-15	1.20301e-14	0.166019	1.04297e-16	6.28226e-16
CCTACCTACAGATTCAAACA	CCTACCTACAGATTCAAACAAGG	CCTACgTACAtATTCAAACAAGG	M2:p15rCdC|p10rGdA	0.168052	0.00535794	0.0318826	0.159733	0.00784739	0.0491281	0.0815383	0.00481724	0.0590794
CCTACCTACAGATTCAAACA	CCTACCTACAGATTCAAACAAGG	CCTACgTACAtATTCAAgCAAGG	M3:p15rCdC|p10rGdA|p3rAdC	0.310076	0.00233404	0.00752733	0.188514	0.0027268	0.0144647	0.114255	0.013355	0.116887
CCTAGACAACCGGGGATTGA	CCTAGACAACCGGGGATTGAAGG	CCTAGACAACaGGGGATTGAAGG	M1:p10rCdT	0.354966	0.334423	0.942127	0.219128	0.00965872	0.044078	0.0952424	0.0026225	0.027535
CCTAGACAACCGGGGATTGA	CCTAGACAACCGGGGATTGAAGG	CCTAGACAACCGtGGATTGAAGG	M1:p8rGdA	0.384366	0.0825524	0.214775	0.217554	0	0	0.103219	0.00319975	0.0309997
CCTAGACAACCGGGGATTGA	CCTAGACAACCGGGGATTGAAGG	CCTAGACAACCGGGcATTGAAGG	M1:p6rGdG	0.402033	0.0375281	0.0933457	0.201908	0.00273217	0.0135318	0.0933515	0	0
CCTAGACAACCGGGGATTGA	CCTAGACAACCGGGGATTGAAGG	CCTAGACAACaGtGGATTGAAGG	M2:p10rCdT|p8rGdA	0.347448	0.00490965	0.0141306	0.145652	0.000621084	0.00426417	0.0774334	0.0126004	0.162725
CCTAGACAACCGGGGATTGA	CCTAGACAACCGGGGATTGAAGG	CCTAGACAACaGGGcATTGAAGG	M2:p10rCdT|p6rGdG	0.434412	0.00444788	0.0102388	0.196598	0.00249892	0.0127108	0.0816075	0.000654785	0.00802359
CCTAGACAACCGGGGATTGA	CCTAGACAACCGGGGATTGAAGG	CCTAGACAACCGtGcATTGAAGG	M2:p8rGdA|p6rGdG	0.40115	0.00121715	0.00303415	0.199689	1.85833e-16	9.30614e-16	0.117517	5.11336e-15	4.35116e-14
CCTAGACAACCGGGGATTGA	CCTAGACAACCGGGGATTGAAGG	CCTAGACAACaGtGcATTGAAGG	M3:p10rCdT|p8rGdA|p6rGdG	0.370314	0.00228436	0.00616872	0.180038	0.00392721	0.0218132	0.0698408	1.19833e-14	1.7158e-13
CCTATCAGCAGCACGGCAGA	CCTATCAGCAGCACGGCAGAAGG	CCTATCAGCAGCACGGCgGAAGG	M1:p3rAdC	0.372746	0.0624966	0.167665	0.225608	0.00769089	0.0340897	0.149095	0.00480075	0.0321993
CCTATCAGCAGCACGGCAGA	CCTATCAGCAGCACGGCAGAAGG	CCTATCAGCAGCACGGCAGgAGG	M1:p1rAdC	0.232145	0.132386	0.570273	0.206459	0.0207843	0.10067	0.153991	0.0142859	0.0927715
CCTATCAGCAGCACGGCAGA	CCTATCAGCAGCACGGCAGAAGG	CCTATCAaCAGCACGGCAGAAGG	M1:p13rGdT	0.314424	0.2961	0.941723	0.265762	0.0151062	0.0568409	0.169608	0.0161052	0.0949558
CCTATCAGCAGCACGGCAGA	CCTATCAGCAGCACGGCAGAAGG	CCTATCAGCAGCACGGCgGgAGG	M2:p3rAdC|p1rAdC	0.363846	0.00425754	0.0117015	0.225853	0.0137182	0.0607395	0.153329	0.00689738	0.0449841
CCTATCAGCAGCACGGCAGA	CCTATCAGCAGCACGGCAGAAGG	CCTATCAaCAGCACGGCgGAAGG	M2:p13rGdT|p3rAdC	0.436124	0.031908	0.0731627	0.231593	0.00697728	0.0301273	0.153171	0.0147644	0.0963914
CCTATCAGCAGCACGGCAGA	CCTATCAGCAGCACGGCAGAAGG	CCTATCAaCAGCACGGCAGgAGG	M2:p13rGdT|p1rAdC	0.299121	0.073416	0.245439	0.208686	0.00581869	0.0278825	0.128814	0.00546154	0.0423987
CCTATCAGCAGCACGGCAGA	CCTATCAGCAGCACGGCAGAAGG	CCTATCAaCAGCACGGCgGgAGG	M3:p13rGdT|p3rAdC|p1rAdC	0.454717	0.00942713	0.0207319	0.260049	0.00213997	0.00822912	0.1401	0.00347732	0.0248203
CCTGCCCAGCTAGAGAGAAT	CCTGCCCAGCTAGAGAGAATGGG	aCTGCCCAGCTAGAGAGAATGGG	M1:p20rCdT	0.321623	0.32895	1.02278	0.25975	0.222465	0.856458	0.120096	0.0959477	0.798927
CCTGCCCAGCTAGAGAGAAT	CCTGCCCAGCTAGAGAGAATGGG	CaTGCCCAGCTAGAGAGAATGGG	M1:p19rCdT	0.3257	0.305171	0.936969	0.233955	0.178755	0.764058	0.0966056	0.0501107	0.518714
CCTGCCCAGCTAGAGAGAAT	CCTGCCCAGCTAGAGAGAATGGG	CCTGCCCtGCTAGAGAGAATGGG	M1:p13rAdA	0.321182	0.335996	1.04612	0.167017	0.0346733	0.207604	0.0942603	0.0306522	0.325186
CCTGCCCAGCTAGAGAGAAT	CCTGCCCAGCTAGAGAGAATGGG	aaTGCCCAGCTAGAGAGAATGGG	M2:p20rCdT|p19rCdT	0.315164	0.315842	1.00215	0.224438	0.122587	0.546197	0.0927264	0.0430036	0.463768
CCTGCCCAGCTAGAGAGAAT	CCTGCCCAGCTAGAGAGAATGGG	aCTGCCCtGCTAGAGAGAATGGG	M2:p20rCdT|p13rAdA	0.31896	0.303999	0.953093	0.230462	0.00534208	0.0231799	0.139477	2.46832e-15	1.76969e-14
CCTGCCCAGCTAGAGAGAAT	CCTGCCCAGCTAGAGAGAATGGG	CaTGCCCtGCTAGAGAGAATGGG	M2:p19rCdT|p13rAdA	0.252336	0.0989506	0.392138	0.191426	0.00269796	0.014094	0.114507	1.80928e-15	1.58006e-14
CCTGCCCAGCTAGAGAGAAT	CCTGCCCAGCTAGAGAGAATGGG	aaTGCCCtGCTAGAGAGAATGGG	M3:p20rCdT|p19rCdT|p13rAdA	0.333949	0.119895	0.359022	0.217252	2.04764e-16	9.42517e-16	0.12682	0.00631514	0.0497959
CCTGTAACCGGGATTGGCGT	CCTGTAACCGGGATTGGCGTGGG	CCTGTAACCGGcATTGGCGTGGG	M1:p9rGdG	0.268688	0.235653	0.877049	0.185643	0.0313457	0.16885	0.137253	0.0341896	0.249099
CCTGTAACCGGGATTGGCGT	CCTGTAACCGGGATTGGCGTGGG	CaTGTAACCGGGATTGGCGTGGG	M1:p19rCdT	0.312332	0.301682	0.965903	0.247981	0.0252121	0.10167	0.138721	5.08553e-15	3.66602e-14
CCTGTAACCGGGATTGGCGT	CCTGTAACCGGGATTGGCGTGGG	CCTGTcACCGGGATTGGCGTGGG	M1:p15rAdG	0.328711	0.326953	0.99465	0.239356	0.00103464	0.00432258	0.108686	4.95469e-15	4.55871e-14
CCTGTAACCGGGATTGGCGT	CCTGTAACCGGGATTGGCGTGGG	CaTGTAACCGGcATTGGCGTGGG	M2:p19rCdT|p9rGdG	0.337609	0.0803672	0.238048	0.231103	0.00552142	0.0238916	0.144153	7.73147e-14	5.36337e-13
CCTGTAACCGGGATTGGCGT	CCTGTAACCGGGATTGGCGTGGG	CaTGTcACCGGGATTGGCGTGGG	M2:p19rCdT|p15rAdG	0.420368	0.0168075	0.0399827	0.25601	0.000879513	0.00343547	0.175396	0.00372338	0.0212284
CCTGTAACCGGGATTGGCGT	CCTGTAACCGGGATTGGCGTGGG	CCTGTcACCGGcATTGGCGTGGG	M2:p15rAdG|p9rGdG	0.387108	0.0175325	0.045291	0.243936	0.00122811	0.00503456	0.141549	0.000737873	0.00521286
CCTGTAACCGGGATTGGCGT	CCTGTAACCGGGATTGGCGTGGG	CaTGTcACCGGcATTGGCGTGGG	M3:p19rCdT|p15rAdG|p9rGdG	0.405522	0.00814041	0.0200739	0.251909	0.000623515	0.00247515	0.171468	7.53879e-14	4.39661e-13
CCTGTCATTCCGACTCCAAA	CCTGTCATTCCGACTCCAAACGG	CCTGTCATTCCGAgTCCAAACGG	M1:p7rCdC	0.363315	0.00454323	0.0125049	0.0849138	3.38518e-16	3.9866e-15	0.054932	1.53328e-15	2.79124e-14
CCTGTCATTCCGACTCCAAA	CCTGTCATTCCGACTCCAAACGG	CCTGTCtTTCCGACTCCAAACGG	M1:p14rAdA	0.39044	0.10627	0.272179	0.0708644	0.00380251	0.0536589	0.0423446	8.99258e-15	2.12366e-13
CCTGTCATTCCGACTCCAAA	CCTGTCATTCCGACTCCAAACGG	CCTGTCAgTCCGACTCCAAACGG	M1:p13rUdC	0.395982	0.0406903	0.102758	0.0803095	0.000726822	0.00905026	0.0492748	0.000141206	0.00286569
CCTGTCATTCCGACTCCAAA	CCTGTCATTCCGACTCCAAACGG	CCTGTCtTTCCGAgTCCAAACGG	M2:p14rAdA|p7rCdC	0.479635	0.00277344	0.00578239	0.112816	5.6031e-05	0.000496657	0.0661618	0	0
CCTGTCATTCCGACTCCAAA	CCTGTCATTCCGACTCCAAACGG	CCTGTCtgTCCGACTCCAAACGG	M2:p14rAdA|p13rUdC	0.384503	0.0243695	0.0633793	0.11614	0.00204416	0.0176009	0.0696235	0.00384353	0.0552045
CCTGTCATTCCGACTCCAAA	CCTGTCATTCCGACTCCAAACGG	CCTGTCAgTCCGAgTCCAAACGG	M2:p13rUdC|p7rCdC	0.360741	0.00392092	0.0108691	0.0645794	0.000589077	0.00912174	0.0737112	4.49165e-16	6.09358e-15
CCTGTCATTCCGACTCCAAA	CCTGTCATTCCGACTCCAAACGG	CCTGTCtgTCCGAgTCCAAACGG	M3:p14rAdA|p13rUdC|p7rCdC	0.355677	1.06011e-15	2.98053e-15	0.0691663	0.00061727	0.00892443	0.0432062	4.50289e-14	1.04219e-12
CCTTCTAACCCACTGTGGCG	CCTTCTAACCCACTGTGGCGCGG	CgTTCTAACCCACTGTGGCGCGG	M1:p19rCdC	0.340484	0.201461	0.591689	0.278888	0.00614836	0.022046	0.168631	0.00414357	0.0245718
CCTTCTAACCCACTGTGGCG	CCTTCTAACCCACTGTGGCGCGG	CCTcCTAACCCACTGTGGCGCGG	M1:p17rUdG	0.317893	0.241433	0.759477	0.252509	0.00347981	0.0137809	0.1477	0.00653362	0.0442358
CCTTCTAACCCACTGTGGCG	CCTTCTAACCCACTGTGGCGCGG	CCTTtTAACCCACTGTGGCGCGG	M1:p16rCdA	0.328169	0.0929535	0.283249	0.268564	3.07035e-14	1.14325e-13	0.199238	0.00124153	0.00623141
CCTTCTAACCCACTGTGGCG	CCTTCTAACCCACTGTGGCGCGG	CgTcCTAACCCACTGTGGCGCGG	M2:p19rCdC|p17rUdG	0.412555	0.0230102	0.055775	0.264469	0.00730531	0.0276225	0.139095	0.00740316	0.0532237
CCTTCTAACCCACTGTGGCG	CCTTCTAACCCACTGTGGCGCGG	CgTTtTAACCCACTGTGGCGCGG	M2:p19rCdC|p16rCdA	0.375051	0.00997361	0.0265927	0.259045	0.00118164	0.0045615	0.177533	0.00603108	0.0339716
CCTTCTAACCCACTGTGGCG	CCTTCTAACCCACTGTGGCGCGG	CCTctTAACCCACTGTGGCGCGG	M2:p17rUdG|p16rCdA	0.443932	0.0153851	0.0346563	0.248958	7.79462e-15	3.1309e-14	0.155355	0.00205875	0.013252
CCTTCTAACCCACTGTGGCG	CCTTCTAACCCACTGTGGCGCGG	CgTctTAACCCACTGTGGCGCGG	M3:p19rCdC|p17rUdG|p16rCdA	0.423459	0.0147538	0.0348412	0.267893	0.00436589	0.0162972	0.145703	2.41546e-14	1.6578e-13
CCTTCTTAGGTTTATGTAAG	CCTTCTTAGGTTTATGTAAGTGG	CCTaCTTAGGTTTATGTAAGTGG	M1:p17rUdT	0.197035	0.0246912	0.125314	0.0240659	0.00172706	0.0717635	0.0121875	7.18711e-16	5.89709e-14
CGAGCTAGCAAGGACGTCTG	CGAGCTAGCAAGGACGTCTGTGG	CGtGCTAGCAAGGACGTCTGTGG	M1:p18rAdA	0.354921	0.372666	1.05	0.273933	0.00309967	0.0113154	0.142411	0.00178125	0.0125078
CGAGCTAGCAAGGACGTCTG	CGAGCTAGCAAGGACGTCTGTGG	CGAGCcAGCAAGGACGTCTGTGG	M1:p15rUdG	0.315127	0.352459	1.11846	0.172456	0.132369	0.767553	0.0733926	0.0658803	0.897641
CGAGCTAGCAAGGACGTCTG	CGAGCTAGCAAGGACGTCTGTGG	CGAGCTtGCAAGGACGTCTGTGG	M1:p14rAdA	0.357481	0.173284	0.484735	0.356997	0.00730419	0.0204601	0.199449	0.00531744	0.0266607
CGAGCTAGCAAGGACGTCTG	CGAGCTAGCAAGGACGTCTGTGG	CGtGCcAGCAAGGACGTCTGTGG	M2:p18rAdA|p15rUdG	0.408935	0.352013	0.860805	0.33217	0.00813646	0.0244949	0.204945	0.00389466	0.0190034
CGAGCTAGCAAGGACGTCTG	CGAGCTAGCAAGGACGTCTGTGG	CGtGCTtGCAAGGACGTCTGTGG	M2:p18rAdA|p14rAdA	0.441909	0.0271073	0.0613414	0.335307	0	0	0.199058	0.000417669	0.00209822
CGAGCTAGCAAGGACGTCTG	CGAGCTAGCAAGGACGTCTGTGG	CGAGCctGCAAGGACGTCTGTGG	M2:p15rUdG|p14rAdA	0.356428	0.160281	0.449686	0.318446	5.40775e-16	1.69817e-15	0.162548	0.00684815	0.04213
CGAGCTAGCAAGGACGTCTG	CGAGCTAGCAAGGACGTCTGTGG	CGtGCctGCAAGGACGTCTGTGG	M3:p18rAdA|p15rUdG|p14rAdA	0.470533	0.0143865	0.030575	0.346123	9.20165e-05	0.000265849	0.195475	0.000966505	0.0049444
CGCACTCTAAGATACCCGGG	CGCACTCTAAGATACCCGGGGGG	CGCACTCTAAGAaACCCGGGGGG	M1:p8rUdT	0.274996	0.22759	0.82761	0.187918	0.0223904	0.11915	0.100339	0.0278822	0.27788
CGCACTCTAAGATACCCGGG	CGCACTCTAAGATACCCGGGGGG	CGCACTCTAAGATcCCCGGGGGG	M1:p7rAdG	0.275892	0.0996471	0.361182	0.218793	0.003868	0.0176788	0.12924	0.00305539	0.0236411
CGCACTCTAAGATACCCGGG	CGCACTCTAAGATACCCGGGGGG	CGCACTCTAAGATACCCGGaGGG	M1:p1rGdT	0.2132	0.19508	0.91501	0.179729	0.133701	0.7439	0.0853747	0.0698868	0.818589
CGCACTCTAAGATACCCGGG	CGCACTCTAAGATACCCGGGGGG	CGCACTCTAAGAacCCCGGGGGG	M2:p8rUdT|p7rAdG	0.438228	0.0209077	0.0477097	0.248902	0.00185763	0.00746328	0.138329	0	0
CGCACTCTAAGATACCCGGG	CGCACTCTAAGATACCCGGGGGG	CGCACTCTAAGAaACCCGGaGGG	M2:p8rUdT|p1rGdT	0.329267	0.0393095	0.119385	0.220514	0.000326175	0.00147916	0.0914181	0.000305227	0.00333881
CGCACTCTAAGATACCCGGG	CGCACTCTAAGATACCCGGGGGG	CGCACTCTAAGATcCCCGGaGGG	M2:p7rAdG|p1rGdT	0.323094	0.00541282	0.0167531	0.199645	0.00154686	0.00774806	0.105537	0.000866698	0.00821225
CGCACTCTAAGATACCCGGG	CGCACTCTAAGATACCCGGGGGG	CGCACTCTAAGAacCCCGGaGGG	M3:p8rUdT|p7rAdG|p1rGdT	0.365326	0.00108261	0.00296341	0.256034	7.52045e-16	2.93729e-15	0.113476	0.000531084	0.00468016
CGCCAAACAAGCGGATAGTC	CGCCAAACAAGCGGATAGTCGGG	CGCCcAACAAGCGGATAGTCGGG	M1:p16rAdG	0.185355	0.00830059	0.0447822	0.0107637	4.06101e-14	3.77287e-12	0.00761125	1.23632e-14	1.62433e-12
CGCTACCCGATGTCGCTAGA	CGCTACCCGATGTCGCTAGAAGG	CGCTACCCGATGTtGCTAGAAGG	M1:p7rCdA	0.465596	0.0169668	0.036441	0.0598952	0.00908565	0.151692	0.0740546	0.00292443	0.0394901
CGCTACCCGATGTCGCTAGA	CGCTACCCGATGTCGCTAGAAGG	CGtTACCCGATGTCGCTAGAAGG	M1:p18rCdA	0.360986	0.144987	0.401642	0.0255704	0.00307683	0.120328	0.0513358	0.000327695	0.00638337
CGCTACCCGATGTCGCTAGA	CGCTACCCGATGTCGCTAGAAGG	CGCTAaCCGATGTCGCTAGAAGG	M1:p15rCdT	0.398255	0.0753136	0.189109	0.0386302	0.00731839	0.189448	0.0337609	0.000928206	0.0274935
CGCTACCCGATGTCGCTAGA	CGCTACCCGATGTCGCTAGAAGG	CGtTACCCGATGTtGCTAGAAGG	M2:p18rCdA|p7rCdA	0.455346	0.0100342	0.0220364	0.0893542	0.00550478	0.0616062	0.0828134	3.068e-16	3.70472e-15
CGCTACCCGATGTCGCTAGA	CGCTACCCGATGTCGCTAGAAGG	CGtTAaCCGATGTCGCTAGAAGG	M2:p18rCdA|p15rCdT	0.42605	0.0117698	0.0276254	0.0421593	6.52624e-15	1.548e-13	0.0631288	2.05779e-15	3.25967e-14
CGCTACCCGATGTCGCTAGA	CGCTACCCGATGTCGCTAGAAGG	CGCTAaCCGATGTtGCTAGAAGG	M2:p15rCdT|p7rCdA	0.390083	0.00321017	0.00822944	0.0716273	0.00154066	0.0215094	0.104945	4.83039e-16	4.60276e-15
CGCTACCCGATGTCGCTAGA	CGCTACCCGATGTCGCTAGAAGG	CGtTAaCCGATGTtGCTAGAAGG	M3:p18rCdA|p15rCdT|p7rCdA	0.393415	0.000901187	0.00229068	0.0429062	1.62986e-14	3.79865e-13	0.0441006	0.00488801	0.110838
CGGAACTCTGAGCTATAAGC	CGGAACTCTGAGCTATAAGCGGG	CGGAACTCTGAGaTATAAGCGGG	M1:p8rCdT	0.259685	0.174918	0.673577	0.229775	0.00515642	0.0224412	0.101033	0.00831662	0.0823157
CGGAACTCTGAGCTATAAGC	CGGAACTCTGAGCTATAAGCGGG	CGGAACTCTGAGCgATAAGCGGG	M1:p7rUdC	0.323562	0.00770453	0.0238116	0.200588	0.0117653	0.0586543	0.106329	0.0020227	0.019023
CGGAACTCTGAGCTATAAGC	CGGAACTCTGAGCTATAAGCGGG	CGGAACTCTGAGCTATgAGCGGG	M1:p4rAdC	0.335741	0.0493476	0.146981	0.230423	0.0087083	0.0377927	0.134356	0.00230213	0.0171345
CGGAACTCTGAGCTATAAGC	CGGAACTCTGAGCTATAAGCGGG	CGGAACTCTGAGagATAAGCGGG	M2:p8rCdT|p7rUdC	0.400801	0.000681281	0.0016998	0.195718	2.84403e-16	1.45313e-15	0.110191	0.000794359	0.00720893
CGGAACTCTGAGCTATAAGC	CGGAACTCTGAGCTATAAGCGGG	CGGAACTCTGAGaTATgAGCGGG	M2:p8rCdT|p4rAdC	0.358487	0.00463516	0.0129298	0.233185	0.00834466	0.0357856	0.150214	0.00220719	0.0146936
CGGAACTCTGAGCTATAAGC	CGGAACTCTGAGCTATAAGCGGG	CGGAACTCTGAGCgATgAGCGGG	M2:p7rUdC|p4rAdC	0.381104	0.0114846	0.0301352	0.18424	4.23398e-15	2.29809e-14	0.117701	0	0
CGGAACTCTGAGCTATAAGC	CGGAACTCTGAGCTATAAGCGGG	CGGAACTCTGAGagATgAGCGGG	M3:p8rCdT|p7rUdC|p4rAdC	0.323297	0.00772836	0.0239048	0.185167	0	0	0.100338	0	0
CGGACGGCGAATCACGGGTA	CGGACGGCGAATCACGGGTATGG	tGGACGGCGAATCACGGGTATGG	M1:p20rCdA	0.245276	0.328818	1.3406	0.146955	0.146799	0.998936	0.0361151	0.104322	2.8886
CGGACGGCGAATCACGGGTA	CGGACGGCGAATCACGGGTATGG	CGGACGGCGAATCACcGGTATGG	M1:p5rGdG	0.426227	0.0264674	0.0620971	0.189337	0.00828901	0.043779	0.0261667	0.00598152	0.228592
CGGACGGCGAATCACGGGTA	CGGACGGCGAATCACGGGTATGG	CGGACGGCGAATCACGGGTcTGG	M1:p1rAdG	0.393001	0.13185	0.335494	0.199733	0.0657813	0.329346	0.0328174	0.0405693	1.23621
CGGACGGCGAATCACGGGTA	CGGACGGCGAATCACGGGTATGG	tGGACGGCGAATCACcGGTATGG	M2:p20rCdA|p5rGdG	0.449524	0.0306343	0.0681484	0.224697	0.00384039	0.0170914	0.0254017	8.5277e-17	3.35714e-15
CGGACGGCGAATCACGGGTA	CGGACGGCGAATCACGGGTATGG	tGGACGGCGAATCACGGGTcTGG	M2:p20rCdA|p1rAdG	0.337819	0.149632	0.442935	0.175276	0.0526366	0.300308	0.0352626	0.042983	1.21894
CGGACGGCGAATCACGGGTA	CGGACGGCGAATCACGGGTATGG	CGGACGGCGAATCACcGGTcTGG	M2:p5rGdG|p1rAdG	0.435858	0.0075495	0.017321	0.252443	0.0068826	0.027264	0.0440403	0.00251998	0.0572198
CGGACGGCGAATCACGGGTA	CGGACGGCGAATCACGGGTATGG	tGGACGGCGAATCACcGGTcTGG	M3:p20rCdA|p5rGdG|p1rAdG	0.464077	0.00710782	0.015316	0.242747	0.00858226	0.0353548	0.0339963	0.00342388	0.100714
CGGAGGGGTTAAGGTATGCA	CGGAGGGGTTAAGGTATGCACGG	CGGAGGGGTTcAGGTATGCACGG	M1:p10rAdG	0.347473	0.223907	0.644388	0.302215	0.00508575	0.0168283	0.0619491	0.0183115	0.295589
CGGAGGGGTTAAGGTATGCA	CGGAGGGGTTAAGGTATGCACGG	CGGAtGGGTTAAGGTATGCACGG	M1:p16rGdA	0.366712	0.290316	0.791673	0.240477	0.00553317	0.0230091	0.0632055	0.00013995	0.00221421
CGGAGGGGTTAAGGTATGCA	CGGAGGGGTTAAGGTATGCACGG	CGGAGGGGaTAAGGTATGCACGG	M1:p12rUdT	0.306648	0.317385	1.03501	0.170486	0.076531	0.448899	0.0443151	0.0576119	1.30005
CGGAGGGGTTAAGGTATGCA	CGGAGGGGTTAAGGTATGCACGG	CGGAtGGGTTcAGGTATGCACGG	M2:p16rGdA|p10rAdG	0.501236	0.0211723	0.0422401	0.258898	0	0	0.0548026	0	0
CGGAGGGGTTAAGGTATGCA	CGGAGGGGTTAAGGTATGCACGG	CGGAtGGGaTAAGGTATGCACGG	M2:p16rGdA|p12rUdT	0.492704	0.0309985	0.0629151	0.309829	0.00214601	0.00692645	0.0678113	0.000311529	0.00459406
CGGAGGGGTTAAGGTATGCA	CGGAGGGGTTAAGGTATGCACGG	CGGAGGGGaTcAGGTATGCACGG	M2:p12rUdT|p10rAdG	0.333185	0.108807	0.326567	0.290008	0.00109197	0.0037653	0.047667	2.20636e-06	4.6287e-05
CGGAGGGGTTAAGGTATGCA	CGGAGGGGTTAAGGTATGCACGG	CGGAtGGGaTcAGGTATGCACGG	M3:p16rGdA|p12rUdT|p10rAdG	0.460621	0.0121785	0.0264392	0.253099	8.17662e-05	0.00032306	0.0647015	6.86693e-15	1.06132e-13
CGGATAAAGTACCTGGTAGT	CGGATAAAGTACCTGGTAGTGGG	CGGATAAAGTACCcGGTAGTGGG	M1:p7rUdG	0.282434	0.106864	0.37837	0.238381	0.0118166	0.0495701	0.117474	0.00327546	0.0278825
CGGATAAAGTACCTGGTAGT	CGGATAAAGTACCTGGTAGTGGG	CGGATAAAGTACCTGGTAGaGGG	M1:p1rUdT	0.144036	0.0838201	0.58194	0.108817	0.00754867	0.06937	0.0909614	0.009603	0.105572
CGGATAAAGTACCTGGTAGT	CGGATAAAGTACCTGGTAGTGGG	CGGATAtAGTACCTGGTAGTGGG	M1:p14rAdA	0.2353	0.221776	0.942525	0.177592	0.0154396	0.0869385	0.0977465	0.00655796	0.0670916
CGGATAAAGTACCTGGTAGT	CGGATAAAGTACCTGGTAGTGGG	CGGATAAAGTACCcGGTAGaGGG	M2:p7rUdG|p1rUdT	0.331314	0.000978788	0.00295426	0.173104	0.00422951	0.0244334	0.0996427	0.00568313	0.0570351
CGGATAAAGTACCTGGTAGT	CGGATAAAGTACCTGGTAGTGGG	CGGATAtAGTACCcGGTAGTGGG	M2:p14rAdA|p7rUdG	0.321051	0.00670112	0.0208725	0.14765	0.00711967	0.0482198	0.0972229	0.00697317	0.0717235
CGGATAAAGTACCTGGTAGT	CGGATAAAGTACCTGGTAGTGGG	CGGATAtAGTACCTGGTAGaGGG	M2:p14rAdA|p1rUdT	0.280158	0.0185842	0.0663345	0.161402	2.94617e-18	1.82536e-17	0.0812375	1.41315e-16	1.73953e-15
CGGATAAAGTACCTGGTAGT	CGGATAAAGTACCTGGTAGTGGG	CGGATAtAGTACCcGGTAGaGGG	M3:p14rAdA|p7rUdG|p1rUdT	0.241185	0	0	0.141219	0	0	0.0816947	0.000635765	0.00778221
CGGCAGTATTCTCATGCACA	CGGCAGTATTCTCATGCACACGG	CGGCAGTATgCTCATGCACACGG	M1:p11rUdC	0.303673	0.0944184	0.310921	0.215199	0.00955982	0.0444232	0.136937	0.00425621	0.0310814
CGGCAGTATTCTCATGCACA	CGGCAGTATTCTCATGCACACGG	CGGCAGTATTCTCAcGCACACGG	M1:p6rUdG	0.374742	0.0296142	0.0790256	0.217329	8.87975e-05	0.000408586	0.135745	0.00418771	0.0308499
CGGCAGTATTCTCATGCACA	CGGCAGTATTCTCATGCACACGG	CGGCAGTATTCTCATGCtCACGG	M1:p3rAdA	0.333598	0.0681952	0.204423	0.209259	0	0	0.119433	0.00535599	0.044845
CGGCAGTATTCTCATGCACA	CGGCAGTATTCTCATGCACACGG	CGGCAGTATgCTCAcGCACACGG	M2:p11rUdC|p6rUdG	0.399514	0.00261	0.00653295	0.210486	0	0	0.133399	0	0
CGGCAGTATTCTCATGCACA	CGGCAGTATTCTCATGCACACGG	CGGCAGTATgCTCATGCtCACGG	M2:p11rUdC|p3rAdA	0.363939	0.00491543	0.0135062	0.202664	0.00537893	0.0265411	0.156098	1.03419e-16	6.62526e-16
CGGCAGTATTCTCATGCACA	CGGCAGTATTCTCATGCACACGG	CGGCAGTATTCTCAcGCtCACGG	M2:p6rUdG|p3rAdA	0.350806	0.0028145	0.00802296	0.211375	0	0	0.0877904	0	0
CGGCAGTATTCTCATGCACA	CGGCAGTATTCTCATGCACACGG	CGGCAGTATgCTCAcGCtCACGG	M3:p11rUdC|p6rUdG|p3rAdA	0.433563	0.00146627	0.00338191	0.210317	6.09711e-16	2.899e-15	0.146207	2.83576e-15	1.93956e-14
CGGCTACTTGTCAATAAACG	CGGCTACTTGTCAATAAACGTGG	CGGCTACTTGaCAATAAACGTGG	M1:p10rUdT	0.207369	0.139822	0.67427	0.0402684	0.00859286	0.21339	0.0322804	0.0242689	0.751813
CGGCTACTTGTCAATAAACG	CGGCTACTTGTCAATAAACGTGG	CGGCTACTTGTCAAgAAACGTGG	M1:p6rUdC	0.283245	0.0185903	0.0656333	0.0325897	0.00743743	0.228214	0.0256525	0.00333056	0.129834
CGGCTACTTGTCAATAAACG	CGGCTACTTGTCAATAAACGTGG	CGGCTACTTGTCAATAAAaGTGG	M1:p2rCdT	0.272937	0.0140599	0.0515135	0.053303	0.00404064	0.0758052	0.0465613	0.0123272	0.264752
CGGCTACTTGTCAATAAACG	CGGCTACTTGTCAATAAACGTGG	CGGCTACTTGaCAAgAAACGTGG	M2:p10rUdT|p6rUdC	0.411724	0.0142223	0.0345433	0.0549644	3.88258e-14	7.06381e-13	0.0410413	0.000422513	0.0102948
CGGCTACTTGTCAATAAACG	CGGCTACTTGTCAATAAACGTGG	CGGCTACTTGaCAATAAAaGTGG	M2:p10rUdT|p2rCdT	0.273791	0.00320793	0.0117167	0.0942629	0.0123483	0.130999	0.0504374	0.013336	0.264407
CGGCTACTTGTCAATAAACG	CGGCTACTTGTCAATAAACGTGG	CGGCTACTTGTCAAgAAAaGTGG	M2:p6rUdC|p2rCdT	0.282781	0.00349667	0.0123653	0.0456821	0.00383613	0.0839744	0.0518688	0.00403593	0.0778104
CGGCTACTTGTCAATAAACG	CGGCTACTTGTCAATAAACGTGG	CGGCTACTTGaCAAgAAAaGTGG	M3:p10rUdT|p6rUdC|p2rCdT	0.290838	0.00500849	0.0172209	0.0529996	0	0	0.046957	0.0053644	0.114241
CGGTCTTTGCTCACTTTGCC	CGGTCTTTGCTCACTTTGCCTGG	CGGTCTTTGaTCACTTTGCCTGG	M1:p11rCdT	0.246986	0.00238897	0.00967249	0.0126512	0.000106969	0.00845526	0.0110893	2.63831e-14	2.37915e-12
CGGTCTTTGCTCACTTTGCC	CGGTCTTTGCTCACTTTGCCTGG	CGGaCTTTGCTCACTTTGCCTGG	M1:p17rUdT	0.301309	0.00959356	0.0318396	0.013097	0.00330876	0.252635	0.0144552	0.0027252	0.188528
CGGTTAAGGGTTTACATAGA	CGGTTAAGGGTTTACATAGAAGG	CGGTTAAGGGcTTACATAGAAGG	M1:p10rUdG	0.194687	0.1451	0.745298	0.0785649	0.0124916	0.158997	0.0451086	0.0108743	0.24107
CGGTTAAGGGTTTACATAGA	CGGTTAAGGGTTTACATAGAAGG	CGGTTAAGGGTTaACATAGAAGG	M1:p8rUdT	0.257506	0.062433	0.242453	0.0632565	0.00686318	0.108498	0.0794631	0.00197588	0.0248653
CGGTTAAGGGTTTACATAGA	CGGTTAAGGGTTTACATAGAAGG	CGGcTAAGGGTTTACATAGAAGG	M1:p17rUdG	0.177894	0.0953935	0.536238	0.104045	0.00616133	0.0592176	0.0693731	0.00115568	0.0166589
CGGTTAAGGGTTTACATAGA	CGGTTAAGGGTTTACATAGAAGG	CGGTTAAGGGcTaACATAGAAGG	M2:p10rUdG|p8rUdT	0.226035	1.0738e-16	4.7506e-16	0.119109	0.00236155	0.0198267	0.0762507	0.00643943	0.0844508
CGGTTAAGGGTTTACATAGA	CGGTTAAGGGTTTACATAGAAGG	CGGcTAAGGGcTTACATAGAAGG	M2:p17rUdG|p10rUdG	0.25925	0.00898869	0.0346718	0.159425	0.0129153	0.0810117	0.101784	0.00935521	0.0919122
CGGTTAAGGGTTTACATAGA	CGGTTAAGGGTTTACATAGAAGG	CGGcTAAGGGTTaACATAGAAGG	M2:p17rUdG|p8rUdT	0.266524	0.00396235	0.0148668	0.165253	0.00888576	0.0537705	0.0930292	0	0
CGGTTAAGGGTTTACATAGA	CGGTTAAGGGTTTACATAGAAGG	CGGcTAAGGGcTaACATAGAAGG	M3:p17rUdG|p10rUdG|p8rUdT	0.275446	0.0206091	0.074821	0.0800765	0.0125977	0.15732	0.101468	0.00284307	0.0280193
CGTACTTTGGACTTCCATAG	CGTACTTTGGACTTCCATAGAGG	CGTACTTTGGAaTTCCATAGAGG	M1:p9rCdT	0.122379	0.120379	0.983664	0.131163	0.00688647	0.052503	0.0428588	0.00833333	0.194437
CGTACTTTGGACTTCCATAG	CGTACTTTGGACTTCCATAGAGG	CGTACTTTGGACTcCCATAGAGG	M1:p7rUdG	0.284699	0.174467	0.612813	0.198265	0.00404459	0.0203999	0.10489	0.00161542	0.0154011
CGTACTTTGGACTTCCATAG	CGTACTTTGGACTTCCATAGAGG	CGaACTTTGGACTTCCATAGAGG	M1:p18rUdT	0.207843	0.12752	0.613539	0.163128	1.62936e-15	9.98819e-15	0.0962111	0.00574425	0.0597046
CGTACTTTGGACTTCCATAG	CGTACTTTGGACTTCCATAGAGG	CGTACTTTGGAaTcCCATAGAGG	M2:p9rCdT|p7rUdG	0.288416	0.000916977	0.00317936	0.185517	6.61072e-15	3.56341e-14	0.0773749	1.98711e-15	2.56815e-14
CGTACTTTGGACTTCCATAG	CGTACTTTGGACTTCCATAGAGG	CGaACTTTGGAaTTCCATAGAGG	M2:p18rUdT|p9rCdT	0.237448	0.0112464	0.0473636	0.183318	0.00205689	0.0112204	0.0615501	0.00607034	0.0986243
CGTACTTTGGACTTCCATAG	CGTACTTTGGACTTCCATAGAGG	CGaACTTTGGACTcCCATAGAGG	M2:p18rUdT|p7rUdG	0.2807	0.00937925	0.0334137	0.206086	0	0	0.0869941	2.51869e-15	2.89525e-14
CGTACTTTGGACTTCCATAG	CGTACTTTGGACTTCCATAGAGG	CGaACTTTGGAaTcCCATAGAGG	M3:p18rUdT|p9rCdT|p7rUdG	0.292972	1.16865e-16	3.98894e-16	0.209416	0.00461257	0.0220258	0.0800589	0.000478258	0.00597383
CGTCTCACGGAGCACGTAGT	CGTCTCACGGAGCACGTAGTGGG	aGTCTCACGGAGCACGTAGTGGG	M1:p20rCdT	0.274006	0.271113	0.989443	0.218373	0.161399	0.7391	0.138879	0.103867	0.747897
CGTCTCACGGAGCACGTAGT	CGTCTCACGGAGCACGTAGTGGG	CcTCTCACGGAGCACGTAGTGGG	M1:p19rGdG	0.308076	0.295946	0.960626	0.230573	0.040928	0.177505	0.15426	0.0102763	0.0666172
CGTCTCACGGAGCACGTAGT	CGTCTCACGGAGCACGTAGTGGG	CGTCTCACGGAGCACGTAGcGGG	M1:p1rUdG	0.392794	0.0909596	0.231571	0.273038	0.02649	0.0970195	0.183417	0.01957	0.106696
CGTCTCACGGAGCACGTAGT	CGTCTCACGGAGCACGTAGTGGG	acTCTCACGGAGCACGTAGTGGG	M2:p20rCdT|p19rGdG	0.260585	0.254349	0.97607	0.204184	0.158147	0.774529	0.114958	0.101523	0.883134
CGTCTCACGGAGCACGTAGT	CGTCTCACGGAGCACGTAGTGGG	aGTCTCACGGAGCACGTAGcGGG	M2:p20rCdT|p1rUdG	0.342446	0.0698408	0.203947	0.274746	0.0158978	0.0578635	0.221932	0.0117055	0.0527438
CGTCTCACGGAGCACGTAGT	CGTCTCACGGAGCACGTAGTGGG	CcTCTCACGGAGCACGTAGcGGG	M2:p19rGdG|p1rUdG	0.405748	0.0793202	0.195491	0.269696	0.016178	0.059986	0.183177	0.00773327	0.0422176
CGTCTCACGGAGCACGTAGT	CGTCTCACGGAGCACGTAGTGGG	acTCTCACGGAGCACGTAGcGGG	M3:p20rCdT|p19rGdG|p1rUdG	0.388289	0.0531097	0.136779	0.253805	0.0109978	0.0433316	0.17083	0.000899173	0.00526357
CGTCTGCCAGGCCGAGACTG	CGTCTGCCAGGCCGAGACTGTGG	CGTCTGCCAGGCCGAGgCTGTGG	M1:p4rAdC	0.411094	0.0930549	0.226359	0.255759	0.0171841	0.0671885	0.115814	0.0168111	0.145156
CGTCTGCCAGGCCGAGACTG	CGTCTGCCAGGCCGAGACTGTGG	CGTCgGCCAGGCCGAGACTGTGG	M1:p16rUdC	0.345298	0.249584	0.722808	0.23047	0.00671936	0.0291551	0.112232	0.0252126	0.224647
CGTCTGCCAGGCCGAGACTG	CGTCTGCCAGGCCGAGACTGTGG	CGTCTaCCAGGCCGAGACTGTGG	M1:p15rGdT	0.352224	0.360216	1.02269	0.246755	0.023507	0.0952647	0.115575	0.0299386	0.259041
CGTCTGCCAGGCCGAGACTG	CGTCTGCCAGGCCGAGACTGTGG	CGTCgGCCAGGCCGAGgCTGTGG	M2:p16rUdC|p4rAdC	0.4311	0.0237371	0.0550617	0.251946	0.0112944	0.0448285	0.118351	0.00101426	0.00856995
CGTCTGCCAGGCCGAGACTG	CGTCTGCCAGGCCGAGACTGTGG	CGTCgaCCAGGCCGAGACTGTGG	M2:p16rUdC|p15rGdT	0.395294	0.0750909	0.189962	0.235697	4.53677e-16	1.92483e-15	0.100772	0.00653423	0.0648415
CGTCTGCCAGGCCGAGACTG	CGTCTGCCAGGCCGAGACTGTGG	CGTCTaCCAGGCCGAGgCTGTGG	M2:p15rGdT|p4rAdC	0.436887	0.0125357	0.0286933	0.253734	0.00154613	0.00609351	0.120183	0.0019765	0.0164458
CGTCTGCCAGGCCGAGACTG	CGTCTGCCAGGCCGAGACTGTGG	CGTCgaCCAGGCCGAGgCTGTGG	M3:p16rUdC|p15rGdT|p4rAdC	0.46447	0.0180952	0.0389588	0.274547	0.00622187	0.0226623	0.0960057	0.00436195	0.0454343
CGTGAAAACAGGGAAGCGGA	CGTGAAAACAGGGAAGCGGATGG	CGTGAAAACAGaGAAGCGGATGG	M1:p9rGdT	0.386199	0.380512	0.985274	0.127935	0.0549978	0.429887	0.0734417	0.0438041	0.596448
CGTGAAAACAGGGAAGCGGA	CGTGAAAACAGGGAAGCGGATGG	CGTGAAAACAGGGAAaCGGATGG	M1:p5rGdT	0.357497	0.331695	0.927827	0.150362	0.0323382	0.215069	0.0569728	0.0454628	0.797974
CGTGAAAACAGGGAAGCGGA	CGTGAAAACAGGGAAGCGGATGG	CGTGAAAACAGGGAAGCGGATaG	M1:p-1rGdT	0.349841	0.0630155	0.180126	0.168962	0.0104698	0.0619654	0.0550123	0.01392	0.253034
CGTGAAAACAGGGAAGCGGA	CGTGAAAACAGGGAAGCGGATGG	CGTGAAAACAGaGAAaCGGATGG	M2:p9rGdT|p5rGdT	0.335812	0.022739	0.0677135	0.137223	0.00377545	0.0275132	0.045623	0.0235501	0.516189
CGTGAAAACAGGGAAGCGGA	CGTGAAAACAGGGAAGCGGATGG	CGTGAAAACAGaGAAGCGGATaG	M2:p9rGdT|p-1rGdT	0.397789	0.00907425	0.0228117	0.110447	0.00335857	0.0304089	0.0532054	0.00365125	0.0686255
CGTGAAAACAGGGAAGCGGA	CGTGAAAACAGGGAAGCGGATGG	CGTGAAAACAGGGAAaCGGATaG	M2:p5rGdT|p-1rGdT	0.432216	0.0116946	0.0270574	0.1488	0.00954636	0.0641557	0.0636134	0.00192937	0.0303297
CGTGAAAACAGGGAAGCGGA	CGTGAAAACAGGGAAGCGGATGG	CGTGAAAACAGaGAAaCGGATaG	M3:p9rGdT|p5rGdT|p-1rGdT	0.416168	0.00791836	0.0190268	0.117012	0.00183762	0.0157046	0.0520891	0.00395804	0.0759859
CGTGACCAATAATGAAGTGT	CGTGACCAATAATGAAGTGTGGG	CGTGACCAATAgTGAAGTGTGGG	M1:p9rAdC	0.22162	0.0822963	0.371341	0.144477	0.00241522	0.016717	0.0605984	0.0114238	0.188516
CGTGACCAATAATGAAGTGT	CGTGACCAATAATGAAGTGTGGG	CGTGACCAATAATGgAGTGTGGG	M1:p6rAdC	0.207284	0.194074	0.936269	0.131349	0.0283299	0.215684	0.027201	0.0415787	1.52857
CGTGACCAATAATGAAGTGT	CGTGACCAATAATGAAGTGTGGG	CGTGgCCAATAATGAAGTGTGGG	M1:p16rAdC	0.179724	0.147736	0.822019	0.165481	1.66508e-16	1.00621e-15	0.076497	0.0225503	0.294786
CGTGACCAATAATGAAGTGT	CGTGACCAATAATGAAGTGTGGG	CGTGACCAATAgTGgAGTGTGGG	M2:p9rAdC|p6rAdC	0.321478	0.0188217	0.0585476	0.208895	0.00570126	0.0272924	0.0810937	0.0106178	0.130933
CGTGACCAATAATGAAGTGT	CGTGACCAATAATGAAGTGTGGG	CGTGgCCAATAgTGAAGTGTGGG	M2:p16rAdC|p9rAdC	0.339302	0.00694558	0.0204702	0.219438	0.00397277	0.0181043	0.0825347	0	0
CGTGACCAATAATGAAGTGT	CGTGACCAATAATGAAGTGTGGG	CGTGgCCAATAATGgAGTGTGGG	M2:p16rAdC|p6rAdC	0.305641	0.0590645	0.193248	0.201718	0.00281466	0.0139535	0.0877452	0.00108275	0.0123397
CGTGACCAATAATGAAGTGT	CGTGACCAATAATGAAGTGTGGG	CGTGgCCAATAgTGgAGTGTGGG	M3:p16rAdC|p9rAdC|p6rAdC	0.386539	0.0034998	0.0090542	0.264428	4.9741e-15	1.88107e-14	0.0787628	0	0
CGTTTGAGATTCTTGGAGGA	CGTTTGAGATTCTTGGAGGATGG	CGTTTGAGAcTCTTGGAGGATGG	M1:p11rUdG	0.369665	0.0485736	0.131399	0.0536149	0.00339121	0.0632514	0.0422146	0.00440955	0.104456
CGTTTGAGATTCTTGGAGGA	CGTTTGAGATTCTTGGAGGATGG	CGTTTGAGATTCTTGtAGGATGG	M1:p5rGdA	0.329185	0.00249945	0.00759284	0.0303187	3.54961e-15	1.17077e-13	0.0405312	4.23904e-16	1.04587e-14
CGTTTGAGATTCTTGGAGGA	CGTTTGAGATTCTTGGAGGATGG	CGaTTGAGATTCTTGGAGGATGG	M1:p18rUdT	0.361861	0.113344	0.313224	0.0406921	1.71462e-14	4.21364e-13	0.0290861	0.00358331	0.123197
CGTTTGAGATTCTTGGAGGA	CGTTTGAGATTCTTGGAGGATGG	CGTTTGAGAcTCTTGtAGGATGG	M2:p11rUdG|p5rGdA	0.360326	0.00132637	0.00368103	0.0305648	0.00113165	0.0370246	0.0361152	0.00397601	0.110092
CGTTTGAGATTCTTGGAGGA	CGTTTGAGATTCTTGGAGGATGG	CGaTTGAGAcTCTTGGAGGATGG	M2:p18rUdT|p11rUdG	0.266409	0.00285591	0.01072	0.0282078	0.00375675	0.133181	0.0237476	0	0
CGTTTGAGATTCTTGGAGGA	CGTTTGAGATTCTTGGAGGATGG	CGaTTGAGAcTCTTGtAGGATGG	M3:p18rUdT|p11rUdG|p5rGdA	0.179755	2.67014e-15	1.48543e-14	0.0131009	0	0	0.0194454	1.89644e-14	9.75265e-13
CGTTTGCCATTCCACGTCGC	CGTTTGCCATTCCACGTCGCCGG	CGTTTGCCAgTCCACGTCGCCGG	M1:p11rUdC	0.396586	0.0266999	0.0673244	0.0520329	0.00532907	0.102417	0.0754938	0.010399	0.137746
CGTTTGCCATTCCACGTCGC	CGTTTGCCATTCCACGTCGCCGG	CGTTTGCCATTgCACGTCGCCGG	M1:p9rCdC	0.40961	0.015682	0.0382851	0.0424717	0.0051758	0.121865	0.0979495	0.00285017	0.0290983
CGTTTGCCATTCCACGTCGC	CGTTTGCCATTCCACGTCGCCGG	CGTTTGCCATTCCACGTgGCCGG	M1:p3rCdC	0.412475	0.00553	0.0134069	0.0354398	0.0025911	0.0731128	0.104993	0.00145477	0.0138559
CGTTTGCCATTCCACGTCGC	CGTTTGCCATTCCACGTCGCCGG	CGTTTGCCAgTgCACGTCGCCGG	M2:p11rUdC|p9rCdC	0.470284	7.60398e-17	1.61689e-16	0.0453754	0.00716614	0.15793	0.125093	0.0112234	0.0897201
CGTTTGCCATTCCACGTCGC	CGTTTGCCATTCCACGTCGCCGG	CGTTTGCCAgTCCACGTgGCCGG	M2:p11rUdC|p3rCdC	0.396605	0.00046814	0.00118037	0.0576257	1.07833e-15	1.87126e-14	0.128598	0.00115906	0.00901302
CGTTTGCCATTCCACGTCGC	CGTTTGCCATTCCACGTCGCCGG	CGTTTGCCATTgCACGTgGCCGG	M2:p9rCdC|p3rCdC	0.390094	0.0020847	0.00534409	0.0360248	7.2009e-15	1.99888e-13	0.109225	0.00602784	0.0551874
CGTTTGCCATTCCACGTCGC	CGTTTGCCATTCCACGTCGCCGG	CGTTTGCCAgTgCACGTgGCCGG	M3:p11rUdC|p9rCdC|p3rCdC	0.412374	0.000182955	0.000443662	0.036078	0	0	0.104768	3.04856e-15	2.90982e-14
CTAGCTCATGGGCCCCGACT	CTAGCTCATGGGCCCCGACTAGG	CTAGCTCATtGGCCCCGACTAGG	M1:p11rGdA	0.205933	0.206421	1.00237	0.193646	0.186463	0.962904	0.0797793	0.066928	0.838915
CTAGCTCATGGGCCCCGACT	CTAGCTCATGGGCCCCGACTAGG	CTcGCTCATGGGCCCCGACTAGG	M1:p18rAdG	0.294528	0.159924	0.542986	0.292242	0.00404046	0.0138257	0.157316	0.000484413	0.00307923
CTAGCTCATGGGCCCCGACT	CTAGCTCATGGGCCCCGACTAGG	CTAGCTaATGGGCCCCGACTAGG	M1:p14rCdT	0.259412	0.259538	1.00049	0.225315	0.12074	0.535873	0.100606	0.0678041	0.673957
CTAGCTCATGGGCCCCGACT	CTAGCTCATGGGCCCCGACTAGG	CTcGCTCATtGGCCCCGACTAGG	M2:p18rAdG|p11rGdA	0.377762	0.0426959	0.113023	0.260002	0.00386847	0.0148786	0.15456	0.00407659	0.0263753
CTAGCTCATGGGCCCCGACT	CTAGCTCATGGGCCCCGACTAGG	CTcGCTaATGGGCCCCGACTAGG	M2:p18rAdG|p14rCdT	0.384765	0.00752519	0.0195579	0.260891	0.00423446	0.0162307	0.137965	0.00129501	0.00938655
CTAGCTCATGGGCCCCGACT	CTAGCTCATGGGCCCCGACTAGG	CTAGCTaATtGGCCCCGACTAGG	M2:p14rCdT|p11rGdA	0.234356	0.173694	0.741157	0.250242	0.00855696	0.0341948	0.12996	0.00484027	0.0372442
CTAGCTCATGGGCCCCGACT	CTAGCTCATGGGCCCCGACTAGG	CTcGCTaATtGGCCCCGACTAGG	M3:p18rAdG|p14rCdT|p11rGdA	0.409407	0.00463163	0.011313	0.295232	0.0023646	0.00800929	0.159114	1.64118e-14	1.03145e-13
CTAGCTTGCGGGTGTGCACG	CTAGCTTGCGGGTGTGCACGAGG	CTAGCTTGCGGaTGTGCACGAGG	M1:p9rGdT	0.356814	0.295545	0.828286	0.235871	0.0150775	0.0639227	0.130526	0.012145	0.0930461
CTAGCTTGCGGGTGTGCACG	CTAGCTTGCGGGTGTGCACGAGG	CTcGCTTGCGGGTGTGCACGAGG	M1:p18rAdG	0.373701	0.33747	0.903049	0.222255	0.0182437	0.0820844	0.137343	0.00140675	0.0102426
CTAGCTTGCGGGTGTGCACG	CTAGCTTGCGGGTGTGCACGAGG	CTAGCTTaCGGGTGTGCACGAGG	M1:p13rGdT	0.341719	0.326155	0.954453	0.219878	0.00685427	0.031173	0.154094	0.0177622	0.115269
CTAGCTTGCGGGTGTGCACG	CTAGCTTGCGGGTGTGCACGAGG	CTcGCTTGCGGaTGTGCACGAGG	M2:p18rAdG|p9rGdT	0.445015	0.070707	0.158887	0.287025	0.00731735	0.0254938	0.152923	0.00208964	0.0136647
CTAGCTTGCGGGTGTGCACG	CTAGCTTGCGGGTGTGCACGAGG	CTcGCTTaCGGGTGTGCACGAGG	M2:p18rAdG|p13rGdT	0.441153	0.0396026	0.0897705	0.254875	0.00807577	0.0316852	0.143591	0.00502031	0.0349626
CTAGCTTGCGGGTGTGCACG	CTAGCTTGCGGGTGTGCACGAGG	CTAGCTTaCGGaTGTGCACGAGG	M2:p13rGdT|p9rGdT	0.371013	0.120034	0.323532	0.225136	0.000644109	0.00286097	0.121726	0	0
CTAGCTTGCGGGTGTGCACG	CTAGCTTGCGGGTGTGCACGAGG	CTcGCTTaCGGaTGTGCACGAGG	M3:p18rAdG|p13rGdT|p9rGdT	0.463691	0.00796461	0.0171765	0.236884	0.00105501	0.0044537	0.126587	9.12479e-15	7.20833e-14
CTATAATACTTGTTGGTGCG	CTATAATACTTGTTGGTGCGTGG	gTATAATACTTGTTGGTGCGTGG	M1:p20rCdC	0.212983	0.20403	0.957965	0.11828	0.00168068	0.0142094	0.0281359	0	0
CTATAATACTTGTTGGTGCG	CTATAATACTTGTTGGTGCGTGG	CTATAATACTTGTTGGTcCGTGG	M1:p3rGdG	0.270365	0.028352	0.104866	0.0818534	0.000549232	0.00670995	0.015017	0	0
CTCCACGATCCGATGTGCAG	CTCCACGATCCGATGTGCAGCGG	CTCCACGATCCGATGTGCAaCGG	M1:p1rGdT	0.322069	0.124481	0.386505	0.110706	0.0191356	0.172851	0.0238138	0.00497685	0.20899
CTCCACGATCCGATGTGCAG	CTCCACGATCCGATGTGCAGCGG	CTgCACGATCCGATGTGCAGCGG	M1:p18rCdC	0.38982	0.0387008	0.0992785	0.155718	4.59177e-14	2.94878e-13	0.0473899	0.00143654	0.0303133
CTCCACGATCCGATGTGCAG	CTCCACGATCCGATGTGCAGCGG	CTCCACGAgCCGATGTGCAGCGG	M1:p12rUdC	0.320505	0.16139	0.50355	0.110534	0.0239146	0.216356	0.0342534	0.0293233	0.856068
CTCCACGATCCGATGTGCAG	CTCCACGATCCGATGTGCAGCGG	CTgCACGATCCGATGTGCAaCGG	M2:p18rCdC|p1rGdT	0.419411	0.00363519	0.00866738	0.102076	0.00413934	0.0405516	0.0358378	0	0
CTCCACGATCCGATGTGCAG	CTCCACGATCCGATGTGCAGCGG	CTgCACGAgCCGATGTGCAGCGG	M2:p18rCdC|p12rUdC	0.409717	0.0060912	0.0148669	0.168981	5.94362e-05	0.000351733	0.0237349	0.00362025	0.152528
CTCCACGATCCGATGTGCAG	CTCCACGATCCGATGTGCAGCGG	CTCCACGAgCCGATGTGCAaCGG	M2:p12rUdC|p1rGdT	0.378739	0.00505916	0.0133579	0.13026	0.00296569	0.0227675	0.0318278	8.96804e-05	0.00281767
CTCCACGATCCGATGTGCAG	CTCCACGATCCGATGTGCAGCGG	CTgCACGAgCCGATGTGCAaCGG	M3:p18rCdC|p12rUdC|p1rGdT	0.430896	0.0118897	0.027593	0.0938796	7.90599e-15	8.42141e-14	0.0225803	0.00111975	0.0495899
CTCTCGCAGCCTATTCATGC	CTCTCGCAGCCTATTCATGCCGG	CTCTCGCAGCCTATaCATGCCGG	M1:p6rUdT	0.397265	0.00970261	0.0244235	0.0941463	0.000518047	0.00550258	0.0320796	0.00316584	0.098687
CTCTCGCAGCCTATTCATGC	CTCTCGCAGCCTATTCATGCCGG	CTCTCGCAGCCTATTCAaGCCGG	M1:p3rUdT	0.427115	0.0163047	0.038174	0.0437292	0.00344048	0.078677	0.0183065	0.00640519	0.349887
CTCTCGCAGCCTATTCATGC	CTCTCGCAGCCTATTCATGCCGG	CTCTCGCAtCCTATTCATGCCGG	M1:p12rGdA	0.388995	0.0226541	0.0582375	0.0242488	0.00148211	0.0611209	0.0298276	0.00617828	0.207133
CTCTCGCAGCCTATTCATGC	CTCTCGCAGCCTATTCATGCCGG	CTCTCGCAGCCTATaCAaGCCGG	M2:p6rUdT|p3rUdT	0.42402	0.000721929	0.00170258	0.0169169	0	0	0.0170506	1.21845e-15	7.14611e-14
CTCTCGCAGCCTATTCATGC	CTCTCGCAGCCTATTCATGCCGG	CTCTCGCAtCCTATaCATGCCGG	M2:p12rGdA|p6rUdT	0.400343	0.00206862	0.0051671	0.0530936	0.00285103	0.0536981	0.0401409	0.000693107	0.0172669
CTCTCGCAGCCTATTCATGC	CTCTCGCAGCCTATTCATGCCGG	CTCTCGCAtCCTATTCAaGCCGG	M2:p12rGdA|p3rUdT	0.406047	0.000520356	0.00128152	0.028682	2.72591e-14	9.50387e-13	0.0251182	1.50255e-14	5.98191e-13
CTCTCGCAGCCTATTCATGC	CTCTCGCAGCCTATTCATGCCGG	CTCTCGCAtCCTATaCAaGCCGG	M3:p12rGdA|p6rUdT|p3rUdT	0.398743	0.00228311	0.00572578	0.00903471	0.00120794	0.1337	0.0164622	0.00282812	0.171795
CTCTGACCCAGTCCAGTAGC	CTCTGACCCAGTCCAGTAGCAGG	CTCTGACCCAGTCCAGTgGCAGG	M1:p3rAdC	0.390999	0.0339759	0.086895	0.102747	0.00783931	0.0762973	0.0893379	0.00347834	0.0389347
CTCTGACCCAGTCCAGTAGC	CTCTGACCCAGTCCAGTAGCAGG	CTtTGACCCAGTCCAGTAGCAGG	M1:p18rCdA	0.34111	0.218031	0.639182	0.217541	0.00235894	0.0108437	0.135499	0.00445639	0.0328889
CTCTGACCCAGTCCAGTAGC	CTCTGACCCAGTCCAGTAGCAGG	CTCTGtCCCAGTCCAGTAGCAGG	M1:p15rAdA	0.372691	0.225316	0.604567	0.205697	0.00888698	0.0432043	0.125965	0.00264095	0.0209657
CTCTGACCCAGTCCAGTAGC	CTCTGACCCAGTCCAGTAGCAGG	CTtTGACCCAGTCCAGTgGCAGG	M2:p18rCdA|p3rAdC	0.435592	0.00758701	0.0174177	0.173485	0.00246853	0.014229	0.105518	0	0
CTCTGACCCAGTCCAGTAGC	CTCTGACCCAGTCCAGTAGCAGG	CTtTGtCCCAGTCCAGTAGCAGG	M2:p18rCdA|p15rAdA	0.400634	0.0318311	0.0794518	0.198411	0.00537993	0.0271151	0.107525	0.00428501	0.0398513
CTCTGACCCAGTCCAGTAGC	CTCTGACCCAGTCCAGTAGCAGG	CTCTGtCCCAGTCCAGTgGCAGG	M2:p15rAdA|p3rAdC	0.429055	0.0014222	0.00331472	0.13971	0.00622151	0.0445315	0.0967332	0	0
CTCTGACCCAGTCCAGTAGC	CTCTGACCCAGTCCAGTAGCAGG	CTtTGtCCCAGTCCAGTgGCAGG	M3:p18rCdA|p15rAdA|p3rAdC	0.442947	0.00307211	0.00693561	0.0334071	0	0	0.0653873	0.00140196	0.0214408
CTCTTGTGACTTGCCACCCC	CTCTTGTGACTTGCCACCCCGGG	CTCTTGTGACgTGCCACCCCGGG	M1:p10rUdC	0.394013	0.0520824	0.132184	0.197496	0.00519931	0.0263262	0.138088	0.00567035	0.0410633
CTCTTGTGACTTGCCACCCC	CTCTTGTGACTTGCCACCCCGGG	CgCTTGTGACTTGCCACCCCGGG	M1:p19rUdC	0.24997	0.222589	0.890463	0.169741	0	0	0.124879	0.00264264	0.0211617
CTCTTGTGACTTGCCACCCC	CTCTTGTGACTTGCCACCCCGGG	CTCTTGTGgCTTGCCACCCCGGG	M1:p12rAdC	0.261868	0.168422	0.643156	0.207424	0.0125109	0.0603153	0.10915	0.00851483	0.07801
CTCTTGTGACTTGCCACCCC	CTCTTGTGACTTGCCACCCCGGG	CgCTTGTGACgTGCCACCCCGGG	M2:p19rUdC|p10rUdC	0.365763	0.0120533	0.032954	0.229004	0.00245109	0.0107033	0.153182	0.000711453	0.00464449
CTCTTGTGACTTGCCACCCC	CTCTTGTGACTTGCCACCCCGGG	CgCTTGTGgCTTGCCACCCCGGG	M2:p19rUdC|p12rAdC	0.417068	0.0202077	0.048452	0.186313	0.0014679	0.00787868	0.140241	6.60131e-14	4.70714e-13
CTCTTGTGACTTGCCACCCC	CTCTTGTGACTTGCCACCCCGGG	CTCTTGTGgCgTGCCACCCCGGG	M2:p12rAdC|p10rUdC	0.442713	0.00502558	0.0113518	0.171143	6.25098e-14	3.65249e-13	0.129174	0.00229165	0.0177408
CTCTTGTGACTTGCCACCCC	CTCTTGTGACTTGCCACCCCGGG	CgCTTGTGgCgTGCCACCCCGGG	M3:p19rUdC|p12rAdC|p10rUdC	0.419795	0.0050228	0.0119649	0.157633	5.69681e-14	3.61398e-13	0.146728	2.45347e-14	1.67212e-13
CTGAGGATACTAGTGCATAA	CTGAGGATACTAGTGCATAATGG	gTGAGGATACTAGTcCATAATGG	M2:p20rCdC|p6rGdG	0.276192	0.0188438	0.0682271	0.084689	0.00207308	0.0244787	0.0255456	0.00620764	0.243002
CTGGGCAGCGGTTTCGCCGT	CTGGGCAGCGGTTTCGCCGTGGG	aTGGGCAGCGGTTTCGCCGTGGG	M1:p20rCdT	0.311954	0.313185	1.00394	0.261484	0.15319	0.58585	0.141102	0.0842507	0.597089
CTGGGCAGCGGTTTCGCCGT	CTGGGCAGCGGTTTCGCCGTGGG	CTGGGCAGCGGTTgCGCCGTGGG	M1:p7rUdC	0.394488	0.0207054	0.0524869	0.229291	0.00663059	0.0289177	0.138997	0.0038581	0.0277567
CTGGGCAGCGGTTTCGCCGT	CTGGGCAGCGGTTTCGCCGTGGG	CTGGGgAGCGGTTTCGCCGTGGG	M1:p15rCdC	0.359838	0.350302	0.973499	0.256892	0.0105917	0.04123	0.158829	0.00947145	0.0596329
CTGGGCAGCGGTTTCGCCGT	CTGGGCAGCGGTTTCGCCGTGGG	aTGGGCAGCGGTTgCGCCGTGGG	M2:p20rCdT|p7rUdC	0.38444	0.0356163	0.0926446	0.258912	0.00622393	0.0240388	0.142629	0.00145998	0.0102362
CTGGGCAGCGGTTTCGCCGT	CTGGGCAGCGGTTTCGCCGTGGG	aTGGGgAGCGGTTTCGCCGTGGG	M2:p20rCdT|p15rCdC	0.342926	0.280596	0.818241	0.217513	0.0057843	0.0265928	0.126104	0.00420346	0.0333333
CTGGGCAGCGGTTTCGCCGT	CTGGGCAGCGGTTTCGCCGTGGG	CTGGGgAGCGGTTgCGCCGTGGG	M2:p15rCdC|p7rUdC	0.399384	0.0308907	0.0773458	0.267121	0.00572741	0.0214412	0.148465	0.00228143	0.0153668
CTGGGCAGCGGTTTCGCCGT	CTGGGCAGCGGTTTCGCCGTGGG	aTGGGgAGCGGTTgCGCCGTGGG	M3:p20rCdT|p15rCdC|p7rUdC	0.397781	0.0230901	0.0580474	0.245703	0.00344985	0.0140407	0.164516	0.00571145	0.0347168
CTGGTGGACCTGAGCCAAGC	CTGGTGGACCTGAGCCAAGCAGG	CTGGTGGACCTGgGCCAAGCAGG	M1:p8rAdC	0.425058	0.200784	0.47237	0.225382	0.0195075	0.0865533	0.127324	0.0348013	0.27333
CTGGTGGACCTGAGCCAAGC	CTGGTGGACCTGAGCCAAGCAGG	CTGGTGGACCTGAGgCAAGCAGG	M1:p6rCdC	0.49479	0.0196852	0.039785	0.166893	0.000284994	0.00170765	0.117374	0.00294594	0.0250986
CTGGTGGACCTGAGCCAAGC	CTGGTGGACCTGAGCCAAGCAGG	CTGGTGGACCTGAGCgAAGCAGG	M1:p5rCdC	0.475371	0.0369902	0.0778134	0.177977	0.00127835	0.00718267	0.131488	0.00434715	0.0330612
CTGGTGGACCTGAGCCAAGC	CTGGTGGACCTGAGCCAAGCAGG	CTGGTGGACCTGgGgCAAGCAGG	M2:p8rAdC|p6rCdC	0.494168	0.0255561	0.0517155	0.172939	0.00676908	0.0391414	0.10632	0.00620559	0.0583672
CTGGTGGACCTGAGCCAAGC	CTGGTGGACCTGAGCCAAGCAGG	CTGGTGGACCTGgGCgAAGCAGG	M2:p8rAdC|p5rCdC	0.48699	0.0122852	0.0252269	0.247662	0	0	0.148736	6.43565e-15	4.32688e-14
CTGGTGGACCTGAGCCAAGC	CTGGTGGACCTGAGCCAAGCAGG	CTGGTGGACCTGAGggAAGCAGG	M2:p6rCdC|p5rCdC	0.445368	0.00139252	0.00312668	0.201665	0.00131864	0.00653877	0.128911	0.00312231	0.0242207
CTGGTGGACCTGAGCCAAGC	CTGGTGGACCTGAGCCAAGCAGG	CTGGTGGACCTGgGggAAGCAGG	M3:p8rAdC|p6rCdC|p5rCdC	0.454982	0.0149973	0.0329623	0.218811	0.00342086	0.0156338	0.130816	0.00233332	0.0178366
CTTAGGTGTGAACTATACTC	CTTAGGTGTGAACTATACTCGGG	CTTAGGTGTGAACTtTACTCGGG	M1:p6rAdA	0.296299	0.0180863	0.0610409	0.164931	0.00672759	0.0407904	0.0838611	1.93463e-16	2.30694e-15
CTTAGGTGTGAACTATACTC	CTTAGGTGTGAACTATACTCGGG	CTTtGGTGTGAACTATACTCGGG	M1:p17rAdA	0.222724	0.189616	0.85135	0.19656	0.00120968	0.00615428	0.119829	8.60458e-15	7.18073e-14
CTTAGGTGTGAACTATACTC	CTTAGGTGTGAACTATACTCGGG	CTTAGGTGcGAACTATACTCGGG	M1:p12rUdG	0.10691	0.110051	1.02938	0.118693	0.0512603	0.431871	0.0469536	0.0543656	1.15786
CTTAGGTGTGAACTATACTC	CTTAGGTGTGAACTATACTCGGG	CTTtGGTGTGAACTtTACTCGGG	M2:p17rAdA|p6rAdA	0.272607	0	0	0.199558	0.00753968	0.0377819	0.0988021	0.00392599	0.0397359
CTTAGGTGTGAACTATACTC	CTTAGGTGTGAACTATACTCGGG	CTTtGGTGcGAACTATACTCGGG	M2:p17rAdA|p12rUdG	0.25719	0.0175673	0.0683049	0.175711	0.00332693	0.0189341	0.110565	5.23253e-15	4.73254e-14
CTTAGGTGTGAACTATACTC	CTTAGGTGTGAACTATACTCGGG	CTTAGGTGcGAACTtTACTCGGG	M2:p12rUdG|p6rAdA	0.253061	0.0130594	0.0516057	0.181164	6.13345e-16	3.38558e-15	0.125302	0	0
CTTAGGTGTGAACTATACTC	CTTAGGTGTGAACTATACTCGGG	CTTtGGTGcGAACTtTACTCGGG	M3:p17rAdA|p12rUdG|p6rAdA	0.306648	0.00030917	0.00100822	0.195976	0.00136891	0.00698509	0.11399	0	0
CTTCACGGCGGTAACGTCAG	CTTCACGGCGGTAACGTCAGCGG	CTTCACGGCGGcAACGTCAGCGG	M1:p9rUdG	0.38574	0.333522	0.864627	0.224056	0.0210323	0.0938708	0.120084	0.0229348	0.190989
CTTCACGGCGGTAACGTCAG	CTTCACGGCGGTAACGTCAGCGG	CTTCACGGCGGTAAgGTCAGCGG	M1:p6rCdC	0.493688	0.0372167	0.0753851	0.303463	0.00449763	0.014821	0.183049	0	0
CTTCACGGCGGTAACGTCAG	CTTCACGGCGGTAACGTCAGCGG	CTTCACcGCGGTAACGTCAGCGG	M1:p14rGdG	0.405662	0.146686	0.361598	0.29395	8.93409e-16	3.03932e-15	0.184316	0.00793997	0.043078
CTTCACGGCGGTAACGTCAG	CTTCACGGCGGTAACGTCAGCGG	CTTCACGGCGGcAAgGTCAGCGG	M2:p9rUdG|p6rCdC	0.513352	0.00683705	0.0133184	0.230462	0.000316624	0.00137387	0.184439	0.00317663	0.0172232
CTTCACGGCGGTAACGTCAG	CTTCACGGCGGTAACGTCAGCGG	CTTCACcGCGGcAACGTCAGCGG	M2:p14rGdG|p9rUdG	0.548572	0.0370466	0.0675328	0.284159	0.001124	0.00395553	0.186108	4.91195e-17	2.63931e-16
CTTCACGGCGGTAACGTCAG	CTTCACGGCGGTAACGTCAGCGG	CTTCACcGCGGTAAgGTCAGCGG	M2:p14rGdG|p6rCdC	0.497779	0.00826359	0.0166009	0.241301	0.00964173	0.0399573	0.167612	0.00752243	0.04488
CTTCACGGCGGTAACGTCAG	CTTCACGGCGGTAACGTCAGCGG	CTTCACcGCGGcAAgGTCAGCGG	M3:p14rGdG|p9rUdG|p6rCdC	0.546282	0.00358953	0.00657084	0.268955	0.00213094	0.00792305	0.160546	4.35567e-14	2.71304e-13
CTTCCATACTTTCTCTTCAC	CTTCCATACTTTCTCTTCACAGG	CTTCCATACgTTCTCTTCACAGG	M1:p11rUdC	0.156563	0.0163415	0.104376	0.0209844	0	0	0.0156985	0.00164074	0.104516
CTTCCATACTTTCTCTTCAC	CTTCCATACTTTCTCTTCACAGG	CTTCCATACTTTCTCTTCACAcG	M1:p-1rGdG	0.124256	0.00486709	0.0391699	0.0282366	0.00176278	0.0624287	0.031503	0.00427534	0.135712
CTTCCATACTTTCTCTTCAC	CTTCCATACTTTCTCTTCACAGG	CTTCCATACgTTCTCTTCACAcG	M2:p11rUdC|p-1rGdG	0.271697	1.46483e-15	5.39141e-15	0.0407955	0.000586462	0.0143757	0.039154	1.22241e-14	3.12206e-13
CTTCCATACTTTCTCTTCAC	CTTCCATACTTTCTCTTCACAGG	CaTCCATACgTTCTCTTCACAGG	M2:p19rUdT|p11rUdC	0.221564	0.00307699	0.0138876	0.0332472	0.000847954	0.0255045	0.0427725	1.30936e-14	3.06121e-13
CTTCCATACTTTCTCTTCAC	CTTCCATACTTTCTCTTCACAGG	CaTCCATACTTTCTCTTCACAcG	M2:p19rUdT|p-1rGdG	0.157408	0.00205083	0.0130287	0.0413577	0	0	0.0261688	3.27698e-15	1.25225e-13
CTTCCATACTTTCTCTTCAC	CTTCCATACTTTCTCTTCACAGG	CaTCCATACgTTCTCTTCACAcG	M3:p19rUdT|p11rUdC|p-1rGdG	0.155186	0	0	0.0551857	0.000264706	0.00479664	0.0254552	0	0
CTTCCTGCGTAAAGGGTTTG	CTTCCTGCGTAAAGGGTTTGAGG	CTTCCTGCGTAAcGGGTTTGAGG	M1:p8rAdG	0.484435	0.00298233	0.0061563	0.152707	2.9851e-15	1.95479e-14	0.040824	4.34264e-15	1.06375e-13
CTTCCTGCGTAAAGGGTTTG	CTTCCTGCGTAAAGGGTTTGAGG	CTTCCTGCGTAAAGGGcTTGAGG	M1:p4rUdG	0.365634	0.0840726	0.229937	0.108481	0.00400747	0.0369416	0.0423341	0.000205063	0.00484392
CTTCCTGCGTAAAGGGTTTG	CTTCCTGCGTAAAGGGTTTGAGG	CTTCCTGCcTAAAGGGTTTGAGG	M1:p12rGdG	0.375202	0.0105899	0.0282245	0.111054	8.88597e-15	8.00148e-14	0.0344935	7.63676e-15	2.21397e-13
CTTCCTGCGTAAAGGGTTTG	CTTCCTGCGTAAAGGGTTTGAGG	CTTCCTGCGTAAcGGGcTTGAGG	M2:p8rAdG|p4rUdG	0.434255	9.90859e-17	2.28175e-16	0.138834	9.22773e-17	6.64659e-16	0.0423111	6.60632e-16	1.56137e-14
CTTCCTGCGTAAAGGGTTTG	CTTCCTGCGTAAAGGGTTTGAGG	CTTCCTGCcTAAcGGGTTTGAGG	M2:p12rGdG|p8rAdG	0.392915	0	0	0.0864359	5.89311e-16	6.81789e-15	0.0303178	2.45831e-05	0.000810847
CTTCCTGCGTAAAGGGTTTG	CTTCCTGCGTAAAGGGTTTGAGG	CTTCCTGCcTAAcGGGcTTGAGG	M3:p12rGdG|p8rAdG|p4rUdG	0.433863	0.001092	0.00251693	0.142698	0	0	0.044785	0.0018279	0.0408149
CTTTAGCAACATCATTACAA	CTTTAGCAACATCATTACAATGG	CTcTAGCAACcTCATTACAATGG	M2:p18rUdG|p10rAdG	0.27713	6.22563e-16	2.24647e-15	0.0337867	1.8242e-14	5.39917e-13	0.0266752	0.00217404	0.0815004
CTTTAGCAACATCATTACAA	CTTTAGCAACATCATTACAATGG	CTTTAGCAgCcTCATTACAATGG	M2:p12rAdC|p10rAdG	0.170973	5.51896e-16	3.22797e-15	0.0582333	0	0	0.0420842	0.00691704	0.164362
CTTTAGCAACATCATTACAA	CTTTAGCAACATCATTACAATGG	CTcTAGCAgCcTCATTACAATGG	M3:p18rUdG|p12rAdC|p10rAdG	0.151364	2.50855e-17	1.65729e-16	0.105021	0	0	0.0337636	9.65573e-16	2.85981e-14
CTTTCTCATATGCTGCCCTG	CTTTCTCATATGCTGCCCTGAGG	CTTTCTCATATGCTcCCCTGAGG	M1:p6rGdG	0.248325	0.060265	0.242687	0.132984	2.80452e-15	2.10891e-14	0.101543	0.00198209	0.0195198
CTTTCTCATATGCTGCCCTG	CTTTCTCATATGCTGCCCTGAGG	CTTTCTCATATGCTGCCCgGAGG	M1:p2rUdC	0.278111	0.0949477	0.341402	0.159638	0.00157678	0.00987728	0.115764	0.00271501	0.0234529
CTTTCTCATATGCTGCCCTG	CTTTCTCATATGCTGCCCTGAGG	CTcTCTCATATGCTGCCCTGAGG	M1:p18rUdG	0.278659	0.0742441	0.266434	0.134478	3.39547e-16	2.52492e-15	0.0954876	7.4721e-16	7.8252e-15
CTTTCTCATATGCTGCCCTG	CTTTCTCATATGCTGCCCTGAGG	CTTTCTCATATGCTcCCCgGAGG	M2:p6rGdG|p2rUdC	0.357261	1.2255e-15	3.43027e-15	0.14537	4.74094e-17	3.26129e-16	0.135697	3.49119e-15	2.57279e-14
CTTTCTCATATGCTGCCCTG	CTTTCTCATATGCTGCCCTGAGG	CTcTCTCATATGCTcCCCTGAGG	M2:p18rUdG|p6rGdG	0.339764	1.59977e-05	4.70847e-05	0.096262	2.77787e-14	2.88574e-13	0.104186	5.27166e-15	5.05986e-14
CTTTCTCATATGCTGCCCTG	CTTTCTCATATGCTGCCCTGAGG	CTcTCTCATATGCTGCCCgGAGG	M2:p18rUdG|p2rUdC	0.287618	0.00112334	0.00390565	0.0835335	0.00386353	0.0462513	0.0777433	0.00383479	0.0493262
CTTTCTCATATGCTGCCCTG	CTTTCTCATATGCTGCCCTGAGG	CTcTCTCATATGCTcCCCgGAGG	M3:p18rUdG|p6rGdG|p2rUdC	0.390031	0.00103128	0.0026441	0.13148	0.00111194	0.00845706	0.102497	0	0
GAAAGGAACCCGACATACAC	GAAAGGAACCCGACATACACCGG	GAAAGGAACCCGACATACAtCGG	M1:p1rCdA	0.21039	0.0606339	0.288198	0.209396	0.0282346	0.134838	0.0868032	0.0140987	0.162421
GAAAGGAACCCGACATACAC	GAAAGGAACCCGACATACACCGG	GAAAGGAACCCGACATACACCtG	M1:p-1rGdA	0.310898	0.0824489	0.265196	0.264694	0.0251688	0.0950863	0.103772	0.00738654	0.0711804
GAAAGGAACCCGACATACAC	GAAAGGAACCCGACATACACCGG	GAgAGGAACCCGACATACACCGG	M1:p18rAdC	0.243748	0.22988	0.943104	0.223218	0.0663262	0.297137	0.107154	0.0338568	0.315964
GAAAGGAACCCGACATACAC	GAAAGGAACCCGACATACACCGG	GAAAGGAACCCGACATACAtCtG	M2:p1rCdA|p-1rGdA	0.186131	0.004014	0.0215655	0.168046	0.00797277	0.0474441	0.140811	0.0106132	0.075372
GAAAGGAACCCGACATACAC	GAAAGGAACCCGACATACACCGG	GAgAGGAACCCGACATACAtCGG	M2:p18rAdC|p1rCdA	0.292328	0.0570305	0.19509	0.23055	0.0026701	0.0115814	0.14218	8.79222e-05	0.000618386
GAAAGGAACCCGACATACAC	GAAAGGAACCCGACATACACCGG	GAgAGGAACCCGACATACACCtG	M2:p18rAdC|p-1rGdA	0.331341	0.015059	0.0454487	0.239222	0.00929282	0.038846	0.149853	0.00275834	0.0184069
GAAAGGAACCCGACATACAC	GAAAGGAACCCGACATACACCGG	GAgAGGAACCCGACATACAtCtG	M3:p18rAdC|p1rCdA|p-1rGdA	0.291541	0.0218806	0.0750515	0.211224	0.000506878	0.00239972	0.167074	1.08102e-16	6.4703e-16
GAAATAGGGCTAGAAGCCCG	GAAATAGGGCTAGAAGCCCGCGG	GAAATAGGGtTAGAAGCCCGCGG	M1:p11rCdA	0.289431	0.291414	1.00685	0.171967	0.151725	0.882291	0.0866544	0.0807688	0.932079
GAAATAGGGCTAGAAGCCCG	GAAATAGGGCTAGAAGCCCGCGG	GAtATAGGGCTAGAAGCCCGCGG	M1:p18rAdA	0.303436	0.30602	1.00852	0.212623	0.181326	0.852804	0.12895	0.103416	0.801989
GAAATAGGGCTAGAAGCCCG	GAAATAGGGCTAGAAGCCCGCGG	GAAAaAGGGCTAGAAGCCCGCGG	M1:p16rUdT	0.303611	0.30711	1.01152	0.242871	0.163242	0.672135	0.102418	0.0743739	0.726183
GAAATAGGGCTAGAAGCCCG	GAAATAGGGCTAGAAGCCCGCGG	GAtATAGGGtTAGAAGCCCGCGG	M2:p18rAdA|p11rCdA	0.24917	0.237735	0.954108	0.171332	0.114761	0.669818	0.115553	0.087435	0.756666
GAAATAGGGCTAGAAGCCCG	GAAATAGGGCTAGAAGCCCGCGG	GAtAaAGGGCTAGAAGCCCGCGG	M2:p18rAdA|p16rUdT	0.359374	0.366559	1.01999	0.220242	0.00541008	0.0245642	0.121518	0.000270173	0.00222331
GAAATAGGGCTAGAAGCCCG	GAAATAGGGCTAGAAGCCCGCGG	GAAAaAGGGtTAGAAGCCCGCGG	M2:p16rUdT|p11rCdA	0.286945	0.269796	0.940236	0.184331	0.0118721	0.0644065	0.126433	0.0345221	0.273047
GAAATAGGGCTAGAAGCCCG	GAAATAGGGCTAGAAGCCCGCGG	GAtAaAGGGtTAGAAGCCCGCGG	M3:p18rAdA|p16rUdT|p11rCdA	0.352993	0.164999	0.467429	0.213837	0.00695734	0.0325357	0.10577	0.00398699	0.0376948
GAAGTAATTGTGCTAGAGAA	GAAGTAATTGTGCTAGAGAATGG	GAgGTAATTGTGCTAGAGAATGG	M1:p18rAdC	0.18352	0.175006	0.953608	0.188171	0.00734027	0.0390084	0.121896	2.0413e-15	1.67462e-14
GAAGTAATTGTGCTAGAGAA	GAAGTAATTGTGCTAGAGAATGG	GAAGTAAaTGTGCTAGAGAATGG	M1:p13rUdT	0.116966	0.12201	1.04312	0.0863767	0.00176829	0.0204718	0.0640812	0.0102542	0.160019
GAAGTAATTGTGCTAGAGAA	GAAGTAATTGTGCTAGAGAATGG	GAgGTAAaTGTGCTAGAGAATGG	M2:p18rAdC|p13rUdT	0.0802113	0.0235005	0.292982	0.135546	0.0178221	0.131483	0.0778512	5.49839e-16	7.0627e-15
GAAGTAATTGTGCTAGAGAA	GAAGTAATTGTGCTAGAGAATGG	GAgGTAATaGTGCTAGAGAATGG	M2:p18rAdC|p12rUdT	0.189588	0.177798	0.937815	0.190958	0.0121893	0.0638327	0.109089	0.0114667	0.105113
GAAGTAATTGTGCTAGAGAA	GAAGTAATTGTGCTAGAGAATGG	GAAGTAAaaGTGCTAGAGAATGG	M2:p13rUdT|p12rUdT	0.146496	0.109506	0.747497	0.134954	0.0118652	0.0879203	0.0703891	1.17199e-16	1.66502e-15
GAAGTAATTGTGCTAGAGAA	GAAGTAATTGTGCTAGAGAATGG	GAgGTAAaaGTGCTAGAGAATGG	M3:p18rAdC|p13rUdT|p12rUdT	0.149672	0.00258146	0.0172474	0.131986	0.0104107	0.078877	0.0469083	0.0132313	0.282067
GAATTAAATGACATGTAACC	GAATTAAATGACATGTAACCCGG	GAATTAAATGAtATGTAACCCGG	M1:p9rCdA	0.141836	0.0507131	0.357549	0.105512	0.004952	0.0469329	0.0589415	0.0177392	0.300963
GAATTAAATGACATGTAACC	GAATTAAATGACATGTAACCCGG	GAATTAAATGACATGTAACgCGG	M1:p1rCdC	0.108891	0.0275107	0.252644	0.15187	0.00950661	0.0625972	0.0752095	0.00901152	0.119819
GAATTAAATGACATGTAACC	GAATTAAATGACATGTAACCCGG	GAAcTAAATGACATGTAACCCGG	M1:p17rUdG	0.18269	0.162377	0.888811	0.212301	0.0102117	0.0481003	0.110748	0.0295113	0.266472
GAATTAAATGACATGTAACC	GAATTAAATGACATGTAACCCGG	GAAcTAAATGAtATGTAACCCGG	M2:p17rUdG|p9rCdA	0.118414	0.0335231	0.283102	0.0953587	0.0016575	0.0173817	0.0872176	0.0105741	0.121238
GAATTAAATGACATGTAACC	GAATTAAATGACATGTAACCCGG	GAAcTAAATGACATGTAACgCGG	M2:p17rUdG|p1rCdC	0.26224	0.0498889	0.190241	0.192603	8.56587e-05	0.000444742	0.145441	1.29076e-17	8.8748e-17
GAATTAAATGACATGTAACC	GAATTAAATGACATGTAACCCGG	GAAcTAAATGAtATGTAACgCGG	M3:p17rUdG|p9rCdA|p1rCdC	0.300584	1.22421e-16	4.07277e-16	0.185013	1.23585e-15	6.67981e-15	0.139414	0.000576484	0.00413504
GAATTCGCCAGAAATAATAA	GAATTCGCCAGAAATAATAAGGG	GAATTCGaCAGAAATAATAAGGG	M1:p13rCdT	0.15721	0.12504	0.795372	0.0819632	0.0168678	0.205797	0.0380871	5.39256e-17	1.41585e-15
GAATTCGCCAGAAATAATAA	GAATTCGCCAGAAATAATAAGGG	GAATTCtCCAGAAATAATAtGGG	M2:p14rGdA|p1rAdA	0.170193	0.000887885	0.00521694	0.144064	3.84553e-16	2.66932e-15	0.0907102	2.824e-16	3.11321e-15
GAATTCGCCAGAAATAATAA	GAATTCGCCAGAAATAATAAGGG	GAATTCtaCAGAAATAATAAGGG	M2:p14rGdA|p13rCdT	0.162961	0.0222045	0.136257	0.149789	2.1902e-15	1.46219e-14	0.0762767	0.0129765	0.170124
GAATTCGCCAGAAATAATAA	GAATTCGCCAGAAATAATAAGGG	GAATTCGaCAGAAATAATAtGGG	M2:p13rCdT|p1rAdA	0.21885	0.0294405	0.134524	0.0955671	0.00320747	0.0335625	0.103193	0.00727847	0.0705327
GAATTCGCCAGAAATAATAA	GAATTCGCCAGAAATAATAAGGG	GAATTCtaCAGAAATAATAtGGG	M3:p14rGdA|p13rCdT|p1rAdA	0.163987	1.36523e-17	8.32523e-17	0.111721	0.0137959	0.123486	0.0577133	0	0
GACGAACTATACTAGTGGTA	GACGAACTATACTAGTGGTAAGG	GACGAACTATACTgGTGGTAAGG	M1:p7rAdC	0.146122	0.0432029	0.295663	0.0816394	0.00140484	0.0172079	0.0885977	4.31622e-17	4.87171e-16
GACGAACTATACTAGTGGTA	GACGAACTATACTAGTGGTAAGG	GACGAACTATACTAGcGGTAAGG	M1:p5rUdG	0.145375	0.0716467	0.49284	0.100614	0.0123811	0.123055	0.0631856	0.0335658	0.531225
GACGAACTATACTAGTGGTA	GACGAACTATACTAGTGGTAAGG	GACGAACTATACTAGTGtTAAGG	M1:p3rGdA	0.0647689	0.0502365	0.775626	0.109755	0.0440162	0.401039	0.0511503	0.0162064	0.31684
GACGAACTATACTAGTGGTA	GACGAACTATACTAGTGGTAAGG	GACGAACTATACTgGcGGTAAGG	M2:p7rAdC|p5rUdG	0.190957	0.00658343	0.034476	0.174328	0.00374886	0.0215047	0.107373	0	0
GACGAACTATACTAGTGGTA	GACGAACTATACTAGTGGTAAGG	GACGAACTATACTgGTGtTAAGG	M2:p7rAdC|p3rGdA	0.29383	0.0027375	0.0093166	0.217373	0.000704607	0.00324146	0.127634	0	0
GACGAACTATACTAGTGGTA	GACGAACTATACTAGTGGTAAGG	GACGAACTATACTAGcGtTAAGG	M2:p5rUdG|p3rGdA	0.160052	3.89278e-18	2.4322e-17	0.100288	0.0170683	0.170192	0.0811169	0.00013002	0.00160287
GACGAACTATACTAGTGGTA	GACGAACTATACTAGTGGTAAGG	GACGAACTATACTgGcGtTAAGG	M3:p7rAdC|p5rUdG|p3rGdA	0.215617	0.00944445	0.043802	0.150439	9.77283e-16	6.49619e-15	0.0642111	0	0
GACTGTGGGTGCCGGTTCGC	GACTGTGGGTGCCGGTTCGCTGG	GACTGTGGGTGtCGGTTCGCTGG	M1:p9rCdA	0.341635	0.207909	0.608571	0.221077	0.0684974	0.309835	0.116464	0.0443415	0.380732
GACTGTGGGTGCCGGTTCGC	GACTGTGGGTGCCGGTTCGCTGG	GACTGTGGGTGCgGGTTCGCTGG	M1:p8rCdC	0.473638	0.019342	0.040837	0.246607	0.0123277	0.0499891	0.127927	0.00302476	0.0236445
GACTGTGGGTGCCGGTTCGC	GACTGTGGGTGCCGGTTCGCTGG	GACTGTGGcTGCCGGTTCGCTGG	M1:p12rGdG	0.362438	0.176682	0.487481	0.248494	0.0144746	0.0582493	0.139694	0.0210203	0.150474
GACTGTGGGTGCCGGTTCGC	GACTGTGGGTGCCGGTTCGCTGG	GACTGTGGGTGtgGGTTCGCTGG	M2:p9rCdA|p8rCdC	0.440867	0.00639014	0.0144945	0.207775	0.00493082	0.0237316	0.119926	0.00155072	0.0129306
GACTGTGGGTGCCGGTTCGC	GACTGTGGGTGCCGGTTCGCTGG	GACTGTGGcTGtCGGTTCGCTGG	M2:p12rGdG|p9rCdA	0.445589	0.0217418	0.0487934	0.258632	1.38788e-14	5.36623e-14	0.166585	1.58273e-14	9.50108e-14
GACTGTGGGTGCCGGTTCGC	GACTGTGGGTGCCGGTTCGCTGG	GACTGTGGcTGCgGGTTCGCTGG	M2:p12rGdG|p8rCdC	0.450293	0.00562297	0.0124874	0.21237	0.00155644	0.00732891	0.116383	0.000189249	0.00162609
GACTGTGGGTGCCGGTTCGC	GACTGTGGGTGCCGGTTCGCTGG	GACTGTGGcTGtgGGTTCGCTGG	M3:p12rGdG|p9rCdA|p8rCdC	0.425845	3.03097e-17	7.11755e-17	0.196226	0.00533766	0.0272016	0.0973098	0.00779223	0.0800765
GAGAGACGGTAGTCAAGCGT	GAGAGACGGTAGTCAAGCGTCGG	GAGAGACGGTAGgCAAGCGTCGG	M1:p8rUdC	0.225651	0.186019	0.824365	0.154891	0.0688577	0.444555	0.0993891	0.0570734	0.574242
GAGAGACGGTAGTCAAGCGT	GAGAGACGGTAGTCAAGCGTCGG	GAGAGACGGTAGTCAAGCGgCGG	M1:p1rUdC	0.274757	0.140182	0.510201	0.205154	0.0368946	0.179839	0.130492	0.0173902	0.133266
GAGAGACGGTAGTCAAGCGT	GAGAGACGGTAGTCAAGCGTCGG	GAGAGACcGTAGTCAAGCGTCGG	M1:p13rGdG	0.252914	0.247686	0.979327	0.17417	0.0875277	0.502543	0.151227	0.0399174	0.263957
GAGAGACGGTAGTCAAGCGT	GAGAGACGGTAGTCAAGCGTCGG	GAGAGACGGTAGgCAAGCGgCGG	M2:p8rUdC|p1rUdC	0.428529	0.00830479	0.0193797	0.277258	0.00652156	0.0235216	0.150969	0.0113256	0.0750196
GAGAGACGGTAGTCAAGCGT	GAGAGACGGTAGTCAAGCGTCGG	GAGAGACcGTAGgCAAGCGTCGG	M2:p13rGdG|p8rUdC	0.258593	0.0861887	0.333299	0.254396	0.00788533	0.0309962	0.140758	0.00322328	0.0228995
GAGAGACGGTAGTCAAGCGT	GAGAGACGGTAGTCAAGCGTCGG	GAGAGACcGTAGTCAAGCGgCGG	M2:p13rGdG|p1rUdC	0.27741	0.059687	0.215158	0.270635	0.0022198	0.00820219	0.162179	0.00732718	0.0451795
GAGAGACGGTAGTCAAGCGT	GAGAGACGGTAGTCAAGCGTCGG	GAGAGACcGTAGgCAAGCGgCGG	M3:p13rGdG|p8rUdC|p1rUdC	0.354695	0.00398535	0.011236	0.230627	1.12261e-15	4.86764e-15	0.154336	1.02405e-15	6.6352e-15
GAGAGTGGGGTTCACAACTG	GAGAGTGGGGTTCACAACTGCGG	GAGAGTGGGGTTCACAAtTGCGG	M1:p3rCdA	0.247843	0.188558	0.760793	0.189651	0.0693161	0.365492	0.104683	0.0462262	0.441583
GAGAGTGGGGTTCACAACTG	GAGAGTGGGGTTCACAACTGCGG	GgGAGTGGGGTTCACAACTGCGG	M1:p19rAdC	0.278956	0.2928	1.04963	0.192069	0.154201	0.802841	0.124363	0.0959677	0.771676
GAGAGTGGGGTTCACAACTG	GAGAGTGGGGTTCACAACTGCGG	GAGAGTaGGGTTCACAACTGCGG	M1:p14rGdT	0.218903	0.231343	1.05683	0.167993	0.137711	0.819741	0.079842	0.0645429	0.808382
GAGAGTGGGGTTCACAACTG	GAGAGTGGGGTTCACAACTGCGG	GgGAGTGGGGTTCACAAtTGCGG	M2:p19rAdC|p3rCdA	0.22399	0.140036	0.625187	0.246861	0.0111668	0.0452352	0.134788	0.00966507	0.0717059
GAGAGTGGGGTTCACAACTG	GAGAGTGGGGTTCACAACTGCGG	GgGAGTaGGGTTCACAACTGCGG	M2:p19rAdC|p14rGdT	0.211196	0.200154	0.947719	0.167593	0.0702133	0.418951	0.091537	0.0380409	0.415579
GAGAGTGGGGTTCACAACTG	GAGAGTGGGGTTCACAACTGCGG	GAGAGTaGGGTTCACAAtTGCGG	M2:p14rGdT|p3rCdA	0.214942	0.0937057	0.435958	0.206333	0.00863834	0.041866	0.113203	0.00740441	0.0654082
GAGAGTGGGGTTCACAACTG	GAGAGTGGGGTTCACAACTGCGG	GgGAGTaGGGTTCACAAtTGCGG	M3:p19rAdC|p14rGdT|p3rCdA	0.301469	0.0526522	0.174652	0.22234	0.00299813	0.0134845	0.146806	0.00641738	0.0437132
GAGATCAGCACACTAGCAGA	GAGATCAGCACACTAGCAGATGG	GAGATCAGCACACTAGtAGATGG	M1:p4rCdA	0.323814	0.299903	0.926159	0.191011	0.100815	0.527798	0.106475	0.0433068	0.40673
GAGATCAGCACACTAGCAGA	GAGATCAGCACACTAGCAGATGG	GtGATCAGCACACTAGCAGATGG	M1:p19rAdA	0.260752	0.257401	0.987148	0.238621	0.161102	0.675139	0.131451	0.0834407	0.634769
GAGATCAGCACACTAGCAGA	GAGATCAGCACACTAGCAGATGG	GAGATCAaCACACTAGCAGATGG	M1:p13rGdT	0.243687	0.242641	0.995709	0.168944	0.159124	0.941873	0.0759974	0.0759282	0.999089
GAGATCAGCACACTAGCAGA	GAGATCAGCACACTAGCAGATGG	GtGATCAGCACACTAGtAGATGG	M2:p19rAdA|p4rCdA	0.234133	0.190557	0.813883	0.218948	4.9386e-16	2.25561e-15	0.165768	0.00365786	0.0220662
GAGATCAGCACACTAGCAGA	GAGATCAGCACACTAGCAGATGG	GtGATCAaCACACTAGCAGATGG	M2:p19rAdA|p13rGdT	0.212023	0.225477	1.06346	0.138991	0.0103404	0.0743966	0.153874	0.00730801	0.0474934
GAGATCAGCACACTAGCAGA	GAGATCAGCACACTAGCAGATGG	GAGATCAaCACACTAGtAGATGG	M2:p13rGdT|p4rCdA	0.201078	0.182789	0.909044	0.162858	0.0874911	0.537222	0.0933704	0.0371194	0.39755
GAGATCAGCACACTAGCAGA	GAGATCAGCACACTAGCAGATGG	GtGATCAaCACACTAGtAGATGG	M3:p19rAdA|p13rGdT|p4rCdA	0.204401	0.0490136	0.239791	0.12677	0.0094133	0.074255	0.105977	0.0128706	0.121447
GAGCGCCGCAACCGTGCCGT	GAGCGCCGCAACCGTGCCGTAGG	tAGCGCCGCAACCGTGCCGTAGG	M1:p20rGdA	0.318779	0.284509	0.892497	0.20079	0.146482	0.729527	0.15686	0.116477	0.742557
GAGCGCCGCAACCGTGCCGT	GAGCGCCGCAACCGTGCCGTAGG	GAGCGCCGCAACgGTGCCGTAGG	M1:p8rCdC	0.327541	0.036888	0.112621	0.239795	0.0127267	0.0530735	0.157213	0.0123425	0.0785078
GAGCGCCGCAACCGTGCCGT	GAGCGCCGCAACCGTGCCGTAGG	GAGCGCCGCAACCGcGCCGTAGG	M1:p6rUdG	0.299203	0.0662181	0.221315	0.224593	0.0254635	0.113376	0.129945	0.00865179	0.0665804
GAGCGCCGCAACCGTGCCGT	GAGCGCCGCAACCGTGCCGTAGG	tAGCGCCGCAACgGTGCCGTAGG	M2:p20rGdA|p8rCdC	0.309279	0.0360884	0.116686	0.233456	0.0102738	0.0440073	0.15551	0.00255398	0.0164232
GAGCGCCGCAACCGTGCCGT	GAGCGCCGCAACCGTGCCGTAGG	tAGCGCCGCAACCGcGCCGTAGG	M2:p20rGdA|p6rUdG	0.272961	0.0987153	0.361647	0.216989	0.0285646	0.131641	0.138722	0.00879485	0.0633991
GAGCGCCGCAACCGTGCCGT	GAGCGCCGCAACCGTGCCGTAGG	GAGCGCCGCAACgGcGCCGTAGG	M2:p8rCdC|p6rUdG	0.325354	0.00410178	0.0126071	0.230026	0.0135908	0.0590838	0.16067	0.00177331	0.011037
GAGCGCCGCAACCGTGCCGT	GAGCGCCGCAACCGTGCCGTAGG	tAGCGCCGCAACgGcGCCGTAGG	M3:p20rGdA|p8rCdC|p6rUdG	0.370748	0.0232295	0.0626558	0.227002	0.00302278	0.0133161	0.148376	0.00216612	0.0145989
GAGGACCGAGTGCTCTTAAA	GAGGACCGAGTGCTCTTAAACGG	GAGGACCGAGTGCTCTTAAgCGG	M1:p1rAdC	0.384628	0.0434246	0.1129	0.235982	0.0225473	0.0955463	0.110242	0.00758875	0.0688373
GAGGACCGAGTGCTCTTAAA	GAGGACCGAGTGCTCTTAAACGG	GAGtACCGAGTGCTCTTAAACGG	M1:p17rGdA	0.197616	0.179332	0.907478	0.170436	0.0121697	0.0714036	0.100467	0.0082877	0.0824918
GAGGACCGAGTGCTCTTAAA	GAGGACCGAGTGCTCTTAAACGG	GAGGACaGAGTGCTCTTAAACGG	M1:p14rCdT	0.238239	0.206794	0.868009	0.160577	0.0998332	0.621713	0.111836	0.056984	0.50953
GAGGACCGAGTGCTCTTAAA	GAGGACCGAGTGCTCTTAAACGG	GAGtACCGAGTGCTCTTAAgCGG	M2:p17rGdA|p1rAdC	0.409064	0.0448561	0.109656	0.24303	0.00474691	0.0195323	0.139955	3.75273e-15	2.68137e-14
GAGGACCGAGTGCTCTTAAA	GAGGACCGAGTGCTCTTAAACGG	GAGtACaGAGTGCTCTTAAACGG	M2:p17rGdA|p14rCdT	0.370646	0.0375181	0.101224	0.199618	2.3787e-15	1.19163e-14	0.108402	4.95301e-15	4.56912e-14
GAGGACCGAGTGCTCTTAAA	GAGGACCGAGTGCTCTTAAACGG	GAGGACaGAGTGCTCTTAAgCGG	M2:p14rCdT|p1rAdC	0.26367	0.0382481	0.145061	0.192712	0.00542492	0.0281504	0.103786	0.00545054	0.0525169
GAGGACCGAGTGCTCTTAAA	GAGGACCGAGTGCTCTTAAACGG	GAGtACaGAGTGCTCTTAAgCGG	M3:p17rGdA|p14rCdT|p1rAdC	0.414075	1.03471e-15	2.49885e-15	0.261088	0	0	0.134453	0.00352794	0.0262391
GAGTGACGTCTTCTACAAGT	GAGTGACGTCTTCTACAAGTAGG	GAGTGACGTCTTCgACAAGTAGG	M1:p7rUdC	0.314254	0.0100702	0.0320449	0.239684	7.09512e-16	2.9602e-15	0.136099	3.3334e-16	2.44924e-15
GAGTGACGTCTTCTACAAGT	GAGTGACGTCTTCTACAAGTAGG	GAGTGACGTCTTCTACAtGTAGG	M1:p3rAdA	0.165748	0.0707558	0.426887	0.133983	0.0252409	0.188389	0.114975	0.00694275	0.060385
GAGTGACGTCTTCTACAAGT	GAGTGACGTCTTCTACAAGTAGG	GAaTGACGTCTTCTACAAGTAGG	M1:p18rGdT	0.131171	0.123594	0.942235	0.0890117	0.0705593	0.792697	0.0721724	0.0652136	0.903581
GAGTGACGTCTTCTACAAGT	GAGTGACGTCTTCTACAAGTAGG	GAGTGACGTCTTCgACAtGTAGG	M2:p7rUdC|p3rAdA	0.333651	0.00523094	0.0156779	0.234794	0.00284084	0.0120993	0.173996	0.00794897	0.0456847
GAGTGACGTCTTCTACAAGT	GAGTGACGTCTTCTACAAGTAGG	GAaTGACGTCTTCgACAAGTAGG	M2:p18rGdT|p7rUdC	0.326646	0.00793177	0.0242825	0.194328	0	0	0.171047	5.96714e-16	3.4886e-15
GAGTGACGTCTTCTACAAGT	GAGTGACGTCTTCTACAAGTAGG	GAaTGACGTCTTCTACAtGTAGG	M2:p18rGdT|p3rAdA	0.205291	0.0441989	0.215299	0.233986	0.00293485	0.0125429	0.13228	6.79262e-16	5.13502e-15
GAGTGACGTCTTCTACAAGT	GAGTGACGTCTTCTACAAGTAGG	GAaTGACGTCTTCgACAtGTAGG	M3:p18rGdT|p7rUdC|p3rAdA	0.257981	0.012095	0.0468833	0.146372	0.0106151	0.0725216	0.154773	7.29452e-15	4.71304e-14
GAGTTTGTGCCTGCAGGCGC	GAGTTTGTGCCTGCAGGCGCAGG	GAGTTTGTGCaTGCAGGCGCAGG	M1:p10rCdT	0.330636	0.138834	0.4199	0.233312	0.0228764	0.098051	0.149507	0.0123111	0.0823446
GAGTTTGTGCCTGCAGGCGC	GAGTTTGTGCCTGCAGGCGCAGG	GAGTTTGTGCCTGgAGGCGCAGG	M1:p7rCdC	0.473986	0.00415406	0.0087641	0.255302	0.00771573	0.030222	0.168617	0.00359252	0.0213058
GAGTTTGTGCCTGCAGGCGC	GAGTTTGTGCCTGCAGGCGCAGG	GAGTTTGTGCCTGCAGGCtCAGG	M1:p2rGdA	0.324593	0.200818	0.618676	0.225139	0.0847516	0.37644	0.144564	0.0441823	0.305624
GAGTTTGTGCCTGCAGGCGC	GAGTTTGTGCCTGCAGGCGCAGG	GAGTTTGTGCaTGgAGGCGCAGG	M2:p10rCdT|p7rCdC	0.408344	0.00222642	0.00545231	0.262214	0.00386519	0.0147406	0.178766	0.00462364	0.0258641
GAGTTTGTGCCTGCAGGCGC	GAGTTTGTGCCTGCAGGCGCAGG	GAGTTTGTGCaTGCAGGCtCAGG	M2:p10rCdT|p2rGdA	0.425016	0.0202205	0.0475759	0.262291	0.00555075	0.0211625	0.163275	0.00567799	0.0347757
GAGTTTGTGCCTGCAGGCGC	GAGTTTGTGCCTGCAGGCGCAGG	GAGTTTGTGCCTGgAGGCtCAGG	M2:p7rCdC|p2rGdA	0.462829	0.00424086	0.0091629	0.274578	8.72855e-16	3.1789e-15	0.163345	2.87218e-15	1.75835e-14
GAGTTTGTGCCTGCAGGCGC	GAGTTTGTGCCTGCAGGCGCAGG	GAGTTTGTGCaTGgAGGCtCAGG	M3:p10rCdT|p7rCdC|p2rGdA	0.427789	0.000138935	0.000324775	0.273242	1.90227e-15	6.96184e-15	0.172815	6.05212e-15	3.50208e-14
GATACTTCGGATGGTAATCA	GATACTTCGGATGGTAATCATGG	GATACTTCGGAaGGTAATCATGG	M1:p9rUdT	0.0956952	0.0523797	0.547359	0.0961558	0.0128206	0.133332	0.0413395	0.00678069	0.164024
GATACTTCGGATGGTAATCA	GATACTTCGGATGGTAATCATGG	GATACTTCGGATGGTAtTCATGG	M1:p4rAdA	0.14396	0.0157922	0.109698	0.123475	0.000729015	0.00590416	0.0630624	0.00334944	0.053113
GATACTTCGGATGGTAATCA	GATACTTCGGATGGTAATCATGG	GtTACTTCGGATGGTAATCATGG	M1:p19rAdA	0.0668317	0.0718404	1.07494	0.0693687	0.0128858	0.185759	0.0521985	0.0164539	0.315217
GATACTTCGGATGGTAATCA	GATACTTCGGATGGTAATCATGG	GATACTTCGGAaGGTAtTCATGG	M2:p9rUdT|p4rAdA	0.176482	0.00925206	0.052425	0.0972515	0.0120772	0.124185	0.0538682	0.00385725	0.0716054
GATACTTCGGATGGTAATCA	GATACTTCGGATGGTAATCATGG	GtTACTTCGGAaGGTAATCATGG	M2:p19rAdA|p9rUdT	0.119349	0.0902727	0.756379	0.154944	0.00614592	0.0396653	0.0743906	0	0
GATACTTCGGATGGTAATCA	GATACTTCGGATGGTAATCATGG	GtTACTTCGGATGGTAtTCATGG	M2:p19rAdA|p4rAdA	0.324124	0.00429938	0.0132646	0.19253	6.45864e-16	3.35462e-15	0.110488	0.00433218	0.0392096
GATACTTCGGATGGTAATCA	GATACTTCGGATGGTAATCATGG	GtTACTTCGGAaGGTAtTCATGG	M3:p19rAdA|p9rUdT|p4rAdA	0.221959	4.21738e-16	1.90007e-15	0.163762	0.0148277	0.0905444	0.0906916	0.00728411	0.0803174
GATAGTGGCGTCAGACAATA	GATAGTGGCGTCAGACAATAAGG	GATAGTGGCGgCAGACAATAAGG	M1:p10rUdC	0.336111	0.0439192	0.130669	0.207106	0.0111557	0.0538646	0.105444	0.00922675	0.0875042
GATAGTGGCGTCAGACAATA	GATAGTGGCGTCAGACAATAAGG	GATAGTGGCGTCAGACAcTAAGG	M1:p3rAdG	0.304898	0.022039	0.0722833	0.143054	0.0152395	0.10653	0.0495784	3.57379e-16	7.20836e-15
GATAGTGGCGTCAGACAATA	GATAGTGGCGTCAGACAATAAGG	GATAGTGcCGTCAGACAATAAGG	M1:p13rGdG	0.20571	0.136099	0.661607	0.179891	0.000386693	0.0021496	0.100236	0.00638944	0.0637442
GATAGTGGCGTCAGACAATA	GATAGTGGCGTCAGACAATAAGG	GATAGTGGCGgCAGACAcTAAGG	M2:p10rUdC|p3rAdG	0.357639	0.00291893	0.00816168	0.216514	0.00324926	0.0150072	0.122154	0.00426527	0.034917
GATAGTGGCGTCAGACAATA	GATAGTGGCGTCAGACAATAAGG	GATAGTGcCGgCAGACAATAAGG	M2:p13rGdG|p10rUdC	0.303334	0.00362981	0.0119664	0.201125	0.00620356	0.0308443	0.129171	0.00967249	0.074881
GATAGTGGCGTCAGACAATA	GATAGTGGCGTCAGACAATAAGG	GATAGTGcCGTCAGACAcTAAGG	M2:p13rGdG|p3rAdG	0.336711	0.00382861	0.0113706	0.212937	0.000182879	0.000858841	0.0909238	0.00459737	0.0505628
GATAGTGGCGTCAGACAATA	GATAGTGGCGTCAGACAATAAGG	GATAGTGcCGgCAGACAcTAAGG	M3:p13rGdG|p10rUdC|p3rAdG	0.329958	0.00664637	0.020143	0.199503	0.0030527	0.0153016	0.0752668	0	0
GATCTAAAAGCAGTTGCTTG	GATCTAAAAGCAGTTGCTTGTGG	GATCTAAAAGCAGTTGCTTtTGG	M1:p1rGdA	0.168257	0.0376252	0.223618	0.10981	0.00504451	0.0459385	0.0851933	0.00917353	0.107679
GATCTAAAAGCAGTTGCTTG	GATCTAAAAGCAGTTGCTTGTGG	GATCTAgAAGCAGTTGCTTGTGG	M1:p14rAdC	0.193588	0.189601	0.979405	0.130742	0.0334193	0.255613	0.0804492	0.0294833	0.366484
GATCTAAAAGCAGTTGCTTG	GATCTAAAAGCAGTTGCTTGTGG	GATtTAAAAGCAGTTGCTTtTGG	M2:p17rCdA|p1rGdA	0.151777	0.0118218	0.0778888	0.0921344	0.00934631	0.101442	0.0562157	0.000305595	0.00543611
GATCTAAAAGCAGTTGCTTG	GATCTAAAAGCAGTTGCTTGTGG	GATtTAgAAGCAGTTGCTTGTGG	M2:p17rCdA|p14rAdC	0.165889	0.0485245	0.292512	0.15574	2.61238e-15	1.6774e-14	0.118265	0.00275691	0.0233113
GATCTAAAAGCAGTTGCTTG	GATCTAAAAGCAGTTGCTTGTGG	GATCTAgAAGCAGTTGCTTtTGG	M2:p14rAdC|p1rGdA	0.134693	0.00838479	0.062251	0.0808678	0.00183246	0.02266	0.0409179	0.016092	0.393276
GATCTAAAAGCAGTTGCTTG	GATCTAAAAGCAGTTGCTTGTGG	GATtTAgAAGCAGTTGCTTtTGG	M3:p17rCdA|p14rAdC|p1rGdA	0.0963269	2.00787e-15	2.08444e-14	0.0809836	0.00427913	0.0528395	0.0298235	8.13041e-16	2.72618e-14
GATGACGTTGCGCCCTCCTT	GATGACGTTGCGCCCTCCTTGGG	GATGACGTTGCtCCCTCCTTGGG	M1:p9rGdA	0.29172	0.128148	0.439285	0.185068	0.0328138	0.177307	0.095596	0.0139969	0.146417
GATGACGTTGCGCCCTCCTT	GATGACGTTGCGCCCTCCTTGGG	GcTGACGTTGCGCCCTCCTTGGG	M1:p19rAdG	0.247011	0.21864	0.885143	0.240103	0.0786418	0.327534	0.101581	0.0221615	0.218166
GATGACGTTGCGCCCTCCTT	GATGACGTTGCGCCCTCCTTGGG	GATGACGaTGCGCCCTCCTTGGG	M1:p13rUdT	0.262296	0.223704	0.852872	0.175055	0.123882	0.707675	0.0827288	0.0504936	0.610351
GATGACGTTGCGCCCTCCTT	GATGACGTTGCGCCCTCCTTGGG	GcTGACGTTGCtCCCTCCTTGGG	M2:p19rAdG|p9rGdA	0.384276	0.0648872	0.168856	0.2636	0.00298741	0.0113331	0.131763	0.00216406	0.0164239
GATGACGTTGCGCCCTCCTT	GATGACGTTGCGCCCTCCTTGGG	GcTGACGaTGCGCCCTCCTTGGG	M2:p19rAdG|p13rUdT	0.319394	0.256458	0.802952	0.284581	0.0042709	0.0150077	0.148957	0.00367833	0.024694
GATGACGTTGCGCCCTCCTT	GATGACGTTGCGCCCTCCTTGGG	GATGACGaTGCtCCCTCCTTGGG	M2:p13rUdT|p9rGdA	0.427489	0.0444878	0.104068	0.251	0.00155329	0.00618842	0.135764	2.46187e-14	1.81334e-13
GATGACGTTGCGCCCTCCTT	GATGACGTTGCGCCCTCCTTGGG	GcTGACGaTGCtCCCTCCTTGGG	M3:p19rAdG|p13rUdT|p9rGdA	0.40324	0.00523557	0.0129838	0.244992	5.41439e-14	2.21003e-13	0.137664	0.002441	0.0177315
GATGCGTAATTATACTGGGA	GATGCGTAATTATACTGGGACGG	GgTGCGTAATTATACTGGGACGG	M1:p19rAdC	0.224094	0.216332	0.96536	0.173539	0.115797	0.667271	0.102983	0.0753307	0.731486
GATGCGTAATTATACTGGGA	GATGCGTAATTATACTGGGACGG	GATGCGTAATTATACTGGGACGa	M1:p-2rGdT	0.216474	0.0147493	0.0681346	0.0978426	0.00163558	0.0167165	0.0949466	0.0187553	0.197535
GATGCGTAATTATACTGGGA	GATGCGTAATTATACTGGGACGG	GATGgGTAATTATACTGGGACGG	M1:p16rCdC	0.176642	0.151918	0.860033	0.0983164	0.0538088	0.547303	0.0928395	0.0404124	0.435293
GATGCGTAATTATACTGGGA	GATGCGTAATTATACTGGGACGG	GgTGCGTAATTATACTGGGACGa	M2:p19rAdC|p-2rGdT	0.239621	0.0742311	0.309786	0.140209	0.0221823	0.158209	0.0764551	0.00975631	0.127608
GATGCGTAATTATACTGGGA	GATGCGTAATTATACTGGGACGG	GgTGgGTAATTATACTGGGACGG	M2:p19rAdC|p16rCdC	0.15126	0.12796	0.845964	0.215769	6.91485e-16	3.20475e-15	0.0783889	0.00159336	0.0203264
GATGCGTAATTATACTGGGA	GATGCGTAATTATACTGGGACGG	GATGgGTAATTATACTGGGACGa	M2:p16rCdC|p-2rGdT	0.144545	0.0290323	0.200852	0.100096	0.00358961	0.0358617	0.0747687	0.0136325	0.182329
GATGCGTAATTATACTGGGA	GATGCGTAATTATACTGGGACGG	GgTGgGTAATTATACTGGGACGa	M3:p19rAdC|p16rCdC|p-2rGdT	0.183571	0	0	0.125696	0	0	0.069663	0	0
GATGGCTTTCCGCATAAAGG	GATGGCTTTCCGCATAAAGGCGG	GATGGCTTTCCGCATAAAcGCGG	M1:p2rGdG	0.330768	0.11396	0.344531	0.239753	0.0257121	0.107244	0.129383	0.0202546	0.156547
GATGGCTTTCCGCATAAAGG	GATGGCTTTCCGCATAAAGGCGG	GtTGGCTTTCCGCATAAAGGCGG	M1:p19rAdA	0.293376	0.282848	0.964113	0.17523	0.0837685	0.478048	0.128223	0.067254	0.52451
GATGGCTTTCCGCATAAAGG	GATGGCTTTCCGCATAAAGGCGG	GATGGCcTTCCGCATAAAGGCGG	M1:p14rUdG	0.277995	0.261383	0.940242	0.183	0.114018	0.62305	0.0961333	0.0630406	0.655762
GATGGCTTTCCGCATAAAGG	GATGGCTTTCCGCATAAAGGCGG	GtTGGCTTTCCGCATAAAcGCGG	M2:p19rAdA|p2rGdG	0.34602	0.046904	0.135553	0.257168	0	0	0.175575	0.000666724	0.00379738
GATGGCTTTCCGCATAAAGG	GATGGCTTTCCGCATAAAGGCGG	GtTGGCcTTCCGCATAAAGGCGG	M2:p19rAdA|p14rUdG	0.256468	0.207507	0.809096	0.230535	5.93443e-15	2.5742e-14	0.161325	0.000889762	0.00551534
GATGGCTTTCCGCATAAAGG	GATGGCTTTCCGCATAAAGGCGG	GATGGCcTTCCGCATAAAcGCGG	M2:p14rUdG|p2rGdG	0.276228	0.0501602	0.18159	0.216944	0.0111329	0.0513167	0.130569	0.0264271	0.2024
GATGGCTTTCCGCATAAAGG	GATGGCTTTCCGCATAAAGGCGG	GtTGGCcTTCCGCATAAAcGCGG	M3:p19rAdA|p14rUdG|p2rGdG	0.418347	1.04841e-18	2.50607e-18	0.255649	0.00454767	0.0177887	0.167891	1.09203e-16	6.50441e-16
GATTGGCTCCGAAGTGCATG	GATTGGCTCCGAAGTGCATGTGG	GATTGGCTCCGAAGTGCcTGTGG	M1:p3rAdG	0.284751	0.0937879	0.329368	0.244714	0.0206946	0.0845666	0.134125	0.0110651	0.082498
GATTGGCTCCGAAGTGCATG	GATTGGCTCCGAAGTGCATGTGG	GATTGGCTCCGAAGTGCAaGTGG	M1:p2rUdT	0.339229	0.0834522	0.246006	0.245349	0.0135811	0.055354	0.150101	0.0208711	0.139047
GATTGGCTCCGAAGTGCATG	GATTGGCTCCGAAGTGCATGTGG	GATTGGgTCCGAAGTGCATGTGG	M1:p14rCdC	0.256061	0.149609	0.584271	0.202616	0.0121798	0.060113	0.100194	0.0135609	0.135346
GATTGGCTCCGAAGTGCATG	GATTGGCTCCGAAGTGCATGTGG	GATTGGCTCCGAAGTGCcaGTGG	M2:p3rAdG|p2rUdT	0.309961	0.0024204	0.00780871	0.240052	0.00631116	0.0262908	0.154635	0.00626695	0.0405274
GATTGGCTCCGAAGTGCATG	GATTGGCTCCGAAGTGCATGTGG	GATTGGgTCCGAAGTGCcTGTGG	M2:p14rCdC|p3rAdG	0.385005	0.00408159	0.0106014	0.236741	0.000916325	0.00387058	0.158179	1.61412e-14	1.02044e-13
GATTGGCTCCGAAGTGCATG	GATTGGCTCCGAAGTGCATGTGG	GATTGGgTCCGAAGTGCAaGTGG	M2:p14rCdC|p2rUdT	0.357622	0.0114013	0.031881	0.219185	0	0	0.125564	0.00191643	0.0152626
GATTGGCTCCGAAGTGCATG	GATTGGCTCCGAAGTGCATGTGG	GATTGGgTCCGAAGTGCcaGTGG	M3:p14rCdC|p3rAdG|p2rUdT	0.362681	2.62427e-18	7.23575e-18	0.217532	0	0	0.158765	1.13887e-14	7.17328e-14
GATTGGGCGCACGAATTATT	GATTGGGCGCACGAATTATTAGG	cATTGGGCGCACGAATTATTAGG	M1:p20rGdG	0.321028	0.288628	0.899073	0.155072	0.0677267	0.436743	0.0558072	0.0204697	0.366794
GATTGGGCGCACGAATTATT	GATTGGGCGCACGAATTATTAGG	GATTGGGCGCACtAATTATTAGG	M1:p8rGdA	0.371658	0.0288547	0.0776378	0.153757	0.0022291	0.0144976	0.084299	0	0
GATTGGGCGCACGAATTATT	GATTGGGCGCACGAATTATTAGG	GATTGGGCGCACGAATTATaAGG	M1:p1rUdT	0.279216	0.0247991	0.0888166	0.155107	0.00984519	0.0634735	0.0682095	0.0219331	0.321555
GATTGGGCGCACGAATTATT	GATTGGGCGCACGAATTATTAGG	cATTGGGCGCACtAATTATTAGG	M2:p20rGdG|p8rGdA	0.247799	0.0153752	0.0620471	0.128053	0.00945692	0.0738516	0.0637274	1.4784e-15	2.31988e-14
GATTGGGCGCACGAATTATT	GATTGGGCGCACGAATTATTAGG	cATTGGGCGCACGAATTATaAGG	M2:p20rGdG|p1rUdT	0.256331	0.00605029	0.0236035	0.0790088	0.00121313	0.0153544	0.0439414	0.00496468	0.112984
GATTGGGCGCACGAATTATT	GATTGGGCGCACGAATTATTAGG	GATTGGGCGCACtAATTATaAGG	M2:p8rGdA|p1rUdT	0.28221	0.00405023	0.0143519	0.117423	6.74738e-05	0.00057462	0.0467525	0.00324999	0.0695148
GATTGGGCGCACGAATTATT	GATTGGGCGCACGAATTATTAGG	cATTGGGCGCACtAATTATaAGG	M3:p20rGdG|p8rGdA|p1rUdT	0.232108	0.00177394	0.00764271	0.121289	0	0	0.0474566	0.00751559	0.158368
GCAACTCGCAGTTGGAAAGT	GCAACTCGCAGTTGGAAAGTAGG	tCAACTCGCAGTTGGAAAGTAGG	M1:p20rGdA	0.352973	0.352956	0.999952	0.273366	0.0652904	0.238839	0.163114	0.0319072	0.195612
GCAACTCGCAGTTGGAAAGT	GCAACTCGCAGTTGGAAAGTAGG	GCAACaCGCAGTTGGAAAGTAGG	M1:p15rUdT	0.379985	0.341101	0.897671	0.247468	0.0590311	0.23854	0.137939	0.0483221	0.350316
GCAACTCGCAGTTGGAAAGT	GCAACTCGCAGTTGGAAAGTAGG	GCAACTCGaAGTTGGAAAGTAGG	M1:p12rCdT	0.333266	0.0883207	0.265016	0.261903	0.00128551	0.00490835	0.182717	0	0
GCAACTCGCAGTTGGAAAGT	GCAACTCGCAGTTGGAAAGTAGG	tCAACaCGCAGTTGGAAAGTAGG	M2:p20rGdA|p15rUdT	0.270277	0.200541	0.741984	0.192055	0.0020066	0.0104481	0.115296	0.00326158	0.0282888
GCAACTCGCAGTTGGAAAGT	GCAACTCGCAGTTGGAAAGTAGG	tCAACTCGaAGTTGGAAAGTAGG	M2:p20rGdA|p12rCdT	0.333185	0.20988	0.62992	0.227429	0.00142308	0.00625725	0.134423	5.76811e-15	4.291e-14
GCAACTCGCAGTTGGAAAGT	GCAACTCGCAGTTGGAAAGTAGG	GCAACaCGaAGTTGGAAAGTAGG	M2:p15rUdT|p12rCdT	0.339608	0.038453	0.113228	0.189104	0.000668546	0.00353533	0.1229	0.00290272	0.0236186
GCAACTCGCAGTTGGAAAGT	GCAACTCGCAGTTGGAAAGTAGG	tCAACaCGaAGTTGGAAAGTAGG	M3:p20rGdA|p15rUdT|p12rCdT	0.378836	0.0132432	0.0349577	0.250443	0.00155654	0.00621514	0.159242	0.00114147	0.00716813
GCAGCATAAGAATGGAGTTG	GCAGCATAAGAATGGAGTTGCGG	GCAGCATAAGAATGGAGaTGCGG	M1:p3rUdT	0.145227	0.136329	0.938732	0.143713	0.0797679	0.555048	0.0765318	0.0630127	0.823353
GCAGCATAAGAATGGAGTTG	GCAGCATAAGAATGGAGTTGCGG	GCAGCATAAGAATGGAGTaGCGG	M1:p2rUdT	0.225867	0.190575	0.843752	0.186464	0.111999	0.600648	0.0841066	0.0363736	0.43247
GCAGCATAAGAATGGAGTTG	GCAGCATAAGAATGGAGTTGCGG	GgAGCATAAGAATGGAGTTGCGG	M1:p19rCdC	0.244786	0.233021	0.951939	0.254557	0.130796	0.513819	0.119304	0.0385968	0.323517
GCAGCATAAGAATGGAGTTG	GCAGCATAAGAATGGAGTTGCGG	GCAGCATAAGAATGGAGaaGCGG	M2:p3rUdT|p2rUdT	0.339232	0.0438502	0.129263	0.234503	0.0168531	0.0718675	0.115903	0.000247435	0.00213484
GCAGCATAAGAATGGAGTTG	GCAGCATAAGAATGGAGTTGCGG	GgAGCATAAGAATGGAGaTGCGG	M2:p19rCdC|p3rUdT	0.226882	0.109444	0.482384	0.2529	0.01175	0.0464608	0.134781	0.0254543	0.188857
GCAGCATAAGAATGGAGTTG	GCAGCATAAGAATGGAGTTGCGG	GgAGCATAAGAATGGAGTaGCGG	M2:p19rCdC|p2rUdT	0.243351	0.143993	0.591709	0.245458	0.00234483	0.00955285	0.171205	0	0
GCAGCATAAGAATGGAGTTG	GCAGCATAAGAATGGAGTTGCGG	GgAGCATAAGAATGGAGaaGCGG	M3:p19rCdC|p3rUdT|p2rUdT	0.352197	0.00752483	0.0213654	0.245923	8.23167e-15	3.34725e-14	0.176331	2.98149e-16	1.69084e-15
GCCACCGGTATGCAAGTGAA	GCCACCGGTATGCAAGTGAAAGG	GCCACCGGTATGCAcGTGAAAGG	M1:p6rAdG	0.496727	0.0562817	0.113305	0.355223	0.0120219	0.0338434	0.217463	0.00434679	0.0199886
GCCACCGGTATGCAAGTGAA	GCCACCGGTATGCAAGTGAAAGG	GCCACCGGTATGCAAGTcAAAGG	M1:p3rGdG	0.356507	0.112218	0.31477	0.323373	0.0346081	0.107022	0.183975	0.0134033	0.0728542
GCCACCGGTATGCAAGTGAA	GCCACCGGTATGCAAGTGAAAGG	GCCACCGaTATGCAAGTGAAAGG	M1:p13rGdT	0.355529	0.336818	0.947372	0.218065	0.151481	0.694661	0.141337	0.124586	0.881484
GCCACCGGTATGCAAGTGAA	GCCACCGGTATGCAAGTGAAAGG	GCCACCGGTATGCAcGTcAAAGG	M2:p6rAdG|p3rGdG	0.470267	0.00227033	0.00482774	0.342776	0.00774514	0.0225953	0.191068	0.00971337	0.0508372
GCCACCGGTATGCAAGTGAA	GCCACCGGTATGCAAGTGAAAGG	GCCACCGaTATGCAcGTGAAAGG	M2:p13rGdT|p6rAdG	0.468776	0.0298798	0.0637401	0.367611	0.00138141	0.00375782	0.188348	0.00211512	0.0112298
GCCACCGGTATGCAAGTGAA	GCCACCGGTATGCAAGTGAAAGG	GCCACCGaTATGCAAGTcAAAGG	M2:p13rGdT|p3rGdG	0.397131	0.0981901	0.247248	0.326147	0.00352782	0.0108166	0.179921	0.00677049	0.0376303
GCCACCGGTATGCAAGTGAA	GCCACCGGTATGCAAGTGAAAGG	GCCACCGaTATGCAcGTcAAAGG	M3:p13rGdT|p6rAdG|p3rGdG	0.498213	1.59443e-15	3.2003e-15	0.361558	0.00167347	0.00462851	0.207234	2.83251e-17	1.36682e-16
GCCGAACTGTGTCACGTCGC	GCCGAACTGTGTCACGTCGCAGG	tCCGAACTGTGTCACGTCGCAGG	M1:p20rGdA	0.249124	0.235306	0.944533	0.229054	0.0253531	0.110686	0.125994	0.0352827	0.280035
GCCGAACTGTGTCACGTCGC	GCCGAACTGTGTCACGTCGCAGG	GCCGAACTGcGTCACGTCGCAGG	M1:p11rUdG	0.262828	0.166285	0.632678	0.18408	0.0507888	0.275906	0.127768	0.0393144	0.307702
GCCGAACTGTGTCACGTCGC	GCCGAACTGTGTCACGTCGCAGG	GCCGAACTGTGTCAtGTCGCAGG	M1:p6rCdA	0.332582	0.0311977	0.0938046	0.250794	0.00707536	0.0282119	0.21059	0.0062826	0.0298333
GCCGAACTGTGTCACGTCGC	GCCGAACTGTGTCACGTCGCAGG	tCCGAACTGcGTCACGTCGCAGG	M2:p20rGdA|p11rUdG	0.265437	0.169425	0.638288	0.223743	0.0060779	0.0271646	0.223858	0.00877382	0.0391937
GCCGAACTGTGTCACGTCGC	GCCGAACTGTGTCACGTCGCAGG	tCCGAACTGTGTCAtGTCGCAGG	M2:p20rGdA|p6rCdA	0.347532	0.0273718	0.0787605	0.237346	3.54505e-17	1.49362e-16	0.19411	0.000909797	0.00468702
GCCGAACTGTGTCACGTCGC	GCCGAACTGTGTCACGTCGCAGG	GCCGAACTGcGTCAtGTCGCAGG	M2:p11rUdG|p6rCdA	0.360215	0.00692478	0.019224	0.258919	0.00181509	0.00701025	0.225307	7.96943e-17	3.53714e-16
GCCGAACTGTGTCACGTCGC	GCCGAACTGTGTCACGTCGCAGG	tCCGAACTGcGTCAtGTCGCAGG	M3:p20rGdA|p11rUdG|p6rCdA	0.380207	0.00325412	0.0085588	0.258029	0	0	0.242133	0.00107583	0.00444313
GCCGATACGGTTTGCGTTCT	GCCGATACGGTTTGCGTTCTAGG	GCCGATACGGTTTGaGTTCTAGG	M1:p6rCdT	0.292511	0.00659192	0.0225356	0.115123	0.00305485	0.0265354	0.0675841	0.00399339	0.0590877
GCCGATACGGTTTGCGTTCT	GCCGATACGGTTTGCGTTCTAGG	GgCGATACGGTTTGCGTTCTAGG	M1:p19rCdC	0.219136	0.108581	0.495494	0.142552	0	0	0.0608053	0.00164384	0.0270344
GCCGATACGGTTTGCGTTCT	GCCGATACGGTTTGCGTTCTAGG	GCCcATACGGTTTGCGTTCTAGG	M1:p17rGdG	0.364313	0.0475637	0.130557	0.197306	2.18462e-14	1.10723e-13	0.136463	0.00376093	0.02756
GCCGATACGGTTTGCGTTCT	GCCGATACGGTTTGCGTTCTAGG	GgCGATACGGTTTGaGTTCTAGG	M2:p19rCdC|p6rCdT	0.319173	5.04904e-16	1.58192e-15	0.129276	0.000116043	0.000897642	0.0648923	0.00519447	0.0800475
GCCGATACGGTTTGCGTTCT	GCCGATACGGTTTGCGTTCTAGG	GgCcATACGGTTTGCGTTCTAGG	M2:p19rCdC|p17rGdG	0.360373	0.0110423	0.0306413	0.195913	4.82879e-15	2.46476e-14	0.117092	0.00110836	0.00946571
GCCGATACGGTTTGCGTTCT	GCCGATACGGTTTGCGTTCTAGG	GCCcATACGGTTTGaGTTCTAGG	M2:p17rGdG|p6rCdT	0.337686	0.00257322	0.00762015	0.146476	0.00322946	0.0220477	0.0765791	0.000780183	0.0101879
GCCGATACGGTTTGCGTTCT	GCCGATACGGTTTGCGTTCTAGG	GgCcATACGGTTTGaGTTCTAGG	M3:p19rCdC|p17rGdG|p6rCdT	0.38355	7.08357e-16	1.84684e-15	0.174911	1.11727e-15	6.38766e-15	0.108843	7.9954e-15	7.34579e-14
GCCGTCCCGCTCTCCAGATT	GCCGTCCCGCTCTCCAGATTGGG	GCCGTCCCGCTCTCCAGATgGGG	M1:p1rUdC	0.383846	0.117415	0.305892	0.244815	0.0496031	0.202614	0.158729	0.0323827	0.204013
GCCGTCCCGCTCTCCAGATT	GCCGTCCCGCTCTCCAGATTGGG	GCCGTCCCGCTCTCCAGATTGaG	M1:p-1rGdT	0.33974	0.080249	0.236207	0.221369	0.0418105	0.188872	0.11209	0.0287901	0.256848
GCCGTCCCGCTCTCCAGATT	GCCGTCCCGCTCTCCAGATTGGG	GCCGTCtCGCTCTCCAGATTGGG	M1:p14rCdA	0.325078	0.308551	0.949159	0.182011	0.126539	0.695231	0.098865	0.0479975	0.485485
GCCGTCCCGCTCTCCAGATT	GCCGTCCCGCTCTCCAGATTGGG	GCCGTCCCGCTCTCCAGATgGaG	M2:p1rUdC|p-1rGdT	0.416557	0.00835436	0.0200557	0.25385	0.0189937	0.0748227	0.126309	0.0088159	0.0697965
GCCGTCCCGCTCTCCAGATT	GCCGTCCCGCTCTCCAGATTGGG	GCCGTCtCGCTCTCCAGATgGGG	M2:p14rCdA|p1rUdC	0.390362	0.0406513	0.104137	0.238208	0.0240881	0.101122	0.137187	0.00785766	0.057277
GCCGTCCCGCTCTCCAGATT	GCCGTCCCGCTCTCCAGATTGGG	GCCGTCtCGCTCTCCAGATTGaG	M2:p14rCdA|p-1rGdT	0.351842	0.0628787	0.178713	0.249511	0.0217779	0.0872826	0.130615	0.00984219	0.0753529
GCCGTCCCGCTCTCCAGATT	GCCGTCCCGCTCTCCAGATTGGG	GCCGTCtCGCTCTCCAGATgGaG	M3:p14rCdA|p1rUdC|p-1rGdT	0.42286	0.00750946	0.0177587	0.270719	0.00628122	0.023202	0.13602	0.00254201	0.0186885
GCCGTGGCCAGACATGGCTG	GCCGTGGCCAGACATGGCTGAGG	GCCGTGGCCAGACtTGGCTGAGG	M1:p7rAdA	0.329882	0.220035	0.667009	0.225089	0.0783382	0.348033	0.146633	0.0400852	0.273372
GCCGTGGCCAGACATGGCTG	GCCGTGGCCAGACATGGCTGAGG	GCCGTGGCCAGACATtGCTGAGG	M1:p5rGdA	0.387894	0.0595985	0.153646	0.266348	0.0228017	0.0856088	0.188091	0.01643	0.0873512
GCCGTGGCCAGACATGGCTG	GCCGTGGCCAGACATGGCTGAGG	GCCaTGGCCAGACATGGCTGAGG	M1:p17rGdT	0.258794	0.258877	1.00032	0.212264	0.185873	0.875668	0.0987677	0.0925767	0.937317
GCCGTGGCCAGACATGGCTG	GCCGTGGCCAGACATGGCTGAGG	GCCGTGGCCAGACtTtGCTGAGG	M2:p7rAdA|p5rGdA	0.407409	0.0109544	0.026888	0.260583	0.0122115	0.0468621	0.155533	0.00391262	0.0251562
GCCGTGGCCAGACATGGCTG	GCCGTGGCCAGACATGGCTGAGG	GCCaTGGCCAGACtTGGCTGAGG	M2:p17rGdT|p7rAdA	0.256132	0.135423	0.528725	0.223364	0.0325135	0.145563	0.105954	0.0206816	0.195194
GCCGTGGCCAGACATGGCTG	GCCGTGGCCAGACATGGCTGAGG	GCCaTGGCCAGACATtGCTGAGG	M2:p17rGdT|p5rGdA	0.402492	0.0468392	0.116373	0.261469	0.00380817	0.0145645	0.191857	0	0
GCCGTGGCCAGACATGGCTG	GCCGTGGCCAGACATGGCTGAGG	GCCaTGGCCAGACtTtGCTGAGG	M3:p17rGdT|p7rAdA|p5rGdA	0.394975	0.0064981	0.0164519	0.256899	0.0014762	0.00574623	0.139216	1.48622e-14	1.06757e-13
GCCTCGAGTCAGAAGATTCG	GCCTCGAGTCAGAAGATTCGAGG	cCCTCGAGTCAGAAGATTCGAGG	M1:p20rGdG	0.291761	0.263621	0.903553	0.188124	0.135437	0.719933	0.089145	0.0829328	0.930313
GCCTCGAGTCAGAAGATTCG	GCCTCGAGTCAGAAGATTCGAGG	GCCTCGAGTCAGAAGgTTCGAGG	M1:p5rAdC	0.391406	0.0956447	0.244362	0.292949	0.0172052	0.0587311	0.137025	0.00895051	0.0653202
GCCTCGAGTCAGAAGATTCG	GCCTCGAGTCAGAAGATTCGAGG	GCCTCGAGcCAGAAGATTCGAGG	M1:p12rUdG	0.28343	0.254577	0.898202	0.187509	0.124773	0.665424	0.100117	0.0708972	0.708145
GCCTCGAGTCAGAAGATTCG	GCCTCGAGTCAGAAGATTCGAGG	cCCTCGAGTCAGAAGgTTCGAGG	M2:p20rGdG|p5rAdC	0.352938	0.0830102	0.235198	0.220417	0.00224919	0.0102042	0.125443	0.00256214	0.0204247
GCCTCGAGTCAGAAGATTCG	GCCTCGAGTCAGAAGATTCGAGG	cCCTCGAGcCAGAAGATTCGAGG	M2:p20rGdG|p12rUdG	0.325935	0.291639	0.894774	0.210076	0.0738519	0.351549	0.110917	0.0559828	0.504728
GCCTCGAGTCAGAAGATTCG	GCCTCGAGTCAGAAGATTCGAGG	GCCTCGAGcCAGAAGgTTCGAGG	M2:p12rUdG|p5rAdC	0.417859	0.0560842	0.134218	0.273327	0.00173402	0.00634415	0.179774	0.000493664	0.00274602
GCCTCGAGTCAGAAGATTCG	GCCTCGAGTCAGAAGATTCGAGG	cCCTCGAGcCAGAAGgTTCGAGG	M3:p20rGdG|p12rUdG|p5rAdC	0.407876	0.0223376	0.0547657	0.269554	0.000522578	0.00193867	0.129776	0.00350641	0.0270189
GCCTTAGTACGACTAGGCAT	GCCTTAGTACGACTAGGCATCGG	cCCTTAGTACGACTAGGCATCGG	M1:p20rGdG	0.224341	0.214969	0.958226	0.200225	0.159502	0.796612	0.106211	0.0746799	0.703126
GCCTTAGTACGACTAGGCAT	GCCTTAGTACGACTAGGCATCGG	GCCTTAGTACcACTAGGCATCGG	M1:p10rGdG	0.206394	0.182684	0.885122	0.186822	0.104206	0.557784	0.0792785	0.0508074	0.640873
GCCTTAGTACGACTAGGCAT	GCCTTAGTACGACTAGGCATCGG	GCgTTAGTACGACTAGGCATCGG	M1:p18rCdC	0.238385	0.229225	0.961575	0.1708	0.108674	0.636264	0.0720256	0.0571942	0.794081
GCCTTAGTACGACTAGGCAT	GCCTTAGTACGACTAGGCATCGG	cCCTTAGTACcACTAGGCATCGG	M2:p20rGdG|p10rGdG	0.23771	0.213307	0.897341	0.218364	0.0133293	0.0610415	0.114382	0.00328983	0.0287618
GCCTTAGTACGACTAGGCAT	GCCTTAGTACGACTAGGCATCGG	cCgTTAGTACGACTAGGCATCGG	M2:p20rGdG|p18rCdC	0.154413	0.148779	0.963517	0.16319	0.0223491	0.136952	0.139128	0.00240617	0.0172947
GCCTTAGTACGACTAGGCAT	GCCTTAGTACGACTAGGCATCGG	GCgTTAGTACcACTAGGCATCGG	M2:p18rCdC|p10rGdG	0.205269	0.18017	0.877725	0.198385	0.0130214	0.0656371	0.12828	0.00254946	0.0198741
GCCTTAGTACGACTAGGCAT	GCCTTAGTACGACTAGGCATCGG	cCgTTAGTACcACTAGGCATCGG	M3:p20rGdG|p18rCdC|p10rGdG	0.308591	0.0228478	0.0740391	0.220111	0.00246148	0.0111829	0.16706	0.00249474	0.0149333
GCGCAGGCCCGATACTTGGG	GCGCAGGCCCGATACTTGGGTGG	GCGCAGGCCCGtTACTTGGGTGG	M1:p9rAdA	0.407901	0.0372343	0.0912827	0.270113	0.00413152	0.0152955	0.179816	0.0115141	0.0640327
GCGCAGGCCCGATACTTGGG	GCGCAGGCCCGATACTTGGGTGG	GCGCAGGCCCGATAtTTGGGTGG	M1:p6rCdA	0.36105	0.0684619	0.189619	0.256957	0.0115911	0.0451089	0.17529	0.000854461	0.00487455
GCGCAGGCCCGATACTTGGG	GCGCAGGCCCGATACTTGGGTGG	GCGCAGGaCCGATACTTGGGTGG	M1:p13rCdT	0.294239	0.255494	0.868322	0.211046	0.113794	0.539189	0.134819	0.0782589	0.580476
GCGCAGGCCCGATACTTGGG	GCGCAGGCCCGATACTTGGGTGG	GCGCAGGCCCGtTAtTTGGGTGG	M2:p9rAdA|p6rCdA	0.393914	0.0190721	0.0484168	0.268027	0.0023901	0.00891738	0.162141	0.000372669	0.00229843
GCGCAGGCCCGATACTTGGG	GCGCAGGCCCGATACTTGGGTGG	GCGCAGGaCCGtTACTTGGGTGG	M2:p13rCdT|p9rAdA	0.41975	0.0129505	0.030853	0.269606	0.00128996	0.00478461	0.169588	0.000436893	0.0025762
GCGCAGGCCCGATACTTGGG	GCGCAGGCCCGATACTTGGGTGG	GCGCAGGaCCGATAtTTGGGTGG	M2:p13rCdT|p6rCdA	0.444199	0.0164067	0.0369354	0.297386	0.00351136	0.0118074	0.187339	0.000946395	0.00505177
GCGCAGGCCCGATACTTGGG	GCGCAGGCCCGATACTTGGGTGG	GCGCAGGaCCGtTAtTTGGGTGG	M3:p13rCdT|p9rAdA|p6rCdA	0.441442	0.012055	0.0273081	0.270502	1.03583e-14	3.8293e-14	0.156671	0.00116675	0.00744712
GCGGAATAGACGCGGCCCGG	GCGGAATAGACGCGGCCCGGTGG	GCGGAATAGtCGCGGCCCGGTGG	M1:p11rAdA	0.282659	0.241855	0.85564	0.216427	0.0870626	0.402272	0.119255	0.0406412	0.340792
GCGGAATAGACGCGGCCCGG	GCGGAATAGACGCGGCCCGGTGG	GCGGAATAGACGCGGCCaGGTGG	M1:p3rCdT	0.292469	0.212417	0.726288	0.239892	0.0746516	0.311188	0.152919	0.0443798	0.290218
GCGGAATAGACGCGGCCCGG	GCGGAATAGACGCGGCCCGGTGG	GCGGAATAGACGCGGCCCGcTGG	M1:p1rGdG	0.320929	0.116723	0.363704	0.30497	0.0521772	0.171089	0.197502	0.0327061	0.165599
GCGGAATAGACGCGGCCCGG	GCGGAATAGACGCGGCCCGGTGG	GCGGAATAGtCGCGGCCaGGTGG	M2:p11rAdA|p3rCdT	0.452047	0.0390874	0.0864676	0.30424	0.00655259	0.0215376	0.195218	0.00827115	0.0423688
GCGGAATAGACGCGGCCCGG	GCGGAATAGACGCGGCCCGGTGG	GCGGAATAGtCGCGGCCCGcTGG	M2:p11rAdA|p1rGdG	0.502486	0.0165409	0.0329181	0.3301	0.00645369	0.0195507	0.184287	0.00421387	0.0228658
GCGGAATAGACGCGGCCCGG	GCGGAATAGACGCGGCCCGGTGG	GCGGAATAGACGCGGCCaGcTGG	M2:p3rCdT|p1rGdG	0.507296	0.00819445	0.0161532	0.307573	0.0154197	0.0501334	0.222101	0.00257224	0.0115814
GCGGAATAGACGCGGCCCGG	GCGGAATAGACGCGGCCCGGTGG	GCGGAATAGtCGCGGCCaGcTGG	M3:p11rAdA|p3rCdT|p1rGdG	0.402613	0.00203601	0.00505698	0.274821	0.00115402	0.00419915	0.216103	0.00250958	0.0116129
GCGGGTCGGTAGTAGATCAC	GCGGGTCGGTAGTAGATCACAGG	GCGGGTCGGTcGTAGATCACAGG	M1:p10rAdG	0.337328	0.301776	0.894607	0.214919	0.104605	0.486717	0.110273	0.0600893	0.544913
GCGGGTCGGTAGTAGATCAC	GCGGGTCGGTAGTAGATCACAGG	GCGGGTCGGTAGTcGATCACAGG	M1:p7rAdG	0.269427	0.138373	0.513581	0.240027	0.0308058	0.128343	0.12812	0.013999	0.109265
GCGGGTCGGTAGTAGATCAC	GCGGGTCGGTAGTAGATCACAGG	GCGcGTCGGTAGTAGATCACAGG	M1:p17rGdG	0.359479	0.346405	0.963633	0.232472	0.0703124	0.302456	0.1256	0.0525924	0.418728
GCGGGTCGGTAGTAGATCAC	GCGGGTCGGTAGTAGATCACAGG	GCGGGTCGGTcGTcGATCACAGG	M2:p10rAdG|p7rAdG	0.379879	0.0150134	0.0395215	0.265986	0.00128714	0.00483912	0.175939	0.00642038	0.0364921
GCGGGTCGGTAGTAGATCAC	GCGGGTCGGTAGTAGATCACAGG	GCGcGTCGGTcGTAGATCACAGG	M2:p17rGdG|p10rAdG	0.327237	0.0669999	0.204744	0.256763	0.00371374	0.0144637	0.163003	0.0032341	0.0198407
GCGGGTCGGTAGTAGATCAC	GCGGGTCGGTAGTAGATCACAGG	GCGcGTCGGTAGTcGATCACAGG	M2:p17rGdG|p7rAdG	0.348033	0.016116	0.0463059	0.202584	0.00362872	0.0179122	0.16242	2.02537e-14	1.247e-13
GCGGGTCGGTAGTAGATCAC	GCGGGTCGGTAGTAGATCACAGG	GCGcGTCGGTcGTcGATCACAGG	M3:p17rGdG|p10rAdG|p7rAdG	0.418977	0.00197289	0.00470884	0.303861	1.06594e-14	3.50797e-14	0.184749	0.00130044	0.00703893
GCGTATTCAAGACAGAAATA	GCGTATTCAAGACAGAAATATGG	GCcTATTCAAGACAGAAATATGG	M1:p18rGdG	0.100488	0.0905387	0.900988	0.106485	4.6657e-16	4.38154e-15	0.0621732	0.00702845	0.113046
GCGTATTCAAGACAGAAATA	GCGTATTCAAGACAGAAATATGG	GCGTgTTCAAGACAGAAATATGG	M1:p16rAdC	0.131454	0.125647	0.955823	0.0955904	0.00457405	0.0478505	0.050994	0.000762015	0.0149432
GCGTATTCAAGACAGAAATA	GCGTATTCAAGACAGAAATATGG	GCGTATgCAAGACAGAAATATGG	M1:p14rUdC	0.186401	0.160402	0.860519	0.104708	0.0531194	0.507309	0.051247	0.0521742	1.01809
GCGTATTCAAGACAGAAATA	GCGTATTCAAGACAGAAATATGG	GCGTgTgCAAGACAGAAATATGG	M2:p16rAdC|p14rUdC	0.241833	0.040684	0.168232	0.162184	6.66111e-18	4.10714e-17	0.134276	0.0087041	0.0648226
GCGTATTCAAGACAGAAATA	GCGTATTCAAGACAGAAATATGG	GCcTgTgCAAGACAGAAATATGG	M3:p18rGdG|p16rAdC|p14rUdC	0.175104	0.000281791	0.00160928	0.0958295	0.00426342	0.0444896	0.0493062	0.0130653	0.264982
GCTACGGCTCTCATCAGCCA	GCTACGGCTCTCATCAGCCAGGG	GCTACGGCTCTCATgAGCCAGGG	M1:p6rCdC	0.385123	0.0120139	0.0311949	0.293363	0.00195903	0.00667784	0.178976	0.0048197	0.0269293
GCTACGGCTCTCATCAGCCA	GCTACGGCTCTCATCAGCCAGGG	GCTACGGCTCTCATCAcCCAGGG	M1:p4rGdG	0.367974	0.0836306	0.227273	0.302683	0.0212388	0.0701686	0.18512	0.00786748	0.0424994
GCTACGGCTCTCATCAGCCA	GCTACGGCTCTCATCAGCCAGGG	GCTAaGGCTCTCATCAGCCAGGG	M1:p16rCdT	0.306609	0.279944	0.913032	0.228238	0.0850102	0.372463	0.127202	0.0680621	0.53507
GCTACGGCTCTCATCAGCCA	GCTACGGCTCTCATCAGCCAGGG	GCTACGGCTCTCATgAcCCAGGG	M2:p6rCdC|p4rGdG	0.45429	0.00263922	0.00580955	0.303271	0.00532223	0.0175494	0.206429	6.01908e-17	2.91581e-16
GCTACGGCTCTCATCAGCCA	GCTACGGCTCTCATCAGCCAGGG	GCTAaGGCTCTCATgAGCCAGGG	M2:p16rCdT|p6rCdC	0.400543	0.00235061	0.00586854	0.276874	0.00162532	0.00587026	0.1514	0.0144036	0.0951359
GCTACGGCTCTCATCAGCCA	GCTACGGCTCTCATCAGCCAGGG	GCTAaGGCTCTCATCAcCCAGGG	M2:p16rCdT|p4rGdG	0.452353	0.026878	0.0594183	0.310301	1.78848e-15	5.76371e-15	0.197842	0	0
GCTACGGCTCTCATCAGCCA	GCTACGGCTCTCATCAGCCAGGG	GCTAaGGCTCTCATgAcCCAGGG	M3:p16rCdT|p6rCdC|p4rGdG	0.412166	3.89912e-17	9.46008e-17	0.301355	0.000270879	0.000898871	0.177675	7.32161e-16	4.12078e-15
GCTCCCCTGAAAGCTAGCCA	GCTCCCCTGAAAGCTAGCCATGG	GCTCCCCTGtAAGCTAGCCATGG	M1:p11rAdA	0.209646	0.190603	0.909167	0.142771	0.0596858	0.418052	0.0827417	0.0411075	0.496817
GCTCCCCTGAAAGCTAGCCA	GCTCCCCTGAAAGCTAGCCATGG	GCTCCCCTGAAAGCTcGCCATGG	M1:p5rAdG	0.364887	0.00613541	0.0168146	0.237315	0.00576619	0.0242977	0.112065	0.00210647	0.0187968
GCTCCCCTGAAAGCTAGCCA	GCTCCCCTGAAAGCTAGCCATGG	GCTCCgCTGAAAGCTAGCCATGG	M1:p15rCdC	0.243507	0.226711	0.931023	0.159215	0.0825786	0.51866	0.0772406	0.0555677	0.719409
GCTCCCCTGAAAGCTAGCCA	GCTCCCCTGAAAGCTAGCCATGG	GCTCCCCTGtAAGCTcGCCATGG	M2:p11rAdA|p5rAdG	0.341929	0.00627733	0.0183586	0.216603	0.000587566	0.00271264	0.143083	0	0
GCTCCCCTGAAAGCTAGCCA	GCTCCCCTGAAAGCTAGCCATGG	GCTCCgCTGtAAGCTAGCCATGG	M2:p15rCdC|p11rAdA	0.269178	0.0528517	0.196345	0.214725	0.00579972	0.02701	0.10235	2.63157e-16	2.57115e-15
GCTCCCCTGAAAGCTAGCCA	GCTCCCCTGAAAGCTAGCCATGG	GCTCCgCTGAAAGCTcGCCATGG	M2:p15rCdC|p5rAdG	0.381011	0.00524747	0.0137725	0.263344	0.00354538	0.0134629	0.134974	0.000649696	0.0048135
GCTCCCCTGAAAGCTAGCCA	GCTCCCCTGAAAGCTAGCCATGG	GCTCCgCTGtAAGCTcGCCATGG	M3:p15rCdC|p11rAdA|p5rAdG	0.342834	4.41594e-15	1.28807e-14	0.209601	0	0	0.104165	0.00244789	0.0235
GCTGCAGACTGCAAAGTATT	GCTGCAGACTGCAAAGTATTGGG	GCTGCAGACTGCAAAGgATTGGG	M1:p4rUdC	0.388229	0.0275395	0.0709363	0.236149	0.0094087	0.0398422	0.097595	3.99239e-15	4.09078e-14
GCTGCAGACTGCAAAGTATT	GCTGCAGACTGCAAAGTATTGGG	GCTGCAGACTGCAAAGTtTTGGG	M1:p3rAdA	0.386617	0.0279701	0.0723457	0.204731	0.018684	0.0912611	0.0904764	0.00224243	0.0247847
GCTGCAGACTGCAAAGTATT	GCTGCAGACTGCAAAGTATTGGG	GCTaCAGACTGCAAAGTATTGGG	M1:p17rGdT	0.0842244	0.0977121	1.16014	0.0824983	0.0432389	0.524118	0.0312251	0.0262585	0.840943
GCTGCAGACTGCAAAGTATT	GCTGCAGACTGCAAAGTATTGGG	GCTGCAGACTGCAAAGgtTTGGG	M2:p4rUdC|p3rAdA	0.450287	0.00262193	0.00582279	0.247463	1.36262e-17	5.50636e-17	0.104536	0.000658047	0.00629491
GCTGCAGACTGCAAAGTATT	GCTGCAGACTGCAAAGTATTGGG	GCTaCAGACTGCAAAGgATTGGG	M2:p17rGdT|p4rUdC	0.366301	0.029811	0.0813841	0.217195	0.0111868	0.0515057	0.0961801	0.00218334	0.0227005
GCTGCAGACTGCAAAGTATT	GCTGCAGACTGCAAAGTATTGGG	GCTaCAGACTGCAAAGTtTTGGG	M2:p17rGdT|p3rAdA	0.36129	0.0175897	0.0486859	0.192751	0.00562743	0.0291954	0.0991472	0.000821676	0.00828743
GCTGCAGACTGCAAAGTATT	GCTGCAGACTGCAAAGTATTGGG	GCTaCAGACTGCAAAGgtTTGGG	M3:p17rGdT|p4rUdC|p3rAdA	0.37217	0.00198209	0.00532577	0.222316	0.00144989	0.00652177	0.0967464	0	0
GCTGGTAAATGCTGCGAGCT	GCTGGTAAATGCTGCGAGCTTGG	GCTGGTAAATGCTGCcAGCTTGG	M1:p5rGdG	0.386624	0.00340111	0.00879693	0.238476	0.00361111	0.0151425	0.125184	0.00245757	0.0196316
GCTGGTAAATGCTGCGAGCT	GCTGGTAAATGCTGCGAGCTTGG	GCTGGTAAATGCTGCGAGCcTGG	M1:p1rUdG	0.358706	0.0641088	0.178722	0.226326	0.0278637	0.123113	0.141141	0.00824143	0.0583914
GCTGGTAAATGCTGCGAGCT	GCTGGTAAATGCTGCGAGCTTGG	GCgGGTAAATGCTGCGAGCTTGG	M1:p18rUdC	0.327193	0.225436	0.689	0.214305	0.00208911	0.0097483	0.145414	0.0047886	0.0329309
GCTGGTAAATGCTGCGAGCT	GCTGGTAAATGCTGCGAGCTTGG	GCTGGTAAATGCTGCcAGCcTGG	M2:p5rGdG|p1rUdG	0.425294	3.31044e-17	7.78387e-17	0.23879	0.00239954	0.0100488	0.165689	5.88865e-15	3.55404e-14
GCTGGTAAATGCTGCGAGCT	GCTGGTAAATGCTGCGAGCTTGG	GCgGGTAAATGCTGCcAGCTTGG	M2:p18rUdC|p5rGdG	0.400182	0.00318193	0.00795119	0.262146	0	0	0.173913	0.00375805	0.0216089
GCTGGTAAATGCTGCGAGCT	GCTGGTAAATGCTGCGAGCTTGG	GCgGGTAAATGCTGCGAGCcTGG	M2:p18rUdC|p1rUdG	0.363379	0.0226012	0.0621973	0.270638	0.0063242	0.0233678	0.145339	0.00761332	0.052383
GCTGGTAAATGCTGCGAGCT	GCTGGTAAATGCTGCGAGCTTGG	GCgGGTAAATGCTGCcAGCcTGG	M3:p18rUdC|p5rGdG|p1rUdG	0.448081	0	0	0.271654	4.02309e-15	1.48096e-14	0.155773	4.58672e-16	2.9445e-15
GGAAACGTTCTACTCAGCCT	GGAAACGTTCTACTCAGCCTAGG	GGAAACGTTCTACTCAGCtTAGG	M1:p2rCdA	0.211636	0.0426937	0.201731	0.121675	0.00599691	0.0492863	0.111727	0.00862266	0.0771759
GGAAACGTTCTACTCAGCCT	GGAAACGTTCTACTCAGCCTAGG	GGAcACGTTCTACTCAGCCTAGG	M1:p17rAdG	0.228834	0.21709	0.948678	0.219008	0.006129	0.0279853	0.0770765	0.0363088	0.471075
GGAAACGTTCTACTCAGCCT	GGAAACGTTCTACTCAGCCTAGG	GGAAAtGTTCTACTCAGCCTAGG	M1:p15rCdA	0.18058	0.154215	0.854	0.150201	0.04475	0.297933	0.077428	0.0289494	0.373888
GGAAACGTTCTACTCAGCCT	GGAAACGTTCTACTCAGCCTAGG	GGAcACGTTCTACTCAGCtTAGG	M2:p17rAdG|p2rCdA	0.275844	0.0179066	0.0649154	0.164314	0.00357758	0.0217729	0.0824399	0.00148194	0.0179761
GGAAACGTTCTACTCAGCCT	GGAAACGTTCTACTCAGCCTAGG	GGAcAtGTTCTACTCAGCCTAGG	M2:p17rAdG|p15rCdA	0.211542	0.0441024	0.20848	0.142622	3.09496e-15	2.17005e-14	0.0843084	0.000320423	0.00380061
GGAAACGTTCTACTCAGCCT	GGAAACGTTCTACTCAGCCTAGG	GGAAAtGTTCTACTCAGCtTAGG	M2:p15rCdA|p2rCdA	0.227416	0.0240047	0.105554	0.171578	0.00446098	0.0259997	0.0629769	0.00547458	0.0869301
GGAAACGTTCTACTCAGCCT	GGAAACGTTCTACTCAGCCTAGG	GGAcAtGTTCTACTCAGCtTAGG	M3:p17rAdG|p15rCdA|p2rCdA	0.204934	5.90216e-16	2.88003e-15	0.129677	0	0	0.064234	0	0
GGACGGACTTCCCCAGCTAA	GGACGGACTTCCCCAGCTAACGG	GGACGGACTTCCCCAGCTcACGG	M1:p2rAdG	0.314288	0.0721758	0.229648	0.250872	0.0255439	0.10182	0.160157	0.0120877	0.0754741
GGACGGACTTCCCCAGCTAA	GGACGGACTTCCCCAGCTAACGG	GGACGGACTTCCCCAGCTAACtG	M1:p-1rGdA	0.332861	0.0306854	0.0921868	0.242705	0.015804	0.0651162	0.128472	0.00614036	0.0477954
GGACGGACTTCCCCAGCTAA	GGACGGACTTCCCCAGCTAACGG	GGAtGGACTTCCCCAGCTAACGG	M1:p17rCdA	0.391879	0.378201	0.965097	0.260315	0.232125	0.891708	0.131142	0.0923244	0.704002
GGACGGACTTCCCCAGCTAA	GGACGGACTTCCCCAGCTAACGG	GGACGGACTTCCCCAGCTcACtG	M2:p2rAdG|p-1rGdA	0.362225	0.0111913	0.030896	0.244329	0.0195206	0.0798946	0.148121	0.00601264	0.0405927
GGACGGACTTCCCCAGCTAA	GGACGGACTTCCCCAGCTAACGG	GGAtGGACTTCCCCAGCTcACGG	M2:p17rCdA|p2rAdG	0.391567	0.0401551	0.10255	0.231687	0.00769297	0.0332041	0.14909	0.00271934	0.0182396
GGACGGACTTCCCCAGCTAA	GGACGGACTTCCCCAGCTAACGG	GGAtGGACTTCCCCAGCTAACtG	M2:p17rCdA|p-1rGdA	0.345175	0.0119776	0.0347	0.253553	0.0105829	0.0417384	0.142489	0.00107703	0.00755868
GGACGGACTTCCCCAGCTAA	GGACGGACTTCCCCAGCTAACGG	GGAtGGACTTCCCCAGCTcACtG	M3:p17rCdA|p2rAdG|p-1rGdA	0.374532	0.00841929	0.0224795	0.236826	0.00989896	0.0417985	0.139693	0.000331878	0.00237577
GGACTAGGGCCCCGGAGGAT	GGACTAGGGCCCCGGAGGATAGG	GGACTAGGGCCtCGGAGGATAGG	M1:p9rCdA	0.348027	0.36347	1.04437	0.261848	0.234433	0.8953	0.144729	0.116095	0.802159
GGACTAGGGCCCCGGAGGAT	GGACTAGGGCCCCGGAGGATAGG	GGACTAGGGCCCCGGtGGATAGG	M1:p5rAdA	0.348271	0.189911	0.545298	0.282346	0.0398623	0.141183	0.168656	0.0158799	0.0941556
GGACTAGGGCCCCGGAGGAT	GGACTAGGGCCCCGGAGGATAGG	GGACTAGGcCCCCGGAGGATAGG	M1:p12rGdG	0.3562	0.357672	1.00413	0.268247	0.221847	0.827023	0.138635	0.0986331	0.711457
GGACTAGGGCCCCGGAGGAT	GGACTAGGGCCCCGGAGGATAGG	GGACTAGGGCCtCGGtGGATAGG	M2:p9rCdA|p5rAdA	0.391814	0.0205856	0.0525392	0.266223	0.00419538	0.0157589	0.15798	0.000349717	0.00221369
GGACTAGGGCCCCGGAGGAT	GGACTAGGGCCCCGGAGGATAGG	GGACTAGGcCCtCGGAGGATAGG	M2:p12rGdG|p9rCdA	0.390676	0.388611	0.994716	0.28881	0.143086	0.495432	0.148916	0.0860118	0.577584
GGACTAGGGCCCCGGAGGAT	GGACTAGGGCCCCGGAGGATAGG	GGACTAGGcCCCCGGtGGATAGG	M2:p12rGdG|p5rAdA	0.451851	0.0143066	0.0316621	0.321632	0.00131552	0.00409014	0.168572	0.000631984	0.00374904
GGACTAGGGCCCCGGAGGAT	GGACTAGGGCCCCGGAGGATAGG	GGACTAGGcCCtCGGtGGATAGG	M3:p12rGdG|p9rCdA|p5rAdA	0.409875	0.00568572	0.0138718	0.253917	0.00154512	0.00608514	0.137517	1.34152e-14	9.75533e-14
GGAGGAACTATGAAGATCAG	GGAGGAACTATGAAGATCAGGGG	aGAGGAACTATGAAGATCAGGGG	M1:p20rGdT	0.273464	0.283773	1.0377	0.192776	0.178434	0.925605	0.0787454	0.0716348	0.909702
GGAGGAACTATGAAGATCAG	GGAGGAACTATGAAGATCAGGGG	GGAGGAACTATtAAGATCAGGGG	M1:p9rGdA	0.135785	0.107997	0.795348	0.0947261	0.0234437	0.247489	0.0976786	0.0177966	0.182195
GGAGGAACTATGAAGATCAG	GGAGGAACTATGAAGATCAGGGG	GGAGGAACTATGtAGATCAGGGG	M1:p8rAdA	0.118569	0.124634	1.05115	0.112623	0.0593184	0.526701	0.0435221	0.0363214	0.834552
GGAGGAACTATGAAGATCAG	GGAGGAACTATGAAGATCAGGGG	aGAGGAACTATtAAGATCAGGGG	M2:p20rGdT|p9rGdA	0.129671	0.0938671	0.723888	0.126176	0.0159655	0.126533	0.0706462	0.00585817	0.0829227
GGAGGAACTATGAAGATCAG	GGAGGAACTATGAAGATCAGGGG	aGAGGAACTATGtAGATCAGGGG	M2:p20rGdT|p8rAdA	0.180257	0.167361	0.928456	0.169106	0.0555065	0.328236	0.0868055	0.022473	0.258889
GGAGGAACTATGAAGATCAG	GGAGGAACTATGAAGATCAGGGG	GGAGGAACTATttAGATCAGGGG	M2:p9rGdA|p8rAdA	0.255444	0.0346515	0.135652	0.186269	0.00737463	0.0395913	0.121064	0.0122886	0.101505
GGAGGAACTATGAAGATCAG	GGAGGAACTATGAAGATCAGGGG	aGAGGAACTATttAGATCAGGGG	M3:p20rGdT|p9rGdA|p8rAdA	0.228184	0.0208483	0.0913662	0.159276	0.00305897	0.0192055	0.12255	0.00123157	0.0100495
GGATAGCGCGCGGTCTCAGA	GGATAGCGCGCGGTCTCAGAAGG	GGATAGCGCGtGGTCTCAGAAGG	M1:p10rCdA	0.276086	0.147382	0.533827	0.190881	0.0403704	0.211495	0.14843	0.0227284	0.153126
GGATAGCGCGCGGTCTCAGA	GGATAGCGCGCGGTCTCAGAAGG	GGATtGCGCGCGGTCTCAGAAGG	M1:p16rAdA	0.281075	0.234382	0.833877	0.225288	0.0110582	0.0490849	0.152491	0.000578877	0.00379615
GGATAGCGCGCGGTCTCAGA	GGATAGCGCGCGGTCTCAGAAGG	GGATAtCGCGCGGTCTCAGAAGG	M1:p15rGdA	0.269154	0.256946	0.954644	0.208071	0.0279313	0.134239	0.14257	0.0268405	0.188261
GGATAGCGCGCGGTCTCAGA	GGATAGCGCGCGGTCTCAGAAGG	GGATtGCGCGtGGTCTCAGAAGG	M2:p16rAdA|p10rCdA	0.326263	0.034751	0.106512	0.228299	0.00278763	0.0122104	0.157532	0.00974496	0.06186
GGATAGCGCGCGGTCTCAGA	GGATAGCGCGCGGTCTCAGAAGG	GGATttCGCGCGGTCTCAGAAGG	M2:p16rAdA|p15rGdA	0.252585	0.0959469	0.37986	0.217731	0.000875677	0.00402183	0.173069	2.99853e-15	1.73256e-14
GGATAGCGCGCGGTCTCAGA	GGATAGCGCGCGGTCTCAGAAGG	GGATAtCGCGtGGTCTCAGAAGG	M2:p15rGdA|p10rCdA	0.298779	0.0552997	0.185086	0.220187	0.00281183	0.0127702	0.16882	0.00192354	0.011394
GGATAGCGCGCGGTCTCAGA	GGATAGCGCGCGGTCTCAGAAGG	GGATttCGCGtGGTCTCAGAAGG	M3:p16rAdA|p15rGdA|p10rCdA	0.362927	0.00734529	0.020239	0.202803	0.00189657	0.00935178	0.156664	0.012528	0.0799672
GGATCTGCGGAACTCTGACT	GGATCTGCGGAACTCTGACTAGG	GGATCTGCGGAACcCTGACTAGG	M1:p7rUdG	0.249825	0.187988	0.75248	0.187884	0.0557559	0.296758	0.112273	0.0240993	0.214649
GGATCTGCGGAACTCTGACT	GGATCTGCGGAACTCTGACTAGG	GGATCcGCGGAACTCTGACTAGG	M1:p15rUdG	0.224659	0.219184	0.975631	0.177257	0.139791	0.788635	0.073589	0.0599109	0.814128
GGATCTGCGGAACTCTGACT	GGATCTGCGGAACTCTGACTAGG	GGATCTcCGGAACTCTGACTAGG	M1:p14rGdG	0.188725	0.177285	0.939383	0.136463	0.10594	0.776326	0.0868912	0.0658047	0.757323
GGATCTGCGGAACTCTGACT	GGATCTGCGGAACTCTGACTAGG	GGATCcGCGGAACcCTGACTAGG	M2:p15rUdG|p7rUdG	0.229887	0.0978357	0.425581	0.209791	0.0124897	0.0595339	0.130768	0.00898226	0.0686886
GGATCTGCGGAACTCTGACT	GGATCTGCGGAACTCTGACTAGG	GGATCccCGGAACTCTGACTAGG	M2:p15rUdG|p14rGdG	0.234961	0.218775	0.931112	0.206168	0.124501	0.603878	0.100551	0.0642089	0.638573
GGATCTGCGGAACTCTGACT	GGATCTGCGGAACTCTGACTAGG	GGATCTcCGGAACcCTGACTAGG	M2:p14rGdG|p7rUdG	0.314268	0.0900082	0.286406	0.252133	0.00529477	0.0209999	0.137765	0.00288441	0.0209373
GGATCTGCGGAACTCTGACT	GGATCTGCGGAACTCTGACTAGG	GGATCccCGGAACcCTGACTAGG	M3:p15rUdG|p14rGdG|p7rUdG	0.353206	0.0358963	0.10163	0.254844	1.48611e-15	5.83142e-15	0.124398	1.46452e-16	1.17728e-15
GGCACAAGGGGGGATTGGTA	GGCACAAGGGGGGATTGGTAGGG	GGCACAAGGGGGGATTGcTAGGG	M1:p3rGdG	0.332461	0.220954	0.664601	0.217013	0.110997	0.511475	0.123073	0.0832348	0.676307
GGCACAAGGGGGGATTGGTA	GGCACAAGGGGGGATTGGTAGGG	GGCACAAGGGGGGATTGGTAGGa	M1:p-2rGdT	0.400966	0.0919755	0.229385	0.250187	0.0436774	0.174579	0.13055	0.0226031	0.173137
GGCACAAGGGGGGATTGGTA	GGCACAAGGGGGGATTGGTAGGG	GGaACAAGGGGGGATTGGTAGGG	M1:p18rCdT	0.349868	0.338376	0.967155	0.225805	0.131615	0.58287	0.118818	0.0449068	0.377947
GGCACAAGGGGGGATTGGTA	GGCACAAGGGGGGATTGGTAGGG	GGCACAAGGGGGGATTGcTAGGa	M2:p3rGdG|p-2rGdT	0.496669	0.00713207	0.0143598	0.278804	0.014401	0.0516528	0.15879	0.00304758	0.0191925
GGCACAAGGGGGGATTGGTA	GGCACAAGGGGGGATTGGTAGGG	GGaACAAGGGGGGATTGcTAGGG	M2:p18rCdT|p3rGdG	0.315434	0.145971	0.462764	0.220247	0.0218311	0.0991213	0.137019	0.019417	0.14171
GGCACAAGGGGGGATTGGTA	GGCACAAGGGGGGATTGGTAGGG	GGaACAAGGGGGGATTGGTAGGa	M2:p18rCdT|p-2rGdT	0.368509	0.0349804	0.0949242	0.237312	0.00937734	0.0395148	0.140194	0.00265259	0.0189208
GGCACAAGGGGGGATTGGTA	GGCACAAGGGGGGATTGGTAGGG	GGaACAAGGGGGGATTGcTAGGa	M3:p18rCdT|p3rGdG|p-2rGdT	0.440787	0.00675897	0.0153339	0.206019	0.00122204	0.00593171	0.127298	0.0010478	0.00823112
GGCAGCAACCAGCGATCCGT	GGCAGCAACCAGCGATCCGTAGG	GGCAGCAACCAGCGcTCCGTAGG	M1:p6rAdG	0.312902	0.0528193	0.168805	0.229539	0.0222001	0.096716	0.189009	0.0101677	0.0537948
GGCAGCAACCAGCGATCCGT	GGCAGCAACCAGCGATCCGTAGG	GGCAGCAACCAGCGATCCGTAaG	M1:p-1rGdT	0.312618	0.117234	0.375009	0.22976	0.0573747	0.249716	0.152185	0.0350004	0.229986
GGCAGCAACCAGCGATCCGT	GGCAGCAACCAGCGATCCGTAGG	GGCAGaAACCAGCGATCCGTAGG	M1:p15rCdT	0.258221	0.251843	0.975299	0.129759	0.0658882	0.507773	0.0955185	0.0642003	0.672124
GGCAGCAACCAGCGATCCGT	GGCAGCAACCAGCGATCCGTAGG	GGCAGCAACCAGCGcTCCGTAaG	M2:p6rAdG|p-1rGdT	0.375	0.0115042	0.0306778	0.255327	0.0211699	0.0829129	0.167348	0.00313259	0.018719
GGCAGCAACCAGCGATCCGT	GGCAGCAACCAGCGATCCGTAGG	GGCAGaAACCAGCGcTCCGTAGG	M2:p15rCdT|p6rAdG	0.365392	0.0150667	0.0412344	0.232126	6.98914e-16	3.01093e-15	0.122314	0.00395144	0.0323058
GGCAGCAACCAGCGATCCGT	GGCAGCAACCAGCGATCCGTAGG	GGCAGaAACCAGCGATCCGTAaG	M2:p15rCdT|p-1rGdT	0.30946	0.0947633	0.306222	0.231216	0.0186164	0.080515	0.146309	0.00352005	0.024059
GGCAGCAACCAGCGATCCGT	GGCAGCAACCAGCGATCCGTAGG	GGCAGaAACCAGCGcTCCGTAaG	M3:p15rCdT|p6rAdG|p-1rGdT	0.389513	0.00457513	0.0117458	0.218233	0.003291	0.0150802	0.152993	4.25463e-16	2.78092e-15
GGCCCTCAGCTTCGATACGA	GGCCCTCAGCTTCGATACGAGGG	aGCCCTCAGCTTCGATACGAGGG	M1:p20rGdT	0.265783	0.258551	0.97279	0.197765	0.153655	0.776956	0.152442	0.128116	0.840429
GGCCCTCAGCTTCGATACGA	GGCCCTCAGCTTCGATACGAGGG	GGCCCTCAGCTTCtATACGAGGG	M1:p7rGdA	0.43922	0.00888728	0.0202342	0.263251	0.00477512	0.0181391	0.223804	0.000319087	0.00142574
GGCCCTCAGCTTCGATACGA	GGCCCTCAGCTTCGATACGAGGG	GGCCCTgAGCTTCGATACGAGGG	M1:p14rCdC	0.301506	0.0767826	0.254664	0.22166	0.015686	0.0707664	0.164486	0.0339665	0.2065
GGCCCTCAGCTTCGATACGA	GGCCCTCAGCTTCGATACGAGGG	aGCCCTCAGCTTCtATACGAGGG	M2:p20rGdT|p7rGdA	0.424623	0.0120654	0.0284143	0.258696	0.00219266	0.0084758	0.223168	0.00326694	0.0146389
GGCCCTCAGCTTCGATACGA	GGCCCTCAGCTTCGATACGAGGG	aGCCCTgAGCTTCGATACGAGGG	M2:p20rGdT|p14rCdC	0.298851	0.13789	0.461399	0.243012	0.00903367	0.0371737	0.127499	0.0306707	0.240556
GGCCCTCAGCTTCGATACGA	GGCCCTCAGCTTCGATACGAGGG	GGCCCTgAGCTTCtATACGAGGG	M2:p14rCdC|p7rGdA	0.430108	2.03656e-19	4.73499e-19	0.251066	0.00237856	0.00947386	0.187563	0	0
GGCCCTCAGCTTCGATACGA	GGCCCTCAGCTTCGATACGAGGG	aGCCCTgAGCTTCtATACGAGGG	M3:p20rGdT|p14rCdC|p7rGdA	0.39857	0.00612363	0.015364	0.281681	0.0019717	0.00699975	0.189252	0.00253427	0.013391
GGCGAAATAATCTTAATTAG	GGCGAAATAATCTTAATTAGTGG	cGCGAAATAATCTTAATTAGTGG	M1:p20rGdG	0.0754218	0.0478258	0.634111	0.101517	1.51467e-15	1.49204e-14	0.0724028	0.00126809	0.0175144
GGCGAAATAATCTTAATTAG	GGCGAAATAATCTTAATTAGTGG	GGCGAtATAATCTTAATTAGTcG	M2:p15rAdA|p-1rGdG	0.200106	0.00602344	0.0301013	0.0815637	0	0	0.0661509	0	0
GGCTCCCGTACGTAGCAGCG	GGCTCCCGTACGTAGCAGCGTGG	GGCTCCCGTcCGTAGCAGCGTGG	M1:p11rAdG	0.317801	0.29566	0.93033	0.233897	0.159723	0.682877	0.106636	0.0736095	0.69029
GGCTCCCGTACGTAGCAGCG	GGCTCCCGTACGTAGCAGCGTGG	GGCTCCCGTACGTAtCAGCGTGG	M1:p6rGdA	0.31004	0.182305	0.588005	0.283045	0.0441949	0.156141	0.165659	0.025886	0.156261
GGCTCCCGTACGTAGCAGCG	GGCTCCCGTACGTAGCAGCGTGG	GGCTCaCGTACGTAGCAGCGTGG	M1:p15rCdT	0.416112	0.406368	0.976584	0.260688	0.185421	0.711276	0.145403	0.109756	0.754844
GGCTCCCGTACGTAGCAGCG	GGCTCCCGTACGTAGCAGCGTGG	GGCTCCCGTcCGTAtCAGCGTGG	M2:p11rAdG|p6rGdA	0.467235	0.0246185	0.0526898	0.357268	0.00298665	0.00835969	0.20836	5.76641e-16	2.76753e-15
GGCTCCCGTACGTAGCAGCG	GGCTCCCGTACGTAGCAGCGTGG	GGCTCaCGTcCGTAGCAGCGTGG	M2:p15rCdT|p11rAdG	0.296523	0.18807	0.63425	0.284287	0.0208471	0.073331	0.189722	0.000181166	0.000954902
GGCTCCCGTACGTAGCAGCG	GGCTCCCGTACGTAGCAGCGTGG	GGCTCaCGTACGTAtCAGCGTGG	M2:p15rCdT|p6rGdA	0.291357	0.120307	0.412921	0.316367	0.00205181	0.00648553	0.213058	0.00177905	0.00835007
GGCTCCCGTACGTAGCAGCG	GGCTCCCGTACGTAGCAGCGTGG	GGCTCaCGTcCGTAtCAGCGTGG	M3:p15rCdT|p11rAdG|p6rGdA	0.477568	0.00818632	0.0171417	0.350325	0	0	0.200036	7.56999e-14	3.78432e-13
GGGAAAGGGGATACGCCTGT	GGGAAAGGGGATACGCCTGTGGG	GGGAAAGGGGcTACGCCTGTGGG	M1:p10rAdG	0.236267	0.21226	0.89839	0.206357	0.0752189	0.364509	0.134239	0.0322429	0.24019
GGGAAAGGGGATACGCCTGT	GGGAAAGGGGATACGCCTGTGGG	GGGAAAGGGGATACGCCTGaGGG	M1:p1rUdT	0.165072	0.106446	0.644847	0.18974	0.0444171	0.234095	0.0969332	0.0198506	0.204786
GGGAAAGGGGATACGCCTGT	GGGAAAGGGGATACGCCTGTGGG	GGGAAAGtGGATACGCCTGTGGG	M1:p13rGdA	0.305744	0.297233	0.972162	0.221329	0.134046	0.605642	0.154813	0.0562611	0.363412
GGGAAAGGGGATACGCCTGT	GGGAAAGGGGATACGCCTGTGGG	GGGAAAGGGGcTACGCCTGaGGG	M2:p10rAdG|p1rUdT	0.391619	0.012589	0.0321461	0.266321	0.0002563	0.000962372	0.13937	0.00398476	0.0285913
GGGAAAGGGGATACGCCTGT	GGGAAAGGGGATACGCCTGTGGG	GGGAAAGtGGcTACGCCTGTGGG	M2:p13rGdA|p10rAdG	0.307229	0.109879	0.357645	0.219487	3.8922e-17	1.77332e-16	0.132463	1.49082e-15	1.12546e-14
GGGAAAGGGGATACGCCTGT	GGGAAAGGGGATACGCCTGTGGG	GGGAAAGtGGATACGCCTGaGGG	M2:p13rGdA|p1rUdT	0.313926	0.0786488	0.250533	0.239151	0.00218157	0.00912214	0.16857	0	0
GGGAAAGGGGATACGCCTGT	GGGAAAGGGGATACGCCTGTGGG	GGGAAAGtGGcTACGCCTGaGGG	M3:p13rGdA|p10rAdG|p1rUdT	0.335653	0.00190068	0.00566263	0.225589	0.00118697	0.00526163	0.146548	0.0024578	0.0167713
GGGACCCGAATCATAACGTG	GGGACCCGAATCATAACGTGCGG	GGGACCCGAATCAaAACGTGCGG	M1:p7rUdT	0.35937	0.0741763	0.206407	0.238964	0.0146997	0.0615145	0.131675	0.00622061	0.047242
GGGACCCGAATCATAACGTG	GGGACCCGAATCATAACGTGCGG	GGGACCCGAATCATtACGTGCGG	M1:p6rAdA	0.313678	0.0420206	0.133961	0.205414	0.0157374	0.0766132	0.156795	0.0222921	0.142174
GGGACCCGAATCATAACGTG	GGGACCCGAATCATAACGTGCGG	GaGACCCGAATCATAACGTGCGG	M1:p19rGdT	0.287107	0.296065	1.0312	0.203417	0.171641	0.843787	0.108988	0.0753139	0.691029
GGGACCCGAATCATAACGTG	GGGACCCGAATCATAACGTGCGG	GGGACCCGAATCAatACGTGCGG	M2:p7rUdT|p6rAdA	0.368787	0.0360375	0.0977189	0.227365	0.00643902	0.0283202	0.177189	1.66798e-16	9.41356e-16
GGGACCCGAATCATAACGTG	GGGACCCGAATCATAACGTGCGG	GaGACCCGAATCAaAACGTGCGG	M2:p19rGdT|p7rUdT	0.369545	0.0628355	0.170035	0.262714	0.0118884	0.0452522	0.127622	0.00771543	0.0604553
GGGACCCGAATCATAACGTG	GGGACCCGAATCATAACGTGCGG	GaGACCCGAATCATtACGTGCGG	M2:p19rGdT|p6rAdA	0.24902	0.0381534	0.153214	0.208664	0.0180179	0.0863491	0.14476	0.00305695	0.0211173
GGGACCCGAATCATAACGTG	GGGACCCGAATCATAACGTGCGG	GaGACCCGAATCAatACGTGCGG	M3:p19rGdT|p7rUdT|p6rAdA	0.379546	0.0106946	0.0281774	0.223787	2.16747e-17	9.6854e-17	0.137212	0.0179923	0.131128
GGGCAAATAACATAAAGAGC	GGGCAAATAACATAAAGAGCAGG	GGGCAAATAACATAAAGAaCAGG	M1:p2rGdT	0.157014	0.0887591	0.565296	0.128962	0.0256044	0.198541	0.130066	0.0239505	0.184142
GGGCAAATAACATAAAGAGC	GGGCAAATAACATAAAGAGCAGG	GcGCAAATAACATAAAGAGCAGG	M1:p19rGdG	0.16621	0.147126	0.885182	0.157818	0.0225905	0.143143	0.0911765	0.00828125	0.0908265
GGGCAAATAACATAAAGAGC	GGGCAAATAACATAAAGAGCAGG	GGGCAAATtACATAAAGAGCAGG	M1:p12rAdA	0.192729	0.173977	0.902705	0.149581	0.0267766	0.179011	0.0770208	3.88729e-16	5.04707e-15
GGGCAAATAACATAAAGAGC	GGGCAAATAACATAAAGAGCAGG	GcGCAAATAACATAAAGAaCAGG	M2:p19rGdG|p2rGdT	0.0919202	0.0129213	0.14057	0.160443	0.0205105	0.127837	0.0991412	1.90875e-19	1.92529e-18
GGGCAAATAACATAAAGAGC	GGGCAAATAACATAAAGAGCAGG	GcGCAAATtACATAAAGAGCAGG	M2:p19rGdG|p12rAdA	0.183105	0.02063	0.112668	0.113321	0.0229252	0.202303	0.081281	7.71293e-17	9.48921e-16
GGGCAAATAACATAAAGAGC	GGGCAAATAACATAAAGAGCAGG	GGGCAAATtACATAAAGAaCAGG	M2:p12rAdA|p2rGdT	0.168263	0.0370272	0.220056	0.141903	0.00397583	0.0280179	0.111326	3.70308e-18	3.32634e-17
GGGCCACGTCACCGATTCTG	GGGCCACGTCACCGATTCTGTGG	GGGCCACGTCACCaATTCTGTGG	M1:p7rGdT	0.304266	0.232018	0.762551	0.241774	0.0603866	0.249765	0.146041	0.0383964	0.262916
GGGCCACGTCACCGATTCTG	GGGCCACGTCACCGATTCTGTGG	GaGCCACGTCACCGATTCTGTGG	M1:p19rGdT	0.316857	0.295037	0.931137	0.186715	0.143406	0.768049	0.110121	0.0846542	0.768741
GGGCCACGTCACCGATTCTG	GGGCCACGTCACCGATTCTGTGG	GGGCCACGTCACCGATTCTcTGG	M1:p1rGdG	0.321896	0.118875	0.369296	0.239228	0.0504878	0.211045	0.159032	0.0236144	0.148489
GGGCCACGTCACCGATTCTG	GGGCCACGTCACCGATTCTGTGG	GGGCCACGTCACCaATTCTcTGG	M2:p7rGdT|p1rGdG	0.421305	0.0208143	0.0494043	0.293728	0.0104404	0.0355443	0.147249	0.00207681	0.0141041
GGGCCACGTCACCGATTCTG	GGGCCACGTCACCGATTCTGTGG	GaGCCACGTCACCaATTCTGTGG	M2:p19rGdT|p7rGdT	0.256542	0.181767	0.708528	0.208098	0.0314039	0.150909	0.130997	0.0281366	0.214788
GGGCCACGTCACCGATTCTG	GGGCCACGTCACCGATTCTGTGG	GaGCCACGTCACCGATTCTcTGG	M2:p19rGdT|p1rGdG	0.34791	0.06804	0.195568	0.249793	0.0235254	0.0941796	0.147041	0.0130262	0.0885889
GGGCCACGTCACCGATTCTG	GGGCCACGTCACCGATTCTGTGG	GaGCCACGTCACCaATTCTcTGG	M3:p19rGdT|p7rGdT|p1rGdG	0.441964	0.00838033	0.0189616	0.285158	0.00436579	0.0153101	0.176291	0	0
GGTACCTGAATACAGACCGT	GGTACCTGAATACAGACCGTGGG	aGTACCTGAATACAGACCGTGGG	M1:p20rGdT	0.266356	0.273801	1.02795	0.181578	0.160224	0.882397	0.123031	0.104422	0.848743
GGTACCTGAATACAGACCGT	GGTACCTGAATACAGACCGTGGG	GGTACCTGAATACAGAgCGTGGG	M1:p4rCdC	0.237568	0.0493762	0.20784	0.154549	0.000108326	0.000700916	0.111436	0.00598009	0.053664
GGTACCTGAATACAGACCGT	GGTACCTGAATACAGACCGTGGG	GGTACCTGAATACAGACCGcGGG	M1:p1rUdG	0.193118	0.0734011	0.380085	0.162165	0.0209005	0.128884	0.100403	0.00977789	0.0973863
GGTACCTGAATACAGACCGT	GGTACCTGAATACAGACCGTGGG	aGTACCTGAATACAGAgCGTGGG	M2:p20rGdT|p4rCdC	0.18044	0.0196251	0.108762	0.146563	0	0	0.0977939	0.00117398	0.0120046
GGTACCTGAATACAGACCGT	GGTACCTGAATACAGACCGTGGG	aGTACCTGAATACAGACCGcGGG	M2:p20rGdT|p1rUdG	0.160196	0.0544614	0.339967	0.171629	0.0232523	0.13548	0.117801	0.00978783	0.083088
GGTACCTGAATACAGACCGT	GGTACCTGAATACAGACCGTGGG	GGTACCTGAATACAGAgCGcGGG	M2:p4rCdC|p1rUdG	0.236738	0.00109323	0.00461791	0.187836	0	0	0.135754	1.78707e-15	1.3164e-14
GGTACCTGAATACAGACCGT	GGTACCTGAATACAGACCGTGGG	aGTACCTGAATACAGAgCGcGGG	M3:p20rGdT|p4rCdC|p1rUdG	0.247206	4.91798e-17	1.98943e-16	0.202608	0.00795421	0.0392592	0.110283	0	0
GGTCAATTTAACTGATATAG	GGTCAATTTAACTGATATAGAGG	GGTCAATTTAACTGcTATAGAGG	M1:p6rAdG	0.0727214	1.68591e-19	2.31831e-18	0.0650292	0.00817146	0.125658	0.0441323	0.0120114	0.272167
GGTCAATTTAACTGATATAG	GGTCAATTTAACTGATATAGAGG	GGTCAATTTAACTGATATtGAGG	M1:p2rAdA	0.309705	0.0356624	0.11515	0.19964	0.0195765	0.0980594	0.126149	0.00144808	0.0114791
GGTCAATTTAACTGATATAG	GGTCAATTTAACTGATATAGAGG	GGTCcATTTAACTGATATAGAGG	M1:p16rAdG	0.165871	0.115581	0.696813	0.116604	0.0094648	0.0811705	0.146226	8.47968e-16	5.79902e-15
GGTCAATTTAACTGATATAG	GGTCAATTTAACTGATATAGAGG	GGTCcATTTAACTGcTATAGAGG	M2:p16rAdG|p6rAdG	0.195305	0	0	0.108952	0.000506653	0.00465025	0.0876909	0.000470959	0.00537067
GGTCAATTTAACTGATATAG	GGTCAATTTAACTGATATAGAGG	GGTCcATTTAACTGATATtGAGG	M2:p16rAdG|p2rAdA	0.186302	0.0150703	0.0808918	0.109308	0.00793759	0.072617	0.0848613	0.0130024	0.153219
GGTCAATTTAACTGATATAG	GGTCAATTTAACTGATATAGAGG	GGTCcATTTAACTGcTATtGAGG	M3:p16rAdG|p6rAdG|p2rAdA	0.110064	0.00574556	0.0522021	0.0686729	9.39333e-16	1.36784e-14	0.0309893	1.76319e-16	5.68966e-15
GGTCAGTGAGCCGTCGAACA	GGTCAGTGAGCCGTCGAACAAGG	tGTCAGTGAGCCGTCGAACAAGG	M1:p20rGdA	0.361262	0.348173	0.96377	0.205577	0.0894635	0.435182	0.110715	0.0740341	0.66869
GGTCAGTGAGCCGTCGAACA	GGTCAGTGAGCCGTCGAACAAGG	GGTCAGTGAGaCGTCGAACAAGG	M1:p10rCdT	0.258115	0.161479	0.625609	0.184525	0.0269149	0.14586	0.10591	0.0236588	0.223386
GGTCAGTGAGCCGTCGAACA	GGTCAGTGAGCCGTCGAACAAGG	GGaCAGTGAGCCGTCGAACAAGG	M1:p18rUdT	0.309355	0.296367	0.958013	0.229923	0.110817	0.481974	0.103868	0.0751063	0.723093
GGTCAGTGAGCCGTCGAACA	GGTCAGTGAGCCGTCGAACAAGG	tGTCAGTGAGaCGTCGAACAAGG	M2:p20rGdA|p10rCdT	0.320667	0.121822	0.379903	0.28095	0.00160632	0.00571747	0.163984	8.89923e-17	5.42688e-16
GGTCAGTGAGCCGTCGAACA	GGTCAGTGAGCCGTCGAACAAGG	tGaCAGTGAGCCGTCGAACAAGG	M2:p20rGdA|p18rUdT	0.269681	0.230915	0.856251	0.264845	0.00144002	0.0054372	0.141953	0.00489694	0.034497
GGTCAGTGAGCCGTCGAACA	GGTCAGTGAGCCGTCGAACAAGG	GGaCAGTGAGaCGTCGAACAAGG	M2:p18rUdT|p10rCdT	0.317439	0.146296	0.460864	0.285841	0.00224442	0.00785196	0.148754	0.00112477	0.00756128
GGTCAGTGAGCCGTCGAACA	GGTCAGTGAGCCGTCGAACAAGG	tGaCAGTGAGaCGTCGAACAAGG	M3:p20rGdA|p18rUdT|p10rCdT	0.385026	0.011736	0.0304811	0.27445	0.00982993	0.0358168	0.13227	4.78973e-15	3.62118e-14
GGTGTTATCCTATCTACATC	GGTGTTATCCTATCTACATCAGG	aGTGTTATCCTATCTACATCAGG	M1:p20rGdT	0.100118	0.0965557	0.964416	0.0840512	0.0520979	0.619836	0.0492731	0.0289591	0.587726
GGTGTTATCCTATCTACATC	GGTGTTATCCTATCTACATCAGG	GGTGTTATCCTATCTACcTCAGG	M1:p3rAdG	0.14906	0.0221235	0.14842	0.0882001	0.00219768	0.0249169	0.08212	0.00980218	0.119364
GGTGTTATCCTATCTACATC	GGTGTTATCCTATCTACATCAGG	GGTGTTATCCTATCTACATCAaG	M1:p-1rGdT	0.166366	0.0209646	0.126015	0.0964637	0.00559177	0.0579676	0.0803393	0.000669631	0.00833505
GGTGTTATCCTATCTACATC	GGTGTTATCCTATCTACATCAGG	aGTGTTATCCTATCTACATCAaG	M2:p20rGdT|p-1rGdT	0.155967	0.0186349	0.119479	0.112767	0.00658834	0.0584245	0.04775	4.27088e-17	8.94425e-16
GGTGTTATCCTATCTACATC	GGTGTTATCCTATCTACATCAGG	GGTGTTATCCTATCTACcTCAaG	M2:p3rAdG|p-1rGdT	0.146701	0.0115481	0.0787184	0.115946	0	0	0.0578725	8.15276e-17	1.40875e-15
GGTGTTATCCTATCTACATC	GGTGTTATCCTATCTACATCAGG	aGTGTTATCCTATCTACcTCAaG	M3:p20rGdT|p3rAdG|p-1rGdT	0.1523	0	0	0.0494905	0.0154683	0.312551	0.072714	0.00779922	0.107259
GGTTCCTCCCGTACTAATTA	GGTTCCTCCCGTACTAATTATGG	GGTTCCTCCaGTACTAATTATGG	M1:p11rCdT	0.150291	0.126979	0.844887	0.139888	0.00504451	0.0360609	0.0758767	0.00828914	0.109245
GGTTCCTCCCGTACTAATTA	GGTTCCTCCCGTACTAATTATGG	GGTTCCTCCCtTACTAATTATGG	M1:p10rGdA	0.324169	0.028327	0.0873834	0.20027	0.00328601	0.0164079	0.103669	0.00560243	0.0540413
GGTTCCTCCCGTACTAATTA	GGTTCCTCCCGTACTAATTATGG	GGTTCCTCCCGTACTAATcATGG	M1:p2rUdG	0.238551	0.0321164	0.134631	0.175518	0.0264341	0.150606	0.0809873	0.00243606	0.0300795
GGTTCCTCCCGTACTAATTA	GGTTCCTCCCGTACTAATTATGG	GGTTCCTCCatTACTAATTATGG	M2:p11rCdT|p10rGdA	0.295997	0	0	0.1342	8.52958e-16	6.35588e-15	0.105402	1.30461e-15	1.23775e-14
GGTTCCTCCCGTACTAATTA	GGTTCCTCCCGTACTAATTATGG	GGTTCCTCCaGTACTAATcATGG	M2:p11rCdT|p2rUdG	0.365042	0.00990346	0.0271297	0.198382	0	0	0.120933	0.00410723	0.0339627
GGTTCCTCCCGTACTAATTA	GGTTCCTCCCGTACTAATTATGG	GGTTCCTCCCtTACTAATcATGG	M2:p10rGdA|p2rUdG	0.265424	0.00132263	0.0049831	0.172042	0.00463283	0.0269286	0.102304	0.0075851	0.0741427
GGTTCCTCCCGTACTAATTA	GGTTCCTCCCGTACTAATTATGG	GGTTCCTCCatTACTAATcATGG	M3:p11rCdT|p10rGdA|p2rUdG	0.33469	9.11793e-17	2.72429e-16	0.192249	0.000165032	0.000858431	0.0968732	1.06547e-14	1.09986e-13
GGTTCGTTCAGCGCCCGAGG	GGTTCGTTCAGCGCCCGAGGCGG	GGTTCGTTCAGCGCCCcAGGCGG	M1:p4rGdG	0.35056	0.150602	0.429603	0.237654	0.0213473	0.0898249	0.146006	0.0350087	0.239776
GGTTCGTTCAGCGCCCGAGG	GGTTCGTTCAGCGCCCGAGGCGG	GGTTCGTTCAGCGCCCGAcGCGG	M1:p2rGdG	0.266665	0.175397	0.657743	0.232579	0.0586215	0.25205	0.128619	0.0508133	0.395067
GGTTCGTTCAGCGCCCGAGG	GGTTCGTTCAGCGCCCGAGGCGG	GGTTCGTTaAGCGCCCGAGGCGG	M1:p12rCdT	0.26932	0.241722	0.897526	0.173756	0.0915393	0.526828	0.104734	0.0579315	0.553132
GGTTCGTTCAGCGCCCGAGG	GGTTCGTTCAGCGCCCGAGGCGG	GGTTCGTTCAGCGCCCcAcGCGG	M2:p4rGdG|p2rGdG	0.45312	0.00800722	0.0176713	0.302518	0.0109719	0.0362685	0.153803	0.00758733	0.0493314
GGTTCGTTCAGCGCCCGAGG	GGTTCGTTCAGCGCCCGAGGCGG	GGTTCGTTaAGCGCCCcAGGCGG	M2:p12rCdT|p4rGdG	0.354835	0.0229333	0.0646309	0.247058	0.00651785	0.0263819	0.143573	0.00094465	0.00657957
GGTTCGTTCAGCGCCCGAGG	GGTTCGTTCAGCGCCCGAGGCGG	GGTTCGTTaAGCGCCCGAcGCGG	M2:p12rCdT|p2rGdG	0.415602	0.0544136	0.130927	0.270645	0.00862162	0.0318558	0.161632	0.00431448	0.0266932
GGTTCGTTCAGCGCCCGAGG	GGTTCGTTCAGCGCCCGAGGCGG	GGTTCGTTaAGCGCCCcAcGCGG	M3:p12rCdT|p4rGdG|p2rGdG	0.4422	0.0044634	0.0100936	0.249754	0.0041482	0.0166091	0.174106	0.00245771	0.0141161
GTAAGTTACTCGCTCACTCC	GTAAGTTACTCGCTCACTCCCGG	GTAAGTTACTCGtTCACTCCCGG	M1:p8rCdA	0.224805	0.208899	0.929246	0.172766	0.0779816	0.451372	0.0891881	0.0420034	0.470954
GTAAGTTACTCGCTCACTCC	GTAAGTTACTCGCTCACTCCCGG	GTAAGTTACTCGCTCACgCCCGG	M1:p3rUdC	0.307814	0.0629693	0.204569	0.214598	0.0145478	0.0677909	0.152051	0.0120547	0.0792804
GTAAGTTACTCGCTCACTCC	GTAAGTTACTCGCTCACTCCCGG	GgAAGTTACTCGCTCACTCCCGG	M1:p19rUdC	0.261448	0.243466	0.931224	0.248619	0.000538671	0.00216665	0.156142	1.9361e-15	1.23996e-14
GTAAGTTACTCGCTCACTCC	GTAAGTTACTCGCTCACTCCCGG	GTAAGTTACTCGtTCACgCCCGG	M2:p8rCdA|p3rUdC	0.276641	0.00242702	0.00877319	0.238178	7.08246e-16	2.97361e-15	0.130555	0.00437569	0.033516
GTAAGTTACTCGCTCACTCC	GTAAGTTACTCGCTCACTCCCGG	GgAAGTTACTCGtTCACTCCCGG	M2:p19rUdC|p8rCdA	0.216426	0.0443764	0.205042	0.211488	0.000198288	0.000937581	0.101961	0.00198475	0.0194657
GTAAGTTACTCGCTCACTCC	GTAAGTTACTCGCTCACTCCCGG	GgAAGTTACTCGCTCACgCCCGG	M2:p19rUdC|p3rUdC	0.334824	0.00513287	0.0153301	0.244035	0.00436393	0.0178824	0.148106	5.01765e-16	3.38788e-15
GTAAGTTACTCGCTCACTCC	GTAAGTTACTCGCTCACTCCCGG	GgAAGTTACTCGtTCACgCCCGG	M3:p19rUdC|p8rCdA|p3rUdC	0.370951	0.00400349	0.0107925	0.243914	0	0	0.142054	4.33204e-16	3.04957e-15
GTACTGACGCGTCAAAAAAG	GTACTGACGCGTCAAAAAAGGGG	GTACTGACGtGTCAAAAAAGGGG	M1:p11rCdA	0.306346	0.244797	0.799089	0.193948	0.0907228	0.46777	0.110724	0.0733682	0.662621
GTACTGACGCGTCAAAAAAG	GTACTGACGCGTCAAAAAAGGGG	GTACTGACGCGTCAAAAAgGGGG	M1:p2rAdC	0.28672	0.0555046	0.193585	0.261056	0.0265299	0.101625	0.158717	0.0137172	0.0864258
GTACTGACGCGTCAAAAAAG	GTACTGACGCGTCAAAAAAGGGG	GTACTGAgGCGTCAAAAAAGGGG	M1:p13rCdC	0.283457	0.118134	0.416763	0.249711	0.0352101	0.141003	0.0982763	0.0511283	0.520251
GTACTGACGCGTCAAAAAAG	GTACTGACGCGTCAAAAAAGGGG	GTACTGACGtGTCAAAAAgGGGG	M2:p11rCdA|p2rAdC	0.422513	0.00783666	0.0185477	0.279416	0.00444249	0.0158992	0.186629	1.71386e-15	9.18324e-15
GTACTGACGCGTCAAAAAAG	GTACTGACGCGTCAAAAAAGGGG	GTACTGAgGtGTCAAAAAAGGGG	M2:p13rCdC|p11rCdA	0.388132	0.0599234	0.154389	0.273244	0.00578955	0.0211882	0.165112	0.0143798	0.0870915
GTACTGACGCGTCAAAAAAG	GTACTGACGCGTCAAAAAAGGGG	GTACTGAgGCGTCAAAAAgGGGG	M2:p13rCdC|p2rAdC	0.401941	0.00865659	0.021537	0.279146	0.00169594	0.00607546	0.138603	0.00590596	0.0426107
GTACTGACGCGTCAAAAAAG	GTACTGACGCGTCAAAAAAGGGG	GTACTGAgGtGTCAAAAAgGGGG	M3:p13rCdC|p11rCdA|p2rAdC	0.393034	0.00395878	0.0100724	0.281097	0.00267707	0.00952364	0.191443	0.00452353	0.0236286
GTATCCCGAATAAACAACCA	GTATCCCGAATAAACAACCAAGG	GTATCCCGAATcAACAACCAAGG	M1:p9rAdG	0.198829	0.0841453	0.423205	0.165914	0.0160282	0.0966052	0.116065	0.00704117	0.0606655
GTATCCCGAATAAACAACCA	GTATCCCGAATAAACAACCAAGG	GTAgCCCGAATAAACAACCAAGG	M1:p17rUdC	0.228844	0.234188	1.02335	0.146156	0.126635	0.866435	0.0745327	0.0717747	0.962997
GTATCCCGAATAAACAACCA	GTATCCCGAATAAACAACCAAGG	GTATtCCGAATAAACAACCAAGG	M1:p16rCdA	0.167746	0.17554	1.04646	0.158299	0.0723807	0.457239	0.0561706	0.0636196	1.13261
GTATCCCGAATAAACAACCA	GTATCCCGAATAAACAACCAAGG	GTAgCCCGAATcAACAACCAAGG	M2:p17rUdC|p9rAdG	0.207962	0.0812169	0.390537	0.180042	0.00513838	0.0285399	0.126583	0.0136058	0.107485
GTATCCCGAATAAACAACCA	GTATCCCGAATAAACAACCAAGG	GTAgtCCGAATAAACAACCAAGG	M2:p17rUdC|p16rCdA	0.184413	0.0848729	0.460232	0.259379	0.00427267	0.0164727	0.157618	0.000971622	0.00616441
GTATCCCGAATAAACAACCA	GTATCCCGAATAAACAACCAAGG	GTATtCCGAATcAACAACCAAGG	M2:p16rCdA|p9rAdG	0.273363	0.0619627	0.226668	0.253632	0.0111422	0.0439304	0.155459	0.000206595	0.00132893
GTATCCCGAATAAACAACCA	GTATCCCGAATAAACAACCAAGG	GTAgtCCGAATcAACAACCAAGG	M3:p17rUdC|p16rCdA|p9rAdG	0.168976	0.000505113	0.00298926	0.120251	0.0132609	0.110277	0.105796	2.05116e-16	1.93878e-15
GTATGCACCCTGTGCCGAGC	GTATGCACCCTGTGCCGAGCCGG	GTATGCACCCTGTaCCGAGCCGG	M1:p7rGdT	0.271712	0.241104	0.887352	0.191079	0.0828942	0.433822	0.114181	0.0555136	0.486188
GTATGCACCCTGTGCCGAGC	GTATGCACCCTGTGCCGAGCCGG	GTATGCACCCTGTGCCGAGtCGG	M1:p1rCdA	0.347323	0.0859349	0.247421	0.205105	0.0264124	0.128775	0.123138	0.0305476	0.248077
GTATGCACCCTGTGCCGAGC	GTATGCACCCTGTGCCGAGCCGG	GTATGCACCCTGTGCCGAGCCGc	M1:p-2rGdG	0.369637	0.012811	0.0346583	0.233947	0.0260534	0.111364	0.129357	0.0147247	0.11383
GTATGCACCCTGTGCCGAGC	GTATGCACCCTGTGCCGAGCCGG	GTATGCACCCTGTaCCGAGtCGG	M2:p7rGdT|p1rCdA	0.423458	0.0199549	0.0471236	0.21915	0.00753225	0.0343703	0.119526	3.6785e-16	3.07757e-15
GTATGCACCCTGTGCCGAGC	GTATGCACCCTGTGCCGAGCCGG	GTATGCACCCTGTaCCGAGCCGc	M2:p7rGdT|p-2rGdG	0.442712	0.0011889	0.0026855	0.195231	0.00844536	0.0432583	0.114224	0.00823597	0.0721036
GTATGCACCCTGTGCCGAGC	GTATGCACCCTGTGCCGAGCCGG	GTATGCACCCTGTGCCGAGtCGc	M2:p1rCdA|p-2rGdG	0.41575	0.00587657	0.0141349	0.261503	0.0249217	0.0953018	0.128168	0.0174848	0.136421
GTATGCACCCTGTGCCGAGC	GTATGCACCCTGTGCCGAGCCGG	GTATGCACCCTGTaCCGAGtCGc	M3:p7rGdT|p1rCdA|p-2rGdG	0.431172	0.00106433	0.00246847	0.208735	0.00366243	0.0175458	0.108323	0	0
GTATGGTAGTGCGCAAACTA	GTATGGTAGTGCGCAAACTAGGG	GTATGGTAGTGCGCAAACTcGGG	M1:p1rAdG	0.231178	0.0740828	0.320458	0.218673	0.0380126	0.173833	0.130634	0.0143463	0.109821
GTATGGTAGTGCGCAAACTA	GTATGGTAGTGCGCAAACTAGGG	GTATGcTAGTGCGCAAACTAGGG	M1:p15rGdG	0.143706	0.142226	0.989703	0.146226	0.0139954	0.0957109	0.0842528	0.0158825	0.18851
GTATGGTAGTGCGCAAACTA	GTATGGTAGTGCGCAAACTAGGG	GTATGGTcGTGCGCAAACTAGGG	M1:p13rAdG	0.237569	0.196828	0.828508	0.208623	0.0230061	0.110276	0.144369	0.00940722	0.0651611
GTATGGTAGTGCGCAAACTA	GTATGGTAGTGCGCAAACTAGGG	GTATGcTAGTGCGCAAACTcGGG	M2:p15rGdG|p1rAdG	0.28914	0.0442567	0.153063	0.264943	0.00202586	0.00764642	0.165511	1.01568e-16	6.13664e-16
GTATGGTAGTGCGCAAACTA	GTATGGTAGTGCGCAAACTAGGG	GTATGcTcGTGCGCAAACTAGGG	M2:p15rGdG|p13rAdG	0.231896	0.00372963	0.0160832	0.22358	0.00740148	0.0331043	0.167959	0.00158417	0.00943187
GTATGGTAGTGCGCAAACTA	GTATGGTAGTGCGCAAACTAGGG	GTATGGTcGTGCGCAAACTcGGG	M2:p13rAdG|p1rAdG	0.356429	0.0338995	0.0951086	0.295131	0.00291794	0.00988692	0.171899	0.00313722	0.0182504
GTATGGTAGTGCGCAAACTA	GTATGGTAGTGCGCAAACTAGGG	GTATGcTcGTGCGCAAACTcGGG	M3:p15rGdG|p13rAdG|p1rAdG	0.269631	5.22161e-05	0.000193658	0.255033	6.40836e-15	2.51275e-14	0.171476	7.45479e-15	4.34743e-14
GTCAAGGAATCCATACTAAT	GTCAAGGAATCCATACTAATAGG	GTCAAGGAATCCgTACTAATAGG	M1:p8rAdC	0.212165	0.0347939	0.163995	0.0868046	0.0205573	0.236822	0.0827038	0.00804794	0.0973104
GTCAAGGAATCCATACTAAT	GTCAAGGAATCCATACTAATAGG	GTCAAGGAATCCgTAaTAATAGG	M2:p8rAdC|p5rCdT	0.244915	3.13656e-16	1.28067e-15	0.172853	0	0	0.0744972	5.70959e-18	7.66417e-17
GTCAAGGAATCCATACTAAT	GTCAAGGAATCCATACTAATAGG	GTCAAGGAATCCgTACTtATAGG	M2:p8rAdC|p3rAdA	0.282224	0.005083	0.0180105	0.141863	1.85985e-15	1.31102e-14	0.0763438	0.0641728	0.840576
GTCACCGGTCGTGGGCAGAG	GTCACCGGTCGTGGGCAGAGGGG	GTCACCGGTCGaGGGCAGAGGGG	M1:p9rUdT	0.411447	0.397939	0.967171	0.296832	0.249294	0.839848	0.15374	0.113224	0.736467
GTCACCGGTCGTGGGCAGAG	GTCACCGGTCGTGGGCAGAGGGG	GTCACCGGTCGTGaGCAGAGGGG	M1:p7rGdT	0.394241	0.381264	0.967085	0.31478	0.258487	0.821165	0.148093	0.114264	0.771568
GTCACCGGTCGTGGGCAGAG	GTCACCGGTCGTGGGCAGAGGGG	GaCACCGGTCGTGGGCAGAGGGG	M1:p19rUdT	0.43956	0.439086	0.998921	0.34304	0.297898	0.868407	0.182051	0.150042	0.824178
GTCACCGGTCGTGGGCAGAG	GTCACCGGTCGTGGGCAGAGGGG	GTCACCGGTCGaGaGCAGAGGGG	M2:p9rUdT|p7rGdT	0.319102	0.131249	0.411309	0.282128	0.0142523	0.0505172	0.163222	0.00481478	0.0294983
GTCACCGGTCGTGGGCAGAG	GTCACCGGTCGTGGGCAGAGGGG	GaCACCGGTCGaGGGCAGAGGGG	M2:p19rUdT|p9rUdT	0.426105	0.423126	0.993008	0.305397	0.221011	0.723684	0.204826	0.130235	0.635835
GTCACCGGTCGTGGGCAGAG	GTCACCGGTCGTGGGCAGAGGGG	GaCACCGGTCGTGaGCAGAGGGG	M2:p19rUdT|p7rGdT	0.419126	0.405891	0.968423	0.290516	0.168669	0.580583	0.162654	0.0668706	0.411121
GTCACCGGTCGTGGGCAGAG	GTCACCGGTCGTGGGCAGAGGGG	GaCACCGGTCGaGaGCAGAGGGG	M3:p19rUdT|p9rUdT|p7rGdT	0.371108	0.18808	0.506807	0.298107	0.0113004	0.0379074	0.189132	0.000182819	0.000966618
GTCAGTTCGATGGACAACAG	GTCAGTTCGATGGACAACAGGGG	GTtAGTTCGATGGACAACAGGGG	M1:p18rCdA	0.277049	0.272694	0.98428	0.286197	0.0277885	0.097096	0.168328	0.0169539	0.100719
GTCAGTTCGATGGACAACAG	GTCAGTTCGATGGACAACAGGGG	GTCAGaTCGATGGACAACAGGGG	M1:p15rUdT	0.313979	0.308282	0.981855	0.206653	0.0742132	0.35912	0.128763	0.0682588	0.530113
GTCAGTTCGATGGACAACAG	GTCAGTTCGATGGACAACAGGGG	GTCAGTTCaATGGACAACAGGGG	M1:p12rGdT	0.310747	0.305839	0.984208	0.223609	0.00580361	0.0259542	0.151993	0.00727653	0.0478741
GTCAGTTCGATGGACAACAG	GTCAGTTCGATGGACAACAGGGG	GTtAGaTCGATGGACAACAGGGG	M2:p18rCdA|p15rUdT	0.199682	0.145326	0.727786	0.245374	5.65631e-16	2.30518e-15	0.152892	2.54398e-15	1.66391e-14
GTCAGTTCGATGGACAACAG	GTCAGTTCGATGGACAACAGGGG	GTtAGTTCaATGGACAACAGGGG	M2:p18rCdA|p12rGdT	0.279306	0.0521517	0.186719	0.23814	0.00502522	0.0211019	0.176633	0.00206681	0.0117011
GTCAGTTCGATGGACAACAG	GTCAGTTCGATGGACAACAGGGG	GTCAGaTCaATGGACAACAGGGG	M2:p15rUdT|p12rGdT	0.261233	0.0847107	0.324273	0.227068	0.0120709	0.0531598	0.157036	0.00515685	0.0328386
GTCAGTTCGATGGACAACAG	GTCAGTTCGATGGACAACAGGGG	GTtAGaTCaATGGACAACAGGGG	M3:p18rCdA|p15rUdT|p12rGdT	0.395199	0.0170066	0.0430331	0.263642	0.0021602	0.0081937	0.175385	4.4261e-15	2.52365e-14
GTCCTAATCCTTAGCTGTTC	GTCCTAATCCTTAGCTGTTCTGG	GTCCTAATCCTTAGCTtTTCTGG	M1:p4rGdA	0.218198	0.00520461	0.0238528	0.115087	1.86921e-16	1.62417e-15	0.0635321	0	0
GTCCTAATCCTTAGCTGTTC	GTCCTAATCCTTAGCTGTTCTGG	GaCCTAATCCTTAGCTGTTCTGG	M1:p19rUdT	0.0819367	0.0567321	0.69239	0.051734	2.6443e-16	5.11134e-15	0.0349423	2.81492e-15	8.0559e-14
GTCCTAATCCTTAGCTGTTC	GTCCTAATCCTTAGCTGTTCTGG	GTaCTAATCCTTAGCTGTTCTGG	M1:p18rCdT	0.0659881	0.0437643	0.663215	0.037478	0.00369371	0.0985569	0.0328339	7.92009e-15	2.41217e-13
GTCCTAATCCTTAGCTGTTC	GTCCTAATCCTTAGCTGTTCTGG	GaCCTAATCCTTAGCTtTTCTGG	M2:p19rUdT|p4rGdA	0.238184	2.32239e-16	9.75041e-16	0.114426	0	0	0.0525087	0.00296598	0.0564854
GTCCTAATCCTTAGCTGTTC	GTCCTAATCCTTAGCTGTTCTGG	GaaCTAATCCTTAGCTGTTCTGG	M2:p19rUdT|p18rCdT	0.0969841	0.00214524	0.0221196	0.0488826	5.70924e-15	1.16795e-13	0.0473445	0	0
GTCCTCATGGTTCAACCATA	GTCCTCATGGTTCAACCATACGG	GTCCTCATGcTTCAACCATACGG	M1:p11rGdG	0.351211	0.0936486	0.266645	0.200289	0.00211197	0.0105446	0.131904	0.0024773	0.0187811
GTCCTCATGGTTCAACCATA	GTCCTCATGGTTCAACCATACGG	GTCCTCATGGTTaAACCATACGG	M1:p8rCdT	0.332579	0.0510992	0.153645	0.192147	0.00270027	0.0140531	0.110694	0.0133545	0.120643
GTCCTCATGGTTCAACCATA	GTCCTCATGGTTCAACCATACGG	GTCCgCATGGTTCAACCATACGG	M1:p16rUdC	0.189662	0.170351	0.898178	0.196016	0.00639191	0.0326091	0.0953507	0.00350972	0.0368085
GTCCTCATGGTTCAACCATA	GTCCTCATGGTTCAACCATACGG	GTCCTCATGcTTaAACCATACGG	M2:p11rGdG|p8rCdT	0.316627	0.00072243	0.00228164	0.191697	0	0	0.117665	2.66246e-15	2.26274e-14
GTCCTCATGGTTCAACCATA	GTCCTCATGGTTCAACCATACGG	GTCCgCATGcTTCAACCATACGG	M2:p16rUdC|p11rGdG	0.444958	0.0153672	0.0345362	0.271314	0.0018857	0.00695027	0.120749	0.00256293	0.0212252
GTCCTCATGGTTCAACCATA	GTCCTCATGGTTCAACCATACGG	GTCCgCATGGTTaAACCATACGG	M2:p16rUdC|p8rCdT	0.42624	0.00418679	0.00982263	0.231769	2.75135e-15	1.18711e-14	0.134508	0.00400971	0.0298102
GTCCTCATGGTTCAACCATA	GTCCTCATGGTTCAACCATACGG	GTCCgCATGcTTaAACCATACGG	M3:p16rUdC|p11rGdG|p8rCdT	0.425569	4.78742e-16	1.12495e-15	0.239263	0.00123772	0.00517306	0.106755	0	0
GTCGATACCATCTTCTAGCA	GTCGATACCATCTTCTAGCAGGG	GTCGATACCATCTTCaAGCAGGG	M1:p5rUdT	0.244196	0.113698	0.465602	0.218004	0.0141705	0.065001	0.100175	0.0153571	0.153303
GTCGATACCATCTTCTAGCA	GTCGATACCATCTTCTAGCAGGG	GTCGATACCATCTTCTAaCAGGG	M1:p3rGdT	0.178207	0.160934	0.903078	0.146819	0.0546871	0.372479	0.0644988	0.033624	0.521311
GTCGATACCATCTTCTAGCA	GTCGATACCATCTTCTAGCAGGG	GcCGATACCATCTTCTAGCAGGG	M1:p19rUdG	0.234537	0.215983	0.92089	0.166541	0.114365	0.686708	0.0518177	0.0444881	0.85855
GTCGATACCATCTTCTAGCA	GTCGATACCATCTTCTAGCAGGG	GTCGATACCATCTTCaAaCAGGG	M2:p5rUdT|p3rGdT	0.345043	0.00554593	0.0160731	0.205	0.00427335	0.0208456	0.132227	7.55753e-18	5.71559e-17
GTCGATACCATCTTCTAGCA	GTCGATACCATCTTCTAGCAGGG	GcCGATACCATCTTCaAGCAGGG	M2:p19rUdG|p5rUdT	0.189039	0.102159	0.540413	0.21937	0.00108188	0.00493174	0.0672811	0.0024668	0.0366641
GTCGATACCATCTTCTAGCA	GTCGATACCATCTTCTAGCAGGG	GcCGATACCATCTTCTAaCAGGG	M2:p19rUdG|p3rGdT	0.153519	0.136536	0.88938	0.159882	0.0300275	0.18781	0.0795362	0.0186604	0.234615
GTCGATACCATCTTCTAGCA	GTCGATACCATCTTCTAGCAGGG	GcCGATACCATCTTCaAaCAGGG	M3:p19rUdG|p5rUdT|p3rGdT	0.169938	0.0045097	0.0265373	0.171019	0.00126988	0.0074254	0.0913045	0.0057571	0.0630538
GTGTCGACTACAAGGTCGGA	GTGTCGACTACAAGGTCGGATGG	GTGTCGACTACtAGGTCGGATGG	M1:p9rAdA	0.227839	0.0596222	0.261686	0.184768	0.0135198	0.0731717	0.151361	0.00701489	0.0463453
GTGTCGACTACAAGGTCGGA	GTGTCGACTACAAGGTCGGATGG	GTGTCGACTACAAGGTCtGATGG	M1:p3rGdA	0.232638	0.102883	0.442246	0.215425	0.0238907	0.1109	0.162649	0.014908	0.0916579
GTGTCGACTACAAGGTCGGA	GTGTCGACTACAAGGTCGGATGG	GgGTCGACTACAAGGTCGGATGG	M1:p19rUdC	0.250671	0.218271	0.870747	0.238791	0.00205654	0.00861232	0.199561	1.02437e-14	5.13314e-14
GTGTCGACTACAAGGTCGGA	GTGTCGACTACAAGGTCGGATGG	GTGTCGACTACtAGGTCtGATGG	M2:p9rAdA|p3rGdA	0.327227	0	0	0.177109	0	0	0.153901	3.4838e-15	2.26366e-14
GTGTCGACTACAAGGTCGGA	GTGTCGACTACAAGGTCGGATGG	GgGTCGACTACtAGGTCGGATGG	M2:p19rUdC|p9rAdA	0.37499	0.0107806	0.0287489	0.229831	0.000454359	0.00197693	0.154158	1.43437e-14	9.30454e-14
GTGTCGACTACAAGGTCGGA	GTGTCGACTACAAGGTCGGATGG	GgGTCGACTACAAGGTCtGATGG	M2:p19rUdC|p3rGdA	0.385875	0.0206516	0.0535189	0.248146	0.00434909	0.0175263	0.1634	0.000326577	0.00199863
GTGTCGACTACAAGGTCGGA	GTGTCGACTACAAGGTCGGATGG	GgGTCGACTACtAGGTCtGATGG	M3:p19rUdC|p9rAdA|p3rGdA	0.33901	0.00244303	0.00720635	0.227517	3.22037e-15	1.41544e-14	0.147166	0.00908156	0.0617095
GTTAAGGGGCTGCAGGGGAA	GTTAAGGGGCTGCAGGGGAATGG	GTTAAGGGGCcGCAGGGGAATGG	M1:p10rUdG	0.270779	0.28314	1.04565	0.200394	0.186006	0.928199	0.105869	0.093075	0.879154
GTTAAGGGGCTGCAGGGGAA	GTTAAGGGGCTGCAGGGGAATGG	GTTAAGGGGCTGCAcGGGAATGG	M1:p6rGdG	0.312819	0.127762	0.40842	0.222573	0.0398559	0.179069	0.118861	0.0210026	0.176699
GTTAAGGGGCTGCAGGGGAA	GTTAAGGGGCTGCAGGGGAATGG	GTTAAGcGGCTGCAGGGGAATGG	M1:p14rGdG	0.287228	0.300965	1.04783	0.222805	0.109791	0.492765	0.104215	0.0670601	0.64348
GTTAAGGGGCTGCAGGGGAA	GTTAAGGGGCTGCAGGGGAATGG	GTTAAGGGGCcGCAcGGGAATGG	M2:p10rUdG|p6rGdG	0.432732	0.0139553	0.0322493	0.246057	0.00433015	0.0175982	0.135275	0.00235831	0.0174334
GTTAAGGGGCTGCAGGGGAA	GTTAAGGGGCTGCAGGGGAATGG	GTTAAGcGGCcGCAGGGGAATGG	M2:p14rGdG|p10rUdG	0.295746	0.277351	0.9378	0.244121	0.0114091	0.0467352	0.139734	0.00928511	0.0664485
GTTAAGGGGCTGCAGGGGAA	GTTAAGGGGCTGCAGGGGAATGG	GTTAAGcGGCTGCAcGGGAATGG	M2:p14rGdG|p6rGdG	0.35817	0.0186259	0.0520028	0.228274	0.00667492	0.0292408	0.133174	8.71102e-15	6.54107e-14
GTTAAGGGGCTGCAGGGGAA	GTTAAGGGGCTGCAGGGGAATGG	GTTAAGcGGCcGCAcGGGAATGG	M3:p14rGdG|p10rUdG|p6rGdG	0.382275	0.00230772	0.00603682	0.248855	9.10852e-15	3.66017e-14	0.132488	3.91311e-14	2.95355e-13
GTTCGCATTTCCGTCAGGTA	GTTCGCATTTCCGTCAGGTATGG	GTTCGCATTaCCGTCAGGTATGG	M1:p11rUdT	0.288999	0.217201	0.751566	0.154628	0.00621287	0.0401795	0.107391	0.00606863	0.05651
GTTCGCATTTCCGTCAGGTA	GTTCGCATTTCCGTCAGGTATGG	GTTCGCATTTCCGTCAGGcATGG	M1:p2rUdG	0.341875	0.0981367	0.287054	0.196991	0.0116219	0.0589972	0.101349	0.007094	0.0699959
GTTCGCATTTCCGTCAGGTA	GTTCGCATTTCCGTCAGGTATGG	GTTCGtATTTCCGTCAGGTATGG	M1:p15rCdA	0.222972	0.196501	0.881279	0.18881	0.00411535	0.0217962	0.0970515	7.00574e-15	7.21858e-14
GTTCGCATTTCCGTCAGGTA	GTTCGCATTTCCGTCAGGTATGG	GTTCGCATTaCCGTCAGGcATGG	M2:p11rUdT|p2rUdG	0.39764	0.00556691	0.0139999	0.219797	0.00193579	0.00880717	0.138275	2.28485e-15	1.65239e-14
GTTCGCATTTCCGTCAGGTA	GTTCGCATTTCCGTCAGGTATGG	GTTCGtATTaCCGTCAGGTATGG	M2:p15rCdA|p11rUdT	0.398895	6.14993e-17	1.54174e-16	0.152968	3.83301e-14	2.50575e-13	0.0841601	0	0
GTTCGCATTTCCGTCAGGTA	GTTCGCATTTCCGTCAGGTATGG	GTTCGtATTTCCGTCAGGcATGG	M2:p15rCdA|p2rUdG	0.413716	0.0124826	0.0301719	0.173521	0.00222249	0.0128082	0.113007	0.000253518	0.00224338
GTTCGCATTTCCGTCAGGTA	GTTCGCATTTCCGTCAGGTATGG	GTTCGtATTaCCGTCAGGcATGG	M3:p15rCdA|p11rUdT|p2rUdG	0.334246	1.05047e-19	3.14281e-19	0.175355	8.18446e-16	4.66736e-15	0.13139	7.47591e-15	5.68987e-14
GTTCTGAATTTCGTCGATAC	GTTCTGAATTTCGTCGATACTGG	GTTCTGAATTTCGTCtATACTGG	M1:p5rGdA	0.116877	0.0213986	0.183088	0.0544406	9.07183e-15	1.66637e-13	0.0356175	8.93767e-16	2.50935e-14
GTTCTGAATTTCGTCGATAC	GTTCTGAATTTCGTCGATACTGG	GTTCTaAATTTCGTCGATACTGG	M1:p15rGdT	0.100228	0.11981	1.19537	0.0374689	0.0184726	0.493013	0.0302547	7.97944e-15	2.63742e-13
GTTCTGAATTTCGTCGATAC	GTTCTGAATTTCGTCGATACTGG	GTTCTGtATTTCGTCGATACTGG	M1:p14rAdA	0.1707	0.0398015	0.233166	0.0739217	0.00624571	0.0844909	0.0642915	9.23738e-17	1.4368e-15
GTTCTGAATTTCGTCGATAC	GTTCTGAATTTCGTCGATACTGG	GTTCTatATTTCGTCGATACTGG	M2:p15rGdT|p14rAdA	0.226998	0.00803355	0.0353904	0.072764	4.03886e-15	5.55063e-14	0.0496367	1.30454e-15	2.62817e-14
GTTCTGAATTTCGTCGATAC	GTTCTGAATTTCGTCGATACTGG	GTTCTGtATTTCGTCtATACTGG	M2:p14rAdA|p5rGdA	0.104563	0.00403648	0.0386033	0.0483448	4.77389e-15	9.87467e-14	0.0331035	0.00564956	0.170664
GTTGTCAGGTCACACCCCGC	GTTGTCAGGTCACACCCCGCAGG	GTTGTCAGGcCACACCCCGCAGG	M1:p11rUdG	0.271663	0.26335	0.969398	0.183988	0.150039	0.81548	0.0902023	0.0801838	0.888933
GTTGTCAGGTCACACCCCGC	GTTGTCAGGTCACACCCCGCAGG	GTTGTCAGGTCACACCCCGaAGG	M1:p1rCdT	0.252623	0.169868	0.672418	0.200121	0.0761515	0.380527	0.137555	0.0469491	0.341312
GTTGTCAGGTCACACCCCGC	GTTGTCAGGTCACACCCCGCAGG	GTTGTgAGGTCACACCCCGCAGG	M1:p15rCdC	0.272912	0.227807	0.834726	0.182408	0.119174	0.653335	0.106795	0.0789334	0.73911
GTTGTCAGGTCACACCCCGC	GTTGTCAGGTCACACCCCGCAGG	GTTGTCAGGcCACACCCCGaAGG	M2:p11rUdG|p1rCdT	0.233947	0.119162	0.509355	0.185217	0.0319603	0.172556	0.125392	0.0128115	0.102171
GTTGTCAGGTCACACCCCGC	GTTGTCAGGTCACACCCCGCAGG	GTTGTgAGGcCACACCCCGCAGG	M2:p15rCdC|p11rUdG	0.226602	0.18972	0.837237	0.167173	0.0358392	0.214384	0.106158	0.0415671	0.39156
GTTGTCAGGTCACACCCCGC	GTTGTCAGGTCACACCCCGCAGG	GTTGTgAGGTCACACCCCGaAGG	M2:p15rCdC|p1rCdT	0.311795	0.121289	0.389003	0.240829	0.0116174	0.048239	0.156138	0.0128056	0.0820148
GTTGTCAGGTCACACCCCGC	GTTGTCAGGTCACACCCCGCAGG	GTTGTgAGGcCACACCCCGaAGG	M3:p15rCdC|p11rUdG|p1rCdT	0.421348	0.017798	0.0422407	0.247816	0.00131971	0.00532537	0.164817	0	0
GTTGTGTAGAATACCTGGGA	GTTGTGTAGAATACCTGGGAGGG	GaTGTGTAGAATACCTGGGAGGG	M1:p19rUdT	0.146258	0.154699	1.05772	0.131058	0.100439	0.766373	0.106243	0.0766129	0.721107
GTTGTGTAGAATACCTGGGA	GTTGTGTAGAATACCTGGGAGGG	GTTGTGgAGAATACCTGGGAGGG	M1:p14rUdC	0.218063	0.209287	0.959751	0.156805	0.113278	0.722413	0.0999678	0.0815068	0.815331
GTTGTGTAGAATACCTGGGA	GTTGTGTAGAATACCTGGGAGGG	GTTGTGTAtAATACCTGGGAGGG	M1:p12rGdA	0.108018	0.102344	0.94747	0.0508014	0.0325619	0.640965	0.052175	0.0267121	0.51197
GTTGTGTAGAATACCTGGGA	GTTGTGTAGAATACCTGGGAGGG	GaTGTGgAGAATACCTGGGAGGG	M2:p19rUdT|p14rUdC	0.243026	0.217522	0.895056	0.242118	0.0088022	0.036355	0.116856	0.0121047	0.103586
GTTGTGTAGAATACCTGGGA	GTTGTGTAGAATACCTGGGAGGG	GaTGTGTAtAATACCTGGGAGGG	M2:p19rUdT|p12rGdA	0.0752616	0.0752616	1	0.104241	0.0132292	0.12691	0.0472295	0.0191781	0.406061
GTTGTGTAGAATACCTGGGA	GTTGTGTAGAATACCTGGGAGGG	GTTGTGgAtAATACCTGGGAGGG	M2:p14rUdC|p12rGdA	0.171454	0.0679817	0.396502	0.175112	0.00469876	0.0268329	0.108151	4.15344e-14	3.84039e-13
GTTGTGTAGAATACCTGGGA	GTTGTGTAGAATACCTGGGAGGG	GaTGTGgAtAATACCTGGGAGGG	M3:p19rUdT|p14rUdC|p12rGdA	0.287483	0.00845084	0.0293959	0.184279	0.000874396	0.00474495	0.121433	0.00544464	0.0448367
TAAAGCCCGAACCACAGCAA	TAAAGCCCGAACCACAGCAAGGG	TAAAGCCCGAACCACAtCAAGGG	M1:p4rGdA	0.252808	0.151351	0.598677	0.236735	0.0207885	0.0878131	0.11413	0.0267533	0.23441
TAAAGCCCGAACCACAGCAA	TAAAGCCCGAACCACAGCAAGGG	TcAAGCCCGAACCACAGCAAGGG	M1:p19rAdG	0.295595	0.298845	1.011	0.19584	0.0171115	0.0873747	0.0905082	0.0159152	0.175843
TAAAGCCCGAACCACAGCAA	TAAAGCCCGAACCACAGCAAGGG	TAcAGCCCGAACCACAGCAAGGG	M1:p18rAdG	0.270782	0.134527	0.496811	0.150716	0.0223848	0.148523	0.0717465	3.03289e-15	4.22723e-14
TAAAGCCCGAACCACAGCAA	TAAAGCCCGAACCACAGCAAGGG	TcAAGCCCGAACCACAtCAAGGG	M2:p19rAdG|p4rGdA	0.294715	0.023912	0.0811362	0.132168	0.00550525	0.0416534	0.067036	0.0058273	0.0869279
TAAAGCCCGAACCACAGCAA	TAAAGCCCGAACCACAGCAAGGG	TccAGCCCGAACCACAGCAAGGG	M2:p19rAdG|p18rAdG	0.335328	0.076639	0.22855	0.228896	0.0104094	0.0454766	0.111007	0.010541	0.0949581
TAAAGCCCGAACCACAGCAA	TAAAGCCCGAACCACAGCAAGGG	TAcAGCCCGAACCACAtCAAGGG	M2:p18rAdG|p4rGdA	0.423547	0.00919908	0.0217191	0.216932	0	0	0.0968952	0.00175912	0.0181549
TAAAGCCCGAACCACAGCAA	TAAAGCCCGAACCACAGCAAGGG	TccAGCCCGAACCACAtCAAGGG	M3:p19rAdG|p18rAdG|p4rGdA	0.376568	0.00712093	0.0189101	0.228333	0.00115963	0.00507868	0.121968	0.00137476	0.0112714
TAACCTACTCCAACGCCCGC	TAACCTACTCCAACGCCCGCAGG	TAACCTACTCCAAaGCCCGCAGG	M1:p7rCdT	0.415821	0.0178572	0.0429445	0.156047	0.00830555	0.0532246	0.139542	0.00294549	0.0211083
TAACCTACTCCAACGCCCGC	TAACCTACTCCAACGCCCGCAGG	TAAaCTACTCCAACGCCCGCAGG	M1:p17rCdT	0.303618	0.134623	0.443397	0.212885	0.00454801	0.0213637	0.170278	0.00245592	0.0144229
TAACCTACTCCAACGCCCGC	TAACCTACTCCAACGCCCGCAGG	TAACCTAgTCCAACGCCCGCAGG	M1:p13rCdC	0.379175	0.0654541	0.172622	0.208961	0.000235801	0.00112844	0.18093	3.01529e-15	1.66656e-14
TAACCTACTCCAACGCCCGC	TAACCTACTCCAACGCCCGCAGG	TAAaCTACTCCAAaGCCCGCAGG	M2:p17rCdT|p7rCdT	0.387487	0.00506053	0.0130599	0.144653	0.000118224	0.00081729	0.150256	0.00641453	0.0426907
TAACCTACTCCAACGCCCGC	TAACCTACTCCAACGCCCGCAGG	TAAaCTAgTCCAACGCCCGCAGG	M2:p17rCdT|p13rCdC	0.414103	0.007669	0.0185196	0.172243	0.00376371	0.0218512	0.169934	9.96842e-15	5.86605e-14
TAACCTACTCCAACGCCCGC	TAACCTACTCCAACGCCCGCAGG	TAACCTAgTCCAAaGCCCGCAGG	M2:p13rCdC|p7rCdT	0.324033	8.36546e-16	2.58167e-15	0.172134	0	0	0.112445	0.00224078	0.0199278
TAACCTACTCCAACGCCCGC	TAACCTACTCCAACGCCCGCAGG	TAAaCTAgTCCAAaGCCCGCAGG	M3:p17rCdT|p13rCdC|p7rCdT	0.441654	0.00379103	0.00858371	0.181695	4.28019e-16	2.3557e-15	0.142113	1.13407e-14	7.98009e-14
TAACTAACCCCCGTAGGAGT	TAACTAACCCCCGTAGGAGTAGG	TAACTAACCCCgGTAGGAGTAGG	M1:p9rCdC	0.275158	0.159864	0.58099	0.209672	0.00620701	0.0296034	0.115915	0.00290622	0.0250719
TAACTAACCCCCGTAGGAGT	TAACTAACCCCCGTAGGAGTAGG	TAACTAACCCCCcTAGGAGTAGG	M1:p8rGdG	0.242701	0.23191	0.95554	0.210878	0.0180051	0.0853815	0.100773	0.00150104	0.0148952
TAACTAACCCCCGTAGGAGT	TAACTAACCCCCGTAGGAGTAGG	TAACTcACCCCCGTAGGAGTAGG	M1:p15rAdG	0.275159	0.257553	0.936015	0.192453	0.00622973	0.0323702	0.102264	0.000445632	0.00435765
TAACTAACCCCCGTAGGAGT	TAACTAACCCCCGTAGGAGTAGG	TAACTAACCCCgcTAGGAGTAGG	M2:p9rCdC|p8rGdG	0.303553	0.0103701	0.0341624	0.236547	0.00685995	0.0290004	0.0993796	0.0105182	0.105839
TAACTAACCCCCGTAGGAGT	TAACTAACCCCCGTAGGAGTAGG	TAACTcACCCCgGTAGGAGTAGG	M2:p15rAdG|p9rCdC	0.263971	0.0067386	0.0255278	0.182106	0.0113058	0.062084	0.124858	0.00280201	0.0224416
TAACTAACCCCCGTAGGAGT	TAACTAACCCCCGTAGGAGTAGG	TAACTcACCCCCcTAGGAGTAGG	M2:p15rAdG|p8rGdG	0.425171	0.00960453	0.0225898	0.250605	0.00385418	0.0153795	0.172424	0.0119271	0.0691731
TAACTAACCCCCGTAGGAGT	TAACTAACCCCCGTAGGAGTAGG	TAACTcACCCCgcTAGGAGTAGG	M3:p15rAdG|p9rCdC|p8rGdG	0.315421	0	0	0.221945	0.00734078	0.0330748	0.147036	0.00271836	0.0184877
TAAGGTGACGTCGAAGAGTA	TAAGGTGACGTCGAAGAGTACGG	cAAGGTGACGTCGAAGAGTACGG	M1:p20rUdG	0.372675	0.358232	0.961245	0.117127	0.00725679	0.0619567	0.0286894	0.00782688	0.272814
TAAGGTGACGTCGAAGAGTA	TAAGGTGACGTCGAAGAGTACGG	TAAGcTGACGTCGAAGAGTACGG	M1:p16rGdG	0.421609	0.034783	0.0825006	0.0511787	6.33863e-14	1.23853e-12	0.0155974	0.000608217	0.0389947
TAAGGTGACGTCGAAGAGTA	TAAGGTGACGTCGAAGAGTACGG	cAAGGTGACtTCGAAGAGTACGG	M2:p20rUdG|p11rGdA	0.40045	0.0601547	0.150218	0.0318373	0.00506699	0.159153	0.019172	0.0111459	0.581363
TAAGGTGACGTCGAAGAGTA	TAAGGTGACGTCGAAGAGTACGG	cAAGcTGACGTCGAAGAGTACGG	M2:p20rUdG|p16rGdG	0.405729	0.0106	0.0261258	0.0331599	0.00337935	0.101911	0.0199399	1.24535e-14	6.24551e-13
TAAGGTGACGTCGAAGAGTA	TAAGGTGACGTCGAAGAGTACGG	cAAGcTGACtTCGAAGAGTACGG	M3:p20rUdG|p16rGdG|p11rGdA	0.339347	0.0142936	0.0421208	0.035019	0.00545632	0.15581	0.0172069	0.00712377	0.414006
TAATAAGACCCGCCTCGTTA	TAATAAGACCCGCCTCGTTAGGG	TAATAAGACCCGCCTCGTaAGGG	M1:p2rUdT	0.274297	0.0813003	0.296395	0.0831563	0.034427	0.414003	0.029456	0.0090237	0.306345
TAATAAGACCCGCCTCGTTA	TAATAAGACCCGCCTCGTTAGGG	TAATgAGACCCGCCTCGTTAGGG	M1:p16rAdC	0.293234	0.0768217	0.261981	0.112373	0.00264815	0.0235657	0.0290515	0.00174384	0.0600258
TAATAAGACCCGCCTCGTTA	TAATAAGACCCGCCTCGTTAGGG	TAATgAGACCCGCCTtGTTAGGG	M2:p16rAdC|p5rCdA	0.316222	0.00922812	0.0291824	0.0975579	0.00794968	0.0814868	0.021877	0	0
TAATAAGACCCGCCTCGTTA	TAATAAGACCCGCCTCGTTAGGG	TAATgAGACCCGCCTCGTaAGGG	M2:p16rAdC|p2rUdT	0.308854	0.0118333	0.0383136	0.109975	0.00358938	0.0326381	0.0396055	0.00460658	0.116312
TAATCAGAATCGTGCATGGC	TAATCAGAATCGTGCATGGCAGG	TAAcCAGAATCGTGCATGGCAGG	M1:p17rUdG	0.207132	0.0284346	0.137277	0.102499	0.00585607	0.0571327	0.0541209	0.00508395	0.0939369
TAATCAGAATCGTGCATGGC	TAATCAGAATCGTGCATGGCAGG	TAAcaAGAATCGTGCgTGGCAGG	M3:p17rUdG|p16rCdT|p5rAdC	0.378799	0.00645391	0.0170378	0.0649892	0.0041093	0.0632306	0.0254804	0	0
TACATAGGTGACTAGAGGCT	TACATAGGTGACTAGAGGCTCGG	cACATAGGTGACTAGAGGCTCGG	M1:p20rUdG	0.264266	0.278421	1.05356	0.176097	0.139713	0.793387	0.0880345	0.090443	1.02736
TACATAGGTGACTAGAGGCT	TACATAGGTGACTAGAGGCTCGG	TAaATAGGTGACTAGAGGCTCGG	M1:p18rCdT	0.316706	0.33368	1.0536	0.171879	0.033937	0.197447	0.121701	0.00883702	0.0726128
TACATAGGTGACTAGAGGCT	TACATAGGTGACTAGAGGCTCGG	TACAcAGGTGACTAGAGGCTCGG	M1:p16rUdG	0.215237	0.234012	1.08723	0.13652	0.0876709	0.642183	0.0685167	0.0548012	0.799822
TACATAGGTGACTAGAGGCT	TACATAGGTGACTAGAGGCTCGG	cAaATAGGTGACTAGAGGCTCGG	M2:p20rUdG|p18rCdT	0.240528	0.234372	0.974404	0.150238	0.0237961	0.15839	0.126342	0.0110545	0.0874973
TACATAGGTGACTAGAGGCT	TACATAGGTGACTAGAGGCTCGG	cACAcAGGTGACTAGAGGCTCGG	M2:p20rUdG|p16rUdG	0.210094	0.0499071	0.237546	0.181451	0.00487573	0.0268708	0.0930817	0.000613042	0.00658607
TACATAGGTGACTAGAGGCT	TACATAGGTGACTAGAGGCTCGG	TAaAcAGGTGACTAGAGGCTCGG	M2:p18rCdT|p16rUdG	0.247142	0.0354197	0.143317	0.182319	0.00529682	0.0290524	0.106759	0.00393218	0.0368322
TACATAGGTGACTAGAGGCT	TACATAGGTGACTAGAGGCTCGG	cAaAcAGGTGACTAGAGGCTCGG	M3:p20rUdG|p18rCdT|p16rUdG	0.326669	0.0232057	0.0710373	0.234851	0.00531558	0.0226338	0.120796	0.00190604	0.015779
TACCACCTCGCGGAAACGCG	TACCACCTCGCGGAAACGCGAGG	gACCACCTCGCGGAAACGCGAGG	M1:p20rUdC	0.379332	0.292828	0.771958	0.0708041	0.00718584	0.101489	0.0260996	3.60034e-14	1.37946e-12
TACCACCTCGCGGAAACGCG	TACCACCTCGCGGAAACGCGAGG	TACCACCTCGgGGAAACGCGAGG	M1:p10rCdC	0.365297	0.085932	0.235238	0.042731	0.0128511	0.300744	0.0183666	0.0214267	1.16661
TACCACCTCGCGGAAACGCG	TACCACCTCGCGGAAACGCGAGG	TACCACaTCGCGGAAACGCGAGG	M1:p14rCdT	0.372962	0.10697	0.286813	0.0989358	0.0195149	0.197248	0.0361331	0.0336801	0.932113
TACCACCTCGCGGAAACGCG	TACCACCTCGCGGAAACGCGAGG	gACCACCTCGgGGAAACGCGAGG	M2:p20rUdC|p10rCdC	0.452688	0.00760106	0.0167909	0.0587716	3.66509e-15	6.23615e-14	0.0133162	0	0
TACCACCTCGCGGAAACGCG	TACCACCTCGCGGAAACGCGAGG	gACCACaTCGCGGAAACGCGAGG	M2:p20rUdC|p14rCdT	0.447469	0.0203833	0.0455524	0.0848424	3.71592e-14	4.37979e-13	0.0288302	2.12078e-15	7.35612e-14
TACCACCTCGCGGAAACGCG	TACCACCTCGCGGAAACGCGAGG	TACCACaTCGgGGAAACGCGAGG	M2:p14rCdT|p10rCdC	0.446704	0.0154349	0.0345528	0.0469806	0	0	0.0271456	3.30575e-15	1.21778e-13
TACCACCTCGCGGAAACGCG	TACCACCTCGCGGAAACGCGAGG	gACCACaTCGgGGAAACGCGAGG	M3:p20rUdC|p14rCdT|p10rCdC	0.3891	0.0131265	0.0337357	0.0591391	1.90885e-14	3.22773e-13	0.0164476	0.000226509	0.0137715
TAGCACAGAGTAGAATCTTC	TAGCACAGAGTAGAATCTTCGGG	TAGCACAGAGTAGAcTCTTCGGG	M1:p6rAdG	0.235823	0.00103048	0.00436971	0.127051	0.00282515	0.0222364	0.0545381	0.00440694	0.0808048
TAGCACAGAGTAGAATCTTC	TAGCACAGAGTAGAATCTTCGGG	TAGCACAGAGTAGAAcCTTCGGG	M1:p5rUdG	0.195872	0.0212958	0.108723	0.057386	3.17361e-17	5.53029e-16	0.0341042	0.00525245	0.154012
TAGCACAGAGTAGAATCTTC	TAGCACAGAGTAGAATCTTCGGG	TAGCACAGAGTAGAATCcTCGGG	M1:p3rUdG	0.0596805	0.0291344	0.488173	0.0632071	0.0129609	0.205054	0.0452498	0.0249831	0.552115
TAGCACAGAGTAGAATCTTC	TAGCACAGAGTAGAATCTTCGGG	TAGCACAGAGTAGAccCTTCGGG	M2:p6rAdG|p5rUdG	0.242363	6.67669e-19	2.75483e-18	0.139487	0.000904584	0.00648507	0.0452074	0.00532493	0.117789
TAGCACAGAGTAGAATCTTC	TAGCACAGAGTAGAATCTTCGGG	TAGCACAGAGTAGAcTCcTCGGG	M2:p6rAdG|p3rUdG	0.265436	0.00630773	0.0237637	0.0861021	0.000969512	0.01126	0.0356115	0	0
TAGCACAGAGTAGAATCTTC	TAGCACAGAGTAGAATCTTCGGG	TAGCACAGAGTAGAAcCcTCGGG	M2:p5rUdG|p3rUdG	0.291563	4.23614e-15	1.45291e-14	0.0744523	0	0	0.0434365	0.00563616	0.129756
TAGCACAGAGTAGAATCTTC	TAGCACAGAGTAGAATCTTCGGG	TAGCACAGAGTAGAccCcTCGGG	M3:p6rAdG|p5rUdG|p3rUdG	0.305621	0	0	0.111399	0	0	0.0793536	1.88032e-15	2.36955e-14
TAGGCGTCTGGACGTACTTC	TAGGCGTCTGGACGTACTTCCGG	TAGGCGTCTGGACGTAgTTCCGG	M1:p4rCdC	0.358715	0.0363075	0.101215	0.168045	0.0115336	0.0686337	0.0850281	0.00609457	0.0716771
TAGGCGTCTGGACGTACTTC	TAGGCGTCTGGACGTACTTCCGG	TAGGCGTCTGGACGTACTTtCGG	M1:p1rCdA	0.283469	0.0593302	0.209301	0.225778	0.0229755	0.101762	0.0968398	0.00431579	0.0445663
TAGGCGTCTGGACGTACTTC	TAGGCGTCTGGACGTACTTCCGG	TAGcCGTCTGGACGTACTTCCGG	M1:p17rGdG	0.335971	0.0549993	0.163703	0.194349	0.00472521	0.024313	0.0987856	0.0154663	0.156565
TAGGCGTCTGGACGTACTTC	TAGGCGTCTGGACGTACTTCCGG	TAGGCGTCTGGACGTAgTTtCGG	M2:p4rCdC|p1rCdA	0.234751	0.000847903	0.00361192	0.134082	0.00625515	0.0466518	0.0836413	0.00588404	0.0703485
TAGGCGTCTGGACGTACTTC	TAGGCGTCTGGACGTACTTCCGG	TAGcCGTCTGGACGTAgTTCCGG	M2:p17rGdG|p4rCdC	0.362322	0.0031892	0.00880211	0.219638	0.00509202	0.0231837	0.128237	1.55583e-15	1.21325e-14
TAGGCGTCTGGACGTACTTC	TAGGCGTCTGGACGTACTTCCGG	TAGcCGTCTGGACGTACTTtCGG	M2:p17rGdG|p1rCdA	0.285613	0.00957996	0.0335418	0.148723	0.00546741	0.0367623	0.108039	0.0019199	0.0177705
TAGGCGTCTGGACGTACTTC	TAGGCGTCTGGACGTACTTCCGG	TAGcCGTCTGGACGTAgTTtCGG	M3:p17rGdG|p4rCdC|p1rCdA	0.409927	0.000685674	0.00167267	0.187822	0.00481256	0.0256229	0.115934	0.00108624	0.00936951
TAGGTCCTGATTAGCCCCAA	TAGGTCCTGATTAGCCCCAAAGG	TAGGTCCTGATTAGCCCaAAAGG	M1:p3rCdT	0.184593	0.104476	0.565984	0.124812	0.0571024	0.457506	0.0786317	0.0351462	0.446973
TAGGTCCTGATTAGCCCCAA	TAGGTCCTGATTAGCCCCAAAGG	TAGGTCCTGATTAGCCCCAgAGG	M1:p1rAdC	0.249371	0.22584	0.905642	0.163344	0.0842211	0.515607	0.0885453	0.0509967	0.575939
TAGGTCCTGATTAGCCCCAA	TAGGTCCTGATTAGCCCCAAAGG	TAGGTCtTGATTAGCCCCAAAGG	M1:p14rCdA	0.204867	0.188513	0.920173	0.118139	0.017159	0.145245	0.0622256	0.0124339	0.199819
TAGGTCCTGATTAGCCCCAA	TAGGTCCTGATTAGCCCCAAAGG	TAGGTCCTGATTAGCCCaAgAGG	M2:p3rCdT|p1rAdC	0.18818	2.16547e-16	1.15074e-15	0.111065	6.18069e-17	5.56493e-16	0.0435565	0	0
TAGGTCCTGATTAGCCCCAA	TAGGTCCTGATTAGCCCCAAAGG	TAGGTCtTGATTAGCCCaAAAGG	M2:p14rCdA|p3rCdT	0.184134	0.023021	0.125023	0.132805	0.00453815	0.0341714	0.0927422	7.1009e-16	7.65661e-15
TAGGTCCTGATTAGCCCCAA	TAGGTCCTGATTAGCCCCAAAGG	TAGGTCtTGATTAGCCCCAgAGG	M2:p14rCdA|p1rAdC	0.286145	0.0597599	0.208845	0.152843	0.00388365	0.0254093	0.0549047	5.56367e-15	1.01333e-13
TAGGTCCTGATTAGCCCCAA	TAGGTCCTGATTAGCCCCAAAGG	TAGGTCtTGATTAGCCCaAgAGG	M3:p14rCdA|p3rCdT|p1rAdC	0.26317	0.00162507	0.00617498	0.161873	0	0	0.113589	3.12941e-15	2.75504e-14
TAGGTTCAACATCTCTCTAG	TAGGTTCAACATCTCTCTAGTGG	TAGGTTCAACATCTCTCaAGTGG	M1:p3rUdT	0.0326582	0.0129122	0.395375	0.056989	0.00918385	0.161151	0.0300418	0.00366797	0.122095
TAGGTTCAACATCTCTCTAG	TAGGTTCAACATCTCTCTAGTGG	TAGGcTCAACATCTCTCTAGTGG	M1:p16rUdG	0.072523	0.0565993	0.780431	0.0814712	0.000663233	0.00814071	0.0453613	0.00981767	0.216433
TAGGTTCAACATCTCTCTAG	TAGGTTCAACATCTCTCTAGTGG	TAGGcTCAACATCTCTCaAGTGG	M2:p16rUdG|p3rUdT	0.0944216	4.91728e-18	5.20779e-17	0.0655842	0.00831301	0.126753	0.0380422	2.91552e-19	7.66393e-18
TAGGTTCAACATCTCTCTAG	TAGGTTCAACATCTCTCTAGTGG	TAGGcTCAACATCTCTCTAaTGG	M2:p16rUdG|p1rGdT	0.140384	0.00488366	0.0347879	0.0884143	0.00682811	0.0772286	0.0484806	0	0
TAGGTTCAACATCTCTCTAG	TAGGTTCAACATCTCTCTAGTGG	TAGGcTCAACATCTCTCaAaTGG	M3:p16rUdG|p3rUdT|p1rGdT	0.106583	0	0	0.0779574	0.00836888	0.107352	0.0403629	1.69073e-16	4.18881e-15
TAGTCCATAGCACATATCGG	TAGTCCATAGCACATATCGGTGG	TAGTCCATAtCACATATCGGTGG	M1:p11rGdA	0.176009	0.168026	0.954649	0.164191	0.0148418	0.090394	0.138614	0.0133967	0.0966475
TAGTCCATAGCACATATCGG	TAGTCCATAGCACATATCGGTGG	TAGTCCATAGCACtTATCGGTGG	M1:p7rAdA	0.109754	0.0963559	0.877926	0.112966	0.0123189	0.10905	0.047474	0.00498063	0.104913
TAGTCCATAGCACATATCGG	TAGTCCATAGCACATATCGGTGG	TAGTCCATAGCACAgATCGGTGG	M1:p6rUdC	0.20098	0.0877039	0.436381	0.222777	0.0059991	0.0269287	0.141862	0.01719	0.121175
TAGTCCATAGCACATATCGG	TAGTCCATAGCACATATCGGTGG	TAGTCCATAtCACtTATCGGTGG	M2:p11rGdA|p7rAdA	0.283273	0.0152494	0.053833	0.205824	0.000197162	0.000957919	0.146876	2.30643e-16	1.57033e-15
TAGTCCATAGCACATATCGG	TAGTCCATAGCACATATCGGTGG	TAGTCCATAtCACAgATCGGTGG	M2:p11rGdA|p6rUdC	0.241647	0.00878922	0.0363722	0.183096	9.96002e-16	5.43978e-15	0.0990827	0.00150045	0.0151434
TAGTCCATAGCACATATCGG	TAGTCCATAGCACATATCGGTGG	TAGTCCATAGCACtgATCGGTGG	M2:p7rAdA|p6rUdC	0.23622	0.0168374	0.0712784	0.198962	0.00234745	0.0117985	0.143723	0.0092178	0.0641359
TAGTCCATAGCACATATCGG	TAGTCCATAGCACATATCGGTGG	TAGTCCATAtCACtgATCGGTGG	M3:p11rGdA|p7rAdA|p6rUdC	0.173076	2.0928e-15	1.20918e-14	0.101465	0.000877216	0.00864553	0.110069	0	0
TATGGTTTCGCCTTTACACC	TATGGTTTCGCCTTTACACCGGG	TATGGTTTCGCCcTTACACCGGG	M1:p8rUdG	0.169996	0.136068	0.800418	0.134914	0.0160151	0.118706	0.0892988	0.0228462	0.255839
TATGGTTTCGCCTTTACACC	TATGGTTTCGCCTTTACACCGGG	TATGaTTTCGCCTTTACACCGGG	M1:p16rGdT	0.144629	0.0925423	0.639861	0.0673877	0.0031047	0.0460722	0.0587283	0.0181222	0.308578
TATGGTTTCGCCTTTACACC	TATGGTTTCGCCTTTACACCGGG	TATGGTgTCGCCTTTACACCGGG	M1:p14rUdC	0.246402	0.0852403	0.345941	0.159027	0.0063638	0.0400172	0.131109	0.00221132	0.0168663
TATGGTTTCGCCTTTACACC	TATGGTTTCGCCTTTACACCGGG	TATGaTTTCGCCcTTACACCGGG	M2:p16rGdT|p8rUdG	0.249383	0.0320333	0.12845	0.125576	5.10423e-18	4.06467e-17	0.116061	0.000541488	0.00466556
TATGGTTTCGCCTTTACACC	TATGGTTTCGCCTTTACACCGGG	TATGaTgTCGCCTTTACACCGGG	M2:p16rGdT|p14rUdC	0.316839	2.55197e-16	8.05449e-16	0.0837924	0.0138366	0.165129	0.107357	6.65975e-16	6.20335e-15
TATGGTTTCGCCTTTACACC	TATGGTTTCGCCTTTACACCGGG	TATGGTgTCGCCcTTACACCGGG	M2:p14rUdC|p8rUdG	0.350426	0.0416822	0.118947	0.126323	2.8494e-15	2.25565e-14	0.127202	0	0
TATGGTTTCGCCTTTACACC	TATGGTTTCGCCTTTACACCGGG	TATGaTgTCGCCcTTACACCGGG	M3:p16rGdT|p14rUdC|p8rUdG	0.285807	0	0	0.137399	0	0	0.126339	2.55258e-17	2.02042e-16
TCAAGCTACTGTTGACTTCG	TCAAGCTACTGTTGACTTCGAGG	cCAAGCTACTGTTGACTTCGAGG	M1:p20rUdG	0.227273	0.0687677	0.302578	0.0152278	1.7011e-15	1.1171e-13	0.0192626	0.00814847	0.423021
TCAAGCTACTGTTGACTTCG	TCAAGCTACTGTTGACTTCGAGG	TCgAGCTACTGTTGACTTCGAGG	M1:p18rAdC	0.36832	0.0154424	0.0419267	0.0148206	7.08358e-14	4.77954e-12	0.00808249	0.00241682	0.29902
TCAAGCTACTGTTGACTTCG	TCAAGCTACTGTTGACTTCGAGG	cCgAGCTACTGTTGACTTCGAGG	M2:p20rUdG|p18rAdC	0.356577	0.00388008	0.0108815	0.0123429	0.00236422	0.191545	0.0136086	1.05124e-05	0.000772483
TCAATATCGTGTACCGCATC	TCAATATCGTGTACCGCATCCGG	TCAATATCaTGTACCGCATCCGG	M1:p12rGdT	0.272329	0.129706	0.476283	0.0598411	0.00355562	0.0594176	0.0301125	0.0112092	0.372245
TCAATATCGTGTACCGCATC	TCAATATCGTGTACCGCATCCGG	TCAATATCaaGTACCGCATCCGG	M2:p12rGdT|p11rUdT	0.329961	0.0116514	0.0353113	0.0305693	9.25839e-16	3.02866e-14	0.0188887	0	0
TCAATATCGTGTACCGCATC	TCAATATCGTGTACCGCATCCGG	TCAATATCaaGTAgCGCATCCGG	M3:p12rGdT|p11rUdT|p7rCdC	0.417174	0.00434193	0.010408	0.035299	3.55455e-15	1.00698e-13	0.0160096	0.00265076	0.165573
TCAGATATAGTGCGATTCAA	TCAGATATAGTGCGATTCAAGGG	TCAtATATAGTGCGATTCAAGGG	M1:p17rGdA	0.226715	0.0122536	0.0540486	0.039459	0.00524124	0.132827	0.0390011	0.00473431	0.121389
TCAGATATAGTGCGATTCAA	TCAGATATAGTGCGATTCAAGGG	TCAGATcTAGTGCGATTCAAGGG	M1:p14rAdG	0.348593	0.00860859	0.0246953	0.0471967	0.00339931	0.0720243	0.0168048	0.00321749	0.191463
TCAGCCGATGGACACATGGT	TCAGCCGATGGACACATGGTCGG	TCAGCCGATaGACACATGGTCGG	M1:p11rGdT	0.349635	0.361584	1.03417	0.254585	0.221789	0.871179	0.0993649	0.10165	1.023
TCAGCCGATGGACACATGGT	TCAGCCGATGGACACATGGTCGG	TCAGCCGATGGcCACATGGTCGG	M1:p9rAdG	0.379448	0.359436	0.947261	0.228923	0.0460018	0.200949	0.137904	0.0205444	0.148976
TCAGCCGATGGACACATGGT	TCAGCCGATGGACACATGGTCGG	TCAtCCGATGGACACATGGTCGG	M1:p17rGdA	0.343801	0.307258	0.89371	0.22748	0.0161741	0.0711009	0.147523	0.0234238	0.15878
TCAGCCGATGGACACATGGT	TCAGCCGATGGACACATGGTCGG	TCAGCCGATaGcCACATGGTCGG	M2:p11rGdT|p9rAdG	0.30417	0.0896063	0.294593	0.259756	0.00116698	0.00449262	0.124763	0.0119198	0.0955393
TCAGCCGATGGACACATGGT	TCAGCCGATGGACACATGGTCGG	TCAtCCGATaGACACATGGTCGG	M2:p17rGdA|p11rGdT	0.28948	0.117503	0.405912	0.255773	0.00283416	0.0110808	0.131073	0.00234933	0.0179237
TCAGCCGATGGACACATGGT	TCAGCCGATGGACACATGGTCGG	TCAtCCGATGGcCACATGGTCGG	M2:p17rGdA|p9rAdG	0.371731	0.0462167	0.124329	0.279906	0.00733902	0.0262196	0.138981	0.00390047	0.0280648
TCAGCCGATGGACACATGGT	TCAGCCGATGGACACATGGTCGG	TCAtCCGATaGcCACATGGTCGG	M3:p17rGdA|p11rGdT|p9rAdG	0.425346	0.0139448	0.0327846	0.29698	0.00277852	0.00935592	0.174782	1.40088e-15	8.01501e-15
TCAGGGGGCTTAAGAAGGAA	TCAGGGGGCTTAAGAAGGAAAGG	TCcGGGGGCTTAAGAAGGAAAGG	M1:p18rAdG	0.28232	0.123283	0.43668	0.103456	0.0101479	0.0980899	0.0412353	0.00884543	0.214511
TCAGGGGGCTTAAGAAGGAA	TCAGGGGGCTTAAGAAGGAAAGG	TCAGGGtGCTTAAGAAGGAAAGG	M1:p14rGdA	0.402995	0.0748055	0.185624	0.0919075	0.00838187	0.0911989	0.0562478	0.00400684	0.0712355
TCAGGGGGCTTAAGAAGGAA	TCAGGGGGCTTAAGAAGGAAAGG	TCcGGGGGCTTAAGAAGaAAAGG	M2:p18rAdG|p3rGdT	0.321579	0.0142638	0.0443556	0.0921093	0.00751892	0.0816304	0.0410774	0.0120896	0.294314
TCAGGGGGCTTAAGAAGGAA	TCAGGGGGCTTAAGAAGGAAAGG	TCcGGGtGCTTAAGAAGGAAAGG	M2:p18rAdG|p14rGdA	0.455504	0.0158824	0.0348678	0.106584	0.00598396	0.0561431	0.0473806	1.38815e-15	2.92978e-14
TCAGGGGGCTTAAGAAGGAA	TCAGGGGGCTTAAGAAGGAAAGG	TCAGGGtGCTTAAGAAGaAAAGG	M2:p14rGdA|p3rGdT	0.257654	0.0102935	0.0399511	0.0735082	0	0	0.0463978	2.83937e-16	6.11962e-15
TCAGGGGGCTTAAGAAGGAA	TCAGGGGGCTTAAGAAGGAAAGG	TCcGGGtGCTTAAGAAGaAAAGG	M3:p18rAdG|p14rGdA|p3rGdT	0.340008	0.00328186	0.0096523	0.154605	0.00123123	0.00796372	0.0465485	0.00222081	0.0477096
TCCAGGCTATTGCATAGAGT	TCCAGGCTATTGCATAGAGTTGG	aCCAGGCTATTGCATAGAGTTGG	M1:p20rUdT	0.239042	0.234513	0.981053	0.195124	0.105751	0.541969	0.109833	0.0575415	0.523899
TCCAGGCTATTGCATAGAGT	TCCAGGCTATTGCATAGAGTTGG	TCCAGGCTATTGCATAaAGTTGG	M1:p4rGdT	0.134447	0.0349714	0.260112	0.119517	0.00420653	0.0351961	0.09339	0.00371434	0.0397724
TCCAGGCTATTGCATAGAGT	TCCAGGCTATTGCATAGAGTTGG	TCCAGGCaATTGCATAGAGTTGG	M1:p13rUdT	0.296308	0.266509	0.899431	0.249916	8.25109e-17	3.30155e-16	0.118144	0.00488837	0.0413763
TCCAGGCTATTGCATAGAGT	TCCAGGCTATTGCATAGAGTTGG	aCCAGGCTATTGCATAaAGTTGG	M2:p20rUdT|p4rGdT	0.206072	0.0331913	0.161066	0.121239	7.26191e-17	5.98973e-16	0.0473344	2.19512e-15	4.63747e-14
TCCAGGCTATTGCATAGAGT	TCCAGGCTATTGCATAGAGTTGG	aCCAGGCaATTGCATAGAGTTGG	M2:p20rUdT|p13rUdT	0.152143	0.0401359	0.263803	0.143332	0.0104919	0.0731999	0.0828141	2.69653e-14	3.25613e-13
TCCAGGCTATTGCATAGAGT	TCCAGGCTATTGCATAGAGTTGG	TCCAGGCaATTGCATAaAGTTGG	M2:p13rUdT|p4rGdT	0.216275	0	0	0.15296	0.00222089	0.0145194	0.0794827	7.70924e-15	9.69927e-14
TCCAGGCTATTGCATAGAGT	TCCAGGCTATTGCATAGAGTTGG	aCCAGGCaATTGCATAaAGTTGG	M3:p20rUdT|p13rUdT|p4rGdT	0.144148	0.00438012	0.0303862	0.129183	0.000904507	0.00700177	0.0538234	4.62947e-16	8.60121e-15
TCCCCTTCTGCGTTGGGTTA	TCCCCTTCTGCGTTGGGTTACGG	TCCCCTTCTaCGTTGGGTTACGG	M1:p11rGdT	0.304102	0.214325	0.70478	0.082266	0.00714411	0.0868416	0.0204523	0.0114279	0.55876
TCCCCTTCTGCGTTGGGTTA	TCCCCTTCTGCGTTGGGTTACGG	TCCCCTTCTGCGTgGGGTTACGG	M1:p7rUdC	0.429268	0.00705879	0.0164438	0.0517634	6.09204e-15	1.1769e-13	0.0243742	3.18479e-14	1.30663e-12
TCCCCTTCTGCGTTGGGTTA	TCCCCTTCTGCGTTGGGTTACGG	TaCCCTTCTGCGTTGGGTTACGG	M1:p19rCdT	0.386384	0.0497274	0.128699	0.0554304	1.71215e-13	3.08883e-12	0.0187806	0	0
TCCCCTTCTGCGTTGGGTTA	TCCCCTTCTGCGTTGGGTTACGG	TCCCCTTCTaCGTgGGGTTACGG	M2:p11rGdT|p7rUdC	0.419267	0	0	0.0691927	7.95489e-14	1.14967e-12	0.0125566	0.00434443	0.345989
TCCCCTTCTGCGTTGGGTTA	TCCCCTTCTGCGTTGGGTTACGG	TaCCCTTCTaCGTTGGGTTACGG	M2:p19rCdT|p11rGdT	0.395408	0.00282583	0.00714661	0.0552002	3.68751e-14	6.68026e-13	0.0240871	0.00319358	0.132585
TCCCCTTCTGCGTTGGGTTA	TCCCCTTCTGCGTTGGGTTACGG	TaCCCTTCTGCGTgGGGTTACGG	M2:p19rCdT|p7rUdC	0.430172	0.00417657	0.00970906	0.0969342	0.00153128	0.0157971	0.0276532	6.90305e-15	2.4963e-13
TCCCCTTCTGCGTTGGGTTA	TCCCCTTCTGCGTTGGGTTACGG	TaCCCTTCTaCGTgGGGTTACGG	M3:p19rCdT|p11rGdT|p7rUdC	0.430329	0.00263427	0.00612153	0.0786036	0.00118692	0.0151001	0.0200022	6.2827e-15	3.14101e-13
TCCCGCTGGTTTGGTCATAG	TCCCGCTGGTTTGGTCATAGCGG	TCCCGCTGGTTTGGTCATgGCGG	M1:p2rAdC	0.443631	0.0235826	0.0531581	0.0139752	0.00315824	0.225989	0.00957355	0.00209374	0.2187
TCCCGCTGGTTTGGTCATAG	TCCCGCTGGTTTGGTCATAGCGG	TCgCGCTGGTTTGGTCATAGCGG	M1:p18rCdC	0.400761	0.0415164	0.103594	0.0220489	1.26893e-14	5.75508e-13	0.011082	1.17066e-14	1.05636e-12
TCCCGCTGGTTTGGTCATAG	TCCCGCTGGTTTGGTCATAGCGG	TCCCGCaGGTTTGGTCATAGCGG	M1:p14rUdT	0.303402	0.163533	0.538999	0.026492	0.008685	0.327835	0.0144519	0.00683352	0.472844
TCCCGCTGGTTTGGTCATAG	TCCCGCTGGTTTGGTCATAGCGG	TCgCGCaGGTTTGGTCATAGCGG	M2:p18rCdC|p14rUdT	0.422349	0.00424122	0.010042	0.0150458	1.81257e-13	1.2047e-11	0.00614439	5.462e-14	8.8894e-12
TCCCGCTGGTTTGGTCATAG	TCCCGCTGGTTTGGTCATAGCGG	TCCCGCaGGTTTGGTCATgGCGG	M2:p14rUdT|p2rAdC	0.487201	0.0127821	0.0262359	0.0165366	0.00288274	0.174324	0.0142849	0.00186644	0.130658
TCCGGGTCCTTTGTGCGTAT	TCCGGGTCCTTTGTGCGTATAGG	TCCGGGTCCTTTGTGCcTATAGG	M1:p4rGdG	0.279724	0.00764738	0.027339	0.0516263	0.00608293	0.117826	0.0348475	2.89075e-05	0.000829543
TCCGGGTCCTTTGTGCGTAT	TCCGGGTCCTTTGTGCGTATAGG	TCCGGGaCCTTTGTGCGTATAGG	M1:p14rUdT	0.309916	0.048958	0.157972	0.0418601	0.00397787	0.0950276	0.0316069	0.00194401	0.0615058
TCCGGGTCCTTTGTGCGTAT	TCCGGGTCCTTTGTGCGTATAGG	TCCGGGTCaTTTGTGCGTATAGG	M1:p12rCdT	0.349169	0.070069	0.200674	0.0584999	0.0101707	0.173858	0.0499035	0.00812929	0.1629
TCCGGGTCCTTTGTGCGTAT	TCCGGGTCCTTTGTGCGTATAGG	TCCGGGaCCTTTGTGCcTATAGG	M2:p14rUdT|p4rGdG	0.332058	1.5753e-16	4.74406e-16	0.0416784	0.00628028	0.150684	0.0432829	0.00754485	0.174315
TCCGGGTCCTTTGTGCGTAT	TCCGGGTCCTTTGTGCGTATAGG	TCCGGGaCaTTTGTGCGTATAGG	M2:p14rUdT|p12rCdT	0.365174	0.000320621	0.000877995	0.0296688	1.54899e-14	5.22095e-13	0.033622	0.00900743	0.267903
TCCGGGTCCTTTGTGCGTAT	TCCGGGTCCTTTGTGCGTATAGG	TCCGGGTCaTTTGTGCcTATAGG	M2:p12rCdT|p4rGdG	0.353254	0.00290115	0.00821263	0.0385498	0.00211746	0.0549279	0.0454061	2.04975e-14	4.51427e-13
TCCGGGTCCTTTGTGCGTAT	TCCGGGTCCTTTGTGCGTATAGG	TCCGGGaCaTTTGTGCcTATAGG	M3:p14rUdT|p12rCdT|p4rGdG	0.304686	9.37259e-16	3.07615e-15	0.0197749	0.0030251	0.152977	0.0192006	0.00347458	0.180963
TCCGTGAATTCAAAACTCAC	TCCGTGAATTCAAAACTCACCGG	TCCGTGAATTCAAAAgTCACCGG	M1:p5rCdC	0.418302	0.0091121	0.0217836	0.0164936	0.00218437	0.132438	0.0302847	0.00561898	0.185539
TCCGTGAATTCAAAACTCAC	TCCGTGAATTCAAAACTCACCGG	TCCGTGcATTCAAAAgTCACCGG	M2:p14rAdG|p5rCdC	0.436918	2.89632e-16	6.62898e-16	0.0100887	0.00316144	0.313365	0.0244735	0.000305277	0.0124738
TCCGTGAATTCAAAACTCAC	TCCGTGAATTCAAAACTCACCGG	TCCGTGcATaCAAAAgTCACCGG	M3:p14rAdG|p11rUdT|p5rCdC	0.324719	0.00385493	0.0118716	0.0279689	0.00415979	0.148729	0.0409691	0.00490799	0.119798
TCCTGATCGGAACAGCTTCG	TCCTGATCGGAACAGCTTCGCGG	TCCTGATCGGAAaAGCTTCGCGG	M1:p8rCdT	0.461397	0.0300565	0.0651424	0.145463	0.00209146	0.0143779	0.0760472	0.00288701	0.0379634
TCCTGATCGGAACAGCTTCG	TCCTGATCGGAACAGCTTCGCGG	TCtTGATCGGAACAGCTTCGCGG	M1:p18rCdA	0.322017	0.300595	0.933476	0.150734	0.00832724	0.0552444	0.0758308	0.00125855	0.0165968
TCCTGATCGGAACAGCTTCG	TCCTGATCGGAACAGCTTCGCGG	TCCaGATCGGAACAGCTTCGCGG	M1:p17rUdT	0.460235	0.0855534	0.18589	0.216901	0.000943351	0.00434922	0.160292	1.10146e-14	6.87156e-14
TCCTGATCGGAACAGCTTCG	TCCTGATCGGAACAGCTTCGCGG	TCtTGATCGGAAaAGCTTCGCGG	M2:p18rCdA|p8rCdT	0.520641	0.00414639	0.007964	0.201023	1.58502e-14	7.88473e-14	0.115272	0.000111986	0.000971491
TCCTGATCGGAACAGCTTCG	TCCTGATCGGAACAGCTTCGCGG	TCtaGATCGGAACAGCTTCGCGG	M2:p18rCdA|p17rUdT	0.475966	0.0325993	0.068491	0.206436	4.61701e-15	2.23654e-14	0.125459	5.10588e-16	4.06976e-15
TCCTGATCGGAACAGCTTCG	TCCTGATCGGAACAGCTTCGCGG	TCCaGATCGGAAaAGCTTCGCGG	M2:p17rUdT|p8rCdT	0.479021	0.0143039	0.0298606	0.139529	0.0028146	0.0201722	0.0726907	3.33592e-16	4.5892e-15
TCCTGATCGGAACAGCTTCG	TCCTGATCGGAACAGCTTCGCGG	TCtaGATCGGAAaAGCTTCGCGG	M3:p18rCdA|p17rUdT|p8rCdT	0.431061	0.00674856	0.0156557	0.206763	0.0120923	0.0584839	0.113461	2.41634e-16	2.12966e-15
TCGATCAGTTGTTGCTACTA	TCGATCAGTTGTTGCTACTAGGG	TCGATCAtTTGTTGCTACTAGGG	M1:p13rGdA	0.376729	0.00562664	0.0149355	0.0257112	5.53629e-15	2.15326e-13	0.0237282	0.000493819	0.0208115
TCGATCAGTTGTTGCTACTA	TCGATCAGTTGTTGCTACTAGGG	TCGATCAtTaGTTGCTACTAGGG	M2:p13rGdA|p11rUdT	0.40102	0.00359302	0.0089597	0.0280249	1.66467e-16	5.93996e-15	0.0388964	9.10046e-15	2.33967e-13
TCGATCAGTTGTTGCTACTA	TCGATCAGTTGTTGCTACTAGGG	TCGATCAtTacTTGCTACTAGGG	M3:p13rGdA|p11rUdT|p10rGdG	0.270515	0.00524744	0.019398	0.0232403	5.04395e-15	2.17035e-13	0.0366094	0.00206658	0.0564493
TCGCCAGTCACATCAGTGTA	TCGCCAGTCACATCAGTGTACGG	TCGCCAGTCAgATCAGTGTACGG	M1:p10rCdC	0.519919	0.00886317	0.0170472	0.0367851	0.000993176	0.0269994	0.0112216	0.00266811	0.237766
TCGCCAGTCACATCAGTGTA	TCGCCAGTCACATCAGTGTACGG	TCtCCAGTCACATCAGTGTACGG	M1:p18rGdA	0.513424	0.0375409	0.0731187	0.16711	0.00249652	0.0149394	0.0447888	1.03481e-14	2.31042e-13
TCGCCAGTCACATCAGTGTA	TCGCCAGTCACATCAGTGTACGG	TCGCCAGTCAgATCAtTGTACGG	M2:p10rCdC|p5rGdA	0.485786	9.5509e-16	1.96607e-15	0.0670741	8.63854e-14	1.28791e-12	0.010292	5.33754e-15	5.18611e-13
TCGCCAGTCACATCAGTGTA	TCGCCAGTCACATCAGTGTACGG	TCtCCAGTCAgATCAGTGTACGG	M2:p18rGdA|p10rCdC	0.522201	0.00854382	0.0163612	0.0619098	4.82228e-15	7.78921e-14	0.0210804	2.01959e-14	9.58043e-13
TCGCCAGTCACATCAGTGTA	TCGCCAGTCACATCAGTGTACGG	TCtCCAGTCACATCAtTGTACGG	M2:p18rGdA|p5rGdA	0.55763	0	0	0.11355	4.03742e-16	3.55565e-15	0.0201164	0.00111491	0.0554228
TCGCCAGTCACATCAGTGTA	TCGCCAGTCACATCAGTGTACGG	TCtCCAGTCAgATCAtTGTACGG	M3:p18rGdA|p10rCdC|p5rGdA	0.500393	0.00625658	0.0125033	0.102271	4.15288e-15	4.06067e-14	0.0280055	7.31582e-16	2.61228e-14
TCGGGTCGGAAGAGGTATAG	TCGGGTCGGAAGAGGTATAGGGG	TCGGGTCGGAAGgGGTATAGGGG	M1:p8rAdC	0.267572	0.303562	1.1345	0.0359979	0.136419	3.78963	0.0197174	0.107235	5.43859
TCGGGTCGGAAGAGGTATAG	TCGGGTCGGAAGAGGTATAGGGG	TCGGGTCGGAAGAtGTATAGGGG	M1:p7rGdA	0.379239	0.104572	0.275743	0.0886814	0.00814304	0.0918235	0.0334856	0.00889467	0.265627
TCGGGTCGGAAGAGGTATAG	TCGGGTCGGAAGAGGTATAGGGG	TCcGGTCGGAAGAGGTATAGGGG	M1:p18rGdG	0.362892	0.0495806	0.136626	0.152416	0.0057527	0.0377433	0.0435391	0.0015804	0.0362984
TCGGGTCGGAAGAGGTATAG	TCGGGTCGGAAGAGGTATAGGGG	TCGGGTCGGAAGgtGTATAGGGG	M2:p8rAdC|p7rGdA	0.42821	0.00930418	0.0217281	0.0763298	2.65083e-15	3.47287e-14	0.0348573	1.70995e-15	4.90556e-14
TCGGGTCGGAAGAGGTATAG	TCGGGTCGGAAGAGGTATAGGGG	TCcGGTCGGAAGgGGTATAGGGG	M2:p18rGdG|p8rAdC	0.38711	0.0461292	0.119163	0.117668	0.00607629	0.0516392	0.0383083	0.00154495	0.0403295
TCGGGTCGGAAGAGGTATAG	TCGGGTCGGAAGAGGTATAGGGG	TCcGGTCGGAAGAtGTATAGGGG	M2:p18rGdG|p7rGdA	0.482577	0.0164423	0.0340718	0.0570699	0.000758782	0.0132957	0.0187086	0	0
TCGGGTCGGAAGAGGTATAG	TCGGGTCGGAAGAGGTATAGGGG	TCcGGTCGGAAGgtGTATAGGGG	M3:p18rGdG|p8rAdC|p7rGdA	0.377941	0.00939353	0.0248545	0.0626441	0.0053973	0.0861582	0.0225437	0	0
TCGTCGTTTCGCCAGTCGTC	TCGTCGTTTCGCCAGTCGTCCGG	TCtTCGTTTCGCCAGTCGTCCGG	M1:p18rGdA	0.439381	0.0246769	0.0561628	0.0428311	1.27686e-14	2.98115e-13	0.0294992	0.00542568	0.183927
TCGTCGTTTCGCCAGTCGTC	TCGTCGTTTCGCCAGTCGTCCGG	TCGTtGTTTCGCCAGTCGTCCGG	M1:p16rCdA	0.433223	0.0361706	0.0834919	0.0478787	0.00788154	0.164615	0.0412112	0.00312011	0.0757101
TCGTCGTTTCGCCAGTCGTC	TCGTCGTTTCGCCAGTCGTCCGG	TCGTCGTgTCGCCAGTCGTCCGG	M1:p13rUdC	0.440958	0.0432165	0.0980059	0.0589883	0.00680946	0.115438	0.0475675	0.00694975	0.146103
TCGTCGTTTCGCCAGTCGTC	TCGTCGTTTCGCCAGTCGTCCGG	TCtTtGTTTCGCCAGTCGTCCGG	M2:p18rGdA|p16rCdA	0.438814	0.0103067	0.0234876	0.0312359	1.28352e-14	4.10912e-13	0.0266035	0.00170329	0.0640249
TCGTCGTTTCGCCAGTCGTC	TCGTCGTTTCGCCAGTCGTCCGG	TCGTtGTgTCGCCAGTCGTCCGG	M2:p16rCdA|p13rUdC	0.452194	0.00593133	0.0131168	0.0144405	0.000533102	0.0369172	0.0112951	0.000761433	0.0674126
TCGTCGTTTCGCCAGTCGTC	TCGTCGTTTCGCCAGTCGTCCGG	TCtTtGTgTCGCCAGTCGTCCGG	M3:p18rGdA|p16rCdA|p13rUdC	0.424143	0.00718713	0.0169451	0.0164005	0.00335478	0.204553	0.017391	1.41955e-14	8.16258e-13
TCTAAGCTCACCTTCGGGCG	TCTAAGCTCACCTTCGGGCGCGG	TCTAAGCTCACCTTCcGGCGCGG	M1:p5rGdG	0.433187	0.00568699	0.0131283	0.0272865	0.00122828	0.0450141	0.0372365	0.000773314	0.0207677
TCTAAGCTCACCTTCGGGCG	TCTAAGCTCACCTTCGGGCGCGG	TCTAgGCTCACCTTCGGGCGCGG	M1:p16rAdC	0.357064	0.244717	0.68536	0.051488	0.0189822	0.368672	0.0429901	0.014604	0.339707
TCTAAGCTCACCTTCGGGCG	TCTAAGCTCACCTTCGGGCGCGG	TCTAAGCcCACCTTCGGGCGCGG	M1:p13rUdG	0.316999	0.363548	1.14684	0.0285679	0.270576	9.47131	0.0168657	0.179641	10.6512
TCTAAGCTCACCTTCGGGCG	TCTAAGCTCACCTTCGGGCGCGG	TCTAgGCTCACCTTCcGGCGCGG	M2:p16rAdC|p5rGdG	0.453352	0.00470225	0.0103722	0.0469862	2.00902e-14	4.27577e-13	0.0150863	0.00380063	0.251926
TCTAAGCTCACCTTCGGGCG	TCTAAGCTCACCTTCGGGCGCGG	TCTAgGCcCACCTTCGGGCGCGG	M2:p16rAdC|p13rUdG	0.361287	0.242806	0.672058	0.0456022	0.0215341	0.472216	0.035364	0.0297711	0.841847
TCTAAGCTCACCTTCGGGCG	TCTAAGCTCACCTTCGGGCGCGG	TCTAAGCcCACCTTCcGGCGCGG	M2:p13rUdG|p5rGdG	0.430659	0.0114281	0.0265363	0.034888	0.00305413	0.087541	0.0299615	3.42399e-14	1.1428e-12
TCTAAGCTCACCTTCGGGCG	TCTAAGCTCACCTTCGGGCGCGG	TCTAgGCcCACCTTCcGGCGCGG	M3:p16rAdC|p13rUdG|p5rGdG	0.452405	0.0030127	0.0066593	0.0276015	7.12339e-15	2.5808e-13	0.021913	0.000708065	0.0323126
TCTCAAGTATCTGTGTAATG	TCTCAAGTATCTGTGTAATGAGG	gCTCAAGTcTCTGTGTAATGAGG	M2:p20rUdC|p12rAdG	0.34732	0.0105993	0.0305175	0.0918568	0.0068354	0.0744137	0.0230287	3.34698e-14	1.4534e-12
TCTTAGTTTCGTCACCATCT	TCTTAGTTTCGTCACCATCTCGG	TCTTAGTTTCGcCACCATCTCGG	M1:p9rUdG	0.194604	0.079834	0.410238	0.0337349	0.00762048	0.225893	0.0337841	0.00628542	0.186047
TCTTAGTTTCGTCACCATCT	TCTTAGTTTCGTCACCATCTCGG	TCTTAGTTTCGTCACCATtTCGG	M1:p2rCdA	0.210149	0.00742195	0.0353175	0.0235322	0.00256802	0.109128	0.0414154	1.30956e-16	3.16202e-15
TCTTAGTTTCGTCACCATCT	TCTTAGTTTCGTCACCATCTCGG	TCTgAGTTTCGTCACCATCTCGG	M1:p17rUdC	0.362186	0.051759	0.142907	0.0743615	0.00159973	0.0215128	0.0817568	6.53735e-15	7.99609e-14
TCTTAGTTTCGTCACCATCT	TCTTAGTTTCGTCACCATCTCGG	TCTTAGTTTCGcCACCATtTCGG	M2:p9rUdG|p2rCdA	0.207082	0.000573017	0.0027671	0.0466717	0.00232925	0.0499071	0.0293493	0.00203167	0.069224
TCTTAGTTTCGTCACCATCT	TCTTAGTTTCGTCACCATCTCGG	TCTgAGTTTCGcCACCATCTCGG	M2:p17rUdC|p9rUdG	0.305775	0.00322413	0.0105441	0.0864603	0.0021296	0.024631	0.0795386	0.00496777	0.0624574
TCTTAGTTTCGTCACCATCT	TCTTAGTTTCGTCACCATCTCGG	TCTgAGTTTCGTCACCATtTCGG	M2:p17rUdC|p2rCdA	0.255096	0.0030867	0.0121001	0.0334287	0.00420489	0.125787	0.0315705	3.96216e-16	1.25502e-14
TCTTAGTTTCGTCACCATCT	TCTTAGTTTCGTCACCATCTCGG	TCTgAGTTTCGcCACCATtTCGG	M3:p17rUdC|p9rUdG|p2rCdA	0.339545	1.15422e-15	3.39932e-15	0.0455652	4.61184e-18	1.01214e-16	0.0580041	6.1049e-14	1.0525e-12
TCTTGGTACCCAACTGCTTG	TCTTGGTACCCAACTGCTTGCGG	TCTTGGTACCgAACTGCTTGCGG	M1:p10rCdC	0.366294	0.00521912	0.0142484	0.0277394	0.000911461	0.032858	0.0119699	3.2748e-14	2.73586e-12
TCTTGGTACCCAACTGCTTG	TCTTGGTACCCAACTGCTTGCGG	TCTTGGTtCCCAACTGCTTGCGG	M1:p13rAdA	0.429671	0.0107674	0.0250596	0.0491934	4.09457e-14	8.32342e-13	0.0250104	0.00783685	0.313344
TCTTGGTACCCAACTGCTTG	TCTTGGTACCCAACTGCTTGCGG	TCTTGGTACCgAACaGCTTGCGG	M2:p10rCdC|p6rUdT	0.414059	0.000427786	0.00103315	0.0379551	0.00254555	0.0670674	0.0199905	0	0
TCTTGGTACCCAACTGCTTG	TCTTGGTACCCAACTGCTTGCGG	TCTTGGTtCCgAACTGCTTGCGG	M2:p13rAdA|p10rCdC	0.423919	0.00704991	0.0166303	0.0402436	3.85455e-15	9.57804e-14	0.0215979	1.6384e-14	7.5859e-13
TCTTGGTACCCAACTGCTTG	TCTTGGTACCCAACTGCTTGCGG	TCTTGGTtCCCAACaGCTTGCGG	M2:p13rAdA|p6rUdT	0.461761	0.00255482	0.00553278	0.0351549	0.00258341	0.0734865	0.011898	2.40367e-14	2.02022e-12
TGACAGCTACGAATAGCGAT	TGACAGCTACGAATAGCGATTGG	TGACAGCTACGAATAGCGcTTGG	M1:p2rAdG	0.280894	0.0309161	0.110063	0.101247	0.00514601	0.0508266	0.0402634	0.000449781	0.011171
TGACAGCTACGAATAGCGAT	TGACAGCTACGAATAGCGATTGG	TGAgAGCTACGAATAGCGATTGG	M1:p17rCdC	0.228961	0.0185132	0.0808575	0.04766	5.28564e-16	1.10903e-14	0.0359259	0.00177663	0.0494525
TGACAGCTACGAATAGCGAT	TGACAGCTACGAATAGCGATTGG	TGACAGCgACGAATAGCGATTGG	M1:p13rUdC	0.356671	0.0437027	0.122529	0.108891	0.00627517	0.0576282	0.0639531	0.00523823	0.0819074
TGACAGCTACGAATAGCGAT	TGACAGCTACGAATAGCGATTGG	TGAgAGCgACGAATAGCGATTGG	M2:p17rCdC|p13rUdC	0.287281	0.0205682	0.071596	0.0572275	0.000468521	0.00818699	0.0621473	0.000792162	0.0127465
TGACAGCTACGAATAGCGAT	TGACAGCTACGAATAGCGATTGG	TGACAGCgACGAATAGCGcTTGG	M2:p13rUdC|p2rAdG	0.318093	1.46913e-17	4.61856e-17	0.0561494	0.00387928	0.0690885	0.0395237	0.00479578	0.121339
TGACAGCTACGAATAGCGAT	TGACAGCTACGAATAGCGATTGG	TGAgAGCgACGAATAGCGcTTGG	M3:p17rCdC|p13rUdC|p2rAdG	0.330255	0	0	0.0458118	9.91203e-17	2.16364e-15	0.0371389	2.51395e-15	6.76906e-14
TGACGGACCAATTACTCGGC	TGACGGACCAATTACTCGGCCGG	TGACGGACCAtTTACTCGGCCGG	M1:p10rAdA	0.322868	0.0427719	0.132475	0.223405	0.00913496	0.0408897	0.151554	0.00853696	0.0563296
TGACGGACCAATTACTCGGC	TGACGGACCAATTACTCGGCCGG	TtACGGACCAATTACTCGGCCGG	M1:p19rGdA	0.308446	0.332869	1.07918	0.218857	0.0594917	0.271829	0.131616	0.0179679	0.136517
TGACGGACCAATTACTCGGC	TGACGGACCAATTACTCGGCCGG	TGACGGAtCAATTACTCGGCCGG	M1:p13rCdA	0.313548	0.230188	0.734138	0.187582	0.00901308	0.0480488	0.110355	0.0128312	0.116272
TGACGGACCAATTACTCGGC	TGACGGACCAATTACTCGGCCGG	TtACGGACCAtTTACTCGGCCGG	M2:p19rGdA|p10rAdA	0.33388	0.00894076	0.0267783	0.153841	0.00973325	0.0632683	0.0950029	0.000757228	0.00797058
TGACGGACCAATTACTCGGC	TGACGGACCAATTACTCGGCCGG	TtACGGAtCAATTACTCGGCCGG	M2:p19rGdA|p13rCdA	0.258281	0.121095	0.468852	0.19488	0.000185085	0.000949735	0.124246	0.000403012	0.00324367
TGACGGACCAATTACTCGGC	TGACGGACCAATTACTCGGCCGG	TGACGGAtCAtTTACTCGGCCGG	M2:p13rCdA|p10rAdA	0.349749	0.0211472	0.0604638	0.194868	1.1839e-15	6.07538e-15	0.134955	0.00599973	0.0444573
TGACGGACCAATTACTCGGC	TGACGGACCAATTACTCGGCCGG	TtACGGAtCAtTTACTCGGCCGG	M3:p19rGdA|p13rCdA|p10rAdA	0.357005	0.0105904	0.0296645	0.192568	0.00251534	0.013062	0.0903948	3.93938e-15	4.35797e-14
TGAGCATCGACTCCCCACCA	TGAGCATCGACTCCCCACCAAGG	TGAGCATCGACTtCCCACCAAGG	M1:p8rCdA	0.360079	0.351285	0.975577	0.214786	0.109354	0.509132	0.128535	0.0869132	0.676184
TGAGCATCGACTCCCCACCA	TGAGCATCGACTCCCCACCAAGG	TGAGCATCGACTCCtCACCAAGG	M1:p6rCdA	0.277282	0.201051	0.725078	0.27055	0.0510062	0.188528	0.13764	0.0263051	0.191115
TGAGCATCGACTCCCCACCA	TGAGCATCGACTCCCCACCAAGG	TGAGCATCGACTCCCCcCCAAGG	M1:p4rAdG	0.403212	0.329061	0.816101	0.283077	0.0573682	0.20266	0.145012	0.0465397	0.320938
TGAGCATCGACTCCCCACCA	TGAGCATCGACTCCCCACCAAGG	TGAGCATCGACTtCtCACCAAGG	M2:p8rCdA|p6rCdA	0.494334	0.0130569	0.026413	0.331204	0.00303023	0.00914913	0.171234	0.000248981	0.00145404
TGAGCATCGACTCCCCACCA	TGAGCATCGACTCCCCACCAAGG	TGAGCATCGACTtCCCcCCAAGG	M2:p8rCdA|p4rAdG	0.469692	0.0573172	0.122031	0.323423	0.00086917	0.00268741	0.202683	0.00225415	0.0111216
TGAGCATCGACTCCCCACCA	TGAGCATCGACTCCCCACCAAGG	TGAGCATCGACTCCtCcCCAAGG	M2:p6rCdA|p4rAdG	0.4397	0.005123	0.0116511	0.339874	0.0037269	0.0109655	0.188799	0.00124326	0.00658509
TGAGCATCGACTCCCCACCA	TGAGCATCGACTCCCCACCAAGG	TGAGCATCGACTtCtCcCCAAGG	M3:p8rCdA|p6rCdA|p4rAdG	0.474322	0.00516697	0.0108934	0.308229	2.15462e-17	6.99033e-17	0.188516	0.00112756	0.00598123
TGAGCTTTCGGATTAACCAG	TGAGCTTTCGGATTAACCAGAGG	TGAGCTTTCGGAcTAACCAGAGG	M1:p8rUdG	0.152859	0.150878	0.987042	0.126164	0.0665364	0.527378	0.0671567	0.0596465	0.88817
TGAGCTTTCGGATTAACCAG	TGAGCTTTCGGATTAACCAGAGG	TGAGCTTTCGGATTAcCCAGAGG	M1:p5rAdG	0.241811	0.0112215	0.0464063	0.200285	0.00110247	0.0055045	0.118606	0	0
TGAGCTTTCGGATTAACCAG	TGAGCTTTCGGATTAACCAGAGG	TGAGCTTTCGGATTAACCAGAGt	M1:p-2rGdA	0.133076	0.00293049	0.0220213	0.101939	0.00112725	0.0110581	0.0593573	0.0182166	0.306898
TGAGCTTTCGGATTAACCAG	TGAGCTTTCGGATTAACCAGAGG	TGAGCTTTCGGAcTAcCCAGAGG	M2:p8rUdG|p5rAdG	0.284003	0.012196	0.0429432	0.217348	6.47706e-18	2.98004e-17	0.15779	0	0
TGAGCTTTCGGATTAACCAG	TGAGCTTTCGGATTAACCAGAGG	TGAGCTTTCGGAcTAACCAGAGt	M2:p8rUdG|p-2rGdA	0.265571	5.26136e-19	1.98115e-18	0.149091	0.00595665	0.0399531	0.0995876	0	0
TGAGCTTTCGGATTAACCAG	TGAGCTTTCGGATTAACCAGAGG	TGAGCTTTCGGATTAcCCAGAGt	M2:p5rAdG|p-2rGdA	0.254952	0.00420619	0.016498	0.143535	0.00964922	0.0672257	0.0976165	0.00334106	0.0342264
TGAGCTTTCGGATTAACCAG	TGAGCTTTCGGATTAACCAGAGG	TGAGCTTTCGGAcTAcCCAGAGt	M3:p8rUdG|p5rAdG|p-2rGdA	0.156564	0.00117241	0.00748837	0.14392	0.00225656	0.0156793	0.0554318	0.00194896	0.0351596
TGATATTCAGTACCGTACGG	TGATATTCAGTACCGTACGGCGG	TGATATTCAGTAtCGTACGGCGG	M1:p8rCdA	0.197583	0.195536	0.989637	0.108765	0.0279482	0.256959	0.0544261	0.027595	0.507018
TGATATTCAGTACCGTACGG	TGATATTCAGTACCGTACGGCGG	TGATATTCAGTACCGTACtGCGG	M1:p2rGdA	0.20069	0.0945094	0.470923	0.142173	0.00262432	0.0184586	0.169089	0.00416374	0.0246245
TGATATTCAGTACCGTACGG	TGATATTCAGTACCGTACGGCGG	TGATATcCAGTACCGTACGGCGG	M1:p14rUdG	0.251633	0.227569	0.90437	0.142309	0.0350319	0.246168	0.0591312	0.0770602	1.30321
TGATATTCAGTACCGTACGG	TGATATTCAGTACCGTACGGCGG	TGATATTCAGTAtCGTACtGCGG	M2:p8rCdA|p2rGdA	0.206639	0.0120604	0.0583646	0.110862	1.18987e-15	1.07328e-14	0.118735	0.0200811	0.169125
TGATATTCAGTACCGTACGG	TGATATTCAGTACCGTACGGCGG	TGATATcCAGTAtCGTACGGCGG	M2:p14rUdG|p8rCdA	0.219348	0.0681697	0.310783	0.150764	5.04339e-17	3.34523e-16	0.144832	0.00753009	0.0519918
TGATATTCAGTACCGTACGG	TGATATTCAGTACCGTACGGCGG	TGATATcCAGTACCGTACtGCGG	M2:p14rUdG|p2rGdA	0.272062	0.0170384	0.0626269	0.121135	0.0153601	0.126802	0.0814923	0.00771721	0.0946987
TGATATTCAGTACCGTACGG	TGATATTCAGTACCGTACGGCGG	TGATATcCAGTAtCGTACtGCGG	M3:p14rUdG|p8rCdA|p2rGdA	0.321609	0.00308825	0.00960248	0.145179	0.00241941	0.016665	0.153527	0	0
TGATCCGACAGGATGGAGAG	TGATCCGACAGGATGGAGAGGGG	aGATCCGACAGGATGGAGAGGGG	M1:p20rUdT	0.339097	0.344384	1.01559	0.205886	0.148005	0.718869	0.0880751	0.0626283	0.711078
TGATCCGACAGGATGGAGAG	TGATCCGACAGGATGGAGAGGGG	TGATCCGACgGGATGGAGAGGGG	M1:p11rAdC	0.400228	0.379745	0.948822	0.173289	0.121288	0.699921	0.0580595	0.0954705	1.64436
TGATCCGACAGGATGGAGAG	TGATCCGACAGGATGGAGAGGGG	TtATCCGACAGGATGGAGAGGGG	M1:p19rGdA	0.4252	0.391905	0.921696	0.265333	5.57207e-16	2.10003e-15	0.128438	0.00108905	0.0084792
TGATCCGACAGGATGGAGAG	TGATCCGACAGGATGGAGAGGGG	aGATCCGACgGGATGGAGAGGGG	M2:p20rUdT|p11rAdC	0.357839	0.313545	0.876218	0.243844	0.0438769	0.179939	0.0862573	0.0707551	0.820279
TGATCCGACAGGATGGAGAG	TGATCCGACAGGATGGAGAGGGG	atATCCGACAGGATGGAGAGGGG	M2:p20rUdT|p19rGdA	0.375139	0.370006	0.986317	0.216648	0.00221442	0.0102213	0.145068	0.000264879	0.0018259
TGATCCGACAGGATGGAGAG	TGATCCGACAGGATGGAGAGGGG	TtATCCGACgGGATGGAGAGGGG	M2:p19rGdA|p11rAdC	0.383082	0.151983	0.396738	0.323082	0.00939469	0.0290783	0.152924	0.00188073	0.0122984
TGATCCGACAGGATGGAGAG	TGATCCGACAGGATGGAGAGGGG	atATCCGACgGGATGGAGAGGGG	M3:p20rUdT|p19rGdA|p11rAdC	0.349461	0.245624	0.702864	0.305133	0.00369694	0.0121158	0.139666	0.00271457	0.0194361
TGATGATGCGATAAAGCATC	TGATGATGCGATAAAGCATCTGG	TGATGATGCGATAAAGCAcCTGG	M1:p2rUdG	0.327281	0.015754	0.0481359	0.0745577	0.00289993	0.0388951	0.0671009	3.68255e-15	5.48808e-14
TGATGATGCGATAAAGCATC	TGATGATGCGATAAAGCATCTGG	TGATGgTGCGATAAAGCATCTGG	M1:p15rAdC	0.286722	0.107196	0.373868	0.0598174	0.00823928	0.137741	0.0346775	0.00194542	0.0561004
TGATGATGCGATAAAGCATC	TGATGATGCGATAAAGCATCTGG	TGATGATGCGATAAAaCAcCTGG	M2:p5rGdT|p2rUdG	0.222911	0.000460321	0.00206504	0.0428651	0.000845809	0.0197319	0.0236313	0.00395648	0.167425
TGATGATGCGATAAAGCATC	TGATGATGCGATAAAGCATCTGG	TGATGgTGCGATAAAaCATCTGG	M2:p15rAdC|p5rGdT	0.286745	0.00294706	0.0102776	0.0488158	0.00102667	0.0210316	0.0251729	7.59867e-16	3.01859e-14
TGATGATGCGATAAAGCATC	TGATGATGCGATAAAGCATCTGG	TGATGgTGCGATAAAGCAcCTGG	M2:p15rAdC|p2rUdG	0.270562	0.00660951	0.0244289	0.0357368	2.58522e-05	0.000723405	0.0445976	1.27264e-14	2.85362e-13
TGATGATGCGATAAAGCATC	TGATGATGCGATAAAGCATCTGG	TGATGgTGCGATAAAaCAcCTGG	M3:p15rAdC|p5rGdT|p2rUdG	0.279061	1.33813e-15	4.79511e-15	0.0645357	0.00727758	0.112768	0.0551974	3.91327e-15	7.08959e-14
TGCAAGACAGGATCTCCCAA	TGCAAGACAGGATCTCCCAACGG	aGCAAGACAGGATCTCCCAACGG	M1:p20rUdT	0.312606	0.330557	1.05742	0.169243	0.0618076	0.365201	0.0995258	0.0333814	0.335405
TGCAAGACAGGATCTCCCAA	TGCAAGACAGGATCTCCCAACGG	TGCAAGACAGGATCTCgCAACGG	M1:p4rCdC	0.378349	0.00960401	0.025384	0.163748	9.76641e-17	5.96429e-16	0.0851366	0	0
TGCAAGACAGGATCTCCCAA	TGCAAGACAGGATCTCCCAACGG	TGCAAGgCAGGATCTCCCAACGG	M1:p14rAdC	0.313479	0.204419	0.652097	0.145854	0.0652041	0.44705	0.0707967	0.0631909	0.892569
TGCAAGACAGGATCTCCCAA	TGCAAGACAGGATCTCCCAACGG	aGCAAGACAGGATCTCgCAACGG	M2:p20rUdT|p4rCdC	0.347137	0.00988526	0.0284765	0.210187	0.00443199	0.0210859	0.135102	0.000801193	0.00593029
TGCAAGACAGGATCTCCCAA	TGCAAGACAGGATCTCCCAACGG	aGCAAGgCAGGATCTCCCAACGG	M2:p20rUdT|p14rAdC	0.290361	0.131275	0.452112	0.190518	0.00700703	0.0367788	0.118357	0	0
TGCAAGACAGGATCTCCCAA	TGCAAGACAGGATCTCCCAACGG	TGCAAGgCAGGATCTCgCAACGG	M2:p14rAdC|p4rCdC	0.419758	0.00375479	0.00894512	0.164661	0.00396961	0.0241077	0.135149	0.000444476	0.00328878
TGCAAGACAGGATCTCCCAA	TGCAAGACAGGATCTCCCAACGG	aGCAAGgCAGGATCTCgCAACGG	M3:p20rUdT|p14rAdC|p4rCdC	0.373894	0.0130752	0.0349704	0.166665	0	0	0.0686334	0	0
TGCAGGGGCCATCATGAGGC	TGCAGGGGCCATCATGAGGCGGG	TGCAGGGGCCAcCATGAGGCGGG	M1:p9rUdG	0.324918	0.336672	1.03617	0.174505	0.138228	0.792113	0.0540313	0.109838	2.03286
TGCAGGGGCCATCATGAGGC	TGCAGGGGCCATCATGAGGCGGG	TGCAGGGGCCATCAaGAGGCGGG	M1:p6rUdT	0.293206	0.174624	0.595568	0.21797	0.0548456	0.25162	0.108571	0.0593567	0.54671
TGCAGGGGCCATCATGAGGC	TGCAGGGGCCATCATGAGGCGGG	TGCAGGGcCCATCATGAGGCGGG	M1:p13rGdG	0.330035	0.266578	0.807725	0.197938	0.0274045	0.13845	0.084879	0.0530493	0.624999
TGCAGGGGCCATCATGAGGC	TGCAGGGGCCATCATGAGGCGGG	TGCAGGGGCCAcCAaGAGGCGGG	M2:p9rUdG|p6rUdT	0.443956	0.0559723	0.126076	0.227192	0.00609741	0.0268381	0.121211	0.0145087	0.119698
TGCAGGGGCCATCATGAGGC	TGCAGGGGCCATCATGAGGCGGG	TGCAGGGcCCAcCATGAGGCGGG	M2:p13rGdG|p9rUdG	0.34449	0.246506	0.715569	0.241627	0.0158351	0.0655355	0.101731	0.0310603	0.305316
TGCAGGGGCCATCATGAGGC	TGCAGGGGCCATCATGAGGCGGG	TGCAGGGcCCATCAaGAGGCGGG	M2:p13rGdG|p6rUdT	0.345715	0.0333506	0.0964683	0.178885	0.00533507	0.029824	0.0673337	0.00571633	0.0848955
TGCAGGGGCCATCATGAGGC	TGCAGGGGCCATCATGAGGCGGG	TGCAGGGcCCAcCAaGAGGCGGG	M3:p13rGdG|p9rUdG|p6rUdT	0.420171	0.0227052	0.054038	0.219022	9.09703e-17	4.15348e-16	0.103151	0.000781868	0.00757986
TGCCAGCTTCATTGGGGAGG	TGCCAGCTTCATTGGGGAGGAGG	TGCaAGCTTCATTGGGGAGGAGG	M1:p17rCdT	0.388202	0.336386	0.866523	0.152503	0.0887472	0.581938	0.0341273	0.0637911	1.86921
TGCCAGCTTCATTGGGGAGG	TGCCAGCTTCATTGGGGAGGAGG	TGCCAGgTTCATTGGGGAGGAGG	M1:p14rCdC	0.394243	0.126243	0.320217	0.203112	0.00731414	0.0360105	0.05996	0.0238595	0.397923
TGCCAGCTTCATTGGGGAGG	TGCCAGCTTCATTGGGGAGGAGG	TGCCAGCTgCATTGGGGAGGAGG	M1:p12rUdC	0.39176	0.249924	0.637953	0.19059	0.0256974	0.134831	0.0636371	0.0379252	0.595961
TGCCAGCTTCATTGGGGAGG	TGCCAGCTTCATTGGGGAGGAGG	TGCaAGgTTCATTGGGGAGGAGG	M2:p17rCdT|p14rCdC	0.425419	0.009844	0.0231396	0.174483	0.00361859	0.020739	0.0726882	5.70824e-15	7.85304e-14
TGCCAGCTTCATTGGGGAGG	TGCCAGCTTCATTGGGGAGGAGG	TGCaAGCTgCATTGGGGAGGAGG	M2:p17rCdT|p12rUdC	0.451663	0.0451607	0.0999877	0.212171	0.00502269	0.0236728	0.075125	0.0144441	0.192268
TGCCAGCTTCATTGGGGAGG	TGCCAGCTTCATTGGGGAGGAGG	TGCCAGgTgCATTGGGGAGGAGG	M2:p14rCdC|p12rUdC	0.511155	0.0145711	0.0285061	0.219216	3.60536e-14	1.64466e-13	0.0907388	2.34957e-14	2.58938e-13
TGCCAGCTTCATTGGGGAGG	TGCCAGCTTCATTGGGGAGGAGG	TGCaAGgTgCATTGGGGAGGAGG	M3:p17rCdT|p14rCdC|p12rUdC	0.412545	0.0023863	0.00578434	0.200501	0.0103529	0.051635	0.0621648	0.00585527	0.0941894
TGCCTACTTCGCGTGTCAAG	TGCCTACTTCGCGTGTCAAGTGG	TGCCTACTTCGCGTGTgAAGTGG	M1:p4rCdC	0.370824	0.0067641	0.0182408	0.0222911	8.95607e-17	4.01778e-15	0.0132584	2.55074e-15	1.92387e-13
TGCCTACTTCGCGTGTCAAG	TGCCTACTTCGCGTGTCAAGTGG	TGCCTACTTCGCGTGTCAAGTGt	M1:p-2rGdA	0.360195	0.00418396	0.0116158	0.00963482	0.00453949	0.471154	0.00952774	0.000350505	0.0367878
TGCCTACTTCGCGTGTCAAG	TGCCTACTTCGCGTGTCAAGTGG	TGCCTgCTTCGCGTGTCAAGTGG	M1:p15rAdC	0.347014	0.0850221	0.24501	0.0248792	0.00205326	0.0825293	0.0149308	0.00554553	0.371416
TGCCTACTTCGCGTGTCAAG	TGCCTACTTCGCGTGTCAAGTGG	TGCCTgCTTCGCGTGTgAAGTGG	M2:p15rAdC|p4rCdC	0.352532	0.0015056	0.0042708	0.0175951	0	0	0.0219179	8.90601e-15	4.06335e-13
TGCCTACTTCGCGTGTCAAG	TGCCTACTTCGCGTGTCAAGTGG	TGCCTgCTTCGCGTGTCAAGTGt	M2:p15rAdC|p-2rGdA	0.383024	0.00227636	0.00594312	0.0113059	0.00505863	0.447433	0.0106982	0.0138985	1.29914
TGCCTACTTCGCGTGTCAAG	TGCCTACTTCGCGTGTCAAGTGG	TGCCTgCTTCGCGTGTgAAGTGt	M3:p15rAdC|p4rCdC|p-2rGdA	0.387116	0.00658908	0.017021	0.0203714	3.06375e-14	1.50395e-12	0.0192218	0	0
TGCGCCCTGCCGATACCGTG	TGCGCCCTGCCGATACCGTGTGG	TGCGCCCTGCCtATACCGTGTGG	M1:p9rGdA	0.302973	0.218287	0.720481	0.188838	0.020522	0.108675	0.0496199	0.0563067	1.13476
TGCGCCCTGCCGATACCGTG	TGCGCCCTGCCGATACCGTGTGG	TGCGCCCTGCCGATAaCGTGTGG	M1:p5rCdT	0.318538	0.253367	0.795404	0.216843	0.0443573	0.20456	0.0388076	0.0767114	1.97671
TGCGCCCTGCCGATACCGTG	TGCGCCCTGCCGATACCGTGTGG	TGgGCCCTGCCGATACCGTGTGG	M1:p18rCdC	0.367159	0.328579	0.894922	0.258589	0.0127954	0.0494816	0.089902	0.0316392	0.35193
TGCGCCCTGCCGATACCGTG	TGCGCCCTGCCGATACCGTGTGG	TGCGCCCTGCCtATAaCGTGTGG	M2:p9rGdA|p5rCdT	0.418033	0.0105557	0.0252509	0.247132	1.10225e-16	4.46015e-16	0.0707527	0.000480659	0.00679351
TGCGCCCTGCCGATACCGTG	TGCGCCCTGCCGATACCGTGTGG	TGgGCCCTGCCtATACCGTGTGG	M2:p18rCdC|p9rGdA	0.359607	0.0681518	0.189517	0.190031	0.0130105	0.068465	0.0547827	0.00357794	0.0653116
TGCGCCCTGCCGATACCGTG	TGCGCCCTGCCGATACCGTGTGG	TGgGCCCTGCCGATAaCGTGTGG	M2:p18rCdC|p5rCdT	0.380996	0.0454469	0.119284	0.198423	0.00252258	0.0127131	0.0500218	0.00434551	0.0868723
TGCGCCCTGCCGATACCGTG	TGCGCCCTGCCGATACCGTGTGG	TGgGCCCTGCCtATAaCGTGTGG	M3:p18rCdC|p9rGdA|p5rCdT	0.386868	0.00489367	0.0126495	0.20539	0.000884564	0.00430675	0.0680196	1.30925e-14	1.92482e-13
TGCGGCTCGGTCTCAGCCTG	TGCGGCTCGGTCTCAGCCTGAGG	TGCGGCaCGGTCTCAGCCTGAGG	M1:p14rUdT	0.367515	0.29946	0.814825	0.105287	0.0646756	0.614277	0.0402136	0.0748787	1.86202
TGCGGCTCGGTCTCAGCCTG	TGCGGCTCGGTCTCAGCCTGAGG	TGCGGCTgGGTCTCAGCCTGAGG	M1:p13rCdC	0.324617	0.0886526	0.273099	0.114901	0.0101725	0.0885331	0.0301285	0.036217	1.20208
TGCGGCTCGGTCTCAGCCTG	TGCGGCTCGGTCTCAGCCTGAGG	TGCGGCTCaGTCTCAGCCTGAGG	M1:p12rGdT	0.332205	0.13784	0.414925	0.133296	0.0217029	0.162817	0.0374452	0.0373572	0.99765
TGCGGCTCGGTCTCAGCCTG	TGCGGCTCGGTCTCAGCCTGAGG	TGCGGCagGGTCTCAGCCTGAGG	M2:p14rUdT|p13rCdC	0.371217	0.0250101	0.0673733	0.103392	0.00233688	0.0226021	0.0340203	0.00865377	0.254371
TGCGGCTCGGTCTCAGCCTG	TGCGGCTCGGTCTCAGCCTGAGG	TGCGGCaCaGTCTCAGCCTGAGG	M2:p14rUdT|p12rGdT	0.372949	0.0192779	0.0516904	0.112249	0.00171312	0.0152618	0.0358392	0.000879325	0.0245353
TGCGGCTCGGTCTCAGCCTG	TGCGGCTCGGTCTCAGCCTGAGG	TGCGGCTgaGTCTCAGCCTGAGG	M2:p13rCdC|p12rGdT	0.382228	0.0284322	0.0743855	0.0778643	0.00382997	0.0491877	0.0443054	9.0187e-15	2.03557e-13
TGCGGCTCGGTCTCAGCCTG	TGCGGCTCGGTCTCAGCCTGAGG	TGCGGCagaGTCTCAGCCTGAGG	M3:p14rUdT|p13rCdC|p12rGdT	0.405429	0.00989617	0.0244091	0.112902	0	0	0.0314337	2.70311e-15	8.5994e-14
TGCGGGGAAATGAAACACAG	TGCGGGGAAATGAAACACAGAGG	TGCGGGGAAATGAAACtCAGAGG	M1:p4rAdA	0.405564	0.0358053	0.0882852	0.237323	0.00843753	0.0355529	0.114759	0.00899434	0.0783756
TGCGGGGAAATGAAACACAG	TGCGGGGAAATGAAACACAGAGG	TtCGGGGAAATGAAACACAGAGG	M1:p19rGdA	0.308333	0.318388	1.03261	0.219402	0.00997822	0.0454792	0.147195	0.00683252	0.0464181
TGCGGGGAAATGAAACACAG	TGCGGGGAAATGAAACACAGAGG	TGCGGGtAAATGAAACACAGAGG	M1:p14rGdA	0.280892	0.236053	0.840368	0.173905	0.0122307	0.07033	0.106864	0.00882538	0.0825851
TGCGGGGAAATGAAACACAG	TGCGGGGAAATGAAACACAGAGG	TtCGGGGAAATGAAACtCAGAGG	M2:p19rGdA|p4rAdA	0.258871	0.0206955	0.0799453	0.137866	0	0	0.0816395	0.00919827	0.112669
TGCGGGGAAATGAAACACAG	TGCGGGGAAATGAAACACAGAGG	TtCGGGtAAATGAAACACAGAGG	M2:p19rGdA|p14rGdA	0.389101	0.0295949	0.0760595	0.254935	3.35041e-15	1.31422e-14	0.163802	0.00212886	0.0129966
TGCGGGGAAATGAAACACAG	TGCGGGGAAATGAAACACAGAGG	TGCGGGtAAATGAAACtCAGAGG	M2:p14rGdA|p4rAdA	0.335225	0.006871	0.0204967	0.250093	0.00212742	0.0085065	0.156049	9.49255e-17	6.08304e-16
TGCGGGGAAATGAAACACAG	TGCGGGGAAATGAAACACAGAGG	TtCGGGtAAATGAAACtCAGAGG	M3:p19rGdA|p14rGdA|p4rAdA	0.369943	0.00160778	0.00434602	0.256425	5.68561e-16	2.21726e-15	0.155456	0.000684382	0.00440242
TGCTCTACTAATGGAGGTTG	TGCTCTACTAATGGAGGTTGCGG	TcCTCTACTAATGGAGGTTGCGG	M1:p19rGdG	0.165651	0.0559648	0.337847	0.046044	7.83912e-16	1.70253e-14	0.0161485	1.20647e-14	7.47108e-13
TGCTCTACTAATGGAGGTTG	TGCTCTACTAATGGAGGTTGCGG	TGCTCTACaAATGGAGGTTGCGG	M1:p12rUdT	0.265812	0.1471	0.5534	0.0885978	0.0323475	0.365105	0.0217826	0.049399	2.26782
TGCTCTACTAATGGAGGTTG	TGCTCTACTAATGGAGGTTGCGG	TcCTCTACTAATtGAGGTTGCGG	M2:p19rGdG|p8rGdA	0.322526	0.00899557	0.027891	0.0642412	0.000563499	0.00877162	0.0130026	0.00223466	0.171863
TGCTCTACTAATGGAGGTTG	TGCTCTACTAATGGAGGTTGCGG	TcCTCTACaAATGGAGGTTGCGG	M2:p19rGdG|p12rUdT	0.246316	0.0484533	0.196712	0.0521441	0.0065613	0.12583	0.0322918	0.00411588	0.127459
TGCTGCTGGCCGCGCGGTAT	TGCTGCTGGCCGCGCGGTATGGG	gGCTGCTGGCCGCGCGGTATGGG	M1:p20rUdC	0.379074	0.381417	1.00618	0.109341	0.0119406	0.109205	0.0403626	0.0291552	0.722333
TGCTGCTGGCCGCGCGGTAT	TGCTGCTGGCCGCGCGGTATGGG	TGCTGCTGGCCGCtCGGTATGGG	M1:p7rGdA	0.417417	0.0353038	0.0845768	0.0534784	0.00464268	0.086814	0.0208486	0.00251061	0.120421
TGCTGCTGGCCGCGCGGTAT	TGCTGCTGGCCGCGCGGTATGGG	TGCTGCTGGCCGCGCGGTATGcG	M1:p-1rGdG	0.404635	0.0104467	0.0258176	0.0655822	0.0204258	0.311453	0.0229642	0.0103167	0.449253
TGCTGCTGGCCGCGCGGTAT	TGCTGCTGGCCGCGCGGTATGGG	gGCTGCTGGCCGCtCGGTATGGG	M2:p20rUdC|p7rGdA	0.458742	0.0125479	0.0273529	0.0632737	6.72819e-16	1.06335e-14	0.0259293	0.00501261	0.193319
TGCTGCTGGCCGCGCGGTAT	TGCTGCTGGCCGCGCGGTATGGG	gGCTGCTGGCCGCGCGGTATGcG	M2:p20rUdC|p-1rGdG	0.385539	0.0127888	0.0331711	0.0610449	0.021365	0.349988	0.030697	0.0156012	0.508231
TGCTGCTGGCCGCGCGGTAT	TGCTGCTGGCCGCGCGGTATGGG	TGCTGCTGGCCGCtCGGTATGcG	M2:p7rGdA|p-1rGdG	0.438316	0.00225852	0.00515273	0.0550685	0.0119418	0.216854	0.0216937	0.00201201	0.0927461
TGCTGCTGGCCGCGCGGTAT	TGCTGCTGGCCGCGCGGTATGGG	gGCTGCTGGCCGCtCGGTATGcG	M3:p20rUdC|p7rGdA|p-1rGdG	0.424866	0.00624222	0.0146922	0.038994	0.00722168	0.1852	0.0167303	0.00128642	0.0768919
TGCTTACCCCACGTCGCTCT	TGCTTACCCCACGTCGCTCTCGG	TGCTTACCCCACGaCGCTCTCGG	M1:p7rUdT	0.451734	0.00610517	0.013515	0.0316139	0.00107745	0.0340816	0.061701	0.00147496	0.0239049
TGCTTACCCCACGTCGCTCT	TGCTTACCCCACGTCGCTCTCGG	TGCTTACCCCACGTCGCcCTCGG	M1:p3rUdG	0.441508	0.0422869	0.0957784	0.0591325	0.0203494	0.344132	0.0608886	0.013019	0.213817
TGCTTACCCCACGTCGCTCT	TGCTTACCCCACGTCGCTCTCGG	TGCTTACCCCACGTCGCTCTCGa	M1:p-2rGdT	0.468559	0.0180718	0.0385689	0.0460734	0.0248403	0.539145	0.0623393	0.0198217	0.317965
TGCTTACCCCACGTCGCTCT	TGCTTACCCCACGTCGCTCTCGG	TGCTTACCCCACGaCGCcCTCGG	M2:p7rUdT|p3rUdG	0.514044	0.00368188	0.00716256	0.0159787	0	0	0.0506811	1.00681e-17	1.98657e-16
TGCTTACCCCACGTCGCTCT	TGCTTACCCCACGTCGCTCTCGG	TGCTTACCCCACGaCGCTCTCGa	M2:p7rUdT|p-2rGdT	0.459389	0.00206074	0.00448583	0.0223484	0.000701434	0.0313864	0.0797254	0	0
TGCTTACCCCACGTCGCTCT	TGCTTACCCCACGTCGCTCTCGG	TGCTTACCCCACGTCGCcCTCGa	M2:p3rUdG|p-2rGdT	0.388917	0.00218819	0.00562637	0.0249871	0.0116198	0.465033	0.0357789	0.00770112	0.215242
TGCTTACCCCACGTCGCTCT	TGCTTACCCCACGTCGCTCTCGG	TGCTTACCCCACGaCGCcCTCGa	M3:p7rUdT|p3rUdG|p-2rGdT	0.479594	0.00469694	0.00979357	0.0511587	0.00822219	0.160719	0.107054	5.48257e-15	5.12132e-14
TGGCGATCTACCATGACGAT	TGGCGATCTACCATGACGATGGG	TGGCGATCTACCATGACGcTGGG	M1:p2rAdG	0.31402	0.0437848	0.139433	0.0778196	0.0108641	0.139606	0.0171287	0.00540364	0.315472
TGGCGATCTACCATGACGAT	TGGCGATCTACCATGACGATGGG	TGGCGATtTACCATGACGATGGG	M1:p13rCdA	0.30614	0.0512	0.167244	0.0772465	0.00507502	0.0656991	0.0257874	0.00959985	0.372269
TGGCGATCTACCATGACGAT	TGGCGATCTACCATGACGATGGG	TGGCGATCgACCATGACGATGGG	M1:p12rUdC	0.364024	0.107797	0.296125	0.0691198	0.0043868	0.0634666	0.0350738	0.0146996	0.419104
TGGCGATCTACCATGACGAT	TGGCGATCTACCATGACGATGGG	TGGCGATtTACCATGACGcTGGG	M2:p13rCdA|p2rAdG	0.431266	0.0050913	0.0118055	0.0690558	0.00193985	0.028091	0.0358575	0	0
TGGCGATCTACCATGACGAT	TGGCGATCTACCATGACGATGGG	TGGCGATtgACCATGACGATGGG	M2:p13rCdA|p12rUdC	0.356689	0.00321907	0.00902487	0.178384	0.00225761	0.0126559	0.0557231	1.60865e-14	2.88686e-13
TGGCGATCTACCATGACGAT	TGGCGATCTACCATGACGATGGG	TGGCGATCgACCATGACGcTGGG	M2:p12rUdC|p2rAdG	0.424346	0.000495146	0.00116684	0.0620482	2.51729e-15	4.05699e-14	0.0297931	1.82128e-17	6.11312e-16
TGGCGATCTACCATGACGAT	TGGCGATCTACCATGACGATGGG	TGGCGATtgACCATGACGcTGGG	M3:p13rCdA|p12rUdC|p2rAdG	0.385588	0.00207642	0.00538507	0.194933	0.000212189	0.00108852	0.0637243	4.21059e-15	6.6075e-14
TGGGCGCGCTCTGCTCCTTG	TGGGCGCGCTCTGCTCCTTGCGG	TGGGaGCGCTCTGCTCCTTGCGG	M1:p16rCdT	0.42415	0.298031	0.702655	0.162838	0.0491143	0.301615	0.0834562	0.0651653	0.780832
TGGGCGCGCTCTGCTCCTTG	TGGGCGCGCTCTGCTCCTTGCGG	TGGGCcCGCTCTGCTCCTTGCGG	M1:p15rGdG	0.429316	0.37397	0.871084	0.159863	0.0324488	0.202979	0.0804267	0.0432251	0.537447
TGGGCGCGCTCTGCTCCTTG	TGGGCGCGCTCTGCTCCTTGCGG	TGGGCGgGCTCTGCTCCTTGCGG	M1:p14rCdC	0.396862	0.137463	0.346375	0.184571	0.0109952	0.0595716	0.0853163	0.0351774	0.412318
TGGGCGCGCTCTGCTCCTTG	TGGGCGCGCTCTGCTCCTTGCGG	TGGGacCGCTCTGCTCCTTGCGG	M2:p16rCdT|p15rGdG	0.440485	0.0398315	0.0904266	0.167048	0.00174304	0.0104344	0.0785662	0	0
TGGGCGCGCTCTGCTCCTTG	TGGGCGCGCTCTGCTCCTTGCGG	TGGGaGgGCTCTGCTCCTTGCGG	M2:p16rCdT|p14rCdC	0.462855	0.0120185	0.025966	0.192665	4.17811e-14	2.16859e-13	0.0841138	2.93637e-15	3.49095e-14
TGGGCGCGCTCTGCTCCTTG	TGGGCGCGCTCTGCTCCTTGCGG	TGGGCcgGCTCTGCTCCTTGCGG	M2:p15rGdG|p14rCdC	0.472717	0.00674008	0.0142582	0.187295	0.000499348	0.0026661	0.0942968	0.00181612	0.0192596
TGGGCGCGCTCTGCTCCTTG	TGGGCGCGCTCTGCTCCTTGCGG	TGGGacgGCTCTGCTCCTTGCGG	M3:p16rCdT|p15rGdG|p14rCdC	0.454227	0.00458523	0.0100946	0.153428	0.00077487	0.00505037	0.0787374	0	0
TGGGTCAAGACCAATGACAT	TGGGTCAAGACCAATGACATGGG	TGGGTCAAGACCAATGcCATGGG	M1:p4rAdG	0.312803	0.0910699	0.291142	0.119909	0.010168	0.084797	0.0375326	5.46706e-16	1.45662e-14
TGGGTCAAGACCAATGACAT	TGGGTCAAGACCAATGACATGGG	TGGGTCAAGACCAATGACAaGGG	M1:p1rUdT	0.293615	0.0793508	0.270254	0.111799	0.0178396	0.159568	0.0481082	0.00704549	0.146451
TGGGTCAAGACCAATGACAT	TGGGTCAAGACCAATGACATGGG	TGGGaCAAGACCAATGACATGGG	M1:p16rUdT	0.263893	0.229145	0.868324	0.127124	0.0425147	0.334436	0.0515903	0.0416054	0.806458
TGGGTCAAGACCAATGACAT	TGGGTCAAGACCAATGACATGGG	TGGGTCAAGACCAATGcCAaGGG	M2:p4rAdG|p1rUdT	0.324271	0.00933785	0.0287964	0.0983993	1.87265e-15	1.90311e-14	0.0366523	0.00416264	0.113571
TGGGTCAAGACCAATGACAT	TGGGTCAAGACCAATGACATGGG	TGGGaCAAGACCAATGcCATGGG	M2:p16rUdT|p4rAdG	0.354477	0.004582	0.0129261	0.155929	0	0	0.0501665	0.00146516	0.0292059
TGGGTCAAGACCAATGACAT	TGGGTCAAGACCAATGACATGGG	TGGGaCAAGACCAATGACAaGGG	M2:p16rUdT|p1rUdT	0.390331	0.0147753	0.0378534	0.131002	0.00035509	0.00271056	0.0497345	0.00624126	0.125492
TGGGTCAAGACCAATGACAT	TGGGTCAAGACCAATGACATGGG	TGGGaCAAGACCAATGcCAaGGG	M3:p16rUdT|p4rAdG|p1rUdT	0.352865	2.97759e-17	8.43834e-17	0.161837	0.000586417	0.0036235	0.0400955	0.00105697	0.0263612
TGGTTTAACGCAGCGAGAGG	TGGTTTAACGCAGCGAGAGGTGG	TGGTTTAACGtAGCGAGAGGTGG	M1:p10rCdA	0.325771	0.0732699	0.224912	0.0699294	0.0183634	0.262599	0.0313613	0.00971114	0.309654
TGGTTTAACGCAGCGAGAGG	TGGTTTAACGCAGCGAGAGGTGG	TGGTTTAACGCAGCaAGAGGTGG	M1:p6rGdT	0.306301	0.26197	0.85527	0.0607991	0.0369691	0.608053	0.0140387	0.0576621	4.10737
TGGTTTAACGCAGCGAGAGG	TGGTTTAACGCAGCGAGAGGTGG	TGGTTTAAtGCAGCGAGAGGTGG	M1:p12rCdA	0.360181	0.150367	0.417476	0.0703249	0.0081524	0.115925	0.0248784	0.0208023	0.836159
TGGTTTAACGCAGCGAGAGG	TGGTTTAACGCAGCGAGAGGTGG	TGGTTTAACGtAGCaAGAGGTGG	M2:p10rCdA|p6rGdT	0.306727	0.00450039	0.0146723	0.0354912	0.00365539	0.102994	0.0262697	0.00806894	0.307157
TGGTTTAACGCAGCGAGAGG	TGGTTTAACGCAGCGAGAGGTGG	TGGTTTAAtGtAGCGAGAGGTGG	M2:p12rCdA|p10rCdA	0.335572	0.00398686	0.0118808	0.0450169	0.00295419	0.065624	0.018715	0.00698311	0.373128
TGGTTTAACGCAGCGAGAGG	TGGTTTAACGCAGCGAGAGGTGG	TGGTTTAAtGCAGCaAGAGGTGG	M2:p12rCdA|p6rGdT	0.374644	0.0134397	0.0358732	0.0633762	0.00516433	0.0814869	0.0315412	0.00113768	0.0360695
TGTCCAGTCATGCCATAGCG	TGTCCAGTCATGCCATAGCGTGG	TGTCCAGTCtTGCCATAGCGTGG	M1:p11rAdA	0.308403	0.269664	0.87439	0.160674	0.0256574	0.159686	0.0637989	0.0392621	0.615403
TGTCCAGTCATGCCATAGCG	TGTCCAGTCATGCCATAGCGTGG	TGTCCAGTCATGCCATAGgGTGG	M1:p2rCdC	0.276297	0.148264	0.53661	0.223158	0.0382398	0.171357	0.0604371	0.0659185	1.0907
TGTCCAGTCATGCCATAGCG	TGTCCAGTCATGCCATAGCGTGG	TGTCCAGTCATGCCATAGCtTGG	M1:p1rGdA	0.253709	0.245714	0.968489	0.123337	0.0657241	0.532883	0.057817	0.0833035	1.44081
TGTCCAGTCATGCCATAGCG	TGTCCAGTCATGCCATAGCGTGG	TGTCCAGTCtTGCCATAGgGTGG	M2:p11rAdA|p2rCdC	0.34388	0.0114593	0.0333235	0.178662	0.00125987	0.00705167	0.0688379	0	0
TGTCCAGTCATGCCATAGCG	TGTCCAGTCATGCCATAGCGTGG	TGTCCAGTCtTGCCATAGCtTGG	M2:p11rAdA|p1rGdA	0.274735	0.0708779	0.257986	0.126634	0.00579496	0.0457616	0.0731686	0.00625171	0.0854425
TGTCCAGTCATGCCATAGCG	TGTCCAGTCATGCCATAGCGTGG	TGTCCAGTCATGCCATAGgtTGG	M2:p2rCdC|p1rGdA	0.372651	0.0218263	0.0585705	0.218221	0.00640481	0.0293501	0.0835071	0.00476704	0.0570855
TGTCCAGTCATGCCATAGCG	TGTCCAGTCATGCCATAGCGTGG	TGTCCAGTCtTGCCATAGgtTGG	M3:p11rAdA|p2rCdC|p1rGdA	0.400898	0.00507034	0.0126475	0.197669	0.00630883	0.0319161	0.0748021	0.000258761	0.00345927
TTACGAATAGTTCTCGTAGG	TTACGAATAGTTCTCGTAGGCGG	TTACGAATAaTTCTCGTAGGCGG	M1:p11rGdT	0.230928	0.0667982	0.289259	0.0741615	0.0168759	0.227556	0.109212	0	0
TTACGAATAGTTCTCGTAGG	TTACGAATAGTTCTCGTAGGCGG	TTACGAgTAGTTCTCGTAGGCGG	M1:p14rAdC	0.225721	0.0389757	0.172672	0.158235	0.00720858	0.045556	0.136424	0.00247746	0.0181601
TTACGAATAGTTCTCGTAGG	TTACGAATAGTTCTCGTAGGCGG	TTACGAAcAGTTCTCGTAGGCGG	M1:p13rUdG	0.315307	0.292876	0.928861	0.1178	0.0310044	0.263196	0.108911	0.029458	0.270478
TTACGAATAGTTCTCGTAGG	TTACGAATAGTTCTCGTAGGCGG	TTACGAgTAaTTCTCGTAGGCGG	M2:p14rAdC|p11rGdT	0.167468	0.00841633	0.0502564	0.0563179	2.50158e-15	4.4419e-14	0.0477221	0.00409215	0.0857494
TTACGAATAGTTCTCGTAGG	TTACGAATAGTTCTCGTAGGCGG	TTACGAgcAGTTCTCGTAGGCGG	M2:p14rAdC|p13rUdG	0.383103	0.0257836	0.067302	0.140401	2.18886e-15	1.559e-14	0.162442	2.44957e-16	1.50797e-15
TTACGAATAGTTCTCGTAGG	TTACGAATAGTTCTCGTAGGCGG	TTACGAAcAaTTCTCGTAGGCGG	M2:p13rUdG|p11rGdT	0.304025	0.0428674	0.140999	0.139288	0.0107044	0.0768508	0.128085	5.70131e-15	4.45119e-14
TTACGAATAGTTCTCGTAGG	TTACGAATAGTTCTCGTAGGCGG	TTACGAgcAaTTCTCGTAGGCGG	M3:p14rAdC|p13rUdG|p11rGdT	0.329649	0.00515629	0.0156417	0.0451954	1.73777e-14	3.84502e-13	0.0639957	0	0
TTATAGCACCTCTCGGCCTA	TTATAGCACCTCTCGGCCTATGG	cTATAGCACCTCTCGGCCTATGG	M1:p20rUdG	0.305103	0.328973	1.07824	0.108959	0.0454372	0.417012	0.0511024	0.0248282	0.485853
TTATAGCACCTCTCGGCCTA	TTATAGCACCTCTCGGCCTATGG	TTATAGCACCTCTaGGCCTATGG	M1:p7rCdT	0.197759	0.00453541	0.022934	0.0345927	0.000368275	0.010646	0.0351222	0.0012109	0.0344768
TTATAGCACCTCTCGGCCTA	TTATAGCACCTCTCGGCCTATGG	TTATAGCcCCTCTCGGCCTATGG	M1:p13rAdG	0.24307	0.0896091	0.368655	0.0610682	0.00313528	0.0513406	0.0491333	0.00368355	0.0749706
TTATAGCACCTCTCGGCCTA	TTATAGCACCTCTCGGCCTATGG	cTATAGCACCTCTaGGCCTATGG	M2:p20rUdG|p7rCdT	0.301422	0.0329246	0.109231	0.0258414	6.95401e-15	2.69103e-13	0.014198	3.80487e-16	2.67985e-14
TTATAGCACCTCTCGGCCTA	TTATAGCACCTCTCGGCCTATGG	cTATAGCcCCTCTCGGCCTATGG	M2:p20rUdG|p13rAdG	0.353608	0.0370897	0.104889	0.103605	0.00977748	0.0943723	0.0817018	0.00503948	0.0616814
TTATAGCACCTCTCGGCCTA	TTATAGCACCTCTCGGCCTATGG	TTATAGCcCCTCTaGGCCTATGG	M2:p13rAdG|p7rCdT	0.22229	9.0036e-16	4.05038e-15	0.0572596	1.26099e-15	2.20224e-14	0.0164468	0	0
TTATAGCACCTCTCGGCCTA	TTATAGCACCTCTCGGCCTATGG	cTATAGCcCCTCTaGGCCTATGG	M3:p20rUdG|p13rAdG|p7rCdT	0.275046	0	0	0.0454829	0.000920645	0.0202415	0.0307402	0	0
TTATGCATCCTGGCTCCACA	TTATGCATCCTGGCTCCACAGGG	gTATGCATCCTGGCTCCACAGGG	M1:p20rUdC	0.278071	0.263942	0.949187	0.173176	0.0442591	0.255572	0.0900123	0.031699	0.352163
TTATGCATCCTGGCTCCACA	TTATGCATCCTGGCTCCACAGGG	TTATaCATCCTGGCTCCACAGGG	M1:p16rGdT	0.189132	0.14803	0.78268	0.173859	0.00428532	0.0246483	0.0861939	0.00830551	0.0963585
TTATGCATCCTGGCTCCACA	TTATGCATCCTGGCTCCACAGGG	TTATGCcTCCTGGCTCCACAGGG	M1:p14rAdG	0.314888	0.022726	0.0721716	0.211029	0	0	0.107534	0	0
TTATGCATCCTGGCTCCACA	TTATGCATCCTGGCTCCACAGGG	gTATaCATCCTGGCTCCACAGGG	M2:p20rUdC|p16rGdT	0.253276	0.232904	0.919564	0.207407	1.46698e-15	7.07295e-15	0.105305	1.63303e-16	1.55077e-15
TTATGCATCCTGGCTCCACA	TTATGCATCCTGGCTCCACAGGG	gTATGCcTCCTGGCTCCACAGGG	M2:p20rUdC|p14rAdG	0.338021	0.00627253	0.0185566	0.186093	4.75037e-15	2.55269e-14	0.089737	9.46463e-15	1.05471e-13
TTATGCATCCTGGCTCCACA	TTATGCATCCTGGCTCCACAGGG	TTATaCcTCCTGGCTCCACAGGG	M2:p16rGdT|p14rAdG	0.249401	0.024754	0.0992539	0.162294	0.00485463	0.0299126	0.104469	0.00256188	0.0245228
TTATGCATCCTGGCTCCACA	TTATGCATCCTGGCTCCACAGGG	gTATaCcTCCTGGCTCCACAGGG	M3:p20rUdC|p16rGdT|p14rAdG	0.3565	0.00273964	0.00768483	0.19704	1.51952e-14	7.71173e-14	0.0834658	0.0082124	0.0983923
TTATTGCACCTGACACTACC	TTATTGCACCTGACACTACCGGG	TTATTGCACCTGAaACTACCGGG	M1:p7rCdT	0.344733	0.000481946	0.00139803	0.0209936	0	0	0.0250772	0.00298568	0.119059
TTATTGCACCTGACACTACC	TTATTGCACCTGACACTACCGGG	TTATTGCACCTGACACgACCGGG	M1:p4rUdC	0.438279	0.00720551	0.0164404	0.0150802	0.00434772	0.288307	0.0430388	0	0
TTATTGCACCTGACACTACC	TTATTGCACCTGACACTACCGGG	TTATcGCACCTGACACTACCGGG	M1:p16rUdG	0.353438	0.104549	0.295807	0.0241232	1.12007e-14	4.64313e-13	0.0324018	0.00121509	0.0375007
TTATTGCACCTGACACTACC	TTATTGCACCTGACACTACCGGG	TTATTGCACCTGAaACgACCGGG	M2:p7rCdT|p4rUdC	0.393507	0.00289557	0.00735838	0.0163556	1.50778e-14	9.21872e-13	0.0172432	2.0243e-15	1.17397e-13
TTATTGCACCTGACACTACC	TTATTGCACCTGACACTACCGGG	TTATcGCACCTGACACgACCGGG	M2:p16rUdG|p4rUdC	0.374095	0.0103507	0.0276686	0.0453231	0.00025983	0.00573284	0.0930446	1.40514e-16	1.51018e-15
TTATTGTCAACGGGTTTGGG	TTATTGTCAACGGGTTTGGGCGG	TcATTGTCAACGGGTTTGGGCGG	M1:p19rUdG	0.396341	0.36212	0.913656	0.31545	0.00373296	0.0118338	0.128788	0.00961607	0.074666
TTATTGTCAACGGGTTTGGG	TTATTGTCAACGGGTTTGGGCGG	TTATTaTCAACGGGTTTGGGCGG	M1:p15rGdT	0.394443	0.322655	0.818001	0.197701	0.014466	0.0731709	0.0912448	0.00217562	0.0238438
TTATTGTCAACGGGTTTGGG	TTATTGTCAACGGGTTTGGGCGG	TTATTGTaAACGGGTTTGGGCGG	M1:p13rCdT	0.479608	0.0568468	0.118528	0.20187	0.00253589	0.012562	0.103733	0.00245668	0.0236828
TTATTGTCAACGGGTTTGGG	TTATTGTCAACGGGTTTGGGCGG	TcATTaTCAACGGGTTTGGGCGG	M2:p19rUdG|p15rGdT	0.498069	0.0352076	0.0706883	0.201097	0.00150707	0.00749424	0.0831987	0.00361345	0.0434316
TTATTGTCAACGGGTTTGGG	TTATTGTCAACGGGTTTGGGCGG	TcATTGTaAACGGGTTTGGGCGG	M2:p19rUdG|p13rCdT	0.436883	0.0198808	0.0455061	0.140079	0.00486775	0.0347499	0.0757836	0.000905178	0.0119442
TTATTGTCAACGGGTTTGGG	TTATTGTCAACGGGTTTGGGCGG	TTATTaTaAACGGGTTTGGGCGG	M2:p15rGdT|p13rCdT	0.464285	0.0107345	0.0231204	0.175596	0.00283801	0.0161621	0.0629315	0.00271506	0.043143
TTATTGTCAACGGGTTTGGG	TTATTGTCAACGGGTTTGGGCGG	TcATTaTaAACGGGTTTGGGCGG	M3:p19rUdG|p15rGdT|p13rCdT	0.368274	0.00683775	0.018567	0.136099	1.62851e-14	1.19656e-13	0.050011	0.00120743	0.0241432
TTCAGGGCTACTCGTGGTTC	TTCAGGGCTACTCGTGGTTCCGG	TTCAGGGCTAtTCGTGGTTCCGG	M1:p10rCdA	0.379346	0.0106335	0.0280313	0.0272017	0.00299702	0.110178	0.0140992	0.0123561	0.876366
TTCAGGGCTACTCGTGGTTC	TTCAGGGCTACTCGTGGTTCCGG	TTCAGGGCTACTCGTGtTTCCGG	M1:p4rGdA	0.418634	0.0290404	0.0693694	0.0831623	0.00140733	0.0169227	0.0264071	0.00136654	0.0517489
TTCAGGGCTACTCGTGGTTC	TTCAGGGCTACTCGTGGTTCCGG	TTCAGtGCTACTCGTGGTTCCGG	M1:p15rGdA	0.392412	0.0189614	0.0483202	0.0445422	0.00274155	0.0615493	0.00835666	0.00169108	0.202364
TTCAGGGCTACTCGTGGTTC	TTCAGGGCTACTCGTGGTTCCGG	TTCAGGGCTAtTCGTGtTTCCGG	M2:p10rCdA|p4rGdA	0.322348	0.00741543	0.0230044	0.0413319	1.42707e-14	3.4527e-13	0.0130831	7.70296e-16	5.88773e-14
TTCAGGGCTACTCGTGGTTC	TTCAGGGCTACTCGTGGTTCCGG	TTCAGtGCTAtTCGTGGTTCCGG	M2:p15rGdA|p10rCdA	0.426559	0.00812707	0.0190526	0.0272501	0	0	0.027124	1.28986e-15	4.75541e-14
TTCAGGGCTACTCGTGGTTC	TTCAGGGCTACTCGTGGTTCCGG	TTCAGtGCTACTCGTGtTTCCGG	M2:p15rGdA|p4rGdA	0.356876	0.00240287	0.00673306	0.0134376	0.00177572	0.132146	0.00841128	0.000846566	0.100647
TTCAGGGCTACTCGTGGTTC	TTCAGGGCTACTCGTGGTTCCGG	TTCAGtGCTAtTCGTGtTTCCGG	M3:p15rGdA|p10rCdA|p4rGdA	0.380051	3.58885e-16	9.44306e-16	0.0401155	5.67125e-14	1.41373e-12	0.0135004	1.7912e-15	1.32678e-13
TTCATATCGGCAGCGAGGGA	TTCATATCGGCAGCGAGGGACGG	aTCATATCGGCAGCGAGGGACGG	M1:p20rUdT	0.374715	0.406554	1.08497	0.07724	0.0619365	0.801871	0.0435242	0.0214178	0.492089
TTCATATCGGCAGCGAGGGA	TTCATATCGGCAGCGAGGGACGG	TTCATATCGcCAGCGAGGGACGG	M1:p11rGdG	0.365615	0.135669	0.371072	0.0451213	0.0229616	0.508886	0.0265439	0.0167836	0.632294
TTCATATCGGCAGCGAGGGA	TTCATATCGGCAGCGAGGGACGG	TTCATATCGGCAGCGtGGGACGG	M1:p5rAdA	0.488035	0.0234136	0.0479752	0.0415532	0.00107334	0.0258306	0.0224642	2.49217e-17	1.1094e-15
TTCATATCGGCAGCGAGGGA	TTCATATCGGCAGCGAGGGACGG	aTCATATCGcCAGCGAGGGACGG	M2:p20rUdT|p11rGdG	0.393119	0.0662437	0.168508	0.0438427	0.00744512	0.169814	0.0190558	0.00806736	0.423355
TTCATATCGGCAGCGAGGGA	TTCATATCGGCAGCGAGGGACGG	aTCATATCGGCAGCGtGGGACGG	M2:p20rUdT|p5rAdA	0.409333	0.00620638	0.0151622	0.0340337	0.00334912	0.098406	0.0204336	7.81269e-16	3.82345e-14
TTCATATCGGCAGCGAGGGA	TTCATATCGGCAGCGAGGGACGG	TTCATATCGcCAGCGtGGGACGG	M2:p11rGdG|p5rAdA	0.484596	0.00826675	0.017059	0.035755	1.01654e-14	2.84308e-13	0.0206842	7.92016e-15	3.82909e-13
TTCATATCGGCAGCGAGGGA	TTCATATCGGCAGCGAGGGACGG	aTCATATCGcCAGCGtGGGACGG	M3:p20rUdT|p11rGdG|p5rAdA	0.459097	0.0076531	0.0166699	0.0325983	0.00370777	0.113741	0.0173604	0.00106955	0.0616088
TTCCACTCACTAAAGCCACA	TTCCACTCACTAAAGCCACAAGG	TTCCACTCACaAAAGCCACAAGG	M1:p10rUdT	0.245216	0.0169938	0.0693011	0.0349065	0.00506732	0.145168	0.0305043	0.0045243	0.148317
TTCCACTCACTAAAGCCACA	TTCCACTCACTAAAGCCACAAGG	TTCCACTCACTcAAGCCACAAGG	M1:p9rAdG	0.288478	0.00563551	0.0195354	0.032269	6.59489e-15	2.04373e-13	0.02001	0.0128489	0.642126
TTCCACTCACTAAAGCCACA	TTCCACTCACTAAAGCCACAAGG	TTCCACTCACaAAAGCaACAAGG	M2:p10rUdT|p4rCdT	0.28905	0.00496374	0.0171726	0.0626182	0.00145495	0.0232353	0.023425	0	0
TTCCACTCACTAAAGCCACA	TTCCACTCACTAAAGCCACAAGG	TTCCACTCACacAAGCaACAAGG	M3:p10rUdT|p9rAdG|p4rCdT	0.265727	0.0072228	0.0271812	0.0474573	0.000826125	0.0174077	0.026232	1.1119e-14	4.23871e-13
TTCGTGGTTTATGGGAGATC	TTCGTGGTTTATGGGAGATCCGG	TTCGTGGTTTAgGGGAGATCCGG	M1:p9rUdC	0.196404	0.0783191	0.398766	0.100707	0.00950207	0.0943541	0.0583057	3.86977e-14	6.63703e-13
TTCGTGGTTTATGGGAGATC	TTCGTGGTTTATGGGAGATCCGG	TTCGTGGTTTATcGGAGATCCGG	M1:p8rGdG	0.23141	0.0263712	0.113959	0.0572589	0.00454796	0.079428	0.0301658	0.000177864	0.00589622
TTCGTGGTTTATGGGAGATC	TTCGTGGTTTATGGGAGATCCGG	TTCGTGGTTTATGGGAGAgCCGG	M1:p2rUdC	0.350389	0.0149953	0.0427962	0.13973	0.00572389	0.040964	0.0765113	0.00139465	0.018228
TTCGTGGTTTATGGGAGATC	TTCGTGGTTTATGGGAGATCCGG	TTCGTGGTTTAgcGGAGATCCGG	M2:p9rUdC|p8rGdG	0.332661	0.00330276	0.0099283	0.125985	0.00501927	0.0398403	0.0711406	0.00578262	0.0812844
TTCGTGGTTTATGGGAGATC	TTCGTGGTTTATGGGAGATCCGG	TTCGTGGTTTAgGGGAGAgCCGG	M2:p9rUdC|p2rUdC	0.375487	4.76873e-05	0.000127001	0.15128	0.00310624	0.020533	0.0744144	1.908e-15	2.56402e-14
TTCGTGGTTTATGGGAGATC	TTCGTGGTTTATGGGAGATCCGG	TTCGTGGTTTATcGGAGAgCCGG	M2:p8rGdG|p2rUdC	0.333793	1.90753e-16	5.71472e-16	0.160962	0.00867189	0.0538752	0.0894214	1.81672e-16	2.03164e-15
TTCGTGGTTTATGGGAGATC	TTCGTGGTTTATGGGAGATCCGG	TTCGTGGTTTAgcGGAGAgCCGG	M3:p9rUdC|p8rGdG|p2rUdC	0.319186	0	0	0.0766127	0.00326488	0.0426154	0.0498635	0.00117131	0.0234903
TTCGTTAGCGCGTAACCCCC	TTCGTTAGCGCGTAACCCCCCGG	TTCGTTAGCGCGTAACCCgCCGG	M1:p2rCdC	0.41429	0.0179636	0.0433599	0.271502	0.0153598	0.0565736	0.143972	0.00893051	0.0620293
TTCGTTAGCGCGTAACCCCC	TTCGTTAGCGCGTAACCCCCCGG	TTCGTTAGCGCGTAACCCCtCGG	M1:p1rCdA	0.303784	0.151993	0.500334	0.221978	0.0314258	0.141572	0.141585	0.016226	0.114602
TTCGTTAGCGCGTAACCCCC	TTCGTTAGCGCGTAACCCCCCGG	TTCGgTAGCGCGTAACCCCCCGG	M1:p16rUdC	0.278785	0.114828	0.411885	0.213531	0.00617933	0.0289388	0.161274	0.0035739	0.0221604
TTCGTTAGCGCGTAACCCCC	TTCGTTAGCGCGTAACCCCCCGG	TTCGTTAGCGCGTAACCCgtCGG	M2:p2rCdC|p1rCdA	0.42816	0.0109403	0.0255519	0.189116	0.0133619	0.0706542	0.181658	0.00660978	0.0363857
TTCGTTAGCGCGTAACCCCC	TTCGTTAGCGCGTAACCCCCCGG	TTCGgTAGCGCGTAACCCgCCGG	M2:p16rUdC|p2rCdC	0.415042	0.00253904	0.00611755	0.221858	0.0126144	0.056858	0.175781	0	0
TTCGTTAGCGCGTAACCCCC	TTCGTTAGCGCGTAACCCCCCGG	TTCGgTAGCGCGTAACCCCtCGG	M2:p16rUdC|p1rCdA	0.359337	0.00838912	0.0233461	0.241694	0.0129036	0.0533881	0.125268	0.00382421	0.0305283
TTCGTTAGCGCGTAACCCCC	TTCGTTAGCGCGTAACCCCCCGG	TTCGgTAGCGCGTAACCCgtCGG	M3:p16rUdC|p2rCdC|p1rCdA	0.391848	0.0112012	0.0285855	0.228986	0.00644913	0.0281638	0.149841	4.91599e-17	3.2808e-16
TTGAAAAGCGAGACTCCCTC	TTGAAAAGCGAGACTCCCTCCGG	TTGAAgAGCGAGACTCCCTCCGG	M1:p15rAdC	0.386727	0.109493	0.283127	0.0260122	0.00929077	0.35717	0.0112632	0.0134469	1.19388
TTGAAAAGCGAGACTCCCTC	TTGAAAAGCGAGACTCCCTCCGG	TTGAAAAtCGAGACTCCCTCCGG	M1:p13rGdA	0.451825	0.0225883	0.0499936	0.0240376	0.00237905	0.0989721	0.0162488	7.2413e-14	4.45651e-12
TTGAAAAGCGAGACTCCCTC	TTGAAAAGCGAGACTCCCTCCGG	TTGAAgAtCGAGACTCCCTCCGG	M2:p15rAdC|p13rGdA	0.474653	0.00673698	0.0141935	0.0568974	0.00310686	0.0546046	0.0255211	0.000780629	0.0305876
TTGACATGCTAAACGTGCGC	TTGACATGCTAAACGTGCGCGGG	TTGACtTGCTAAACGTGCGCGGG	M1:p15rAdA	0.339169	0.00664774	0.0196001	0.0267903	0.00104678	0.0390732	0.0177119	0.00261876	0.147854
TTGCTTAACGGAGTCGCTGG	TTGCTTAACGGAGTCGCTGGGGG	TTGCTTAACGaAGTCGCTGGGGG	M1:p10rGdT	0.271936	0.260279	0.957133	0.195465	0.0615061	0.314666	0.108989	0.0344254	0.31586
TTGCTTAACGGAGTCGCTGG	TTGCTTAACGGAGTCGCTGGGGG	TTGCTTAACGGAGTaGCTGGGGG	M1:p6rCdT	0.320048	0.0321726	0.100524	0.267178	0.00394619	0.0147699	0.138288	0.00539689	0.0390265
TTGCTTAACGGAGTCGCTGG	TTGCTTAACGGAGTCGCTGGGGG	TTcCTTAACGGAGTCGCTGGGGG	M1:p18rGdG	0.297374	0.120313	0.404585	0.255369	0.00243759	0.00954536	0.176961	9.08483e-05	0.000513379
TTGCTTAACGGAGTCGCTGG	TTGCTTAACGGAGTCGCTGGGGG	TTGCTTAACGaAGTaGCTGGGGG	M2:p10rGdT|p6rCdT	0.323351	0.00388122	0.0120031	0.244824	0.00235559	0.0096216	0.148818	2.34193e-15	1.57369e-14
TTGCTTAACGGAGTCGCTGG	TTGCTTAACGGAGTCGCTGGGGG	TTcCTTAACGaAGTCGCTGGGGG	M2:p18rGdG|p10rGdT	0.401045	0.0302479	0.0754226	0.284425	0.0035016	0.0123111	0.164258	0.00173865	0.0105848
TTGCTTAACGGAGTCGCTGG	TTGCTTAACGGAGTCGCTGGGGG	TTcCTTAACGGAGTaGCTGGGGG	M2:p18rGdG|p6rCdT	0.381393	0.00820912	0.0215241	0.236855	0.00317159	0.0133904	0.175046	0.000558318	0.00318955
TTGCTTAACGGAGTCGCTGG	TTGCTTAACGGAGTCGCTGGGGG	TTcCTTAACGaAGTaGCTGGGGG	M3:p18rGdG|p10rGdT|p6rCdT	0.394661	0.00630234	0.015969	0.236556	0.000392219	0.00165804	0.173307	1.71594e-15	9.90114e-15
TTGCTTCCTCGAGAAAGAGA	TTGCTTCCTCGAGAAAGAGATGG	TTGCTTCCTgGAGAAAGAGATGG	M1:p11rCdC	0.359635	0.0331642	0.0922161	0.119402	0.00142535	0.0119375	0.0756176	0.0083402	0.110294
TTGCTTCCTCGAGAAAGAGA	TTGCTTCCTCGAGAAAGAGATGG	TTaCTTCCTCGAGAAAGAGATGG	M1:p18rGdT	0.246953	0.20618	0.834895	0.132728	1.05897e-15	7.97851e-15	0.0727128	0.006015	0.0827227
TTGCTTCCTCGAGAAAGAGA	TTGCTTCCTCGAGAAAGAGATGG	TTGtTTCCTCGAGAAAGAGATGG	M1:p17rCdA	0.267209	0.0816026	0.305389	0.120456	6.04173e-15	5.01572e-14	0.066256	1.63238e-15	2.46375e-14
TTGCTTCCTCGAGAAAGAGA	TTGCTTCCTCGAGAAAGAGATGG	TTaCTTCCTgGAGAAAGAGATGG	M2:p18rGdT|p11rCdC	0.174409	0	0	0.123461	0.00169377	0.0137191	0.0635102	0	0
TTGCTTCCTCGAGAAAGAGA	TTGCTTCCTCGAGAAAGAGATGG	TTatTTCCTCGAGAAAGAGATGG	M2:p18rGdT|p17rCdA	0.184965	0.0143515	0.0775904	0.109146	0.00201295	0.0184427	0.0521736	1.12854e-14	2.16305e-13
TTGCTTCCTCGAGAAAGAGA	TTGCTTCCTCGAGAAAGAGATGG	TTatTTCCTgGAGAAAGAGATGG	M3:p18rGdT|p17rCdA|p11rCdC	0.232712	0.00679516	0.0291998	0.162154	0.00305175	0.01882	0.0830978	0.00736286	0.0886048
TTGTATCTGGGATACCCTGG	TTGTATCTGGGATACCCTGGTGG	TTGTATCTGGGATtCCCTGGTGG	M1:p7rAdA	0.251034	0.165414	0.65893	0.216728	0.00676618	0.0312197	0.146769	0.00062859	0.00428284
TTGTATCTGGGATACCCTGG	TTGTATCTGGGATACCCTGGTGG	TTGTATCTGGGATACCCTGaTGG	M1:p1rGdT	0.177271	0.168353	0.949688	0.122274	0.116452	0.952387	0.0640579	0.0512463	0.8
TTGTATCTGGGATACCCTGG	TTGTATCTGGGATACCCTGGTGG	TTGTcTCTGGGATACCCTGGTGG	M1:p16rAdG	0.174536	0.0265043	0.151856	0.148617	0.00637893	0.0429219	0.0869955	0.00231428	0.0266023
TTGTATCTGGGATACCCTGG	TTGTATCTGGGATACCCTGGTGG	TTGTATCTGGGATtCCCTGaTGG	M2:p7rAdA|p1rGdT	0.258003	0.0198092	0.076779	0.191577	9.09932e-16	4.74969e-15	0.101647	5.14241e-15	5.0591e-14
TTGTATCTGGGATACCCTGG	TTGTATCTGGGATACCCTGGTGG	TTGTcTCTGGGATtCCCTGGTGG	M2:p16rAdG|p7rAdA	0.302096	0.00292808	0.00969256	0.172108	0.00525516	0.0305341	0.113798	0	0
TTGTATCTGGGATACCCTGG	TTGTATCTGGGATACCCTGGTGG	TTGTcTCTGGGATACCCTGaTGG	M2:p16rAdG|p1rGdT	0.313235	0.00213314	0.00681004	0.167479	0.00524471	0.0313156	0.128585	0	0
TTGTATCTGGGATACCCTGG	TTGTATCTGGGATACCCTGGTGG	TTGTcTCTGGGATtCCCTGaTGG	M3:p16rAdG|p7rAdA|p1rGdT	0.292968	0.000570204	0.0019463	0.217155	2.04005e-16	9.39444e-16	0.116885	0.00424558	0.0363228
TTGTGGGTCATGGGGGTTGG	TTGTGGGTCATGGGGGTTGGAGG	TTGTGGGTCATGGGGGaTGGAGG	M1:p4rUdT	0.396897	0.28103	0.708068	0.0901617	0.0190415	0.211192	0.00755199	0.00741089	0.981316
TTGTGGGTCATGGGGGTTGG	TTGTGGGTCATGGGGGTTGGAGG	TTGTGGGTCATGGGGGTTtGAGG	M1:p2rGdA	0.385432	0.186219	0.483142	0.0178306	0.0185189	1.0386	0.00575577	0.00687033	1.19364
TTGTGGGTCATGGGGGTTGG	TTGTGGGTCATGGGGGTTGGAGG	TTGTtGGTCATGGGGGTTGGAGG	M1:p16rGdA	0.438425	0.0887551	0.202441	0.0530741	0.00244186	0.0460085	0.0151893	4.82705e-14	3.17793e-12
TTGTGGGTCATGGGGGTTGG	TTGTGGGTCATGGGGGTTGGAGG	TTGTtGGTCATGGGGGaTGGAGG	M2:p16rGdA|p4rUdT	0.428231	0.00716343	0.0167279	0.0644269	0.0068893	0.106932	0.0102507	0.00477673	0.465993
TTTAATGGAGTCTAGGTGGA	TTTAATGGAGTCTAGGTGGATGG	TTTAATGGAGTCTcGGgGGATGG	M2:p7rAdG|p4rUdC	0.371673	0.00313817	0.00844335	0.0545337	3.71056e-15	6.80416e-14	0.0493251	0.00521813	0.105791
TTTACCTGACGGGTCGGCGC	TTTACCTGACGGGTCGGCGCAGG	TTTACCTGACaGGTCGGCGCAGG	M1:p10rGdT	0.320043	0.301132	0.94091	0.181513	0.0799146	0.44027	0.0805442	0.053336	0.662195
TTTACCTGACGGGTCGGCGC	TTTACCTGACGGGTCGGCGCAGG	TTTACCTGACGGaTCGGCGCAGG	M1:p8rGdT	0.295734	0.213697	0.722598	0.237115	0.0267389	0.112767	0.0900755	0.0275155	0.305471
TTTACCTGACGGGTCGGCGC	TTTACCTGACGGGTCGGCGCAGG	TTTACCTGgCGGGTCGGCGCAGG	M1:p12rAdC	0.292087	0.322841	1.10529	0.180589	0.00874048	0.0483997	0.0901966	0.0161015	0.178515
TTTACCTGACGGGTCGGCGC	TTTACCTGACGGGTCGGCGCAGG	TTTACCTGACaGaTCGGCGCAGG	M2:p10rGdT|p8rGdT	0.338479	0.0674881	0.199387	0.206489	2.85685e-15	1.38353e-14	0.0924315	0.0045165	0.0488632
TTTACCTGACGGGTCGGCGC	TTTACCTGACGGGTCGGCGCAGG	TTTACCTGgCaGGTCGGCGCAGG	M2:p12rAdC|p10rGdT	0.340411	0.163577	0.480529	0.214632	0.00901367	0.0419959	0.0891754	0.00475329	0.0533027
TTTACCTGACGGGTCGGCGC	TTTACCTGACGGGTCGGCGCAGG	TTTACCTGgCGGaTCGGCGCAGG	M2:p12rAdC|p8rGdT	0.35097	0.0258647	0.0736949	0.181853	0.00177859	0.00978036	0.0886181	1.72661e-15	1.94837e-14
TTTACCTGACGGGTCGGCGC	TTTACCTGACGGGTCGGCGCAGG	TTTACCTGgCaGaTCGGCGCAGG	M3:p12rAdC|p10rGdT|p8rGdT	0.366404	0.00603113	0.0164603	0.221826	7.87274e-16	3.54906e-15	0.0866273	3.4046e-15	3.93017e-14
TTTCCAAAACAGTCACATTC	TTTCCAAAACAGTCACATTCGGG	TTTCCAAAAtAGTCACATTCGGG	M1:p11rCdA	0.294437	0.00381209	0.012947	0.0134729	0.00338194	0.251018	0.0149927	0.00221703	0.147874
TTTGCGATACCAGAAACGTT	TTTGCGATACCAGAAACGTTGGG	TTTGCGATACCtGAAACGTTGGG	M1:p9rAdA	0.352348	0.00507542	0.0144046	0.158251	0.00425341	0.0268776	0.104178	0.00421688	0.0404776
TTTGCGATACCAGAAACGTT	TTTGCGATACCAGAAACGTTGGG	TgTGCGATACCAGAAACGTTGGG	M1:p19rUdC	0.254364	0.256111	1.00687	0.208667	0.0564145	0.270356	0.0747427	0.0357829	0.478748
TTTGCGATACCAGAAACGTT	TTTGCGATACCAGAAACGTTGGG	TTTGCtATACCAGAAACGTTGGG	M1:p15rGdA	0.257844	0.128333	0.497714	0.212446	7.69409e-06	3.62167e-05	0.115221	1.07255e-14	9.3087e-14
TTTGCGATACCAGAAACGTT	TTTGCGATACCAGAAACGTTGGG	TgTGCGATACCtGAAACGTTGGG	M2:p19rUdC|p9rAdA	0.342965	0.00329119	0.0095963	0.11854	0.00505307	0.0426274	0.0940481	2.02432e-15	2.15243e-14
TTTGCGATACCAGAAACGTT	TTTGCGATACCAGAAACGTTGGG	TgTGCtATACCAGAAACGTTGGG	M2:p19rUdC|p15rGdA	0.388992	0.0377021	0.0969224	0.244783	0.000583333	0.00238306	0.11554	1.69799e-14	1.4696e-13
TTTGCGATACCAGAAACGTT	TTTGCGATACCAGAAACGTTGGG	TTTGCtATACCtGAAACGTTGGG	M2:p15rGdA|p9rAdA	0.241952	0.00162596	0.0067202	0.101993	0.00189443	0.0185741	0.0797829	1.10007e-16	1.37882e-15
TTTGCGATACCAGAAACGTT	TTTGCGATACCAGAAACGTTGGG	TgTGCtATACCtGAAACGTTGGG	M3:p19rUdC|p15rGdA|p9rAdA	0.13393	0.00257898	0.0192561	0.0762422	3.79987e-16	4.98395e-15	0.0915563	6.91774e-16	7.55572e-15
