# Supplementary material for: Guide-specific loss of efficiency and off-target reduction with Cas9 variants
Source: Nucleic Acids Res. 2023 Aug 24;51(18):9880–93. doi: 10.1093/nar/gkad702 (PMC10570041; doi:10.1093/nar/gkad702)
Supplement: gkad702_Supplemental_Files [file gkad702_supplemental_files.zip › TableS11(TTISS_ontarget_comparison).xlsx]

## Sheet: TISS_Ontarget_comparison
sgRNA	Gene	WT-replicate1	WT-replicate2	eSpCas9(1.1)	SpCas9-HF1	Sniper-Cas9	HypaCas9	EvoCas9	xCas9	HiFi	LZ3	GuideVar_on	DeepHF.score	DeepSpCas9variants
GAGAGGGACCGCGCCACCT	ALDH1A3	23.2254	22.6448	25.0725	26.0844	26.9209	24.7214	17.4606	15.4393	28.3523	22.3938	-0.723048	0.424538	0.533901
AACTTACGCAGGAGATATT	CACNG3	13.7396	13.8532	16.3656	19.271	19.119	15.2335	11.8053	14.8224	18.5285	14.7967	0.296789	0.309416	0.0537111
TTCCGGTAAGCATAGACAA	ADORA2B	30.5188	27.4303	35.1374	22.6281	36.3508	23.0411	1.89147	14.1024	35.2334	35.2073	-1.39921	0.706485	1.16102
AGACCCGCTCTTCAGCATG	PEX12	24.8955	23.1476	21.1925	27.4173	28.655	21.2431	12.7774	23.2265	27.1551	21.3431	-0.719102	0.634925	0.709645
AGAGGGCCCCAAGACCTCG	CRABP2	22.4904	22.0241	22.257	26.177	27.5078	22.1101	14.8575	14.7942	25.7764	25.7138	-0.847064	0.675896	0.670485
CGCCTTATTCCAGTGACAA	TWSG1	27.969	25.5828	23.2468	5.18452	32.0028	1.81344	0.167939	12.2232	29.5825	32.5761	0.0944896	0.22001	0.31543
CAGATCCTCATCACCGCGC	HCN2	17.7517	17.176	18.363	20.3414	19.9687	16.9325	0.601661	10.3279	17.2856	21.6385	-0.881118	0.556503	0.839063
CATGTCGACTTCTCCTCGG	EEF2	27.7507	27.3472	27.9387	26.1714	30.8767	26.2288	9.26185	23.4662	27.2844	30.051	-1.245	0.712502	0.74547
CTGGTCTAGGACGTCCTCC	IL29	21.3756	20.4598	17.0911	15.0981	24.119	16.9787	0.807057	6.18911	20.0404	19.1349	-0.433639	0.359722	0.10739
GAAACTCACCGATCCATAC	FGF21	19.8447	18.5786	16.8822	9.28294	22.6035	2.9641	0.0937029	9.62483	20.596	21.7621	-0.138427	0.267573	0.105823
CCAGCAAAGCACATTATTT	METTL18	11.2317	10.3515	12.5334	4.32228	11.8755	7.0559	0.0322213	0.345501	9.8247	12.7914	0.555772	0.102907	0.507193
GCCCGTCTCCGTGCTCCTC	RIMS4	19.8123	19.9322	19.4304	16.0671	20.0274	8.18008	1.12734	2.14843	18.005	19.7667	0.0540471	0.321523	0.0392131
CGCTACGACGAGATCGTCA	EEF1A2	19.1843	18.8734	16.3524	13.9459	21.3086	10.8558	0.0562894	2.20875	17.9621	18.3787	-0.742831	0.540943	0.675593
AGAATAAGATTCAGTTGCA	FAM5C	32.4613	30.0287	30.6723	6.51028	36.5521	31.8907	0.507386	19.1093	35.0183	29.3455	-0.329976	0.280397	0.0514803
TTTCTTGGGATCCACCACC	EHD3	32.3674	30.2086	28.3319	25.0014	33.6405	25.4399	0.938582	25.5189	29.718	27.0636	-0.711353	0.543834	0.535943
TAGGTGGGCTGCCGAAGAT	PRKCE	26.1306	26.7881	22.922	14.9667	23.0967	11.753	1.24814	8.62963	23.8617	17.5292	-0.877938	0.602708	0.883231
TAATTAGGTAAGGCTTAGT	DIRC1	19.033	22.3795	17.2238	18.0619	21.9737	6.90865	0.417758	10.3792	21.2459	31.0524	0.0468628	0.330145	0.180202
CTCTTTGACCGCGCGCGTG	SDPR	19.0798	20.8376	12.9932	4.91908	23.0851	1.53834	0.129801	2.8016	18.1461	24.0638	0.0359725	0.411454	0.154226
AAACAGCTCGTTGTACCGC	CTNNB1	14.7712	15.221	14.3513	17.7153	16.7437	1.24125	0.790219	1.13388	14.9394	21.9765	-0.635013	0.408934	0.40137
CAACAACGTGATGAATATC	CCDC80	18.2135	19.8733	7.89328	4.07322	18.411	1.00093	0.0130873	2.24798	13.879	16.2486	0.397803	0.225858	0.259567
TCGCTGTGACTTTCTAATT	PRDM2	5.84645	5.47562	4.4015	1.62582	6.65466	0.484572	0.0266507	0.0386514	4.35699	6.58371	0.447088	0.175522	0.431031
GTGTTATCTCTGAAGCGCA	CSF1	34.436	33.2741	33.8233	34.86	34.7167	31.3651	0.560639	17.4146	35.2714	33.0608	-0.706178	0.70523	0.912808
GATCATGGAAGCCAGCTCC	ATR	23.4762	23.5065	23.4786	28.9671	30.8623	22.2894	6.7064	30.9704	31.7482	23.0788	-0.899926	0.53843	0.703848
GTCTCGGCACTTGGCTCGC	SMOC1	21.1993	19.9476	20.498	21.183	19.7392	17.5224	3.35902	1.83108	18.7782	24.7974	-0.219145	0.307326	0.078426
GAGGCTTCACAGCGCCCTC	RP11-382A20.3	28.9249	25.9022	22.3207	22.7033	27.0129	18.143	0.63985	2.58669	27.0963	29.3779	-0.5261	0.393199	0.337053
CTAGTACCTTGTATGAAGA	POLR2H	34.1241	32.7616	23.03	17.6803	31.8548	2.68565	0.0347604	15.9648	28.3487	36.9066	0.0137765	0.433469	0.141141
ACGGGAAAGTCAGTGTGAA	LIMCH1	26.7638	23.7549	1.3289	0.00225121	20.8556	0.000312308	0.0069547	0.813448	5.78042	6.00586	0.0762949	0.0684723	0.175004
TTCGACCATGCCCTTGCTT	CTXN3	29.9801	26.7288	29.487	25.1245	26.6472	11.855	0.245522	7.71504	25.7931	27.7088	-0.0662768	0.399974	0.0857087
GCAGAGCTCACCTGTAGAT	HCRTR1	18.1414	17.7642	17.6062	16.3884	18.759	13.4348	1.91188	2.77801	17.1545	18.1564	0.0305995	0.364775	0.0669541
CTGGTGGAGCTCTTCTCAA	BCAP29	42.928	42.7091	43.934	42.8024	44.5598	43.1393	29.5929	39.8461	41.1351	45.5522	-0.730009	0.483381	0.669937
GAGCTGACCCAAGACGTTC	CREB3L2	16.9168	13.9223	14.5543	12.785	13.9527	11.6504	0.891962	0.164442	13.3429	15.174	-0.14556	0.37232	0.17013
TTGACCATCAGATTGAGAC	SLC4A4	34.6349	32.5905	8.10791	1.48923	29.8309	0.421653	0.0216686	5.23731	24.2489	25.6897	-0.07417	0.243765	0.216473
CTCACCTCGTGTCCGTTGC	LEF1	38.6027	35.7586	13.2191	0.177843	41.3161	0.130957	0.042654	26.9336	29.3175	33.5666	0.208303	0.115241	0.183231
GACGTTCATGTATTTGCTT	CCDC111	28.394	28.7327	25.9111	4.95919	28.4739	1.65377	0.135662	5.12368	27.9784	29.14	0.0691167	0.231096	0.27573
CTGTAAAAGACATCCCTGA	OXCT1	37.6439	29.3536	34.9032	18.8618	31.0385	31.6211	2.88805	24.6857	36.213	36.932	-0.821305	0.508679	0.704541
GGTCTCCACCACTTCGTAA	AC114947.1	28.7704	22.4537	22.5791	8.07587	24.4155	14.937	0.0327532	17.2664	23.8607	22.6091	-0.350558	0.433815	0.381109
GCGGCGCTCACAATTGCCA	ALG8	42.4586	36.6175	42.2643	40.7507	40.3896	38.0736	17.0491	24.87	40.3729	40.7235	-0.941263	0.636607	0.828889
GTACTTACTGTTACTCGCA	C11orf88	33.2321	30.775	28.245	25.1283	31.9308	20.1397	0.518391	12.7269	29.8537	27.8311	-0.546072	0.498763	0.39548
ACGCTGGTCAAACGCCTTG	DTX3	20.3378	20.0878	19.43	7.91418	24.961	4.16151	0.720707	1.95144	23.0179	23.4314	-0.36284	0.296845	0.0406313
GCATGCTGCGGCATGAGAT	KIAA0895L	24.4406	21.1302	22.4944	22.5476	25.2383	15.549	3.25716	8.67937	22.0382	20.3852	0.0246203	0.362112	0.138568
GCTCCACGCAGACGCTGAC	TAF4B	36.3799	35.9634	26.9952	24.4028	37.4943	11.2603	1.51535	15.5646	35.1795	34.0095	-0.0249156	0.203366	0.00327121
TCGAGGAGAATGAGGAAAA	PTMA	16.8172	19.862	22.3047	9.52547	23.0687	14.8248	0.205187	7.27892	23.9281	22.368	-0.688971	0.527835	0.623391
CAGATTCTCTCTGCTCACT	APOL2	9.03888	7.61265	10.3234	3.41802	8.13489	1.35192	0	0.383564	5.82555	9.25999	0.303466	0.184637	0.355087
ATGGTACAGGCTCACTCGC	TIFAB	20.484	16.1575	18.0478	15.8265	18.8045	14.6847	14.4872	6.41547	16.18	21.1251	-1.06699	0.424149	0.567588
CACCCAAATGTTGAGGTAC	CEL	25.9274	24.9763	23.7764	15.2398	23.8544	12.9664	0.380006	20.6488	22.9833	23.3949	0.0300694	0.331984	0.0923721
TCATCGAACTGCTCTTAGC	C11orf41	11.2317	9.21019	12.3119	9.3463	11.0992	4.33859	0.0310122	0.605197	9.68724	15.1238	0.199308	0.338355	0.0250754
CCTGACCATCGAGAAGTCC	PLEKHG6	26.0215	24.1358	12.9954	5.27219	23.4837	2.93479	0.365459	3.77109	22.5591	26.4249	0.0661819	0.323607	0.291158
GACGATGACATGCTCAAGC	LRRC48	16.294	16.9114	9.21357	13.8047	16.244	10.6882	0.225966	9.00428	14.5188	25.2527	-0.809763	0.472518	0.658468
AGTCACTTACATACAGCCG	MEF2B	30.737	29.3574	29.4757	30.0593	31.4391	25.4235	12.7898	14.9567	31.6331	30.4002	-0.928538	0.653733	0.96291
AGATGGAAGAGTCTGATCA	ZBTB32	34.7883	31.3061	31.8048	28.3314	36.7437	33.7911	22.2108	21.3301	35.3262	32.0253	-0.940636	0.541548	0.660397
TCTGACTTACCCCACAGGA	FCGBP	34.5232	32.8879	34.8737	27.5488	33.7598	13.1655	1.28708	31.919	36.5114	36.6825	-0.656188	0.643059	0.514718
ATGGCATCGTCACGGTCTC	SPHK2	23.6499	21.4874	12.9633	0.452579	21.7099	0.21764	0.18898	1.29037	20.1619	22.8872	0.00645164	0.102757	0.111029
TCCATCACATTTCAAATGG	TMCO2	34.3412	32.9409	20.068	2.54642	34.9547	2.71978	0.265019	17.4965	30.4395	32.6626	-0.280347	0.277206	0.176336
GATACTGTACCTTCCGGAG	2022-03-01	34.3929	32.1739	33.218	26.3386	33.0175	23.029	19.052	27.5126	32.838	33.6413	-1.11171	0.688824	1.10386
TAGGCACTCACCCGGGCCT	METTL17	20.6241	19.784	20.4692	19.1697	16.6444	11.8884	3.10712	0.43327	15.2234	20.457	0.0780617	0.325278	0.0476601
GGCACTCACCTCGGCACTC	PRX	22.5269	21.4671	22.0176	21.716	21.4926	21.0649	2.05012	15.6311	22.1361	29.6113	-0.0157766	0.380845	0.166155
CTGACCCGCTCCAGCTGCC	AVPR1B	35.1151	33.6967	34.3392	35.7524	36.6341	34.6024	2.8939	23.1634	36.3436	30.2794	-0.00865646	0.252265	0.233587
TTGCGGAAACTCTCATTGC	TOMM34	30.545	31.1069	28.3838	30.8144	32.0776	32.662	20.2357	23.4983	31.5297	37.7541	-0.463978	0.374413	0.26685
ATGTGCGAGCGAGCTGTGT	C11orf84	34.0578	27.9752	33.459	32.005	32.5458	26.3793	28.0762	26.0665	30.4655	31.1542	-0.670816	0.488515	0.663114
