# Supplementary material for: Guide-specific loss of efficiency and off-target reduction with Cas9 variants
Source: Nucleic Acids Res. 2023 Aug 24;51(18):9880–93. doi: 10.1093/nar/gkad702 (PMC10570041; doi:10.1093/nar/gkad702)
Supplement: gkad702_Supplemental_Files [file gkad702_supplemental_files.zip › TableS12(TTISS_offtarget_comparison).xlsx]

## Sheet: TISS_ratio_comparison
sgRNA	Offtarget_Sequence	Genome Position	Original Target Gene	MMs	WT_ratio	HiFi_ratio	LZ_ratio	HF1_ratio	CRISPRnet.score	Elevation.score	MOFF	GuideVar-off
GCTGACCCGCTCCAGCTGCC	ACTGACCAGATCCAGCTGCC	chr9:82746451	AVPR1B	3	0.048913	0	0	0	0.468071	0.00242621	0.0494579	0.00924678
GCTGACCCGCTCCAGCTGCC	TATGACCTGTTCCAGCTGCC	chr8:130122054	AVPR1B	4	0.00664251	0	0	0	0.464696	0.000249476	0.0289435	0.000729019
GCTGACCCGCTCCAGCTGCC	ACTCACCCGCCCCAGCTCCC	chr17:15422592	AVPR1B	4	0.00543478	0	0	0	0.259335	4.64338e-05	0.00576042	0.000365147
GCTGACCCGCTCCAGCTGCC	ACGGACGCCCCCCGGCTGCC	chr1:16693073	AVPR1B	6	0.00120773	0	0.0028169	0	5.54323e-06	2.83573e-08	0.0002013	1.79663e-06
GGCGGCGCTCACAATTGCCA	GGTAGAGCTCACAATTGCCA	chr1:112341503	ALG8	3	0.496557	0	0.0536044	0	0.455017	0.00379627	0.0326034	0.000608671
GGCGGCGCTCACAATTGCCA	AGGGGCGCCCACAATTGCCA	chr4:68194512	ALG8	3	0.13466	0.0481586	0.146026	0.00398406	0.818865	0.00380194	0.0590903	0.00481184
GGCGGCGCTCACAATTGCCA	AGGGGCGCTCAGAATTGCCA	chr2:169399634	ALG8	3	0.0451415	0	0.00369686	0	0.392394	0.000900915	0.0112394	0.000984581
GGCGGCGCTCACAATTGCCA	GGAGCCACTCACAATTGCCA	chr10:99449728	ALG8	3	0.00382555	0	0	0	0.377634	0.000541064	0.0164247	0.000349129
GGCGGCGCTCACAATTGCCA	AGGGGCACCCACAATTGCCA	chrX:73185300	ALG8	4	0.178271	0.00566572	0.0332717	0	0.738802	0.000111664	0.0134609	0.000786594
GGCGGCGCTCACAATTGCCA	AGGGGCGCCCACAATTGCCC	chr3:99294178	ALG8	4	0.0818669	0.00566572	0.0813309	0.00199203	0.438699	3.80041e-05	0.00755364	0.000371739
GGCGGCGCTCACAATTGCCA	AGGGGCACCCACAATTGCCA	chr9:90192643	ALG8	4	0.082632	0	0.0240296	0	0.738802	0.000111664	0.0134609	0.000786594
GGCGGCGCTCACAATTGCCA	AGGGGCGCCCACAATTGCCT	chr6:86731841	ALG8	4	0.0351951	0.00283286	0.0295749	0	0.475797	7.22842e-05	0.00983599	0.000424901
GGCGGCGCTCACAATTGCCA	AGGGGTGCCCACAATTGCCA	chr6:86283827	ALG8	4	0.0382555	0	0.00184843	0	0.499576	0.000178608	0.0105275	0.00029343
GGCGGCGCTCACAATTGCCA	AGGGGCCCCCACAATTGCCA	chrX:64484062	ALG8	4	0.0153022	0	0	0	0.437924	4.89528e-05	0.00887258	0.000315239
GGCGGCGCTCACAATTGCCA	AGGGGCGCCCACCATTGCCA	chr6:52861283	ALG8	4	0.0114767	0	0.00184843	0	0.42914	9.51185e-05	0.0038406	0.000132962
GGCGGCGCTCACAATTGCCA	AGGGGCGCCCACAATTGCCT	chrX:55811741	ALG8	4	0.000765111	0.00283286	0.00369686	0	0.475797	7.22842e-05	0.00983599	0.000424901
GGCGGCGCTCACAATTGCCA	AGGGGCGCCCACCATTGCCA	chr6:72164084	ALG8	4	0.00612089	0	0	0	0.42914	9.51185e-05	0.0038406	0.000132962
GGCGGCGCTCACAATTGCCA	AGGGGCGCCCACCATTGCCA	chr5:88313697	ALG8	4	0.00153022	0	0	0	0.42914	9.51185e-05	0.0038406	0.000132962
GGCGGCGCTCACAATTGCCA	AGGGGCGCCCACCATTGCCA	chr2:85964247	ALG8	4	0.00153022	0	0	0	0.42914	9.51185e-05	0.0038406	0.000132962
GGCGGCGCTCACAATTGCCA	AGGGGCACCCACAATTGCCC	chr4:92944267	ALG8	5	0.14078	0	0.0369686	0	0.314031	1.51939e-06	0.00161368	5.69877e-05
GGCGGCGCTCACAATTGCCA	AGGGGCACCCACAATTGCCC	chr6:86057508	ALG8	5	0.00459067	0	0	0	0.314031	1.51939e-06	0.00161368	5.69877e-05
GGCGGCGCTCACAATTGCCA	AGCACCATTCACAATTGCCA	chr12:89521784	ALG8	5	0.00459067	0	0	0	0.145832	4.03773e-06	0.00175345	2.37663e-05
GGCGGCGCTCACAATTGCCA	AGGGGCGCCCGCCATTGCCA	chr5:131087608	ALG8	5	0.00459067	0	0	0	0.00157693	3.60637e-06	0.000478421	1.09782e-05
GGCGGCGCTCACAATTGCCA	AGGGGTGCCCACCATTGCCA	chr4:78118512	ALG8	5	0	0	0.00184843	0	0.0309552	6.21374e-06	0.000702846	8.32864e-06
GGCGGCGCTCACAATTGCCA	TGGGGCACCCACAATTTCCA	chr11:50199456	ALG8	5	0.000765111	0	0	0	0.0866107	1.15603e-06	0.000992201	1.33191e-05
GGCGGCGCTCACAATTGCCA	AGGGGCGCCCGCCATTGCCA	chr6:52096649	ALG8	5	0.00153022	0	0	0	0.00157693	3.60637e-06	0.000478421	1.09782e-05
GGCGGCGCTCACAATTGCCA	AGGGGGGCCCACAATTGCCC	chrX:91627551	ALG8	5	0.00153022	0	0	0	0.0687441	1.87856e-06	0.00106328	1.95393e-05
GGCGGCGCTCACAATTGCCA	AGGGGCACCCACAATTGCTC	chr8:43350131	ALG8	6	0.041316	0	0.00184843	0	0.0194584	1.04669e-07	8.87038e-05	2.33028e-06
GGCGGCGCTCACAATTGCCA	AGGGGCACCCACAATTGCTG	chr14:59409903	ALG8	6	0.013772	0	0	0	0.0526907	1.80093e-07	0.000117274	3.71939e-06
GGCGGCGCTCACAATTGCCA	AGGGGCGCCCACCATTGACC	chr4:69664461	ALG8	6	0.00535578	0	0.00739372	0	1.54078e-05	6.36779e-08	2.38268e-05	4.11971e-07
GGCGGCGCTCACAATTGCCA	AGGGGTGCCCACAATTGCTG	chr14:105961812	ALG8	6	0.0122418	0	0	0	0.0062581	3.03472e-07	0.000115761	1.7512e-06
GGCGGCGCTCACAATTGCCA	AGGGGTGCCCGCCATTGCCA	chr18:33787333	ALG8	6	0.00306044	0	0	0	2.29478e-05	2.55202e-07	8.8402e-05	6.94335e-07
GGCGGCGCTCACAATTGCCA	AGGGGCGCCCACCATTGCAC	chr20:45693526	ALG8	6	0.00153022	0	0	0	7.95424e-05	1.22589e-07	1.33027e-05	2.13707e-07
GGCGGCGCTCACAATTGCCA	AGGGGCACCCACTATTGCCC	chr5:46193866	ALG8	6	0.000765111	0	0	0	0.00463617	8.06566e-08	0.000136659	1.80103e-06
GTTTCTTGGGATCCACCACC	GTTTATTAGGATCCACCACC	chr7:148568380	EHD3	2	0.141939	0	0.0225225	0	0.873456	0.021552	0.150475	0.0202618
GTTTCTTGGGATCCACCACC	GCTGCTCGGGATCCACCACC	chr12:119154770	EHD3	3	0.955008	0.000904159	0.109395	0	0.907587	0.00162543	0.0866795	0.00287204
GTTTCTTGGGATCCACCACC	GCTTCTTGGGAGTCACCACC	chr11:134028043	EHD3	3	0.0455276	0	0.0225225	0	0.887127	0.000469921	0.0349442	0.00212751
GTTTCTTGGGATCCACCACC	GCTCCTTGGGATCCACCGCC	chr15:84154968	EHD3	3	0.0723085	0	0	0	0.915405	0.00101721	0.0407501	0.0021853
GTTTCTTGGGATCCACCACC	GTTTCTAGGAATCCACCATC	chr9:106941860	EHD3	3	0.0208891	0	0	0	0.893598	0.000526615	0.0199657	0.00678948
GTTTCTTGGGATCCACCACC	TGTTCTAGGGACCCACCACC	chr12:1846328	EHD3	4	0.367434	0	0.0045045	0	0.949362	0.000163408	0.0656439	0.00290974
GTTTCTTGGGATCCACCACC	CTTCCTGGGGACCCACCACC	chr19:56098961	EHD3	4	0.0391002	0	0.001287	0	0.938422	5.37883e-05	0.0237068	0.000985658
GTTTCTTGGGATCCACCACC	GCCTCAAGGGATCCACCACC	chr11:67201411	EHD3	4	0.0144617	0	0	0	0.904469	0.000116812	0.0220561	0.000307276
GTTTCTTGGGATCCACCACC	TGTGCTGGGGATCCACCACC	chr1:53537504	EHD3	4	0.00589181	0	0	0	0.622084	0.000119679	0.0488443	0.000538058
GTTTCTTGGGATCCACCACC	GCTTCCTGGCATCCACCCCC	chr14:100281903	EHD3	4	0.00535619	0	0	0	0.781175	8.82581e-06	0.00469751	0.000110723
GTTTCTTGGGATCCACCACC	ACTACCTGGGATCCACCACC	chr8:127124187	EHD3	4	0.00214247	0	0	0	0.959893	0.000504292	0.0507997	0.0010902
GTTTCTTGGGATCCACCACC	AGACCTTGGGATCCACCACC	chr20:46782557	EHD3	4	0	0	0	0	0.937674	0.000706792	0.108493	0.000935699
GTTTCTTGGGATCCACCACC	CCAGCTTGGGACCCACCACC	chr16:2686162	EHD3	5	0.00428495	0	0	0	0.92489	2.54062e-05	0.0447013	0.000150017
GTTTCTTGGGATCCACCACC	GATTCCAGGCACCCACCACC	chr19:10203524	EHD3	5	0.0085699	0	0	0	0.403714	8.32649e-07	0.00625362	0.000114629
GTTTCTTGGGATCCACCACC	CCATCATGGCATCCACCACC	chr14:95895923	EHD3	5	0.00107124	0	0	0	0.685121	7.45946e-06	0.0209998	8.24859e-05
GACGCTGGTCAAACGCCTTG	GACCCAGGTCAAACGCCTTT	chr1:236739590	DTX3	3	0.00111794	0	0	0	0.488978	0.00112078	0.00717389	0.000351407
GAAACAGCTCGTTGTACCGC	GAAGCAGCTTGTTGTACCTC	chr6:95084930	CTNNB1	3	0.000987947	0	0	0	0.0932442	0.000962169	0.0136469	0.00107935
GAAACAGCTCGTTGTACCGC	GAAGCAGCCCATTGTACTGC	chr9:128999980	CTNNB1	4	0.000395179	0	0	0	0.239081	2.34992e-05	0.00183701	0.000179087
GAAACAGCTCGTTGTACCGC	GAAACACCTCCTTGTGGGGA	chr6:28834918	CTNNB1	6	0	0	0	0	0	2.35476e-10	1.67855e-08	5.17839e-10
GGATCATGGAAGCCAGCTCC	GGATCAGGGAAGCCAGCCCC	chr2:233171850	ATR	2	1.17631	0.382778	1.18115	0	0.963167	0.00314771	0.126288	0.0575483
GGATCATGGAAGCCAGCTCC	TGATCAAGGAAGCCAGCTCC	chr14:50951971	ATR	2	1.40055	0.0150849	0.265638	0	0.980413	0.0919554	0.353046	0.127201
GGATCATGGAAGCCAGCTCC	GGAGCATGGAGGCCAGCTCT	chr20:39151104	ATR	3	0.0237718	0.000628536	0.00487409	0	0.747871	0.000273991	0.0221676	0.00232067
GGATCATGGAAGCCAGCTCC	GGAACAGGGAGGCCAGCTCC	chr17:81142981	ATR	3	0.024168	0	0	0	0.91805	0.000293777	0.0162929	0.00175599
GGATCATGGAAGCCAGCTCC	AGAACAAGGAAGCCAGCTCC	chr13:109235830	ATR	3	0.00792393	0	0	0	0.965844	0.00290616	0.0703162	0.0122393
GGATCATGGAAGCCAGCTCC	GGATAATAGAAGCCAGCTGC	chr18:50338139	ATR	3	0.00792393	0	0	0	0.70515	0.000386364	0.00791775	0.000865192
GGATCATGGAAGCCAGCTCC	GGATTATGGAAGTAAGCTCC	chr8:4522880	ATR	3	0.00515055	0	0.00243704	0	0.915458	0.000135685	0.00701949	0.000331331
GGATCATGGAAGCCAGCTCC	GTAGCATGGAAGTCAGCCCC	chr3:44419764	ATR	4	0.0487322	0	0.000812348	0	0.875341	4.36484e-05	0.0153597	0.000267383
GGATCATGGAAGCCAGCTCC	GGATCATGAAGACCAGCCCC	chr22:38026445	ATR	4	0.0122821	0	0	0	0.579645	6.42465e-06	0.00504782	0.00145464
GGATCATGGAAGCCAGCTCC	AGATCACAGCAGCCAGCTCC	chr8:142873256	ATR	4	0.0110935	0	0	0	0.709939	2.41218e-05	0.0605536	0.00726741
GGATCATGGAAGCCAGCTCC	GAATCAGGGAAGCCACCACC	chr19:13883875	ATR	4	0.000792393	0	0.000812348	0	0.177408	4.52777e-06	0.00104408	5.40981e-05
GGATCATGGAAGCCAGCTCC	GGAAGACGGAAGCCAGATCC	chr7:70956569	ATR	4	0.00158479	0	0	0	0.385605	2.12847e-06	0.00239194	4.98454e-05
GGATCATGGAAGCCAGCTCC	GGATCAAGTAAGTCAGCACC	chr19:30854246	ATR	4	0.00118859	0	0	0	0.615344	5.80658e-06	0.00336526	0.000542523
GGATCATGGAAGCCAGCTCC	AGATCATAAAAGTCAGCACC	chr17:19715202	ATR	5	0.0158479	0	0	0	0.545716	2.81858e-06	0.00522164	0.00079259
GGATCATGGAAGCCAGCTCC	CAGCAATGGAAGCCAGCTCC	chr8:37451030	ATR	5	0.00118859	0	0	0	0.478491	1.27442e-05	0.029043	3.93878e-05
GGATCATGGAAGCCAGCTCC	GGGACATGAGAGCCAGGACC	chr19:53545748	ATR	6	0	0	0	0	0.00794974	8.33075e-09	2.35765e-05	2.11794e-07
GGACGATGACATGCTCAAGC	GGTCGATGCCAGGCTCAAGC	chr8:144258090	LRRC48	3	0.00256575	0	0	0	0.09156	0.000128667	0.00557611	0.00016769
GGACGATGACATGCTCAAGC	GGAAGGGGACATGCTAAAGC	chr7:26178897	LRRC48	4	0.0179602	0	0	0	0.0633577	1.33569e-05	0.00179185	4.08969e-05
GCTGGTCTAGGACGTCCTCC	CCTGGTCTATGACGTCCTCC	chr13:77472463	IL29	2	0.000625	0	0	0	0.795678	0.0375039	0.425065	0.0811554
GCTGGTCTAGGACGTCCTCC	GCTGGTCCAGGACATCCCCC	chr19:39236866	IL29	3	0.05375	0.0243205	0.086851	0	0.18304	0.000551327	0.0128388	0.00311891
GCTGGTCTAGGACGTCCTCC	GCTGGTCCAAGACGTCCACC	chr19:39269576	IL29	3	0.00875	0.00286123	0.016982	0	0.166553	0.000914476	0.0219319	0.00732104
GCTGGTCTAGGACGTCCTCC	GCTGGGCTAGGGCCTCCTCC	chr12:51527538	IL29	3	0.005625	0	0.00339641	0	0.113999	0.00010281	0.00485154	0.00029042
GCTGGTCTAGGACGTCCTCC	GCTGGTCTCCGGCGTCCTCC	chr2:232649161	IL29	3	0.0009375	0	0	0	0.0273314	3.33881e-05	0.011682	0.00121513
GCTGGTCTAGGACGTCCTCC	ACTGGCCGAGGAAGTCCTCC	chr10:124559698	IL29	4	0.0109375	0	0.000970403	0	0.436373	0.000118066	0.0162915	0.00101071
GCTGGTCTAGGACGTCCTCC	GCTGGGGAAGGACGTCCCCC	chr17:77931434	IL29	4	0.006875	0	0	0	0.215851	5.60204e-06	0.00911671	0.000923636
GCTGGTCTAGGACGTCCTCC	GCTGGTCCAAGACATCCCCC	chr19:39244071	IL29	4	0.001875	0	0.00339641	0	0.0531945	2.63371e-05	0.00223091	0.00034208
GCTGGTCTAGGACGTCCTCC	GCTGGGTTAGAATGTCCTCC	chr1:14763373	IL29	4	0.00125	0	0	0	0.303096	2.12569e-05	0.00734405	0.000517398
GCTGGTCTAGGACGTCCTCC	ACTGGTTTATAACGTCCTCC	chr13:81317427	IL29	4	0.0009375	0	0	0	0.420266	3.2988e-05	0.0325722	0.00469063
GCTGGTCTAGGACGTCCTCC	GCTAGTCCAGAACGGCCTCC	chr11:112769315	IL29	4	0	0	0	0	0.056919	2.53597e-05	0.0046661	0.000313886
GCTGGTCTAGGACGTCCTCC	ACTGGTCTAGGACATTCCCC	chr9:75409486	IL29	4	0	0	0	0	0.0153257	1.70757e-05	0.00390074	0.000661712
GCTGGTCTAGGACGTCCTCC	GCAGGCCCAGAGCGTCCTCC	chr14:106399152	IL29	5	0.0009375	0	0	0	0.0428183	3.28613e-06	0.00328172	6.71812e-05
GATGGTACAGGCTCACTCGC	AGTGGTACAGGCTCACAAGC	chr10:32650622	TIFAB	4	0.00293255	0	0	0	0.33464	4.36675e-05	0.0138309	0.00102638
GATGGTACAGGCTCACTCGC	CATGGCACAGGCTCACCTGC	chrX:142119565	TIFAB	4	0.00205279	0	0	0	0.352953	1.9669e-05	0.00876295	0.000573364
GATGGTACAGGCTCACTCGC	GGTGGCACAGGTTCACTCGT	chr16:86207516	TIFAB	4	0.00117302	0	0	0	0.297607	1.82587e-05	0.0102746	0.000348075
GATGGTACAGGCTCACTCGC	GATGGCACAGTCTCACTCAG	chr1:17929687	TIFAB	4	0.000879765	0	0	0	0.0317142	9.19486e-06	0.00198388	0.000290152
GATGGTACAGGCTCACTCGC	GAAGGGACAGACTCAGTCGC	chr4:1337650	TIFAB	4	0.000879765	0	0	0	0.0783816	1.71459e-05	0.00212508	5.97138e-05
GATGGTACAGGCTCACTCGC	CGTGGTACAGACTCACTCTC	chr7:95545100	TIFAB	4	0.00058651	0	0	0	0.574846	0.00028299	0.0504968	0.00256867
GGTCTCGGCACTTGGCTCGC	GTTCTCGGCACCTGGCTCTC	chr19:55654263	SMOC1	3	0.0620884	0.00277668	0.0468966	0	0.538838	0.00208009	0.0257854	0.00180207
GGTCTCGGCACTTGGCTCGC	GCTCTCAGAACCTGGCTCGC	chr12:9404796	SMOC1	4	0.00446849	0	0	0	0.0809274	3.35539e-05	0.00856835	0.000350146
GGTCTCGGCACTTGGCTCGC	GGCCTTGGCACCTGGCTCCC	chr1:110633803	SMOC1	4	0.00070555	0	0	0	0.285956	8.06948e-05	0.00334845	7.85597e-05
GAGACCCGCTCTTCAGCATG	GAGCCCCGCTCCTCAGCATC	chr17:76400901	PEX12	3	0.0471139	0.00210526	0.0160535	0	0.47666	0.000287741	0.0084518	0.00062416
GAGACCCGCTCTTCAGCATG	GGGACCCGATCTTCAGCTTG	chr14:105006302	PEX12	3	0.00405616	0	0	0	0.819515	0.000386364	0.0123555	0.000892564
GAGACCCGCTCTTCAGCATG	GAGACCCATTGTTCAGCATG	chr17:32794027	PEX12	3	0.00156006	0	0	0	0.606361	0.000368333	0.00577446	0.0012524
GAGACCCGCTCTTCAGCATG	GAGACTCGCCCCTCAGCATC	chr2:232227298	PEX12	4	0	0	0.00133779	0	0.356906	5.62851e-06	0.00287485	0.000188623
GAGACCCGCTCTTCAGCATG	AAAACCCGCTCCTAAGCATG	chr9:91502545	PEX12	4	0	0	0	0	0.633832	8.54795e-05	0.00358941	0.000160381
GAGACCCGCTCTTCAGCATG	GGCTCCCGCTCTCCAGCATG	chr2:42043074	PEX12	4	0.000312012	0	0	0	0.660061	0.000198121	0.00926035	2.70784e-05
GGAGAGGGACCGCGCCACCT	GGTGAGGCACCGTGCCACCT	chr9:88260748	ALDH1A3	3	0.560554	0.0285948	0.262826	0	0.502879	0.00119344	0.0670345	0.00150988
GGAGAGGGACCGCGCCACCT	GGAGAGGCACCGCCCCACAT	chr20:62909596	ALDH1A3	3	0.00395452	0.00245098	0.00710339	0	0.248083	0.000247546	0.00405394	0.000359865
GGAGAGGGACCGCGCCACCT	GGGGAGGCACCGGGCCACCT	chr16:70756728	ALDH1A3	3	0.0123579	0	0	0	0.388583	0.000858698	0.0103412	0.000349482
GGAGAGGGACCGCGCCACCT	GGTGAGGGACCGAGTCACCT	chr2:122079778	ALDH1A3	3	0.00247158	0	0.0023678	0	0.234947	0.000238641	0.013055	0.000477825
GGAGAGGGACCGCGCCACCT	CAAGAGGAACGGCGCCACCT	chr11:71080469	ALDH1A3	4	1.18932	0.0114379	0.109708	0	0.425992	0.000136858	0.0315043	0.00160637
GGAGAGGGACCGCGCCACCT	AGAAAGTGACAGCGCCACCT	chr2:127027939	ALDH1A3	4	0.462185	0.000816993	0.000789266	0	0.373272	4.29216e-05	0.047113	0.00348412
GGAGAGGGACCGCGCCACCT	GGGGAGGGGCTGTGCCACCT	chr22:50299901	ALDH1A3	4	0.0820564	0.0155229	0.0449882	0	0.231267	2.69489e-05	0.0110225	0.000332716
GGAGAGGGACCGCGCCACCT	GGAGGAGGACTGCGCCACTT	chr5:181217678	ALDH1A3	4	0.0855166	0	0	0	0.324429	1.65166e-05	0.00685668	0.000324588
GGAGAGGGACCGCGCCACCT	GGAAAGGGACCCCACCACCC	chr14:76119243	ALDH1A3	4	0.0197726	0.0106209	0.0126283	0.00400534	0.0587561	6.75256e-06	0.00249846	0.000144423
GGAGAGGGACCGCGCCACCT	AGGGAGGGGCCGCGCCGCCT	chr8:10730582	ALDH1A3	4	0.081562	0	0	0	0.48944	3.02377e-05	0.0269081	0.000849854
GGAGAGGGACCGCGCCACCT	GGAGCTGGACCACGCCACCC	chr7:73573965	ALDH1A3	4	0.0746416	0	0.00157853	0	0.128444	2.36651e-06	0.00599831	0.00018537
GGAGAGGGACCGCGCCACCT	CAAGAGGGGCAGCGCCACCT	chr1:180199900	ALDH1A3	4	0.064261	0	0.00315706	0	0.610948	9.53928e-05	0.0993136	0.00444168
GGAGAGGGACCGCGCCACCT	GGAAAGGGCCCCCACCACCT	chr10:127739369	ALDH1A3	4	0.0449827	0	0.00315706	0	0.0294707	6.5084e-06	0.00338428	0.000113552
GGAGAGGGACCGCGCCACCT	GGAGAGCAATGGCGCCACCT	chr13:99318774	ALDH1A3	4	0.0123579	0	0.00710339	0	0.095038	5.27012e-06	0.00393343	0.000351236
GGAGAGGGACCGCGCCACCT	GGGGAGGGACTGCACCACCA	chr7:150942359	ALDH1A3	4	0.0163124	0.00245098	0.0047356	0	0.164691	1.90753e-05	0.00499601	0.000266022
GGAGAGGGACCGCGCCACCT	TGGGAGTGACCGCCCCACCT	chr22:24418547	ALDH1A3	4	0.037568	0	0	0	0.301172	2.49023e-05	0.027361	0.000360443
GGAGAGGGACCGCGCCACCT	GCAGAGGGGCCACCCCACCT	chr22:50148344	ALDH1A3	4	0.0296589	0	0.0023678	0	0.0642411	1.39213e-05	0.0082077	0.00017308
GGAGAGGGACCGCGCCACCT	GGTGAGGGATCCAGCCACCT	chr1:154852904	ALDH1A3	4	0.0158181	0	0.00157853	0	0.00810447	1.20565e-05	0.00752556	0.000107989
GGAGAGGGACCGCGCCACCT	CTTGAGGGACTGCGCCACCT	chr2:64907510	ALDH1A3	4	0.0113693	0	0	0	0.610251	0.000226438	0.119424	0.000787619
GGAGAGGGACCGCGCCACCT	GGAGAGAGGCCGCCCTACCT	chr1:1374359	ALDH1A3	4	0.00543747	0	0.000789266	0	0.0266446	2.56784e-06	0.00192018	0.000115401
GGAGAGGGACCGCGCCACCT	GGACAGGGCCCCCGCCACCC	chr7:776786	ALDH1A3	4	0.00741473	0	0	0	0.00657365	2.17779e-06	0.00174613	5.24448e-05
GGAGAGGGACCGCGCCACCT	GGTGAGGCATCGCCCCACCT	chrX:81940428	ALDH1A3	4	0.00346021	0	0	0	0.0584452	1.50602e-05	0.00542921	3.96302e-05
GGAGAGGGACCGCGCCACCT	GGACAGGAACCACTCCACCT	chr1:21845933	ALDH1A3	4	0.00346021	0	0	0	0.181641	2.01281e-05	0.00348589	9.99278e-05
GGAGAGGGACCGCGCCACCT	GGAGAGCAAAGGCGCCACCT	chr19:29639960	ALDH1A3	4	0.00247158	0	0	0	0.0207239	5.08468e-06	0.00251874	0.000232152
GGAGAGGGACCGCGCCACCT	GCAGAGGGACAGCACTACCT	chr2:66472709	ALDH1A3	4	0.00197726	0	0	0	0.035166	1.48334e-05	0.00564661	0.000153368
GGAGAGGGACCGCGCCACCT	GGAGAGGGTGAGCACCACCT	chr6:138292022	ALDH1A3	4	0.00197726	0	0	0	0.112728	2.25679e-06	0.00130809	9.87344e-05
GGAGAGGGACCGCGCCACCT	GCAGAGGGACGGCACCACCC	chr1:27563573	ALDH1A3	4	0.000988631	0	0	0	0.0145961	9.80805e-06	0.00167617	7.90375e-05
GGAGAGGGACCGCGCCACCT	GGTGATGGACAGCCCCACCT	chr2:230250898	ALDH1A3	4	0.000988631	0	0	0	0.0419152	1.3011e-05	0.00416212	3.19845e-05
GGAGAGGGACCGCGCCACCT	GGGGAAGAGCCCCGCCACCT	chr12:49540928	ALDH1A3	5	0.0380623	0	0	0	0.0992055	1.50795e-06	0.0062602	6.80958e-05
GGAGAGGGACCGCGCCACCT	GGAGGAAGACCACGCCACCC	chr9:88145188	ALDH1A3	5	0.0212556	0	0	0	0.282731	2.91727e-07	0.00429364	0.000175222
GGAGAGGGACCGCGCCACCT	ACTGAGGGACTGCTCCACCT	chr1:151805904	ALDH1A3	5	0.0118636	0	0	0	0.325557	4.28523e-06	0.0115806	4.04864e-05
GGAGAGGGACCGCGCCACCT	CCTGAGGGACCTCGCCACCC	chr7:16912739	ALDH1A3	5	0.00939199	0	0	0	0.29075	2.15009e-06	0.0127827	4.58062e-05
GGAGAGGGACCGCGCCACCT	AAAGAGGGACAGCCCCACCC	chr1:51315173	ALDH1A3	5	0.00247158	0.00245098	0.0023678	0	0.0935941	1.08487e-06	0.00394099	0.000133332
GGAGAGGGACCGCGCCACCT	GATTAAGGACAGCGCCACCT	chr10:76013221	ALDH1A3	5	0.00741473	0	0	0	0.27975	7.86951e-06	0.0142664	2.8721e-05
GGAGAGGGACCGCGCCACCT	TGAAGGGGACCACGCCACCC	chr17:47281556	ALDH1A3	5	0.00692042	0	0	0	0.30601	1.44984e-06	0.00985242	0.000201602
GGAGAGGGACCGCGCCACCT	AGAGAAGGACCCCGCCTCCC	chr2:42361225	ALDH1A3	5	0.00444884	0	0	0	0.0202385	2.28031e-07	0.000690562	2.50506e-05
GGAGAGGGACCGCGCCACCT	GCAGAAGGACCATGCCACCC	chr1:101370101	ALDH1A3	5	0.00444884	0	0	0	0.0956107	1.57406e-06	0.00337048	6.76176e-05
GGAGAGGGACCGCGCCACCT	AAGGAGGGACCCCGCCACCC	chr19:44903312	ALDH1A3	5	0.00197726	0	0.00157853	0	0.329657	2.75761e-06	0.0199769	0.00024683
GGAGAGGGACCGCGCCACCT	AGAGAGAGGCTGCCCCACCT	chrX:154344396	ALDH1A3	5	0.00395452	0	0	0	0.0880704	6.33715e-07	0.00319011	0.000195553
GGAGAGGGACCGCGCCACCT	AGAGGGGTACAGTGCCACCT	chr3:194761975	ALDH1A3	5	0.00296589	0	0	0	0.216395	1.54517e-06	0.00573964	0.000126115
GGAGAGGGACCGCGCCACCT	AGAGACGGGCTGCGCCACCC	chr16:66697171	ALDH1A3	5	0.00148295	0	0	0	0.0260182	8.89149e-07	0.00492792	0.000269098
GGAGAGGGACCGCGCCACCT	GGGGAGAGACCCCACCCCCT	chr19:33801411	ALDH1A3	5	0.00148295	0	0	0	0.00642014	1.1683e-07	0.000844336	9.01462e-06
GGAGAGGGACCGCGCCACCT	CGGGAGGGGCCGTCCCACCT	chr19:4932665	ALDH1A3	5	0.00148295	0	0	0	0.0795315	2.2484e-06	0.00504715	3.54256e-05
GGAGAGGGACCGCGCCACCT	GGAGAAAGGCCAAGCCACCT	chr3:34200454	ALDH1A3	5	0.00148295	0	0	0	0.111406	9.42477e-07	0.00473551	0.000301631
GGAGAGGGACCGCGCCACCT	GGAGAGGAGTCCCCCCACCT	chr4:56842835	ALDH1A3	5	0.000494315	0	0	0	0.00183338	1.57931e-07	0.000668918	1.54002e-05
GGAGAGGGACCGCGCCACCT	AAGGAGGGGCCCCACCACCT	chr11:69005013	ALDH1A3	6	0.0064261	0	0	0	0.105906	2.36519e-07	0.00927899	4.25887e-05
GGAGAGGGACCGCGCCACCT	CCAGGGGGACAAGGCCACCT	chr19:3543730	ALDH1A3	6	0.000988631	0	0	0	0.01036	1.00392e-07	0.000944631	4.2555e-06
GGAGAGGGACCGCGCCACCT	GGAGAGGTTCCTGGGCACCC	chr14:69952349	ALDH1A3	6	0	0.000816993	0	0	0	1.55354e-09	5.62867e-07	1.07944e-08
GGAGAGGGACCGCGCCACCT	CCAGAGCAGCCGCTCCACCT	chr20:62318929	ALDH1A3	6	0.000494315	0	0	0	0.000749916	6.91583e-08	0.00224537	8.28564e-06
GGAGAGGGACCGCGCCACCT	GGAGTGGGCAGGTGCCACCG	chr4:41650466	ALDH1A3	6	0.000494315	0	0	0	1.19209e-07	1.78042e-09	1.8401e-05	1.57147e-07
GTTCCGGTAAGCATAGACAA	ATTACAGCAAGCATAGACAA	chrX:111330681	ADORA2B	4	0.0601942	0	0	0	0.427211	0.000431646	0.0490473	0.00212907
GCTCTTTGACCGCGCGCGTG	GATCTTGGACTGCTCCCCTG	chr2:123804334	SDPR	6	0	0	0	0	0	3.20456e-09	2.28465e-07	1.28971e-09
GGGCACTCACCTCGGCACTC	AGGGCCTCACCCCGGCACTC	chr16:75205532	PRX	4	0.00168114	0	0	0	0.563901	2.76098e-05	0.00444691	0.000110719
GGGCACTCACCTCGGCACTC	TGGCACTCACCTCGGGCCTG	chr17:50270542	PRX	4	0.000560381	0	0	0	0.014908	1.19726e-06	0.000177452	1.26932e-05
GGGCACTCACCTCGGCACTC	CATCACTCACCCTGGCACTC	chr7:148290756	PRX	5	0.000560381	0	0	0	0.344163	1.76971e-05	0.00440338	2.421e-05
GAGAGGGCCCCAAGACCTCG	GGGAGGGTCCCAAGACCCCG	chr19:1354470	CRABP2	3	0.820341	0.170828	0.529983	0.0199725	0.967377	0.000987913	0.0472386	0.0042897
GAGAGGGCCCCAAGACCTCG	AATAGGGCCCCAAGGCCTCG	chr12:115433379	CRABP2	3	0.38539	0.102259	0.281672	0.0730028	0.944499	0.00320085	0.179007	0.0111326
GAGAGGGCCCCAAGACCTCG	GAGAGGGACCCAAGGCCTCC	chr7:156217669	CRABP2	3	0.0227155	0.00554895	0.0164696	0	0.247937	0.000182651	0.0155224	0.00236783
GAGAGGGCCCCAAGACCTCG	AAGAGGGCCCCAAGACCGCA	chr1:88498406	CRABP2	3	0.000774393	0.000396354	0	0	0.718373	0.00117814	0.025069	0.0123176
GAGAGGGCCCCAAGACCTCG	GAGGGGGCCCCAAGACCCCA	chr20:39269227	CRABP2	3	0.00232318	0	0.00126689	0	0.862836	0.00067631	0.0175312	0.00356775
GAGAGGGCCCCAAGACCTCG	CAGAGGGCCCCAAGACCCCC	chr11:409426	CRABP2	3	0.00309757	0	0	0	0.312894	0.000320951	0.0332255	0.00738256
GAGAGGGCCCCAAGACCTCG	GAGAGGGGCTCAGGACCTCG	chr19:10567098	CRABP2	3	0.000774393	0	0.00126689	0	0.581352	0.000441097	0.0215477	0.00279202
GAGAGGGCCCCAAGACCTCG	GAGAGGGCCCCCAGGCCTCC	chr16:71442596	CRABP2	3	0.00103252	0	0	0	0.0234556	3.41124e-05	0.00258485	0.000407067
GAGAGGGCCCCAAGACCTCG	GAGGGGGCCCCAAGACCTGC	chr11:2301205	CRABP2	3	0.000258131	0	0.000422297	0	0.260005	0.000348988	0.00384611	0.00043481
GAGAGGGCCCCAAGACCTCG	AAGAGGGCCCCTAGAGCTCG	chr1:26698013	CRABP2	3	0.000516262	0	0	0	0.350103	0.000152343	0.0111137	0.00190023
GAGAGGGCCCCAAGACCTCG	GAGGGGGCCCCAAGTCCTCA	chr21:44367598	CRABP2	3	0.000516262	0	0	0	0.665516	0.000374062	0.00668323	0.000652064
GAGAGGGCCCCAAGACCTCG	AAGAGGTGCCCAAGACCTCA	chr17:82619638	CRABP2	4	0.151523	0	0	0	0.773316	4.58284e-05	0.0294902	0.00476647
GAGAGGGCCCCAAGACCTCG	GAGAGGACACCAAGACCCCA	chr17:77483305	CRABP2	4	0.0616933	0.000792707	0.011402	0	0.613774	9.29656e-06	0.00716527	0.00221824
GAGAGGGCCCCAAGACCTCG	GAGGGAGCCCCAGGACCTCT	chr8:140656645	CRABP2	4	0.0224574	0.000396354	0.00168919	0	0.900134	5.5739e-05	0.0087051	0.000291606
GAGAGGGCCCCAAGACCTCG	GGGAAGGCCCCAGGACCCCG	chr20:49407849	CRABP2	4	0.0154879	0	0	0	0.921177	2.41279e-05	0.0130836	0.000367803
GAGAGGGCCCCAAGACCTCG	CCCAGGGCCCCAAGGCCTCG	chr19:47676174	CRABP2	4	0.0123903	0	0	0	0.689731	0.000211284	0.107223	0.000684228
GAGAGGGCCCCAAGACCTCG	CAGAGGACCCCAAGACCCCC	chr12:132805178	CRABP2	4	0.00800207	0.00118906	0	0	0.485756	1.21092e-05	0.0128698	0.00205206
GAGAGGGCCCCAAGACCTCG	GATAGAGCTCCAAGACCTCT	chr1:231728533	CRABP2	4	0.00283944	0	0	0	0.76806	5.69323e-05	0.0147608	0.000277061
GAGAGGGCCCCAAGACCTCG	TAGAGGGTCCCAGGACCTTG	chr12:108427354	CRABP2	4	0.00103252	0	0.000422297	0	0.746166	0.000127393	0.00582489	0.000514545
GAGAGGGCCCCAAGACCTCG	GATGGGGCCCCAGGACCTCA	chrX:108568789	CRABP2	4	0.00206505	0	0	0	0.946449	0.000104479	0.0113977	0.000187693
GAGAGGGCCCCAAGACCTCG	AAGAGGGCTCCAAGATCTCA	chr5:72673878	CRABP2	4	0.000774393	0	0.000422297	0	0.555523	4.3258e-05	0.0146803	0.00248887
GAGAGGGCCCCAAGACCTCG	ATGAGAGGCCCAAGACCTCG	chr7:76067772	CRABP2	4	0.00154879	0	0	0	0.62092	0.000317297	0.0568396	0.00151765
GAGAGGGCCCCAAGACCTCG	GAGGGGACACCAAGGCCTCG	chr17:73508691	CRABP2	4	0.000774393	0	0	0	0.629375	1.57683e-05	0.00783393	0.000460112
GAGAGGGCCCCAAGACCTCG	GAGGTGGCCCCAGGGCCTCG	chr9:137476980	CRABP2	4	0.000774393	0	0	0	0.587816	8.128e-06	0.00628716	8.92964e-05
GAGAGGGCCCCAAGACCTCG	TTGAGGGTCCCAAGACCCCA	chr7:157779083	CRABP2	5	0.0103252	0	0	0	0.756533	8.13942e-06	0.00868858	0.000254677
GAGAGGGCCCCAAGACCTCG	AAGAAGACTCCAAGACCTCA	chr5:125076149	CRABP2	5	0.00774393	0	0	0	0.785476	3.19383e-06	0.0154362	0.00110871
GAGAGGGCCCCAAGACCTCG	GGAGGAGGCCCAAGACCTCG	chrX:153875482	CRABP2	5	0.00696954	0	0	0	0.272244	1.49937e-05	0.00696899	1.84959e-05
GAGAGGGCCCCAAGACCTCG	GAGAGGGACTCACCACCTGG	chr6:151734546	CRABP2	5	0.00232318	0	0	0	1.44541e-05	4.69203e-07	7.64119e-06	2.0296e-07
GAGAGGGCCCCAAGACCTCG	AGGTGGGCCCCAGGACCTCT	chr22:37062762	CRABP2	5	0.00129066	0	0	0	0.717451	1.15078e-05	0.0103989	9.72419e-05
GAGAGGGCCCCAAGACCTCG	AAGAAGGCCCTAAGACCCCT	chr8:58128329	CRABP2	5	0.00129066	0	0	0	0.269915	9.81267e-07	0.00264302	0.000186824
GAGAGGGCCCCAAGACCTCG	GAGAGGGCCCTGCCACCTGG	chr18:77603659	CRABP2	5	0.000516262	0	0	0	2.83122e-06	1.88639e-07	1.22765e-06	5.21972e-08
GAGAGGGCCCCAAGACCTCG	AAGAAAGCCCCAAGACCTTA	chr19:51108434	CRABP2	5	0.000774393	0	0	0	0.742541	7.73602e-06	0.00562451	0.000344827
GAGAGGGCCCCAAGACCTCG	CCCAGGGCCCCCAGACCCCG	chr19:4472896	CRABP2	5	0.000516262	0	0	0	0.39794	1.69771e-06	0.00500432	2.40014e-05
GAGAGGGCCCCAAGACCTCG	GGCCGGGCCCCGGGCCCTCG	chr21:8253330	CRABP2	6	0.000258131	0	0	0	0.00234118	4.6387e-08	0.000122277	1.10528e-07
GACGGGAAAGTCAGTGTGAA	GGAGGGAAAGCCAGTGTGAA	chr1:38941382	LIMCH1	3	0.0134175	0	0	0	0.460907	0.00304211	0.0308944	0.000836336
GCTGGTGGAGCTCTTCTCAA	GCTAGTGGAGCTCTTCTCCA	chr10:123687944	BCAP29	2	0.257351	0.20368	0.41867	0.0171073	0.217492	0.0281333	0.0873189	0.0175236
GCTGGTGGAGCTCTTCTCAA	GCTGGTGGGGCTCTTCTCAG	chr7:128098718	BCAP29	2	0.0296736	0.0108741	0.0841584	0	0.588739	0.00860875	0.129448	0.051653
GCTGGTGGAGCTCTTCTCAA	TGTGGTGGTGCTCTTCTCAA	chr20:38006300	BCAP29	3	0.0852441	0	0	0	0.891289	0.00358541	0.127221	0.00581948
GCTGGTGGAGCTCTTCTCAA	CCTGGTGGTTCTCTTCTCAA	chr6:92171764	BCAP29	3	0.00188832	0	0	0	0.48003	0.000568444	0.0792738	0.00601845
GCTGGTGGAGCTCTTCTCAA	GCTGGGCTAGCTCTTCTCAA	chr12:120978195	BCAP29	3	0.00161856	0	0	0	0.383313	0.000262861	0.0184129	0.000965213
GCTGGTGGAGCTCTTCTCAA	CTTGGGGGAGCTCTTCTCAA	chr4:141367193	BCAP29	3	0.00053952	0	0	0	0.95209	0.00636948	0.118433	0.00359292
GCTGGTGGAGCTCTTCTCAA	GCTGGAGAGGCTCTTCTCAA	chr19:37313286	BCAP29	3	0	0	0	0	0.592752	0.00125299	0.0519499	0.00734497
GCTGGTGGAGCTCTTCTCAA	ACTGGAGCAGCCCTTCTCAA	chr20:21362935	BCAP29	4	0.184786	0.000418235	0.00990099	0	0.636463	0.000141141	0.0303947	0.00231858
GCTGGTGGAGCTCTTCTCAA	ACTGGTCAAGCTCTTCCCAA	chr2:102186472	BCAP29	4	0.0423523	0	0	0	0.146681	1.86998e-05	0.0183518	0.00167206
GCTGGTGGAGCTCTTCTCAA	GCTTGTGGAGCCCTTCCCAG	chr9:136671847	BCAP29	4	0.0267062	0	0.0120226	0	0.0547127	8.10085e-06	0.00116283	5.22165e-05
GCTGGTGGAGCTCTTCTCAA	ACTGGTGAAGCTCTAGTCAA	chr6:33927138	BCAP29	4	0.0183437	0	0.0120226	0	0.0571609	1.50935e-05	0.00434335	0.000728101
GCTGGTGGAGCTCTTCTCAA	GCTGGGGGAGCCCTTCTCTG	chr1:201391878	BCAP29	4	0.00755328	0.00125471	0.0141443	0	0.0222258	2.07402e-05	0.00176631	0.000143619
GCTGGTGGAGCTCTTCTCAA	TCTGGGGGGGCCCTTCTCAA	chr7:157754655	BCAP29	4	0.0118694	0	0	0	0.87845	7.7919e-05	0.0224342	0.00121263
GCTGGTGGAGCTCTTCTCAA	ACCAGAGGAGCTCTTCTCAA	chr4:189344074	BCAP29	4	0.00890208	0	0	0	0.907512	0.000544943	0.0376782	0.000733973
GCTGGTGGAGCTCTTCTCAA	GCTGGTGATGCCCTTCTCCA	chr16:4682690	BCAP29	4	0.00701376	0	0	0	0.0156169	2.56722e-05	0.00208183	0.000199738
GCTGGTGGAGCTCTTCTCAA	GCTGCCAGAGCCCTTCTCAA	chr3:11726423	BCAP29	4	0.00647424	0	0.000707214	0	0.507497	1.59079e-05	0.0129145	0.000384111
GCTGGTGGAGCTCTTCTCAA	GCTGATGGTGCCCTTCTAAA	chr2:86572609	BCAP29	4	0.006744	0	0	0	0.0224614	8.56528e-06	0.00435984	0.00025719
GCTGGTGGAGCTCTTCTCAA	GCTGGTGACCCCCTTCTCAA	chr16:69586	BCAP29	4	0.006744	0	0	0	0.0589695	5.53687e-06	0.00492807	0.00032348
GCTGGTGGAGCTCTTCTCAA	AGGGGTGGAGCCCTTCTCAA	chr15:75652896	BCAP29	4	0.00512544	0	0	0	0.967195	0.00039496	0.0989003	0.00169368
GCTGGTGGAGCTCTTCTCAA	TATGGTGGAGGACTTCTCAA	chr4:180505414	BCAP29	4	0.00377664	0	0	0	0.670227	4.96574e-05	0.00900013	0.000504397
GCTGGTGGAGCTCTTCTCAA	AATGGTGGAGCCCTTCTGAA	chr2:227889449	BCAP29	4	0.00107904	0	0.00212164	0	0.700631	5.60756e-05	0.00503149	0.000466606
GCTGGTGGAGCTCTTCTCAA	GCTAGGGGACCTCTTCTCCA	chr8:144441012	BCAP29	4	0.00215808	0	0	0	0.0245304	1.81988e-05	0.00418935	0.000100162
GCTGGTGGAGCTCTTCTCAA	GAGGGTGGAGCCCTTATCAA	chr3:55406561	BCAP29	4	0.00242784	0	0	0	0.604495	8.54869e-05	0.0208484	0.000218472
GCTGGTGGAGCTCTTCTCAA	CCTGGAGAAGCTCTTCTCCA	chr17:6549115	BCAP29	4	0.0013488	0	0	0	0.0374162	0.000158137	0.0129618	0.000987323
GCTGGTGGAGCTCTTCTCAA	ACTGGAGGAGCTCCTCTCAG	chr22:38235223	BCAP29	4	0.00080928	0	0	0	0.167759	2.92589e-05	0.00706481	0.000794089
GCTGGTGGAGCTCTTCTCAA	GCTGGGGAGGCCCTTCTCAA	chr9:61939297	BCAP29	4	0	0	0	0	0.536338	3.57463e-05	0.010469	0.000671053
GCTGGTGGAGCTCTTCTCAA	GCTGTTGGACCCCTTCTCAG	chr20:20165131	BCAP29	4	0.00053952	0	0	0	0.0436242	1.51118e-06	0.00405092	0.000133588
GCTGGTGGAGCTCTTCTCAA	GCTGGGAGGGCTCTTCCCAA	chr9:88954076	BCAP29	4	0.00026976	0	0	0	0.446648	5.96399e-06	0.00552688	0.000314303
GCTGGTGGAGCTCTTCTCAA	AAGGGTGGAGCCCTTATCAA	chr16:15208059	BCAP29	5	0.00890208	0	0	0	0.746047	1.23458e-05	0.0186971	0.000148574
GCTGGTGGAGCTCTTCTCAA	TTTGGGGAAGCCCTTCTCAA	chr17:51426052	BCAP29	5	0.00215808	0	0	0	0.554491	1.7744e-05	0.0129838	0.000160465
GCTGGTGGAGCTCTTCTCAA	TTCTGAGGAGCTCTTCTCAA	chr5:168839089	BCAP29	5	0.00107904	0.00083647	0	0	0.384698	3.75796e-05	0.0122708	2.18068e-05
GCTGGTGGAGCTCTTCTCAA	GTCAGTGGAGCCCTTCTCAG	chr17:2064999	BCAP29	5	0.0013488	0	0	0	0.706966	7.35735e-06	0.00612497	3.55374e-05
GCTGGTGGAGCTCTTCTCAA	ACTGATGGGTCTTTTCTCAA	chr14:91315897	BCAP29	5	0.00080928	0	0	0	0.0276485	1.15933e-06	0.00588511	0.000140296
GCTGGTGGAGCTCTTCTCAA	GCTGTAGAAGCCCTTCCCAA	chr3:51942833	BCAP29	5	0.00080928	0	0	0	0.0396604	2.8343e-07	0.00120649	1.71467e-05
GCTGGTGGAGCTCTTCTCAA	GCGGGCACAGCTCTTCTAAA	chr12:132746996	BCAP29	5	0.00053952	0	0	0	0.00247434	1.63901e-06	0.00176249	2.17252e-05
GCTGGTGGAGCTCTTCTCAA	AAGGGTGGAGCCCTCATCAA	chr16:18119679	BCAP29	6	0.00485568	0	0	0	0.198867	2.19534e-07	0.00158168	7.87392e-06
GCTGGTGGAGCTCTTCTCAA	GCTGGCGCAGCCCCTTCCAA	chr12:124940141	BCAP29	6	0.00026976	0	0	0	0	8.49357e-09	1.47383e-05	1.32098e-07
GGATACTGTACCTTCCGGAG	AGGTACTGTACCCTCCAGAG	chr6:60930559	2022-03-01	4	0.576435	0.311641	0.0996503	0.00152497	0.531852	0.000163802	0.0447164	0.00173405
GGATACTGTACCTTCCGGAG	AGGTACTGTACCCTCCAGAG	chr6:58176025	2022-03-01	4	0.0946124	0.0444546	0.0129371	0.000381243	0.531852	0.000163802	0.0447164	0.00173405
GGATACTGTACCTTCCGGAG	GGGTACTGTCCCTTCAAGAG	chr11:65109980	2022-03-01	4	0.0159147	0.000458295	0	0	0.0804663	7.73629e-06	0.00498644	9.73709e-05
GGATACTGTACCTTCCGGAG	CCATATTGTACCTTCCAGAG	chr9:12453142	2022-03-01	4	0.00146007	0	0	0	0.331769	0.000174762	0.0613207	0.000844403
GGATACTGTACCTTCCGGAG	AGATACTGTACCTTCCTTTG	chr7:123147469	2022-03-01	4	0.000584027	0	0.00034965	0	0.0694728	1.29316e-05	0.00153968	0.000152799
GGCCCGTCTCCGTGCTCCTC	GGCCCGCCTCCCTCCTCCTC	chr1:25544959	RIMS4	3	0.00025618	0	0	0	0.10066	4.58354e-05	0.00168366	0.000151527
GGCCCGTCTCCGTGCTCCTC	GGGGTGCCTCCGGGCTCCTC	chr21:8440015	RIMS4	5	0	0	0	0	0.00993031	9.55615e-07	7.62095e-05	2.35317e-07
GTTCGACCATGCCCTTGCTT	TGTAGACCATGCCATTGCTT	chr1:199352406	CTXN3	4	0.000956206	0	0	0	0.285589	0.000121444	0.0102211	0.000107738
GTTCGACCATGCCCTTGCTT	GCTCGGCCAGCCCCTTGCTC	chr16:713763	CTXN3	5	0.000191241	0	0	0	0.000722885	4.36748e-07	0.000300427	4.35374e-06
GTAATTAGGTAAGGCTTAGT	CCATTTAGGTAAAGCTTAGT	chrX:42678955	DIRC1	4	0.000635997	0	0	0	0.24533	0.000486484	0.0541922	0.000688559
GTAATTAGGTAAGGCTTAGT	GTGATAGGGTTAGGGTTAGG	chr9:2824054	DIRC1	6	0.000423998	0	0.000867679	0	0	5.36373e-09	1.08476e-05	9.21902e-08
GGCATGCTGCGGCATGAGAT	GGCATGCTGTGGCATGAAAT	chr18:10725455	KIAA0895L	2	0.038342	0.00189753	0.0369004	0.00240964	0.449816	0.0252334	0.037146	0.0187718
GGCATGCTGCGGCATGAGAT	GGCTTGCTGCAGCATGAGTT	chr2:229369146	KIAA0895L	3	0.088601	0.00759013	0.0535055	0.00120482	0.309793	0.00137835	0.00929116	0.00078877
GGCATGCTGCGGCATGAGAT	GGAATGCTGCGGCATGATCT	chr22:37524224	KIAA0895L	3	0.00207254	0	0	0	0.0433072	0.000541601	0.0025685	0.000189947
GGCATGCTGCGGCATGAGAT	CGGATGCTGCAGCAAGAGAT	chrX:135174521	KIAA0895L	4	0.11399	0	0	0	0.061034	7.59479e-05	0.00735291	0.000364727
GGCATGCTGCGGCATGAGAT	CACATGATGCAGCATGAGAT	chr10:78907705	KIAA0895L	4	0.0777202	0	0.000922509	0	0.362388	0.00011893	0.0205921	0.0012084
GGCATGCTGCGGCATGAGAT	CGGATGCTGCAGCAAGAGAT	chrX:135221008	KIAA0895L	4	0.0683938	0	0	0	0.061034	7.59479e-05	0.00735291	0.000364727
GGCATGCTGCGGCATGAGAT	GACGGGCTGCTCCATGAGGT	chr19:48628075	KIAA0895L	6	0.00310881	0	0.000922509	0	2.17557e-06	2.9824e-08	5.46209e-05	1.38059e-07
GTCTGACTTACCCCACAGGA	GTCTGACTCACCCCACAGGA	chr3:139302401	FCGBP	1	0.116319	0.00443951	0.0782828	0	0.812494	0.677026	0.850783	0.497712
GTCTGACTTACCCCACAGGA	GCCTGACCTACCCCACAGGA	chr9:85011928	FCGBP	2	0.000289352	0	0	0	0.847092	0.178748	0.42818	0.0519496
GTCTGACTTACCCCACAGGA	GGCTGACCTACCTCACAGGA	chr15:80889701	FCGBP	3	0.521991	0	0.0109428	0	0.658071	0.00320508	0.116453	0.00571586
GTCTGACTTACCCCACAGGA	GTCTGACCTTCCCCACAGAA	chr3:52765742	FCGBP	3	0.315394	0	0.00252525	0	0.531438	0.00109225	0.0471356	0.00861094
GTCTGACTTACCCCACAGGA	GCCTGACTTACTCCACAGAA	chr7:124206614	FCGBP	3	0.0584491	0	0	0	0.635847	0.0012879	0.0562802	0.00720418
GTCTGACTTACCCCACAGGA	GTCTGACCTACCCAGCAGGA	chr5:77308531	FCGBP	3	0.0083912	0.00221976	0.0227273	0	0.1224	0.000314984	0.00647521	0.000843985
GTCTGACTTACCCCACAGGA	GCCTGGCCTACCCCACAGGG	chr22:48587654	FCGBP	4	0.0688657	0.00110988	0.00757576	0	0.679686	8.01887e-05	0.0225364	0.000708203
GTCTGACTTACCCCACAGGA	GTGTGACCTGCTCCACAGGA	chr7:151079605	FCGBP	4	0.0162037	0	0	0	0.0918481	2.14901e-05	0.0108273	0.000305286
GTCTGACTTACCCCACAGGA	GTATGACCTACCTCACAGCA	chr3:128904444	FCGBP	4	0.00694444	0	0	0	0.209209	9.83643e-05	0.00709555	0.000180535
GTCTGACTTACCCCACAGGA	CGCTGACTCACCCCACAGGC	chr21:38853553	FCGBP	4	0.00462963	0	0	0	0.450822	4.46021e-05	0.0504469	0.00158077
GTCTGACTTACCCCACAGGA	CCCAGACCTACCCCACAGGA	chr1:37433580	FCGBP	4	0.000578704	0	0	0	0.607634	0.00060627	0.0696991	0.00123571
GTCTGACTTACCCCACAGGA	ATATGACCTACCTCAAAGGA	chr1:54334643	FCGBP	5	0.00144676	0	0	0	0.0941904	9.81404e-06	0.00960977	0.000158484
GTCTGACTTACCCCACAGGA	GCCTGGCCCACACCACAGGA	chr8:143042333	FCGBP	5	0.000868056	0	0	0	0.0833434	2.01691e-06	0.0072609	0.000108936
GTTGCGGAAACTCTCATTGC	CTTGCAGAAACTCTCACTGC	chr19:54938954	TOMM34	3	0.0178069	0	0	0	0.726458	0.00117093	0.0507181	0.00473943
GTTGCGGAAACTCTCATTGC	GTAACGCAAACTCTCATTGC	chr8:87877263	TOMM34	3	0.00702905	0	0	0	0.490323	0.00104325	0.0248747	0.000734212
GTTGCGGAAACTCTCATTGC	CTTGAGGAAACTCTCATTGA	chr18:28291123	TOMM34	3	0.00492034	0	0	0	0.395944	0.000346777	0.0278001	0.0021243
GTTGCGGAAACTCTCATTGC	GAAATGGAAACTCTCATTGC	chr7:159246905	TOMM34	4	0.00679475	0	0	0	0.647268	0.000150299	0.0211278	8.57664e-05
GTTGCGGAAACTCTCATTGC	ATTGCTGAAACCCACATTGC	chr9:37848113	TOMM34	4	0.000702905	0	0	0	0.268085	5.06599e-05	0.00451595	0.000333994
GGTACTTACTGTTACTCGCA	GGTACTTACTGCTACTCTCC	chr5:115721586	C11orf88	3	0.00588582	0	0.0132075	0	0.0313306	8.96735e-05	0.00105656	0.000272275
GTCATCGAACTGCTCTTAGC	GTCATTGAACTGCTCTTAGC	chr4:41319008	C11orf41	1	0.0204327	0	0	0	0.35774	0.756004	0.635791	0.217621
GATGTGCGAGCGAGCTGTGT	GATGAGCAAGCAAGCTGTGT	chr11:113221500	C11orf84	3	0.132549	0	0	0	0.463306	0.000692631	0.0427689	0.005227
GATGTGCGAGCGAGCTGTGT	GATGTGCCAGCAACCTGTGT	chr12:11001461	C11orf84	3	0.00307062	0	0	0	0.27101	0.000211801	0.00562488	0.000475869
GATGTGCGAGCGAGCTGTGT	AATGTGCAGGTGAGCTGTGT	chr4:114345044	C11orf84	4	0.0475947	0	0	0	0.36542	7.28403e-05	0.0191388	0.00299251
GATGTGCGAGCGAGCTGTGT	AATGTGTGAGCAAGCAGTGT	chr2:47391782	C11orf84	4	0.0301945	0	0	0	0.606104	2.55682e-05	0.010179	0.00194363
GATGTGCGAGCGAGCTGTGT	GAAGTGCCAGCGGGCTGAGT	chr19:4017126	C11orf84	4	0.0035824	0	0	0	0.0567519	3.17103e-05	0.00238314	9.68782e-05
GATGTGCGAGCGAGCTGTGT	TGTGTGCGAGTGAGCTGTCT	chr3:177383169	C11orf84	4	0.000511771	0	0	0	0.282584	0.000148011	0.0182426	0.000731534
GATGTGCGAGCGAGCTGTGT	AGAGTGCGAGCCAACTGTGT	chr3:185154321	C11orf84	5	0.0143296	0	0	0	0.174192	6.15778e-06	0.0114402	9.68988e-05
GTAGGCACTCACCCGGGCCT	CTAAGCACTCACCCGGGCCT	chr11:25515687	METTL17	2	0.000492368	0	0	0	0.400655	0.191439	0.586346	0.0848962
GTAGGCACTCACCCGGGCCT	CTAGGCACTCACCCAGGCCG	chr2:176106521	METTL17	3	0.0354505	0.0089153	0.0382387	0.00202429	0.198944	0.00056996	0.0501345	0.010564
GTAGGCACTCACCCGGGCCT	GTAGGCCACCACCCGGGCCT	chr11:49783972	METTL17	3	0.0516987	0	0.0104287	0	0.537977	0.000134276	0.0463347	0.00632359
GTAGGCACTCACCCGGGCCT	GCAGGCACTCACCCGGCCCC	chr1:161726988	METTL17	3	0.0349581	0.00445765	0.00579374	0	0.121205	0.000120501	0.00661166	0.00039377
GTAGGCACTCACCCGGGCCT	GTGGCCACTCACCCAGGCCT	chr11:77150032	METTL17	3	0.00689316	0	0	0	0.353971	0.000584525	0.0678514	0.00144662
GTAGGCACTCACCCGGGCCT	CAGGGCACTCACCCGGGCCT	chr3:126433305	METTL17	3	0	0	0	0	0.523606	0.0120085	0.475774	0.0103884
GTAGGCACTCACCCGGGCCT	CTAGACACCCACCCAGGCCT	chr10:77614058	METTL17	4	0.421467	0.0089153	0.147161	0	0.521557	5.29428e-05	0.0545821	0.00295811
GTAGGCACTCACCCGGGCCT	GCAGGCCACCACCCGGGCCT	chr11:88850005	METTL17	4	0.102905	0	0.0220162	0	0.350074	1.342e-05	0.0219648	0.00070491
GTAGGCACTCACCCGGGCCT	GTAGACACACACCTAGGCCT	chr1:44113979	METTL17	4	0.0418513	0.00445765	0.0451912	0	0.266163	8.74832e-06	0.00619235	0.000351016
GTAGGCACTCACCCGGGCCT	CTAGCCACACACCCAGGCCT	chr14:105143241	METTL17	4	0.024126	0.00148588	0.00115875	0	0.296981	3.14123e-05	0.0416467	0.00158367
GTAGGCACTCACCCGGGCCT	CTGGGCACCCACCAGGGCCT	chr14:85631482	METTL17	4	0.024126	0	0.00115875	0	0.220026	5.33799e-05	0.0211517	0.000429458
GTAGGCACTCACCCGGGCCT	GTAACCACCCACCCGGGCCG	chr16:53510147	METTL17	4	0.00738552	0	0.00115875	0	0.277346	7.93788e-06	0.0120817	0.000241511
GTAGGCACTCACCCGGGCCT	CCAGGCACTCACCCAGCCCT	chr19:17112844	METTL17	4	0.00738552	0	0	0	0.379834	3.60671e-05	0.0204559	0.000515558
GTAGGCACTCACCCGGGCCT	TTAGGCACACGCCCGGGCTT	chr12:132258616	METTL17	4	0.00196947	0	0	0	0.19612	6.48261e-05	0.0151389	0.0025069
GTAGGCACTCACCCGGGCCT	GCGGGCACACGCCCGGGCCT	chr9:135493198	METTL17	4	0.00196947	0	0	0	0.146552	8.43151e-05	0.0472794	0.000868194
GTAGGCACTCACCCGGGCCT	CCAGGCACTCACCCGGTCCA	chr9:114330013	METTL17	4	0.0014771	0	0	0	0.0874306	2.30229e-05	0.0219146	0.000749292
GTAGGCACTCACCCGGGCCT	AAAGGCACTCACCCTGGCCC	chr2:156519800	METTL17	4	0.000984737	0	0	0	0.104636	2.26936e-05	0.0118082	0.000891189
GTAGGCACTCACCCGGGCCT	GTAGACACACACCAGGGCCC	chr10:77804600	METTL17	4	0	0	0	0	0.0613332	3.26553e-06	0.00159186	0.000101477
GTAGGCACTCACCCGGGCCT	TCAGGCAGCCACTCGGGCCT	chr10:52609924	METTL17	5	0.0113245	0	0	0	0.282438	7.93322e-06	0.0265766	0.000456662
GTAGGCACTCACCCGGGCCT	CCTGGCACCCACCAGGGCCT	chr2:238346362	METTL17	5	0.0014771	0	0	0	0.280049	5.6621e-06	0.0202177	7.01844e-05
GTAGGCACTCACCCGGGCCT	ATAGGGCCCCACCCAGGCCT	chr17:41786110	METTL17	5	0.000492368	0	0	0	0.28234	6.12149e-07	0.00561292	0.000323671
GCTAGTACCTTGTATGAAGA	TCTAGTGCCTTGTATGAAGT	chr13:50338526	POLR2H	3	0.00164136	0	0	0	0.270749	0.000666087	0.0110305	0.00170794
GCTAGTACCTTGTATGAAGA	ACTAGTACCCTGCAAGAAGA	chr3:58513943	POLR2H	4	0.000410341	0	0	0	0.0296028	1.84113e-05	0.000706409	0.00011737
GCTAGTACCTTGTATGAAGA	ACTGGTATCTTATAAGAAGA	chr10:73237068	POLR2H	5	0.00123102	0	0	0	0.0109035	3.50347e-06	0.000152986	7.32854e-06
GAGATGGAAGAGTCTGATCA	GAGATGGAGGAGCCTGATCA	chr4:56088102	ZBTB32	2	0.00369458	0	0.00342857	0	0.584873	0.0214133	0.148505	0.04459
GAGATGGAAGAGTCTGATCA	GAGATGGAAGAGACTGAGCA	chr17:28733256	ZBTB32	2	0	0	0.00114286	0	0.107015	0.00649836	0.0214691	0.00987649
GAGATGGAAGAGTCTGATCA	ATCATGGAAGAGTCTGATCA	chr2:112196653	ZBTB32	3	0.331897	0.00348432	0	0	0.582621	0.0118006	0.253089	0.00398115
GAGATGGAAGAGTCTGATCA	AAGGTGGAAGAGTGAGATCA	chr10:61659261	ZBTB32	4	0.0067734	0	0	0	0.185006	1.56076e-05	0.00179431	0.000115139
GAGATGGAAGAGTCTGATCA	AAGATGGAAGGATCTGATTA	chr17:10490996	ZBTB32	4	0.00307882	0	0	0	0.179243	6.3775e-05	0.00591619	0.00161868
GCACCCAAATGTTGAGGTAC	TATCCCAAATGTTGAGGTAC	chr12:13402927	CEL	3	0.102231	0	0	0	0.671175	0.0124686	0.169795	0.00234502
GTCGAGGAGAATGAGGAAAA	TTAGAGGAGAATGAGGAAAA	chr12:45223775	PTMA	2	0.341812	0.0237226	0.00680985	0	0.939681	0.198696	0.39305	0.0339614
GTCGAGGAGAATGAGGAAAA	GTGGAGGAGAAAGAGGAAAA	chr8:39584236	PTMA	2	0.181677	0.0629562	0.137245	0.00660308	0.817564	0.0200232	0.131955	0.0178892
GTCGAGGAGAATGAGGAAAA	GTAGAGGAGTATGAGGAAAA	chr4:169422685	PTMA	2	0.0664417	0	0.0015715	0	0.894494	0.0229853	0.124914	0.00814072
GTCGAGGAGAATGAGGAAAA	GTTGAGGAGAAGGAGGAAAA	chr5:157259662	PTMA	2	0.0171295	0	0.00209534	0	0.784385	0.0131922	0.0946557	0.00833284
GTCGAGGAGAATGAGGAAAA	GTCCAGGAGAATGAGGAAAG	chrX:69115918	PTMA	2	0.0127174	0	0	0	0.864457	0.0150187	0.0692305	0.00964447
GTCGAGGAGAATGAGGAAAA	GTTGAGGAGAAGGAGGAAAA	chr13:32593798	PTMA	2	0.00285492	0	0	0	0.784385	0.0131922	0.0946557	0.00833284
GTCGAGGAGAATGAGGAAAA	GTTGAGTAGAATGAGGAAAA	chr7:145356277	PTMA	2	0.00129769	0	0	0	0.736832	0.0203407	0.133578	0.0105815
GTCGAGGAGAATGAGGAAAA	AGGGAGGAGAATGAGGAAAA	chr11:123108690	PTMA	3	0.554114	0.539234	0.533787	0.0183419	0.827377	0.0105564	0.220058	0.00588846
GTCGAGGAGAATGAGGAAAA	GAGGAGGAGAAAGAGGAAAA	chr11:25976719	PTMA	3	0.387231	0.0556569	0.0476689	0.000733676	0.727325	0.00162926	0.0726481	0.00267267
GTCGAGGAGAATGAGGAAAA	GAAGGGGAGAATGAGGAAAA	chr5:107677158	PTMA	3	0.486115	0.00638686	0.00104767	0	0.572357	0.00180361	0.069994	0.000756576
GTCGAGGAGAATGAGGAAAA	GCCAAGGAGAATGAGAAAAA	chr20:49290142	PTMA	3	0.29198	0.0173358	0.0193819	0	0.774522	0.00402016	0.0887028	0.00394789
GTCGAGGAGAATGAGGAAAA	GGAGAGGAGAATGAGGAGAA	chr12:106656688	PTMA	3	0.305995	0.00547445	0.00209534	0	0.791666	0.00113663	0.0465972	0.00129185
GTCGAGGAGAATGAGGAAAA	GATGAGGAGCATGAGGAAAA	chr20:10429657	PTMA	3	0.218531	0.000912409	0.000523834	0	0.566229	0.00092327	0.0789435	0.0015409
GTCGAGGAGAATGAGGAAAA	GAAGAGGAGAATGAGAAAAA	chr5:95007120	PTMA	3	0.0739683	0.00547445	0.00366684	0	0.804774	0.00343996	0.104032	0.00295518
GTCGAGGAGAATGAGGAAAA	CTGGAGAAGAATGAGGAAAA	chr8:73415385	PTMA	3	0.0539839	0	0	0	0.57737	0.0030399	0.0812038	0.00493181
GTCGAGGAGAATGAGGAAAA	GTTGAGGGGAATGAGGATAA	chr4:30802717	PTMA	3	0.0446405	0	0	0	0.529382	0.000627745	0.00871819	0.000427195
GTCGAGGAGAATGAGGAAAA	GAGGAGGAGAAAGAGGAAAA	chr17:79296708	PTMA	3	0.0329613	0	0	0	0.727325	0.00162926	0.0726481	0.00267267
GTCGAGGAGAATGAGGAAAA	GACGAAGAGAAAGAGGAAAA	chr3:103906656	PTMA	3	0.0264729	0	0	0	0.85367	0.00182258	0.0599513	0.00521691
GTCGAGGAGAATGAGGAAAA	CTCGAGGGGAATGAGGAGAA	chr9:78720991	PTMA	3	0.0210226	0	0	0	0.862703	0.000961394	0.0266194	0.00491561
GTCGAGGAGAATGAGGAAAA	GTTGAGGAGAAAAAGGAAAA	chr4:163769948	PTMA	3	0.0150532	0	0.000523834	0	0.625098	0.0015388	0.0354531	0.00276579
GTCGAGGAGAATGAGGAAAA	ACAGAGGAGAATGAGGAAAA	chr11:130687297	PTMA	3	0.0142746	0.000912409	0	0	0.966587	0.0136976	0.283325	0.00877479
GTCGAGGAGAATGAGGAAAA	GATGAGGGGAATGAGGAAAA	chr6:90438937	PTMA	3	0.017389	0	0	0	0.539753	0.00497628	0.0571301	0.00125827
GTCGAGGAGAATGAGGAAAA	GAGGAAGAGAATGAGGAAAA	chr8:101411662	PTMA	3	0.0184272	0	0	0	0.737697	0.00494372	0.0607398	0.00131372
GTCGAGGAGAATGAGGAAAA	GGTGAGGAGAAGGAGGAAAA	chrX:108119774	PTMA	3	0.0121983	0	0	0	0.673483	0.00100099	0.0549375	0.000929705
GTCGAGGAGAATGAGGAAAA	GAAGAGGAGAAGGAGGAAAA	chr2:62564410	PTMA	3	0.00596937	0	0	0	0.771175	0.000934013	0.0477827	0.00117824
GTCGAGGAGAATGAGGAAAA	GTGGAGGAGGAGGAGGAAAA	chr17:59193640	PTMA	3	0.00467168	0	0	0	0.405179	0.000170659	0.0103515	0.000513044
GTCGAGGAGAATGAGGAAAA	GCTGAGGAGAAGGAGGAAAA	chr10:61198920	PTMA	3	0.00467168	0	0	0	0.790191	0.00104716	0.0577671	0.00119585
GTCGAGGAGAATGAGGAAAA	AACAAGGAGAATGAGGAAAA	chr14:33399434	PTMA	3	0.000519076	0	0	0	0.873745	0.018082	0.194371	0.0125605
GTCGAGGAGAATGAGGAAAA	GTGGAGAAGAATGAGGAGAA	chr4:90840258	PTMA	3	0.00363353	0	0	0	0.562083	0.00035811	0.0167128	0.00182803
GTCGAGGAGAATGAGGAAAA	GTGGAGGAGGAGGAGGAAAA	chr10:7505297	PTMA	3	0.00233584	0	0	0	0.405179	0.000170659	0.0103515	0.000513044
GTCGAGGAGAATGAGGAAAA	GAAGAGGAGAATGAGGACAA	chr5:147928310	PTMA	3	0.00233584	0	0	0	0.693327	0.000812486	0.0249338	0.000808279
GTCGAGGAGAATGAGGAAAA	GAAGAGGAGAATGAGAAAAA	chr3:34408131	PTMA	3	0.00181677	0	0	0	0.804774	0.00343996	0.104032	0.00295518
GTCGAGGAGAATGAGGAAAA	GTGGAGGAGAAAGAGGAGAA	chr8:74460850	PTMA	3	0.0020763	0	0	0	0.585837	0.000248491	0.0104605	0.00117756
GTCGAGGAGAATGAGGAAAA	GTGGAAGAGAATGAAGAAAA	chr10:122543164	PTMA	3	0.00181677	0	0	0	0.676852	0.00163741	0.0303873	0.00173491
GTCGAGGAGAATGAGGAAAA	GCTGAGGAGAAGGAGGAAAA	chr18:29500361	PTMA	3	0.00181677	0	0	0	0.790191	0.00104716	0.0577671	0.00119585
GTCGAGGAGAATGAGGAAAA	GTTGCAGAGAATGAGGAAAA	chr5:149683682	PTMA	3	0.00155723	0	0	0	0.240961	0.000493154	0.0348808	0.000484106
GTCGAGGAGAATGAGGAAAA	GCTGAGGAGAAGGAGGAAAA	chr15:40876038	PTMA	3	0.00155723	0	0	0	0.790191	0.00104716	0.0577671	0.00119585
GTCGAGGAGAATGAGGAAAA	GCTGAGGAGAATGAGGAGAA	chr14:65350141	PTMA	3	0.00129769	0	0	0	0.834984	0.00133371	0.0534376	0.00175573
GTCGAGGAGAATGAGGAAAA	GAAGAGGAGAAGGAGGAAAA	chr13:40385569	PTMA	3	0.00103815	0	0	0	0.771175	0.000934013	0.0477827	0.00117824
GTCGAGGAGAATGAGGAAAA	GCTGAGGAGAAGGAGGAAAA	chr1:78293196	PTMA	3	0.000778614	0	0	0	0.790191	0.00104716	0.0577671	0.00119585
GTCGAGGAGAATGAGGAAAA	GCAGAGGAGAAAGAGGAAAA	chr15:24067371	PTMA	3	0.000778614	0	0	0	0.898564	0.00186903	0.098604	0.00297425
GTCGAGGAGAATGAGGAAAA	ATGGAGGAGAATGAAGAAAA	chr7:130835025	PTMA	3	0.000778614	0	0	0	0.86596	0.00372404	0.11353	0.0113203
GTCGAGGAGAATGAGGAAAA	GTAGAGGAGAGAGAGGAAAA	chr7:51094241	PTMA	3	0.000519076	0	0	0	0.62598	0.000503963	0.0208771	0.00177499
GTCGAGGAGAATGAGGAAAA	GTAGAGGAGAAAGAGAAAAA	chr4:36663573	PTMA	3	0	0	0	0	0.625489	0.000717625	0.0254293	0.00196594
GTCGAGGAGAATGAGGAAAA	ACTGAGGAGAAAGAGGAAAA	chr4:180190828	PTMA	4	0.56735	0.0264599	0.00523834	0	0.718572	0.000270957	0.0758685	0.00168123
GTCGAGGAGAATGAGGAAAA	AGTGAGGGGAATGAGGAAAA	chr2:182860557	PTMA	4	0.392681	0.0109489	0.00628601	0	0.368877	0.000567128	0.046785	0.000553521
GTCGAGGAGAATGAGGAAAA	AATGAGGAGTATGAGGAAAA	chr7:100883368	PTMA	4	0.476771	0.00182482	0.000523834	0	0.47533	0.000254322	0.0546979	0.000710659
GTCGAGGAGAATGAGGAAAA	AGAGGGGAGAATGAGGAAAA	chr11:33473717	PTMA	4	0.433688	0	0	0	0.425719	0.00021273	0.0517677	0.000300587
GTCGAGGAGAATGAGGAAAA	ACAGAGGGGAATGAGGAAAA	chr21:44966689	PTMA	4	0.391383	0.00273723	0	0	0.676999	0.000519615	0.0451069	0.000673831
GTCGAGGAGAATGAGGAAAA	AAGGAGGAGAAAGAGGAAAA	chr15:58590555	PTMA	4	0.263172	0.0155109	0.00995285	0	0.65584	0.000214469	0.0512525	0.00142982
GTCGAGGAGAATGAGGAAAA	TAAGAGCAGAATGAGGAAAA	chr1:54321788	PTMA	4	0.238775	0.000912409	0	0	0.139498	0.000158314	0.0341352	0.000349213
GTCGAGGAGAATGAGGAAAA	GAGGAGGAGAAAGAGAAAAA	chr1:154159113	PTMA	4	0.19102	0.00273723	0	0	0.437976	6.14698e-05	0.0136673	0.000303044
GTCGAGGAGAATGAGGAAAA	AAAGAAGAGAATGAGGAAAA	chr6:154255624	PTMA	4	0.212562	0	0	0	0.716922	0.000715515	0.0533475	0.000827858
GTCGAGGAGAATGAGGAAAA	GGGGAGGAGAAAGAGGAAAG	chr5:154682833	PTMA	4	0.1347	0	0.000523834	0	0.492221	3.47591e-05	0.010546	0.000200529
GTCGAGGAGAATGAGGAAAA	AGAGAGGAGAAGGAGGAAAA	chr4:155280123	PTMA	4	0.124578	0.000912409	0	0	0.606262	0.000119625	0.0355373	0.000470725
GTCGAGGAGAATGAGGAAAA	GAGGAGGAGAAAGAGAAAAA	chr19:35694227	PTMA	4	0.110563	0	0	0	0.437976	6.14698e-05	0.0136673	0.000303044
GTCGAGGAGAATGAGGAAAA	TGGGAGGAGAATGAGGGAAA	chr2:178388909	PTMA	4	0.114975	0	0	0	0.322902	8.35935e-05	0.0195786	0.000149987
GTCGAGGAGAATGAGGAAAA	GAGGAGGAGAAAGAGGAGAA	chrX:125204528	PTMA	4	0.104594	0.000912409	0.00104767	0	0.416451	2.73985e-05	0.00628871	0.000192109
GTCGAGGAGAATGAGGAAAA	AAGGAGCAGAATGAGGAAAA	chr3:28055643	PTMA	4	0.0703348	0	0	0	0.207552	0.000137803	0.0299432	0.000493495
GTCGAGGAGAATGAGGAAAA	GAGGAGGAGAAAGAGGAATA	chr11:133825402	PTMA	4	0.051129	0	0.00104767	0	0.406754	7.58818e-05	0.00772394	0.000159399
GTCGAGGAGAATGAGGAAAA	CTGGAGGAGAAAGAGGAATA	chr1:60539324	PTMA	4	0.0363353	0	0	0	0.373749	9.35049e-05	0.0099207	0.000347851
GTCGAGGAGAATGAGGAAAA	GCAAAGGAGAATGAGAAAAA	chr8:120581188	PTMA	4	0.0519076	0	0	0	0.4023	0.000236415	0.0361615	0.000279532
GTCGAGGAGAATGAGGAAAA	CCAGAGGAGACTGAGGAAAA	chr5:74251417	PTMA	4	0.0399689	0	0	0	0.57149	0.000176816	0.0463071	0.000478744
GTCGAGGAGAATGAGGAAAA	GGTGAGGGGAATGAGGAAAG	chr15:43928320	PTMA	4	0.0314041	0	0	0	0.292273	8.96159e-05	0.0109057	0.000124144
GTCGAGGAGAATGAGGAAAA	GAGGGGGAGAATGGGGAAAA	chr7:84196472	PTMA	4	0.0301064	0	0	0	0.304147	2.2604e-05	0.00918753	4.54907e-05
GTCGAGGAGAATGAGGAAAA	ATTGAGGAGAAAGAGGAGAA	chr20:4185198	PTMA	4	0.0267324	0	0	0	0.525134	4.38391e-05	0.0112926	0.000883639
GTCGAGGAGAATGAGGAAAA	GCTGAGGAGAAAGAGGAAGA	chr3:93984475	PTMA	4	0.0254347	0	0	0	0.548507	7.90607e-05	0.00750894	0.000169294
GTCGAGGAGAATGAGGAAAA	AAAGAGGAGAAAGAGGAAAA	chr17:79476918	PTMA	4	0.0218012	0	0	0	0.728469	0.00024321	0.0627555	0.00165647
GTCGAGGAGAATGAGGAAAA	GAGGAAGAGAAAGAGGAAAA	chr2:198709174	PTMA	4	0.0199844	0	0	0	0.459865	9.96597e-05	0.0155699	0.000248708
GTCGAGGAGAATGAGGAAAA	GAGGAGGAGAAAGAAGAAAA	chr7:117282486	PTMA	4	0.017389	0	0	0	0.506462	5.46489e-05	0.0101957	0.000268689
GTCGAGGAGAATGAGGAAAA	ACCGAAGAGAATGAGGAAAC	chr18:59032314	PTMA	4	0.0163509	0	0	0	0.810926	9.09655e-05	0.0253663	0.00118692
GTCGAGGAGAATGAGGAAAA	GAGGAGGAGAATAAGAAAAA	chr1:84083389	PTMA	4	0.0147937	0	0	0	0.500332	0.000186841	0.0154465	0.000291119
GTCGAGGAGAATGAGGAAAA	ATAGAGTAGAATGAGGAAAG	chr7:101837984	PTMA	4	0.0145341	0	0	0	0.593696	3.71616e-05	0.0166982	0.000755404
GTCGAGGAGAATGAGGAAAA	AAGGAGGAGAAAGAGGAAAA	chr22:28401159	PTMA	4	0.0127174	0	0	0	0.65584	0.000214469	0.0512525	0.00142982
GTCGAGGAGAATGAGGAAAA	AAAGAGGAGAAAGAGGAAAA	chr7:93571911	PTMA	4	0.0121983	0	0	0	0.728469	0.00024321	0.0627555	0.00165647
GTCGAGGAGAATGAGGAAAA	GCCAAGGAGAAAGAGGAAGA	chr9:26301977	PTMA	4	0.0127174	0	0	0	0.554242	7.3834e-05	0.00620274	0.000260992
GTCGAGGAGAATGAGGAAAA	GAGGAGGAGGAAGAGGAAAA	chr12:111257272	PTMA	4	0.0127174	0	0	0	0.328463	3.30618e-05	0.0105477	0.000200259
GTCGAGGAGAATGAGGAAAA	GAGGAGGAGAAAGGGGAAAA	chr2:127309056	PTMA	4	0.0114197	0	0	0	0.358853	2.47286e-05	0.00674554	0.000107557
GTCGAGGAGAATGAGGAAAA	GCTGAGGAGAAGGAGGAAAG	chr20:63226610	PTMA	4	0.0121983	0	0	0	0.546126	2.36408e-05	0.00795469	0.000120146
GTCGAGGAGAATGAGGAAAA	GGTGAAGAGAATGAGGAAAG	chr14:80385345	PTMA	4	0.00986244	0	0	0	0.451861	0.000115464	0.0181819	0.000186312
GTCGAGGAGAATGAGGAAAA	TATGAGGAGAATGAGGAGAA	chr14:92235140	PTMA	4	0.00830522	0	0	0	0.540914	0.000190019	0.0333608	0.000629262
GTCGAGGAGAATGAGGAAAA	GGGGAGGAGAAAGAAGAAAA	chr6:60556386	PTMA	4	0.00804568	0	0	0	0.48057	5.19225e-05	0.0107483	0.000200654
GTCGAGGAGAATGAGGAAAA	AAGGAGGAGAAAGAGGAAAA	chr11:87142779	PTMA	4	0.00856475	0	0	0	0.65584	0.000214469	0.0512525	0.00142982
GTCGAGGAGAATGAGGAAAA	GAGGAGGAAAAAGAGGAAAA	chrX:102738253	PTMA	4	0.00856475	0	0	0	0.199648	4.74348e-05	0.0166502	0.000409739
GTCGAGGAGAATGAGGAAAA	GAGGAGGAGAAGGAGGAGAA	chr13:76411635	PTMA	4	0.00804568	0	0	0	0.344609	1.56503e-05	0.00337809	7.31025e-05
GTCGAGGAGAATGAGGAAAA	GAAGAGGAGAAAGAGGAGAA	chr1:239662869	PTMA	4	0.0075266	0	0	0	0.500411	2.9595e-05	0.00770012	0.000222562
GTCGAGGAGAATGAGGAAAA	CTAGAGGAGAATGAGAAGAA	chr17:13458972	PTMA	4	0.0075266	0	0	0	0.551917	6.18672e-05	0.00962875	0.00038588
GTCGAGGAGAATGAGGAAAA	GAGGAAGAGAAAGAGGAAAA	chr18:4247129	PTMA	4	0.0075266	0	0	0	0.459865	9.96597e-05	0.0155699	0.000248708
GTCGAGGAGAATGAGGAAAA	GCAGAGGGGAAAGAGGAAAA	chr10:129464785	PTMA	4	0.00726706	0	0	0	0.366676	8.41711e-05	0.0138113	0.000200943
GTCGAGGAGAATGAGGAAAA	GAGGAGGAGAAAGAGGAGAA	chr7:68255184	PTMA	4	0.00648845	0	0	0	0.416451	2.73985e-05	0.00628871	0.000192109
GTCGAGGAGAATGAGGAAAA	GGAGAGGAGGAAGAGGAAAA	chr4:6935550	PTMA	4	0.00596937	0	0	0	0.343008	3.46719e-05	0.013615	0.000173258
GTCGAGGAGAATGAGGAAAA	TTAGAGGAGAAAGAGGAAGA	chr21:35688790	PTMA	4	0.00622891	0	0	0	0.465706	0.000101178	0.00803603	0.000395638
GTCGAGGAGAATGAGGAAAA	GGAGAGGAGAGTGAGGAAGA	chr6:31973228	PTMA	4	0.00570984	0	0	0	0.43262	9.12233e-05	0.00519391	8.86785e-05
GTCGAGGAGAATGAGGAAAA	AGTAAGGAGAATGAGGAAAA	chr20:23814421	PTMA	4	0.00285492	0	0	0	0.575185	0.000956296	0.106889	0.000823344
GTCGAGGAGAATGAGGAAAA	GGGGAGGAGAAAGAAGAAAA	chr6:57657607	PTMA	4	0.00311446	0	0	0	0.48057	5.19225e-05	0.0107483	0.000200654
GTCGAGGAGAATGAGGAAAA	GAGGAGGAGAAGGAGGAGAA	chr16:66873925	PTMA	4	0.00467168	0	0	0	0.344609	1.56503e-05	0.00337809	7.31025e-05
GTCGAGGAGAATGAGGAAAA	GAGGAGGAGAAAGAAGAAAA	chr12:115143574	PTMA	4	0.00337399	0	0	0	0.506462	5.46489e-05	0.0101957	0.000268689
GTCGAGGAGAATGAGGAAAA	GCAGAGGAGGAGGAGGAAAA	chr19:29843380	PTMA	4	0.00363353	0	0	0	0.351343	1.95496e-05	0.00769025	8.48026e-05
GTCGAGGAGAATGAGGAAAA	GAGGAGGAGAAGGAGGAGAA	chr17:33004459	PTMA	4	0.00337399	0	0	0	0.344609	1.56503e-05	0.00337809	7.31025e-05
GTCGAGGAGAATGAGGAAAA	GCTGAGAAGAATGAGGAAAG	chr3:160171017	PTMA	4	0.00337399	0	0	0	0.579502	6.20163e-05	0.0174632	0.000361779
GTCGAGGAGAATGAGGAAAA	GCAGAGGAGAACAAGGAAAA	chr3:53149304	PTMA	4	0.00311446	0	0	0	0.796466	0.000233993	0.0281738	0.000462291
GTCGAGGAGAATGAGGAAAA	GAGGAGGAGAAAGAGGAACA	chr8:105133771	PTMA	4	0.00285492	0	0	0	0.322945	6.28311e-05	0.00471016	0.000110738
GTCGAGGAGAATGAGGAAAA	GAGGAGGAGGAGGAGGAAAA	chr6:18263848	PTMA	4	0.0020763	0	0	0	0.199161	1.82346e-05	0.00566591	7.62039e-05
GTCGAGGAGAATGAGGAAAA	GCCAAGGGGAATGAGGCAAA	chr1:34748046	PTMA	4	0.0020763	0	0	0	0.0609094	2.22025e-05	0.00745709	9.60102e-05
GTCGAGGAGAATGAGGAAAA	GAGGAGGAGAAGGAGGAGAA	chr12:71135523	PTMA	4	0.0020763	0	0	0	0.344609	1.56503e-05	0.00337809	7.31025e-05
GTCGAGGAGAATGAGGAAAA	AGAGAGGAGAAGGAGGAAAA	chr3:50154013	PTMA	4	0.00181677	0	0	0	0.606262	0.000119625	0.0355373	0.000470725
GTCGAGGAGAATGAGGAAAA	AAGGAGGAGAATGAGGAGAA	chr6:87746360	PTMA	4	0.00181677	0	0	0	0.626054	0.00015388	0.0268322	0.000841609
GTCGAGGAGAATGAGGAAAA	GAAGAGGAGAAGGAGGAGAA	chr18:29751454	PTMA	4	0.00181677	0	0	0	0.411135	1.67444e-05	0.00413626	8.46907e-05
GTCGAGGAGAATGAGGAAAA	GAGGAGGAGGATGAGGAGAA	chr20:57928833	PTMA	4	0.00155723	0	0	0	0.316464	2.52909e-05	0.00355046	7.57889e-05
GTCGAGGAGAATGAGGAAAA	GAGGAGGAGGAAGAGGAAAA	chr3:146015656	PTMA	4	0.00155723	0	0	0	0.328463	3.30618e-05	0.0105477	0.000200259
GTCGAGGAGAATGAGGAAAA	GAGGAGGAGAAGGAGGAAGA	chr1:247337438	PTMA	4	0.00155723	0	0	0	0.369747	3.89787e-05	0.00272485	5.47875e-05
GTCGAGGAGAATGAGGAAAA	GAGGAGGAGAAAGAGGAAGA	chr5:167629931	PTMA	4	0.00155723	0	0	0	0.450722	6.82379e-05	0.00507262	0.000143978
GTCGAGGAGAATGAGGAAAA	GGAGAGGAGAATGAGGAGGA	chr5:77818701	PTMA	4	0.00155723	0	0	0	0.330149	5.64381e-05	0.00263189	5.6294e-05
GTCGAGGAGAATGAGGAAAA	GGGGAGGAGAAGGAGGACAA	chrX:103832428	PTMA	4	0.00155723	0	0	0	0.180876	1.12683e-05	0.00200884	2.5508e-05
GTCGAGGAGAATGAGGAAAA	GGTGAGGAGAAGGAAGAAAA	chr16:34642948	PTMA	4	0.00155723	0	0	0	0.393793	3.42174e-05	0.00771014	9.34651e-05
GTCGAGGAGAATGAGGAAAA	GGAGAAGAGAATGAGAAAAA	chr2:51087233	PTMA	4	0.00155723	0	0	0	0.509803	0.000183234	0.0183785	0.000160577
GTCGAGGAGAATGAGGAAAA	GGGGAGGAGAAGGAGGAGAA	chr20:49483476	PTMA	4	0.00103815	0	0	0	0.295806	1.50374e-05	0.00356119	5.45921e-05
GTCGAGGAGAATGAGGAAAA	GCTGAGGAGAAGGAGGAAGA	chr16:46552887	PTMA	4	0.00103815	0	0	0	0.457767	4.44006e-05	0.00403356	6.44211e-05
GTCGAGGAGAATGAGGAAAA	GGTGAGGAGGATGAGGAAAG	chr17:75840490	PTMA	4	0.000519076	0	0	0	0.443398	3.83346e-05	0.0132598	0.000161497
GTCGAGGAGAATGAGGAAAA	GGGGAGGAGAAAGAAGAAAA	chr3:91362742	PTMA	4	0.000778614	0	0	0	0.48057	5.19225e-05	0.0107483	0.000200654
GTCGAGGAGAATGAGGAAAA	AAAGAGGAGAAAGAGGAAAA	chr10:64614803	PTMA	4	0.00103815	0	0	0	0.728469	0.00024321	0.0627555	0.00165647
GTCGAGGAGAATGAGGAAAA	AGGGAGGAGAATGAGGAGAA	chr15:68387067	PTMA	4	0.000519076	0	0	0	0.528097	0.0001467	0.0282865	0.000628504
GTCGAGGAGAATGAGGAAAA	GTAGAGGAGAACCAGGAGAA	chr1:227077487	PTMA	4	0.000778614	0	0	0	0.267337	2.05564e-05	0.00128401	4.52344e-05
GTCGAGGAGAATGAGGAAAA	GCCCAGGAGAAAGAGAAAAA	chr5:135503303	PTMA	4	0.000259538	0	0	0	0.290435	5.00279e-05	0.00857708	0.000171418
GTCGAGGAGAATGAGGAAAA	GGGGAGGAGAAGGAGGAGAA	chr2:224576711	PTMA	4	0.000778614	0	0	0	0.295806	1.50374e-05	0.00356119	5.45921e-05
GTCGAGGAGAATGAGGAAAA	AAGGAGGAGAAGGAGGAAAA	chr1:21183420	PTMA	4	0.000519076	0	0	0	0.584022	0.000113608	0.0275312	0.000544085
GTCGAGGAGAATGAGGAAAA	AAAGAGGAGAATGAGGAGAA	chr10:32581441	PTMA	4	0.000519076	0	0	0	0.735415	0.00016907	0.0328543	0.000975021
GTCGAGGAGAATGAGGAAAA	AGTGAGGAGAATGAGGAATA	chr16:70048190	PTMA	4	0.000519076	0	0	0	0.604951	0.000512002	0.0467231	0.000642879
GTCGAGGAGAATGAGGAAAA	GCCGAGGAGGAAGAGGAGAA	chr2:10278758	PTMA	4	0.000519076	0	0	0	0.453742	8.13446e-06	0.00250267	0.000186254
GTCGAGGAGAATGAGGAAAA	GAAGAGGAGAAGGAGGAAGA	chr2:2279418	PTMA	4	0.000519076	0	0	0	0.456079	4.17037e-05	0.00333641	6.34725e-05
GTCGAGGAGAATGAGGAAAA	GGGGAGGAGGATAAGGAAAA	chr2:99546605	PTMA	4	0.000519076	0	0	0	0.348742	9.44469e-05	0.0142547	0.000162961
GTCGAGGAGAATGAGGAAAA	CTAGAAGAGAGTGAGGAAAA	chr4:129690902	PTMA	4	0.000519076	0	0	0	0.47361	0.000171274	0.0166332	0.000383326
GTCGAGGAGAATGAGGAAAA	GCAGAGGGGAATGAGGTAAA	chr8:65830066	PTMA	4	0.000259538	0	0	0	0.280223	3.30088e-05	0.00304887	1.90571e-05
GTCGAGGAGAATGAGGAAAA	GTCAAAGAGAAAGAGAAAAA	chrX:153109805	PTMA	4	0.000519076	0	0	0	0.321245	4.69525e-05	0.00591845	0.000359208
GTCGAGGAGAATGAGGAAAA	CTAGAGGAGGAAGAGGAAAA	chrX:93490959	PTMA	4	0.000519076	0	0	0	0.44367	4.46117e-05	0.0160217	0.000489003
GTCGAGGAGAATGAGGAAAA	TTAAAGGAGAATGAGGAGAA	chr17:32022971	PTMA	4	0.000519076	0	0	0	0.120564	0.00013792	0.0175405	0.000395203
GTCGAGGAGAATGAGGAAAA	CAGGAGGAGAAGGAGGAAAA	chr20:19412536	PTMA	4	0.000519076	0	0	0	0.493317	0.000101637	0.0254463	0.000305759
GTCGAGGAGAATGAGGAAAA	AAAGAGGAGAATGAGGATAA	chr10:119291821	PTMA	4	0.000259538	0	0	0	0.770331	0.000160893	0.0258982	0.000558824
GTCGAGGAGAATGAGGAAAA	GAGGAGGAGAAAGAGGTAAA	chr19:6429332	PTMA	4	0.000259538	0	0	0	0.283559	1.44794e-05	0.00246625	2.87881e-05
GTCGAGGAGAATGAGGAAAA	GTGGAGGAGGATGAGAAAAC	chr20:50700530	PTMA	4	0.000259538	0	0	0	0.0692084	7.3204e-06	0.00134925	4.6557e-05
GTCGAGGAGAATGAGGAAAA	GATGAGAAGAATGAGGAAGA	chr3:165439835	PTMA	4	0.000259538	0	0	0	0.272832	0.000113722	0.00797154	0.00020152
GTCGAGGAGAATGAGGAAAA	CATGAGAAGAATGAGAAAAA	chr1:41096799	PTMA	5	0.164547	0	0	0	0.3149	1.38101e-05	0.0150196	0.000136758
GTCGAGGAGAATGAGGAAAA	TGAGAGGAGAAAGAGAAAAA	chr12:31424114	PTMA	5	0.143525	0	0	0	0.266095	9.52292e-06	0.0135755	0.000100369
GTCGAGGAGAATGAGGAAAA	AGGGAAGAGAAAGAGGAAAA	chr1:111166467	PTMA	5	0.100182	0	0	0	0.354312	1.37657e-05	0.0117042	0.000100431
GTCGAGGAGAATGAGGAAAA	AAGGAGGAGAAAGAGGAAAG	chr4:20115462	PTMA	5	0.0565793	0	0	0	0.401733	5.54939e-06	0.0075021	0.0001527
GTCGAGGAGAATGAGGAAAA	CAGGAGGAGAATGAGAAGAA	chr1:27985454	PTMA	5	0.0516481	0	0	0	0.277736	6.66786e-06	0.00494896	5.68833e-05
GTCGAGGAGAATGAGGAAAA	CCTGAGGAGAATGAGAAGAA	chr3:102223652	PTMA	5	0.0454192	0	0	0	0.336203	7.5273e-06	0.00732588	6.68853e-05
GTCGAGGAGAATGAGGAAAA	CAGGAGGAGAAAGAGAAAAA	chr2:208236440	PTMA	5	0.0332209	0	0	0	0.317023	8.26156e-06	0.0104406	0.000106735
GTCGAGGAGAATGAGGAAAA	AAGGGGGAGAAAGAGGAAAA	chr5:21934753	PTMA	5	0.0264729	0	0	0	0.25941	4.881e-06	0.00964589	6.17145e-05
GTCGAGGAGAATGAGGAAAA	AGTGAGGAGAAAGAGGAAGA	chr6:13410817	PTMA	5	0.0199844	0	0	0	0.303986	1.17204e-05	0.00568871	7.95066e-05
GTCGAGGAGAATGAGGAAAA	AGAGAGGAGAAAGAGGAAGA	chr2:238694236	PTMA	5	0.0218012	0	0	0	0.335735	1.08942e-05	0.00521601	7.5247e-05
GTCGAGGAGAATGAGGAAAA	TGTGAGGAGAAAGAGGAAAG	chr18:74078648	PTMA	5	0.0176486	0	0	0	0.306241	6.26822e-06	0.00983299	8.52626e-05
GTCGAGGAGAATGAGGAAAA	AGGGAGGAGAAGAAGGAAAA	chr8:89071706	PTMA	5	0.0238775	0	0	0	0.331056	8.37434e-06	0.00756066	6.6446e-05
GTCGAGGAGAATGAGGAAAA	AAGGAGGAGAAAGAGGAAAG	chr7:103054825	PTMA	5	0.01687	0	0	0	0.401733	5.54939e-06	0.0075021	0.0001527
GTCGAGGAGAATGAGGAAAA	AAGGAGGAGAAAGAGAAAAA	chr22:22991275	PTMA	5	0.0192058	0	0	0	0.37703	9.04352e-06	0.0112961	0.000189931
GTCGAGGAGAATGAGGAAAA	AGAAAGGAGAATGAAGAAAA	chr6:28729397	PTMA	5	0.0158318	0	0	0	0.38192	2.83885e-05	0.0281108	0.000160101
GTCGAGGAGAATGAGGAAAA	TGTGAGGAGAAAGAAGAAAA	chr11:110578633	PTMA	5	0.010122	0	0	0	0.319824	9.27908e-06	0.0116082	9.88231e-05
GTCGAGGAGAATGAGGAAAA	TATTAGGAGAAAGAGGAAAA	chr4:158406504	PTMA	5	0.013496	0	0	0	0.225708	1.53075e-05	0.013088	4.52367e-05
GTCGAGGAGAATGAGGAAAA	TGTTAGGAGAATGAAGAAAA	chr12:107530079	PTMA	5	0.0114197	0	0	0	0.221069	2.21053e-05	0.0171078	4.06277e-05
GTCGAGGAGAATGAGGAAAA	CAGGAAGAGAATGAGGAAAG	chr11:121117573	PTMA	5	0.0127174	0	0	0	0.376408	1.36032e-05	0.00831674	6.05107e-05
GTCGAGGAGAATGAGGAAAA	AGAGAGGAAAAAGAGGAAAA	chr7:138453331	PTMA	5	0.0127174	0	0	0	0.169547	7.27454e-06	0.0161272	0.000201713
GTCGAGGAGAATGAGGAAAA	AAAGAGGAGAATGAGGAAGG	chr21:38795221	PTMA	5	0.0109006	0	0	0	0.32914	1.19915e-05	0.0032126	6.46321e-05
GTCGAGGAGAATGAGGAAAA	TCTAAGGAGAAAGAGGAAAA	chr4:159221593	PTMA	5	0.0106411	0	0	0	0.290617	2.15872e-05	0.0242064	0.000110512
GTCGAGGAGAATGAGGAAAA	AGTGAGGAGAAAGAGGGAAA	chr6:88322711	PTMA	5	0.00856475	0	0	0	0.254624	2.64453e-06	0.00513886	4.06241e-05
GTCGAGGAGAATGAGGAAAA	TGTTAGGAGAAAGAGGAAAA	chr20:10789674	PTMA	5	0.00856475	0	0	0	0.133799	1.46154e-05	0.0137973	3.37823e-05
GTCGAGGAGAATGAGGAAAA	AGAGAGGAGAAGGAGGAGAA	chr1:41888462	PTMA	5	0.00778614	0	0	0	0.226164	2.53523e-06	0.00345601	3.80121e-05
GTCGAGGAGAATGAGGAAAA	CAGGAGGGGAAAGAGGAAAA	chr19:12366479	PTMA	5	0.00700753	0	0	0	0.102193	1.04729e-05	0.00725584	5.9364e-05
GTCGAGGAGAATGAGGAAAA	AGAGAGGAGAAAGAGGAGAA	chr20:55957570	PTMA	5	0.00674799	0	0	0	0.311121	4.37401e-06	0.00643375	9.98934e-05
GTCGAGGAGAATGAGGAAAA	TGTGAGGAGTATAAGGAAAA	chr3:35326792	PTMA	5	0.00519076	0	0	0	0.116849	1.67789e-05	0.0163983	6.21574e-05
GTCGAGGAGAATGAGGAAAA	AAAGAGGAGAAAGAGGAGAA	chr18:62898018	PTMA	5	0.00570984	0	0	0	0.351885	4.55444e-06	0.00610298	0.000133764
GTCGAGGAGAATGAGGAAAA	AAGGAGGAGAAGGAGGAGAA	chr4:88719518	PTMA	5	0.00570984	0	0	0	0.173853	2.48568e-06	0.00267742	4.3936e-05
GTCGAGGAGAATGAGGAAAA	TGAGAGGAGAAAAAGGAAAA	chrX:25806484	PTMA	5	0.00519076	0	0	0	0.292195	1.65493e-05	0.0160455	0.000123564
GTCGAGGAGAATGAGGAAAA	ACAGAGGAGAAGAAGGAAAA	chr10:121694208	PTMA	5	0.00467168	0	0	0	0.448708	9.31841e-06	0.00973437	9.90156e-05
GTCGAGGAGAATGAGGAAAA	AAGGAGGAGAAGGAGAAAAA	chr7:143933116	PTMA	5	0.00467168	0	0	0	0.299248	5.1001e-06	0.00606788	7.22737e-05
GTCGAGGAGAATGAGGAAAA	CAGGAGGAGAAAGAGGAAGA	chr7:155087773	PTMA	5	0.00441215	0	0	0	0.261468	9.91972e-06	0.00373489	4.88766e-05
GTCGAGGAGAATGAGGAAAA	TGAAAGGAGAAAGAGGAAAA	chr20:34893184	PTMA	5	0.00415261	0	0	0	0.150385	1.89285e-05	0.0211078	8.13136e-05
GTCGAGGAGAATGAGGAAAA	AGGGAGGAGAGGGAGGAAAA	chr1:85309585	PTMA	5	0.00389307	0	0	0	0.177866	3.7873e-06	0.00423787	3.93239e-05
GTCGAGGAGAATGAGGAAAA	AAGGAGAAGAAAGAGGAAAA	chr7:24251938	PTMA	5	0.00285492	0	0	0	0.294502	7.47163e-06	0.0114292	0.000228803
GTCGAGGAGAATGAGGAAAA	CCAGAGGAGAAGGAGGAGAA	chr21:46414384	PTMA	5	0.0020763	0	0	0	0.277757	2.43558e-06	0.00335881	2.74768e-05
GTCGAGGAGAATGAGGAAAA	TGGGAAGAGAATGGGGAAAA	chr18:24596717	PTMA	5	0.0020763	0	0	0	0.274825	9.87294e-06	0.00740324	2.44571e-05
GTCGAGGAGAATGAGGAAAA	AAGGAGGAGAAAGAGGAAGA	chr1:33441531	PTMA	5	0.00181677	0	0	0	0.310315	1.06324e-05	0.00404091	8.69738e-05
GTCGAGGAGAATGAGGAAAA	GAGGAGGAGAAAGAGGAGGA	chr7:132563387	PTMA	5	0.00155723	0	0	0	0.0263506	1.71093e-06	0.000324816	7.65537e-06
GTCGAGGAGAATGAGGAAAA	TCGGAGGGGAAAGAGGAAAA	chr7:48476925	PTMA	5	0.00155723	0	0	0	0.066729	1.1416e-05	0.00810199	6.19788e-05
GTCGAGGAGAATGAGGAAAA	GGTGGGGAGAAAGAGAAAAA	chr7:15492786	PTMA	5	0.00181677	0	0	0	0.0684203	1.66723e-06	0.00367602	1.21384e-05
GTCGAGGAGAATGAGGAAAA	AAAGAGGAGAAAGAGGAACA	chr1:69596851	PTMA	5	0.00103815	0	0	0	0.227499	1.05837e-05	0.00459429	7.74981e-05
GTCGAGGAGAATGAGGAAAA	GGTGGGGAGAATGAGGAAGG	chr16:84618740	PTMA	5	0.00155723	0	0	0	0.0302208	2.11978e-06	0.0010098	4.21674e-06
GTCGAGGAGAATGAGGAAAA	AAGGAGGAGAAGGAGGAAGA	chr22:21003367	PTMA	5	0.00155723	0	0	0	0.202863	6.19099e-06	0.00217065	3.30958e-05
GTCGAGGAGAATGAGGAAAA	GGTGAGGAGAAAGAGAAAAG	chr17:64461015	PTMA	5	0.00155723	0	0	0	0.0870203	1.90305e-06	0.00181345	1.90503e-05
GTCGAGGAGAATGAGGAAAA	AATGAGGAGCAAGAGGAAAA	chr6:25815519	PTMA	5	0.00129769	0	0	0	0.0746452	3.06661e-06	0.0134523	0.000147053
GTCGAGGAGAATGAGGAAAA	AGTGAAGAGAATGAGAAAAA	chr7:70387134	PTMA	5	0.00129769	0	0	0	0.31552	2.84603e-05	0.0160656	0.000103123
GTCGAGGAGAATGAGGAAAA	TATTAGGAGAAGGAGGAAAA	chr4:158408520	PTMA	5	0.00129769	0	0	0	0.140811	8.58412e-06	0.00703045	1.72138e-05
GTCGAGGAGAATGAGGAAAA	AAGGAGGAGAAAGAGAAAAA	chr7:108432973	PTMA	5	0.00103815	0	0	0	0.37703	9.04352e-06	0.0112961	0.000189931
GTCGAGGAGAATGAGGAAAA	ACTGAGGAGAAAGAGGAGAA	chr10:132381769	PTMA	5	0.00103815	0	0	0	0.386359	4.83828e-06	0.00737822	0.000135763
GTCGAGGAGAATGAGGAAAA	ACAGAGGAGAGAGAGGAAAA	chr13:34217068	PTMA	5	0.00103815	0	0	0	0.442239	7.34529e-06	0.0101575	0.000153995
GTCGAGGAGAATGAGGAAAA	CCAGAGGAGAAGGAGGAAAC	chr1:33150117	PTMA	5	0.000778614	0	0	0	0.153843	1.74263e-06	0.00382387	2.27671e-05
GTCGAGGAGAATGAGGAAAA	GGTAAGGAGAAAGGGGAAAA	chr11:84095245	PTMA	5	0.000778614	0	0	0	0.113173	2.57544e-06	0.00357995	1.164e-05
GTCGAGGAGAATGAGGAAAA	AAAGAGGAGAAAGAGGAGAA	chr2:20379139	PTMA	5	0	0	0	0	0.351885	4.55444e-06	0.00610298	0.000133764
GTCGAGGAGAATGAGGAAAA	AGTGAAGAGAATGAGGAAGA	chr6:89951248	PTMA	5	0.000778614	0	0	0	0.208207	3.12532e-05	0.00734041	6.0314e-05
GTCGAGGAGAATGAGGAAAA	AAGGAGGAGGAAGAGGAAAA	chr7:142900112	PTMA	5	0.000778614	0	0	0	0.279725	4.92234e-06	0.00789064	0.000113603
GTCGAGGAGAATGAGGAAAA	TGTTAGGAGAATGAGGAAAC	chrX:24601192	PTMA	5	0.000778614	0	0	0	0.0636397	8.1046e-06	0.00811253	1.6254e-05
GTCGAGGAGAATGAGGAAAA	AGAGAGGAGAAAGAGAAAAA	chr1:66643080	PTMA	5	0	0	0	0	0.385741	9.39392e-06	0.014581	0.000164322
GTCGAGGAGAATGAGGAAAA	CAAGAGGAGAGAGAGGAAAA	chr2:115321627	PTMA	5	0.000778614	0	0	0	0.301406	6.82442e-06	0.00846935	9.00929e-05
GTCGAGGAGAATGAGGAAAA	ATGAAGGAGAAAGAGGAAAT	chr10:2939550	PTMA	5	0.000519076	0	0	0	0.0803568	4.33078e-06	0.00433027	7.41612e-05
GTCGAGGAGAATGAGGAAAA	AGAGAGGAGAAGGAGGATAA	chr10:58607493	PTMA	5	0.000519076	0	0	0	0.291522	2.43688e-06	0.00272428	2.17863e-05
GTCGAGGAGAATGAGGAAAA	TGGGAGGAGAAGGAGGAAGA	chr11:36376309	PTMA	5	0.000519076	0	0	0	0.102145	6.02368e-06	0.0021305	1.50964e-05
GTCGAGGAGAATGAGGAAAA	CAAAAGGAGAATGAGGAAAC	chr17:49225505	PTMA	5	0.000519076	0	0	0	0.106021	9.67938e-06	0.0116873	4.82e-05
GTCGAGGAGAATGAGGAAAA	AGGGAGGAGAATGAGGATGA	chr18:10889760	PTMA	5	0.000519076	0	0	0	0.233662	8.23365e-06	0.00146827	1.83005e-05
GTCGAGGAGAATGAGGAAAA	AGCAAGGAGAAAGAGGAAAG	chr3:128557772	PTMA	5	0.000519076	0	0	0	0.415012	5.7529e-06	0.00751922	0.000185477
GTCGAGGAGAATGAGGAAAA	AAAGAGAAGAATGAGGAAAG	chr3:179798170	PTMA	5	0.000519076	0	0	0	0.318598	8.31857e-06	0.0106692	0.000199646
GTCGAGGAGAATGAGGAAAA	AGGGAGGAGAATGAGGTGAA	chr3:24258124	PTMA	5	0.000519076	0	0	0	0.111422	1.8248e-06	0.00102672	7.23827e-06
GTCGAGGAGAATGAGGAAAA	CAGGAAGAGAATGAGGTAAA	chr5:68385100	PTMA	5	0.000519076	0	0	0	0.245218	5.53445e-06	0.00210954	6.67468e-06
GTCGAGGAGAATGAGGAAAA	AAAGAGGAGGAAGAGGAAAA	chr7:1526478	PTMA	5	0.000519076	0	0	0	0.290797	5.33803e-06	0.00966158	0.000131611
GTCGAGGAGAATGAGGAAAA	ATCAAGGAGAAGGAGAAAAG	chr22:31192641	PTMA	5	0.000259538	0	0	0	0.0425578	1.4028e-06	0.000921571	5.04887e-05
GTCGAGGAGAATGAGGAAAA	AAAGAGGAGCAAGAGGAAAA	chr1:66155277	PTMA	5	0.000259538	0	0	0	0.0905148	2.83323e-06	0.0123345	0.000139175
GTCGAGGAGAATGAGGAAAA	CATGTAGAGAATGAGGAAAA	chr11:130318956	PTMA	5	0.000259538	0	0	0	0.136128	9.51713e-06	0.00923507	1.40765e-05
GTCGAGGAGAATGAGGAAAA	CAAGAGAAGAATGAGGAAAG	chr18:30811124	PTMA	5	0.000259538	0	0	0	0.304547	7.58482e-06	0.00986121	0.000112195
GTCGAGGAGAATGAGGAAAA	TGAGAGGAGAATGAGAATAA	chr4:48796514	PTMA	5	0.000259538	0	0	0	0.25962	7.13261e-06	0.00507247	3.06576e-05
GTCGAGGAGAATGAGGAAAA	CACGAGGAGAAAGAGAAAAG	chr6:12673713	PTMA	5	0.000259538	0	0	0	0.298379	2.79694e-06	0.00292717	0.000118941
GTCGAGGAGAATGAGGAAAA	AGGGAGGGGGATGAGGAAAA	chr7:94503877	PTMA	5	0.000259538	0	0	0	0.136025	1.00981e-05	0.00613263	4.08488e-05
GTCGAGGAGAATGAGGAAAA	AGAGAGAAGAATGAGGAAAG	chrX:143499018	PTMA	5	0.000259538	0	0	0	0.307215	7.94662e-06	0.0112475	0.000149094
GTCGAGGAGAATGAGGAAAA	GGGAATGCTAATGAGGAAAA	chr9:96910199	PTMA	6	0.00596937	0.00729927	0.00261917	0.00440205	5.126e-05	2.79213e-07	0.000313511	1.73509e-07
GTCGAGGAGAATGAGGAAAA	AAAGAGGAGAAAGAGAAAAG	chr9:108272602	PTMA	6	0.00934337	0	0	0	0.0623355	2.92318e-07	0.00142311	1.65184e-05
GTCGAGGAGAATGAGGAAAA	CAGGAGGAGAAAGAGACAAA	chr4:77548211	PTMA	6	0.00519076	0	0	0	0.003319	7.77118e-08	0.000975585	3.60507e-06
GTCGAGGAGAATGAGGAAAA	AATAAGGAGAATGAGAAAAG	chr2:26512079	PTMA	6	0.00155723	0	0	0	0.11966	1.01662e-06	0.00323655	1.54756e-05
GTCGAGGAGAATGAGGAAAA	AGTGAGGAGGAAGAGGAGAA	chr1:155209712	PTMA	6	0.000519076	0	0	0	0.0152876	1.30393e-07	0.000829527	6.43951e-06
GTCGAGGAGAATGAGGAAAA	CATAAGGAGAATGAGAACAA	chr1:237282826	PTMA	6	0.000778614	0	0	0	0.0212091	5.62726e-07	0.00116034	3.18005e-06
GTCGAGGAGAATGAGGAAAA	AGGGAGGGGAAGGAGGATAA	chr16:18341220	PTMA	6	0.000778614	0	0	0	0.00878704	1.54752e-07	0.000326618	1.33156e-06
GTCGAGGAGAATGAGGAAAA	AGTGGGGAGAAAGAGAAAAA	chr1:30692932	PTMA	6	0.000778614	0	0	0	0.0693701	2.57902e-07	0.00296851	7.43304e-06
GCAGATCCTCATCACCGCGC	GCAGAACCGCATCACCGCGC	chr15:32314698	HCN2	2	0.165967	0.0612565	0.0894545	0.0419815	0.28199	0.0204601	0.152595	0.0319788
GCAGATCCTCATCACCGCGC	GCAGAACCGCATCACCGCGC	chr15:30223990	HCN2	2	0.113013	0.0157068	0.0421818	0.00419815	0.28199	0.0204601	0.152595	0.0319788
GCAGATCCTCATCACCGCGC	GCAGACTCTCATCACCGCTC	chr9:63160274	HCN2	3	0.150145	0.0157068	0.146182	0.00419815	0.355852	0.000635611	0.0334216	0.00444451
GCAGATCCTCATCACCGCGC	GCAGACTCTCATCACCGCTC	chr2:94618897	HCN2	3	0.0368098	0.00366492	0.0443636	0.000839631	0.355852	0.000635611	0.0334216	0.00444451
GCAGATCCTCATCACCGCGC	GCAGACTCTCATCACCGCTC	chr9:63300227	HCN2	3	0.039393	0.0026178	0.0341818	0.00167926	0.355852	0.000635611	0.0334216	0.00444451
GCAGATCCTCATCACCGCGC	GCAGACTCTCATCACCGCTC	chr9:65911627	HCN2	3	0.0129157	0.00104712	0.0101818	0	0.355852	0.000635611	0.0334216	0.00444451
GCAGATCCTCATCACCGCGC	GCAGACTCTCATCACCGCTC	chr9:40464689	HCN2	3	0.00129157	0	0.00218182	0	0.355852	0.000635611	0.0334216	0.00444451
GCAGATCCTCATCACCGCGC	AAAGATCCTCATCACCGCCC	chr19:12991491	HCN2	3	0.000968679	0	0	0	0.301173	0.00530209	0.145532	0.0138528
GCAGATCCTCATCACCGCGC	GCAGACTATCATCACCGCTC	chr14:27849168	HCN2	4	0.153697	0.0125654	0.132364	0	0.242251	2.93908e-05	0.00727828	0.000464625
GCAGATCCTCATCACCGCGC	GCAGATGCCCACCACCACGC	chr19:21070517	HCN2	4	0.0045205	0	0.00218182	0	0.055955	5.6078e-06	0.00580928	0.000716404
GCAGATCCTCATCACCGCGC	CCAGATCCACATCACCAAGC	chrX:94505843	HCN2	4	0.0106555	0	0	0	0.102442	3.332e-05	0.0124972	0.00171574
GCAGATCCTCATCACCGCGC	GCAGAACATCACCACCACGC	chr11:117458879	HCN2	4	0.0113013	0	0	0	0.203537	3.36127e-05	0.00815082	0.000585678
GCAGATCCTCATCACCGCGC	ACAGATGCTCACCACCACGC	chr10:130911421	HCN2	4	0.0048434	0	0	0	0.0788714	2.20847e-05	0.0152328	0.002435
GCAGATCCTCATCACCGCGC	ACAGACCCCCACCACCGCGC	chr19:52433522	HCN2	4	0.00161447	0	0	0	0.719998	0.000126142	0.0347493	0.00374625
GCAGATCCTCATCACCGCGC	GCAGAGCCCCACCACAGCGC	chr3:140933802	HCN2	4	0.000322893	0	0.00363636	0	0.0317621	1.8348e-05	0.00439951	0.00025076
GCAGATCCTCATCACCGCGC	ACAGATACTCACCACCACGC	chr13:18242232	HCN2	4	0	0	0.00145455	0	0.280823	3.36286e-05	0.0177478	0.0026843
GCAGATCCTCATCACCGCGC	ACAGACGCCCACCACCGCGC	chr5:69097271	HCN2	5	0.0284146	0.00628272	0	0.000839631	0.219755	1.44139e-06	0.00788433	0.000524558
GCAGATCCTCATCACCGCGC	ACAGACCCGCACCACCACGC	chr7:99560239	HCN2	5	0.0113013	0.00209424	0.0109091	0.0134341	0.132513	2.52355e-06	0.00502532	0.000236387
GCAGATCCTCATCACCGCGC	ACAGGTACTCACCACCACGC	chr22:20692917	HCN2	5	0.00678076	0	0	0	0.0679335	7.14881e-07	0.0034747	0.000120527
GCAGATCCTCATCACCGCGC	GCAGATGCCCACCACCAAGC	chr15:28877472	HCN2	5	0.00129157	0	0.000727273	0	0.00154737	1.60717e-07	0.00059041	6.01692e-05
GCAGATCCTCATCACCGCGC	ACAGACACCCACCACCGCGC	chr17:81881334	HCN2	5	0.00290604	0	0	0	0.343323	2.10763e-06	0.00918607	0.000578264
GCAGATCCTCATCACCGCGC	ACAGGTACACATCACCACGC	chr19:49093540	HCN2	5	0.00355182	0	0	0	0.0558397	6.21452e-07	0.00450999	0.00016502
GCAGATCCTCATCACCGCGC	GCAGACTCTCATCGCCACTC	chr9:43093041	HCN2	5	0.00129157	0	0	0	0.000996739	4.03496e-07	0.000139525	4.29216e-06
GCAGATCCTCATCACCGCGC	ACAGATGCTCACCACCACGG	chr10:112228898	HCN2	5	0.00129157	0	0	0	0.00279406	2.71149e-07	0.000864585	0.000106065
GCAGATCCTCATCACCGCGC	ACAGGTCCTCACCACCATGC	chr12:38167952	HCN2	5	0.000968679	0	0	0	0.150652	8.54334e-07	0.00153646	7.30748e-05
GCAGATCCTCATCACCGCGC	ACAGATGTTCACCACCACGC	chr15:23345235	HCN2	5	0.000645786	0	0	0	0.038356	1.26264e-06	0.00442346	0.000328851
GCAGATCCTCATCACCGCGC	GTAGATTCCCATCACCAAGC	chr17:47159881	HCN2	5	0.000645786	0	0	0	0.0312817	7.32186e-07	0.00147605	4.56685e-05
GCAGATCCTCATCACCGCGC	ACAGGTCCGCACCACCACGC	chr5:55887911	HCN2	5	0.000645786	0	0	0	0.0374748	9.84709e-07	0.00375656	0.000106721
GCAGATCCTCATCACCGCGC	ACAGACACCCACCACCGCGC	chr20:33285579	HCN2	5	0	0	0	0	0.343323	2.10763e-06	0.00918607	0.000578264
GCAGATCCTCATCACCGCGC	ACAGACCTGAACCACCGCGC	chr5:154856276	HCN2	6	0.00678076	0	0	0	0.00198385	1.58795e-07	0.000993516	2.09149e-05
GCAGATCCTCATCACCGCGC	ACAGACGCCCACCACCGTGC	chr5:90055256	HCN2	6	0.0045205	0	0	0.000839631	0.00667796	3.90194e-08	0.000922753	4.91517e-05
GCAGATCCTCATCACCGCGC	ACAGACGCCCACCACCGTGC	chr11:112277687	HCN2	6	0.00290604	0.00052356	0	0	0.00667796	3.90194e-08	0.000922753	4.91517e-05
GCAGATCCTCATCACCGCGC	ACAGACACCCACCACCACGC	chr9:133240280	HCN2	6	0.00516629	0	0	0	0.0564667	7.48687e-08	0.00155819	5.23533e-05
GCAGATCCTCATCACCGCGC	ACAGACCCACACCACCACAC	chr4:153003433	HCN2	6	0.00129157	0	0.00145455	0	0.0494032	2.7528e-07	0.000823775	5.16171e-05
GCAGATCCTCATCACCGCGC	ACAGACACACACCACCACGC	chr12:101422512	HCN2	6	0.00129157	0	0	0	0.0285382	7.86612e-08	0.00161083	6.2457e-05
GCAGATCCTCATCACCGCGC	ACAAATCCACACCACCATGC	chr10:29439456	HCN2	6	0.000645786	0	0	0	0.0287897	1.38651e-07	0.000642672	2.82552e-05
GCAGATCCTCATCACCGCGC	ACAGACACGCACCACCACGC	chr13:40788915	HCN2	6	0.000645786	0	0	0	0.00635803	5.32464e-08	0.00120319	3.30475e-05
GCAGATCCTCATCACCGCGC	ACAGATACCCACCACCACAC	chr13:25429231	HCN2	6	0.000322893	0	0	0	0.0271938	8.68988e-08	0.000613569	5.12284e-05
GGTGTTATCTCTGAAGCGCA	GTGGTTATCTCTGAAGCACA	chr3:68183902	CSF1	3	0.0396226	0	0	0	0.494804	0.0032037	0.023845	0.000651895
GGTGTTATCTCTGAAGCGCA	AGTGTTGTCTCTGAAGAGCA	chr16:31042502	CSF1	3	0.0220126	0	0	0	0.556453	0.000272305	0.0107803	0.00208302
GGTGTTATCTCTGAAGCGCA	AGTCCTATCTCTGAAGCCCA	chr7:43989251	CSF1	4	0.00503145	0	0	0	0.215521	3.99499e-05	0.00177542	3.89404e-05
GGTGTTATCTCTGAAGCGCA	AGTCCTATCTCTGAAGCCCA	chr7:102542665	CSF1	4	0.00251572	0	0	0	0.215521	3.99499e-05	0.00177542	3.89404e-05
GGACGTTCATGTATTTGCTT	AGATGTTCATGTATTTGCTT	chr12:54500702	CCDC111	2	0.00169109	0	0	0	0.292523	0.207755	0.0609104	0.0114344
GGACGTTCATGTATTTGCTT	ACACACTCATGTATTTGCTT	chr12:70307436	CCDC111	4	0.0011274	0	0	0	0.171691	0.000238076	0.000950403	1.25498e-05
GGAGCTGACCCAAGACGTTC	AGAGCTGACTGAAGACGTTC	chr5:122390428	CREB3L2	3	0.00687367	0	0.00325128	0	0.718992	0.000743245	0.00948211	0.00249441
GGAGCTGACCCAAGACGTTC	ACAACTGACCCAAGACGTGC	chr9:36143630	CREB3L2	4	0.00118511	0	0	0	0.398833	0.000363564	0.00733248	0.000192582
GAGTCACTTACATACAGCCG	GTGTCACTAACATACAGCCA	chr20:47984798	MEF2B	3	0.510906	0	0.0390071	0	0.684251	0.00276404	0.131521	0.0126646
GAGTCACTTACATACAGCCG	AAGGCACTAACATACAGCCT	chr15:90561461	MEF2B	4	0.00167785	0	0	0	0.470787	0.000104556	0.0394099	0.00265185
GAGTCACTTACATACAGCCG	ACATCACCTACATACAGCCA	chr1:154342469	MEF2B	5	0.697987	0.0146699	0.0390071	0	0.479759	4.92784e-05	0.0395267	0.000536388
GAGTCACTTACATACAGCCG	GCGCTCCTTACCTGCAGCCG	chr18:62325422	MEF2B	6	0.00167785	0	0	0	3.63588e-06	1.15972e-08	0.000175721	1.22734e-07
GTCCATCACATTTCAAATGG	GACCATCACATCTCAAAAGG	chr6:70667602	TMCO2	3	0.00293772	0	0	0	0.660106	0.00105531	0.0031319	0.000557511
GTCCATCACATTTCAAATGG	ACACATCACATTCCAAATGG	chr13:63934298	TMCO2	4	0.0152761	0	0	0	0.858246	0.000502233	0.00590238	0.000100361
GCTGTAAAAGACATCCCTGA	GCTGGAAAAGGCATCCCTGA	chr11:133063288	OXCT1	2	0.0963855	0	0.00412541	0	0.587105	0.00617974	0.115069	0.0152955
GCTGTAAAAGACATCCCTGA	TCTGTAAGAGACATCCCTGA	chr17:65894010	OXCT1	2	0	0	0	0	0.966561	0.150234	0.270524	0.0649145
GCTGTAAAAGACATCCCTGA	TCTGTAAAAGGCATCCCTGA	chr3:52624560	OXCT1	2	0.00463392	0	0	0	0.88122	0.0771664	0.26035	0.0858484
GCTGTAAAAGACATCCCTGA	GCAGTGAAAGACATCCCTGT	chr8:8563818	OXCT1	3	0.041937	0	0	0	0.593832	0.000844852	0.0286456	0.00116212
GCTGTAAAAGACATCCCTGA	GCTGTAGAAGACATCCCAGT	chr11:14182335	OXCT1	3	0.00764597	0	0	0	0.316913	9.47408e-05	0.00889489	0.00283766
GCTGTAAAAGACATCCCTGA	ATAGTAAAAGACATCCCTGT	chr19:1592539	OXCT1	4	0.00787766	0	0	0	0.726484	0.000251251	0.0703079	0.00129144
GGGTCTCCACCACTTCGTAA	GAGTCTCCACCATTTCATAA	chr16:29713006	AC114947.1	3	0.0323484	0	0	0	0.219927	0.00141403	0.0276554	0.00196408
GGCAGAGCTCACCTGTAGAT	CAAAGAGCTCACCTGTAGAT	chr1:4408639	HCRTR1	3	0.000403807	0	0	0	0.444476	0.0120583	0.195062	0.00419996
GGCAGAGCTCACCTGTAGAT	AGCAGAGCCCTACTGTAGAT	chr8:97032246	HCRTR1	4	5.76868e-05	0	0	0	0.247321	1.6884e-05	0.00534115	0.000679919
GGCAGAGCTCACCTGTAGAT	CACAGAGAACACCTGGAGAT	chr17:76226063	HCRTR1	5	0.000403807	0	0	0	0.113828	3.37719e-06	0.00329014	5.69571e-05
GGCAGAGCTCACCTGTAGAT	CACAGAGAACACCTGGAGAT	chr22:39522289	HCRTR1	5	0.000288434	0	0	0	0.113828	3.37719e-06	0.00329014	5.69571e-05
GGAGGCTTCACAGCGCCCTC	GGAGCCTTCACAGTGCCCTC	chr10:124613980	RP11-382A20.3	2	0.212802	0.0150762	0.0943396	0	0.537551	0.00455234	0.0491302	0.00350153
GGAGGCTTCACAGCGCCCTC	CCAGGCTCCACAGCGCCCTC	chr10:70537842	RP11-382A20.3	3	0.0730918	0.000513963	0.00838574	0	0.793106	0.0105559	0.0878625	0.00341694
GGAGGCTTCACAGCGCCCTC	AGAGGCTTCCCAGCACCCTC	chr16:84309340	RP11-382A20.3	3	0.0602485	0.0101079	0.0563043	0.0163344	0.57707	0.000549219	0.0239038	0.00555047
GGAGGCTTCACAGCGCCCTC	TCAGGCTTCACAGCGCCCCC	chr14:102524654	RP11-382A20.3	3	0.0484494	0	0.0032944	0	0.602501	0.00526406	0.033317	0.00223619
GGAGGCTTCACAGCGCCCTC	GCCGGCTTCACAGCGCCCCC	chr2:191245225	RP11-382A20.3	3	0.0123212	0	0.000299491	0	0.385539	0.00221874	0.0121111	0.0002362
GGAGGCTTCACAGCGCCCTC	AGAGACTTCACAGCACCCTC	chr2:192251123	RP11-382A20.3	3	0	0	0	0	0.630098	0.00237945	0.0498851	0.00760085
GGAGGCTTCACAGCGCCCTC	CATGGCTTCACAGTGCCCTC	chr20:41008317	RP11-382A20.3	4	0.0487627	0	0	0	0.405582	0.000181649	0.0322684	0.000212115
GGAGGCTTCACAGCGCCCTC	GGTGGCCCCACAGCACCCTC	chr4:26229442	RP11-382A20.3	4	0.0228673	0	0	0	0.481907	4.89051e-05	0.00374179	0.000110126
GGAGGCTTCACAGCGCCCTC	ATTGGCTTCACAGTGCCCTC	chrX:139949884	RP11-382A20.3	4	0.0239115	0.000171321	0	0	0.446388	0.0001837	0.0326294	0.000231433
GGAGGCTTCACAGCGCCCTC	GGGGGCTCCTCAGCCCCCTC	chr1:1490177	RP11-382A20.3	4	0.00417667	0	0.000898473	0	0.190907	1.44379e-05	0.000578859	8.51795e-06
GGAGGCTTCACAGCGCCCTC	GGAAGCAGCACAGCACCCTC	chr2:176135153	RP11-382A20.3	4	0.00542968	0	0	0	0.295719	3.14226e-05	0.00134911	9.27049e-05
GGAGGCTTCACAGCGCCCTC	AGAGGATGCACAGCACCCTC	chr9:80539236	RP11-382A20.3	4	0.0018795	0	0	0	0.416687	0.000104669	0.00503723	0.000407738
GGAGGCTTCACAGCGCCCTC	AGAAGCTGCACAGTGCCCTC	chr20:63160454	RP11-382A20.3	4	0.00104417	0	0	0	0.337727	9.41128e-05	0.00529271	0.00022215
GGAGGCTTCACAGCGCCCTC	ACAGTCTTCACAGCACCCTC	chr5:141668551	RP11-382A20.3	4	0.000626501	0	0	0	0.358591	4.52271e-05	0.0119679	0.000195575
GGAGGCTTCACAGCGCCCTC	AGTGGCTTCCCAGTGCCCTC	chr5:66209533	RP11-382A20.3	4	0.000522084	0	0	0	0.152493	2.1926e-05	0.007193	0.000123635
GGAGGCTTCACAGCGCCCTC	ATAGGCTCCACAGAACCCTC	chr2:169799386	RP11-382A20.3	5	0.00438551	0	0	0	0.294466	5.61375e-06	0.00100691	2.14717e-05
GGAGGCTTCACAGCGCCCTC	AAAGGCTCCCCAGTGCCCTC	chr20:40846370	RP11-382A20.3	5	0.000835335	0	0	0	0.0934984	2.47128e-06	0.00268224	5.04049e-05
GGAGGCTTCACAGCGCCCTC	GAGGCCCTCACAGCACCCTC	chr16:2828998	RP11-382A20.3	5	0.000730918	0	0	0	0.243323	1.55633e-06	0.00103017	3.70626e-06
GGAGGCTTCACAGCGCCCTC	AGACACTCCACAGCCCCCTC	chr18:10571777	RP11-382A20.3	5	0.000417667	0	0	0	0.256357	2.48913e-06	0.000428838	3.91376e-06
GGAGGCTTCACAGCGCCCTC	CCTGGCTCCCCAGTGCCCTC	chr19:47259308	RP11-382A20.3	6	0.00031325	0	0	0	0.0361829	1.96413e-07	0.000647703	5.7095e-07
GGAGGCTTCACAGCGCCCTC	CCCGGCTCCCCAGCGCCCCC	chr19:925801	RP11-382A20.3	6	0.00031325	0	0	0	0.0409503	4.26321e-07	0.000255407	5.06526e-07
GGAGGCTTCACAGCGCCCTC	CAGGGCTCCCCAGTGCCCTC	chr11:72678167	RP11-382A20.3	6	0.000208834	0	0	0	0.039035	2.32968e-07	0.000704758	1.40529e-06
GGAGGCTTCACAGCGCCCTC	CCTGGCTCCACTGCACCCTC	chr3:49706381	RP11-382A20.3	6	0.000208834	0	0	0	0.0503198	3.78076e-07	0.000280485	4.31299e-07
GGAGGCTTCACAGCGCCCTC	CATGGCTCCCCAGTGCCCTC	chr9:127868711	RP11-382A20.3	6	0.000104417	0	0	0	0.0315194	2.23238e-07	0.000797944	1.15686e-06
GAACTTACGCAGGAGATATT	GCATTTAGGCAGGAGATATT	chr8:42916049	CACNG3	3	0.00044964	0	0	0	0.288121	0.00231467	0.0456242	0.00104347
GAACTTACGCAGGAGATATT	CCCCTTACGCAGGGGATATT	chr3:72489097	CACNG3	4	0.00989209	0	0	0	0.491813	0.000106648	0.026545	0.000139627
GAGAATAAGATTCAGTTGCA	GAGAAAGAGTTTCAGTTGCA	chr22:43956592	FAM5C	3	0.00483384	0	0	0	0.165645	0.000252159	0.00644494	0.000621757
GAGAATAAGATTCAGTTGCA	AAGAATAAGAGTCAGTTGTA	chr5:91688081	FAM5C	3	0.00181269	0	0	0	0.235655	0.00122128	0.00256739	0.00083939
GCATGTCGACTTCTCCTCGG	TTATGTCTACTTCTCCTAGG	chr12:112318875	EEF2	4	0.00663645	0	0	0	0.246366	0.000148347	0.0189303	0.000638456
GCATGTCGACTTCTCCTCGG	AGATGCCGACCTCTCCTCGA	chr6:28225261	EEF2	5	0.144383	0.000243487	0.00498753	0	0.429655	1.42897e-05	0.0179694	0.000757007
GCATGTCGACTTCTCCTCGG	ACATGTGAACTACTCCTCAG	chr17:49326601	EEF2	5	0.00113305	0	0	0	0.0841801	1.64674e-06	0.00440846	0.000848202
GCATGTCGACTTCTCCTCGG	CTCTGCGGACTTCTCCTCGG	chr6:27251978	EEF2	5	0.000485594	0	0	0	0.145826	5.99795e-06	0.00791993	2.62196e-05
GCATGTCGACTTCTCCTCGG	GCACCCCGACGCCTCCTCGG	chr8:143977089	EEF2	5	0.000161865	0	0	0	0.00527755	7.72517e-07	0.00093889	6.19448e-06
GCATGTCGACTTCTCCTCGG	ACGTGCCGACCCCTCCTCTG	chr2:241767549	EEF2	6	0.00356102	0	0	0	0.0150841	6.10886e-07	0.00150182	2.11995e-05
GCATGTCGACTTCTCCTCGG	GCAGGACGGCCCCTCCCCGG	chr19:43533502	EEF2	6	0.000971188	0	0	0	0.00462446	3.33671e-08	0.000283249	3.22809e-06
GCATGTCGACTTCTCCTCGG	GCACGCCGGCGCCTCCCCGG	chr4:190203697	EEF2	6	0.000485594	0	0	0	3.28785e-05	2.37939e-08	9.67029e-05	9.55014e-07
GCATGTCGACTTCTCCTCGG	GCACGCCGGCACCTCCCCGG	chr22:50807161	EEF2	6	0.000323729	0	0	0	0.00118939	3.43229e-08	0.000192416	2.68248e-06
GCATGTCGACTTCTCCTCGG	ACAGGCCCATTTCTCCCCGG	chr17:75061968	EEF2	6	0.000323729	0	0	0	0.00131932	1.20377e-07	0.00118632	6.38986e-06
