# Supplementary material for: Guide-specific loss of efficiency and off-target reduction with Cas9 variants
Source: Nucleic Acids Res. 2023 Aug 24;51(18):9880–93. doi: 10.1093/nar/gkad702 (PMC10570041; doi:10.1093/nar/gkad702)
Supplement: gkad702_Supplemental_Files [file gkad702_supplemental_files.zip › TableS2(primer_NGS).xlsx]

## Sheet: Primers
Oligo name	Sequence (5'->3')
OuterF1	GGACCCAGAGAGGGCCTATT
OuterR1	AGTGGATCTCTGCTGTCCCT
Inner primer (InF1)	CAAGCAGAAGACGGCATACGAGATATCACGTTTCTTGGGTAGTTTGCAGTTTT
Inner primer (InF2)	CAAGCAGAAGACGGCATACGAGATCGATGTTTTCTTGGGTAGTTTGCAGTTTT
Inner primer (InF3)	CAAGCAGAAGACGGCATACGAGATTTAGGCTTTCTTGGGTAGTTTGCAGTTTT
Inner primer (InF4)	CAAGCAGAAGACGGCATACGAGATTGACCATTTCTTGGGTAGTTTGCAGTTTT
Inner primer (InF5)	CAAGCAGAAGACGGCATACGAGATACAGTGTTTCTTGGGTAGTTTGCAGTTTT
Inner primer (InF6)	CAAGCAGAAGACGGCATACGAGATGCCAATTTTCTTGGGTAGTTTGCAGTTTT
Inner primer (InF7)	CAAGCAGAAGACGGCATACGAGATCAGATCTTTCTTGGGTAGTTTGCAGTTTT
Inner primer (InF8)	CAAGCAGAAGACGGCATACGAGATACTTGATTTCTTGGGTAGTTTGCAGTTTT
Inner primer (InF9)	CAAGCAGAAGACGGCATACGAGATGATCAGTTTCTTGGGTAGTTTGCAGTTTT
Inner primer (InF20)	CAAGCAGAAGACGGCATACGAGATGTGGCCTTTCTTGGGTAGTTTGCAGTTTT
Inner primer (InF21)	CAAGCAGAAGACGGCATACGAGATGTTTCGTTTCTTGGGTAGTTTGCAGTTTT
Inner primer (InF22)	CAAGCAGAAGACGGCATACGAGATCGTACGTTTCTTGGGTAGTTTGCAGTTTT
Inner primer (InF23)	CAAGCAGAAGACGGCATACGAGATGAGTGGTTTCTTGGGTAGTTTGCAGTTTT
Inner primer (InF24)	CAAGCAGAAGACGGCATACGAGATGGTAGCTTTCTTGGGTAGTTTGCAGTTTT
Inner primer (InF27)	CAAGCAGAAGACGGCATACGAGATATTCCTTTTCTTGGGTAGTTTGCAGTTTT
Inner primer (In28)	CAAGCAGAAGACGGCATACGAGATCAAAAGTTTCTTGGGTAGTTTGCAGTTTT
Inner primer (In29)	CAAGCAGAAGACGGCATACGAGATCAACTATTTCTTGGGTAGTTTGCAGTTTT
Inner primer (In30)	CAAGCAGAAGACGGCATACGAGATCACCGGTTTCTTGGGTAGTTTGCAGTTTT
Inner Primer R (InR)	AATGATACGGCGACCACCGAGATCTACACCGACTCGGTGCCACTTTT
sequencing primer seqP	CGGTGCCACTTTTTCAAGTTGATAACGGACTAGCCTTATTTTAACTTGCTATTTCTAGCTCTAAAAC
Indexing primer IndexP	TTTCAAGTTACGGTAAGCATATGATAGTCCATTTTAAAACATAATTTTAAAACTGCAAACTACCCAAGAAA
	Outer primers are used for 1st round PCR; Inner primer paired with InR for 2nd round PCR; red indicate index sequence
