# Supplementary material for: Guide-specific loss of efficiency and off-target reduction with Cas9 variants
Source: Nucleic Acids Res. 2023 Aug 24;51(18):9880–93. doi: 10.1093/nar/gkad702 (PMC10570041; doi:10.1093/nar/gkad702)
Supplement: gkad702_Supplemental_Files [file gkad702_supplemental_files.zip › TableS3(DLD1_EpiC_Readcounts).xlsx]

## Sheet: Sheet1
sgRNA	Gene	Category	Plasmid	WTD23R1	WTD23R2	WTD23R3	HiFiD23R1	HiFiD23R2	HiFiD23R3	LZ3D23R1	LZ3D23R2	LZ3D23R3
AAAAGGCAGCCTGGTAGAC	AAVS1	Nonessential	2570	961	1026	889	820	918	682	727	825	726
AAAGTCCAGGACCGGCTGG	AAVS1	Nonessential	2700	883	802	899	1110	613	835	741	1091	799
AACCTTAGAGGTTCTGGCA	AAVS1	Nonessential	2064	668	667	683	635	496	617	513	505	333
AAGAAACGAGAGATGGCAC	AAVS1	Nonessential	959	312	193	200	240	193	238	208	202	181
AAGCAGGACCTGCCTGGGA	AAVS1	Nonessential	1761	359	240	197	587	550	441	368	344	202
AAGCATCGCCCCCCTGCTG	AAVS1	Nonessential	6458	1504	1681	1519	1855	1607	1479	1565	1824	1410
AAGCCCAGAGCAGGGCCTT	AAVS1	Nonessential	3451	1032	1123	1006	985	1078	1197	1223	1061	1204
AAGCCCAGGAGAGGCGCTC	AAVS1	Nonessential	1847	647	476	454	532	489	448	446	388	276
AATATGTCCCAGATAGCAC	AAVS1	Nonessential	1726	427	437	407	411	428	501	555	525	515
AATGCAGGTCAGAGAAAGC	AAVS1	Nonessential	1834	479	543	409	280	486	405	299	291	481
AATTGCCTTAGTGGCTAGG	AAVS1	Nonessential	3745	815	1520	1464	1140	962	1188	1446	1076	936
ACAAAGGGAGTTTTCCACA	AAVS1	Nonessential	2156	630	829	764	736	1005	777	395	624	526
ACAGAAAAGCCCCATCCTT	AAVS1	Nonessential	6616	2536	2090	1985	1809	1862	1852	2066	1985	1978
ACCTGGCCCCGGGAGACGC	AAVS1	Nonessential	2876	603	881	706	529	480	642	638	445	576
ACGCAAGGGAGACATCCGT	AAVS1	Nonessential	3247	842	823	923	863	723	1022	882	655	901
ACTAAGGCAATTGGGGTGC	AAVS1	Nonessential	3103	640	951	915	789	820	606	579	1084	664
ACTTGGGAACAGCCACAGC	AAVS1	Nonessential	3271	467	519	548	731	791	697	560	1039	682
AGAAAAACGGTGATGATGC	AAVS1	Nonessential	2634	459	524	502	791	520	738	716	626	573
AGAAGACTAGCTGAGCTCT	AAVS1	Nonessential	969	278	166	277	299	351	258	201	203	248
AGAGGTGACCCGAATCCAC	AAVS1	Nonessential	3046	778	875	1012	916	760	807	673	676	1105
AGATGGCACAGGCCCCAGA	AAVS1	Nonessential	3142	1032	1054	924	1016	1139	685	794	740	846
AGCACAGACTAGAGAGGTA	AAVS1	Nonessential	1469	245	121	289	270	196	230	333	255	383
AGCACAGGCTGCCAAAGCC	AAVS1	Nonessential	2109	1043	689	720	765	826	704	808	542	513
AGCATGTTTGCTGCCTCCA	AAVS1	Nonessential	7243	2813	2717	2509	2211	2967	2615	2273	2959	2556
AGCCCAGGGCCAGGAACGA	AAVS1	Nonessential	2080	708	471	457	662	436	583	849	567	769
AGCCCAGGGCCAGTTGAAG	AAVS1	Nonessential	2926	1042	707	879	928	845	967	793	698	1158
AGCCGCTTCAACTGGCCCT	AAVS1	Nonessential	6739	2445	1746	2329	2197	2192	1765	2161	2321	1731
AGCGGCTCCAATTCGGAAG	AAVS1	Nonessential	1928	456	588	545	364	378	522	470	456	471
AGCTGAGCTCTCGGACCCC	AAVS1	Nonessential	2767	731	847	821	779	747	826	651	883	688
AGGAACCCCTGTAGGGAAG	AAVS1	Nonessential	1744	552	569	563	719	651	500	662	432	403
AGGCCCCAGGCCACCTACT	AAVS1	Nonessential	4041	1305	1684	1446	1366	1391	1462	1620	1142	1290
AGGGAAGGAGACAAAGTCC	AAVS1	Nonessential	929	154	119	208	408	212	374	259	253	157
AGGGGCTCAACATCGGAAG	AAVS1	Nonessential	1379	469	360	472	371	451	457	315	259	636
AGTAGAGCTCAAAGTGGTC	AAVS1	Nonessential	2259	615	611	773	649	729	600	500	622	465
AGTAGAGGCGGCCACGACC	AAVS1	Nonessential	2794	587	522	720	683	701	609	502	627	620
AGTCTTCTTCCTCCAACCC	AAVS1	Nonessential	4793	1136	1143	1126	1195	1299	1552	1188	1140	1086
AGTGACAATGGCCAGGGCC	AAVS1	Nonessential	1806	501	440	512	635	500	468	497	566	424
AGTGCCCTTGCTGTGCCGC	AAVS1	Nonessential	3945	1225	1197	1421	764	1003	1110	882	913	1080
AGTGGTTGATAAACCCACG	AAVS1	Nonessential	960	371	246	273	336	214	178	175	159	294
AGTTAAAGCGACTCCAATG	AAVS1	Nonessential	3357	337	320	262	240	242	340	254	182	195
AGTTCCTGGCGGCCTGTGC	AAVS1	Nonessential	7509	1867	1747	1913	2080	1825	1945	1631	2009	1540
AGTTGAAGCGGCTCCAATT	AAVS1	Nonessential	3625	957	1024	739	874	793	1135	849	1132	992
ATAAGGTGGTCCCAGCTCG	AAVS1	Nonessential	2325	577	527	542	593	634	562	305	557	629
ATATAAGGTGGTCCCAGCT	AAVS1	Nonessential	3261	1269	998	943	892	904	831	785	645	991
ATCAACCACTTGGTGAGGC	AAVS1	Nonessential	1827	786	507	678	483	579	666	397	466	395
ATCAGTGAAACGCACCAGA	AAVS1	Nonessential	2181	651	789	714	797	567	803	649	750	750
ATCCACCCAAAAGGCAGCC	AAVS1	Nonessential	2139	716	705	725	874	707	812	616	925	594
ATCGGGGCACAGCGACTCC	AAVS1	Nonessential	4506	896	1376	1207	932	993	1202	690	764	871
ATCTGCCTAACAGGAGGTG	AAVS1	Nonessential	1598	612	507	444	519	539	371	499	689	534
ATGATGCAGGCCTACAAGA	AAVS1	Nonessential	2665	535	483	651	774	714	737	683	570	629
ATGGTTGGTCACTGTCTCT	AAVS1	Nonessential	7615	2033	1774	2009	2143	2056	1981	2111	1658	1832
ATTCCCTTCTCAGGTTACG	AAVS1	Nonessential	3647	1325	1221	1254	1491	1093	1625	1408	1566	912
CAAACATGCTGTCCTGAAG	AAVS1	Nonessential	3903	1703	1132	1135	1122	1049	1328	1181	1503	1395
CAACACAGCAGAGAGCAAG	AAVS1	Nonessential	2318	576	912	671	606	513	720	578	541	572
CAACTGTGGGGTGACTGCT	AAVS1	Nonessential	3861	1424	1052	1211	1068	1260	1292	1244	1449	1103
CAAGCAGTCACCCCACAGT	AAVS1	Nonessential	5358	697	810	797	1191	1175	1532	1103	1822	1642
CAAGGAGAGAGATGGCTCC	AAVS1	Nonessential	2202	543	862	765	609	572	563	652	474	510
CAAGGGCCACTTCTGCTAA	AAVS1	Nonessential	3498	1501	863	791	1251	1134	1234	847	867	1018
CAATATCAGGAGACTAGGA	AAVS1	Nonessential	2995	887	1003	951	779	866	868	1119	808	911
CACAGACTAGAGAGGTAAG	AAVS1	Nonessential	1567	407	342	368	496	721	625	411	440	485
CACAGGCCCCAGAAGGAGA	AAVS1	Nonessential	1955	636	543	493	525	535	523	547	738	520
CACCCTCTGCTGCGCCACC	AAVS1	Nonessential	6581	1921	2191	2356	1860	1553	1760	1522	2096	1436
CACCGCCCCAAGGATCTCC	AAVS1	Nonessential	5749	1893	1536	1555	1820	1943	1615	1563	1339	1115
CACGACCTGGTGAACACCT	AAVS1	Nonessential	3759	1247	1156	1083	946	998	932	966	887	945
CAGAAAGCGGCACAGGCCC	AAVS1	Nonessential	3013	812	920	701	708	808	737	560	743	1025
CAGACTGAGCTATGGGAGC	AAVS1	Nonessential	1634	441	207	292	429	420	187	416	460	391
CAGAGCCAGGAACCCCTGT	AAVS1	Nonessential	3152	260	152	300	784	835	586	823	953	988
CAGAGTGGTCAGCACAGAG	AAVS1	Nonessential	2619	996	785	559	862	686	942	545	925	699
CAGCCCACCCCAATGCTCC	AAVS1	Nonessential	2678	873	850	842	1012	929	754	900	569	609
CAGCCCCAGGTGGAGAAAC	AAVS1	Nonessential	2111	537	551	492	858	793	671	279	685	349
CAGCTCCCATAGCTCAGTC	AAVS1	Nonessential	2574	727	893	844	576	833	577	599	675	517
CAGGCCGCCAGGAACTCGG	AAVS1	Nonessential	1391	395	351	346	191	449	450	416	300	418
CAGGGTGGCCACTGAGAAC	AAVS1	Nonessential	2625	415	329	529	650	579	444	582	707	667
CAGGTCAGCGCCCCCCGCC	AAVS1	Nonessential	5369	1607	1619	1577	1676	1539	1594	1606	1661	1472
CAGTCTGAAGAGCAGAGCC	AAVS1	Nonessential	2707	942	928	528	504	937	861	934	698	1099
CAGTGGAAATCGCCAGATG	AAVS1	Nonessential	4473	1346	1135	1294	1043	1119	1111	1302	880	805
CATCAGACGCGCCTCGTCC	AAVS1	Nonessential	2883	710	707	636	769	610	617	509	722	564
CATCCTAAGAAACGAGAGA	AAVS1	Nonessential	2040	666	438	375	813	506	547	624	596	603
CATCGTAAGCAAACCTTAG	AAVS1	Nonessential	2452	780	755	811	981	789	904	522	724	738
CATCTCTCGTTTCTTAGGA	AAVS1	Nonessential	4960	1882	1426	1526	1781	1820	1668	1317	1315	1673
CATGCCGTCTTCACTCGCT	AAVS1	Nonessential	6481	1771	2081	1894	2025	1973	1877	1651	2125	1572
CATTAGCAGAAGTGGCCCT	AAVS1	Nonessential	4697	999	933	1242	1168	960	953	958	681	964
CCAGCCGTAGAGGTGACCC	AAVS1	Nonessential	3441	912	1171	1252	876	827	911	866	893	820
CCAGCGAGTGAAGACGGCA	AAVS1	Nonessential	1919	459	476	465	639	684	700	321	583	765
CCAGGAACCCCTGTAGGGA	AAVS1	Nonessential	1841	463	559	486	625	568	552	333	560	612
CCAGGCCAAGTAGGTGGCC	AAVS1	Nonessential	2492	805	870	824	747	990	846	617	950	597
CCAGGCCACCTACTTGGCC	AAVS1	Nonessential	5175	1735	1665	1537	1746	1541	1545	1484	1352	1642
CCCAAATGAAAGGAGTGAG	AAVS1	Nonessential	1171	358	624	475	330	352	237	437	547	236
CCCAACCCCCTAGCCACTA	AAVS1	Nonessential	3472	1589	1324	1259	1156	1275	1493	1109	1063	1433
CCCACTGTTTCCCCTTCCC	AAVS1	Nonessential	7447	2340	1936	2258	2093	2225	2427	1644	2405	1913
CCCAGGGCCAGGAACGACG	AAVS1	Nonessential	1300	305	438	428	304	515	370	342	321	313
CCCAGGTGGAGAAACTGGC	AAVS1	Nonessential	2868	796	769	616	941	777	996	595	728	1015
CCCCACAGTGGGGCCACTA	AAVS1	Nonessential	3382	1531	921	1213	887	977	1162	1150	1046	1280
CCCCCCGCCCGGCGTCTCC	AAVS1	Nonessential	6401	1731	1681	1604	1566	1889	2110	1537	1910	1599
CCCCGCCCGGCGTCTCCCG	AAVS1	Nonessential	6907	1741	2221	2033	1959	2181	2060	1768	1534	1758
CCCCGTCGTTCCTGGCCCT	AAVS1	Nonessential	8658	2109	2213	2297	2086	2115	2141	1843	2077	1978
CCCGGAGAGGACCCAGACA	AAVS1	Nonessential	3350	690	415	639	1046	1010	1050	1023	776	892
CCCGGAGGAGGCCCTCATC	AAVS1	Nonessential	5430	1461	1395	1587	1675	1489	1559	1295	1446	1654
CCCGGCGTCTCCCGGGGCC	AAVS1	Nonessential	3643	884	875	1124	1032	1022	1050	1246	957	916
CCCTAGCCACTAAGGCAAT	AAVS1	Nonessential	4431	1821	1518	1421	1597	1473	1556	1241	1047	1380
CCCTAGTGGCCCCACTGTG	AAVS1	Nonessential	5586	1813	1558	1729	1384	2162	1978	2018	1988	1710
CCCTCTGCTGCGCCACCTG	AAVS1	Nonessential	10719	3105	3335	3022	3221	3156	2852	2611	3237	2789
CCCTGGAAGATGCCATGAC	AAVS1	Nonessential	5365	2042	1616	2086	1370	1483	1575	1757	1866	1525
CCGAATCCACAGGAGAACG	AAVS1	Nonessential	3048	1000	929	1054	705	811	726	579	546	811
CCGCCCGCCCGCGCCGTGC	AAVS1	Nonessential	4226	704	821	825	826	600	597	678	892	624
CCGCTCAGAGGACATCACG	AAVS1	Nonessential	2616	532	607	629	783	575	444	557	661	698
CCGTGTCTGGGTCCTCTCC	AAVS1	Nonessential	7598	2358	2512	1974	1718	2125	2057	1640	1775	1605
CCTGCATCCTTCTCCAGGC	AAVS1	Nonessential	3662	1066	789	972	1363	1039	1031	1428	1081	831
CCTGCCTGGAGAAGGATGC	AAVS1	Nonessential	2084	818	618	664	722	455	574	697	654	647
CCTGGGTCACCTCTACGGC	AAVS1	Nonessential	2419	850	809	898	559	652	758	504	769	494
CCTTTTCCTTCTCCTTCTG	AAVS1	Nonessential	13556	3889	4481	4570	4827	4760	4375	4409	4632	4555
CGACCTGCCCAGCACACCC	AAVS1	Nonessential	3808	1281	1269	1127	1061	973	1312	1125	995	957
CGAGAAACACAGCCCCAGG	AAVS1	Nonessential	947	304	240	201	344	234	309	264	236	245
CGATTTCCACTGGGCGCCT	AAVS1	Nonessential	6868	1831	1770	1846	1658	1923	2065	1809	1774	1570
CGCCGAGAAGGAAGTGCTC	AAVS1	Nonessential	1498	667	639	466	478	277	306	186	132	376
CGCGCCGCCGAGTTCCTGG	AAVS1	Nonessential	5224	820	987	974	1186	873	1291	926	1014	976
CGCTCTCCGGGGCCAGGCT	AAVS1	Nonessential	2043	745	528	548	442	651	475	589	610	686
CGGAGAGGACCCAGACACG	AAVS1	Nonessential	2312	285	219	281	557	545	643	258	444	621
CGGATCGAGACTGGCAACG	AAVS1	Nonessential	3508	703	1146	1078	784	772	1128	740	658	885
CGGCCAGTTTCTCCACCTG	AAVS1	Nonessential	6280	1650	1480	1515	1763	1367	1684	1576	1911	1401
CGGCCCTGGGAATATAAGG	AAVS1	Nonessential	2703	486	650	552	683	615	823	504	638	724
CGGCTCCAATTCGGAAGTG	AAVS1	Nonessential	1846	390	455	499	473	512	504	589	345	513
CGTGGGTTTATCAACCACT	AAVS1	Nonessential	5039	1454	1375	1467	1534	1473	1577	1407	1196	1529
CTAGCCACTAAGGCAATTG	AAVS1	Nonessential	2086	873	762	586	624	639	600	607	466	668
CTAGGTGTTCACCAGGTCG	AAVS1	Nonessential	6855	1724	1490	1694	1753	1908	1892	1726	1512	1837
CTCAAAGTGGTCCGGACTC	AAVS1	Nonessential	3392	985	728	791	868	1056	742	801	1008	853
CTCCAATGCGGAAGAGAGT	AAVS1	Nonessential	1475	523	300	351	532	417	339	430	228	561
CTCCAATTCGGAAGTGGGG	AAVS1	Nonessential	2076	538	423	549	679	537	630	777	615	524
CTCCTTGCCAGAACCTCTA	AAVS1	Nonessential	3998	1731	1355	1564	1355	1334	1131	1395	1041	1258
CTCGGGGACACAGGATCCC	AAVS1	Nonessential	3106	819	751	741	878	760	670	640	646	897
CTCTAAGGTTTGCTTACGA	AAVS1	Nonessential	2299	731	801	632	584	439	465	887	713	720
CTCTTCCAGCCCCCTGTCA	AAVS1	Nonessential	8159	2981	2782	2418	2639	2636	2668	2587	3113	2719
CTCTTCGGGGTATCCCAGG	AAVS1	Nonessential	4498	1552	1449	1411	1400	1305	1299	1280	1464	1674
CTGATACCGTCGGCGTTGG	AAVS1	Nonessential	2708	686	792	772	708	645	609	579	535	585
CTGCCAAGCTCTCCCTCCC	AAVS1	Nonessential	9513	2690	2320	2194	2703	2422	2901	2702	3406	2894
CTGGAAGATGCCATGACAG	AAVS1	Nonessential	3109	1073	1167	1124	924	737	801	965	1041	911
CTGGCCCCCCACCGCCCCA	AAVS1	Nonessential	5816	1580	1899	1777	1498	2112	1914	1849	1378	1859
CTGGCTTCTGCGCCGCCTC	AAVS1	Nonessential	7238	1960	2019	1853	1693	1955	2115	1763	1796	1479
CTGTCATGGCATCTTCCAG	AAVS1	Nonessential	5752	1425	1401	1725	1516	1788	1640	1760	1207	1668
CTGTTTCCCCTTCCCAGGC	AAVS1	Nonessential	6617	1888	1451	1672	1748	1377	1664	1814	1331	1571
CTTCCCCTGCATCCCCCAG	AAVS1	Nonessential	6339	1672	2141	2292	2230	1665	1900	1792	2279	2095
CTTCCTTACACTTCCCAAG	AAVS1	Nonessential	4226	1198	1301	1000	1260	1187	1345	725	1027	1115
CTTTAACTGGCCCTGGCTT	AAVS1	Nonessential	3099	796	983	828	707	944	987	1096	792	704
GAACCAGAGCCACATTAAC	AAVS1	Nonessential	3293	830	1408	1027	931	1277	1217	913	1119	824
GAAGCCTGAGCGCCTCTCC	AAVS1	Nonessential	5969	1593	1612	1810	1601	1459	1566	1339	1143	1183
GAATCTGCCTAACAGGAGG	AAVS1	Nonessential	1752	589	584	652	480	516	674	505	750	560
GAATTGGAGCCGCTTCAAC	AAVS1	Nonessential	3827	1223	1453	1072	1202	1000	1335	1473	1296	977
GACAAAGTCCAGGACCGGC	AAVS1	Nonessential	1343	438	304	427	460	434	473	301	542	381
GACCACCCCACTTCCGAAT	AAVS1	Nonessential	13992	4892	4038	3952	4380	4053	3828	3709	4483	4120
GACCCAATATCAGGAGACT	AAVS1	Nonessential	3577	1089	815	786	1112	885	1011	789	945	869
GACCTACTCTCTTCCGCAT	AAVS1	Nonessential	10242	2486	2639	2516	2777	2720	3021	2799	2559	2614
GACCTGCATTCTCTCCCCT	AAVS1	Nonessential	10796	2765	3245	3139	3442	3273	3647	2806	2897	2865
GACGTCACGGCGCTGCCCC	AAVS1	Nonessential	5819	1898	2103	1922	1896	2324	2075	1882	1600	1751
GACTCCTGGAAGTGGCCAA	AAVS1	Nonessential	1951	575	421	545	539	652	475	343	492	260
GACTTCCCAGTGTGCATCG	AAVS1	Nonessential	6761	2152	1978	1820	1875	1724	2058	1587	1561	1530
GAGAGATGGCTCCAGGAAA	AAVS1	Nonessential	1845	464	453	510	498	529	442	446	520	444
GAGATGGCTCCAGGAAATG	AAVS1	Nonessential	3258	822	677	856	731	701	1093	876	770	628
GAGCCACATTAACCGGCCC	AAVS1	Nonessential	3056	1007	869	895	664	715	988	740	856	785
GAGCCCCTCCAGCCGGTCC	AAVS1	Nonessential	4070	966	1527	1169	914	1150	766	996	870	853
GAGCGCGCCGCCGAGTTCC	AAVS1	Nonessential	2877	497	613	698	638	732	599	478	514	395
GAGCTAGCACAGACTAGAG	AAVS1	Nonessential	2090	610	525	538	738	554	544	631	488	700
GAGGAGGGATTCCCTTCTC	AAVS1	Nonessential	3357	1196	1207	1503	1124	934	919	1208	1299	1026
GAGTCGCTTTAACTGGCCC	AAVS1	Nonessential	3753	944	1189	1201	828	584	1039	857	901	848
GAGTTCCGGCGGCACAGCA	AAVS1	Nonessential	4023	1374	1409	1204	1092	1138	1425	1179	1245	805
GATAGACCAGACTGAGCTA	AAVS1	Nonessential	3034	776	784	903	928	746	686	887	818	680
GATCCTGTGTCCCCGAGCT	AAVS1	Nonessential	4070	1505	1102	1083	1031	1047	1301	1327	1178	1362
GATGCAGGCCTACAAGAAG	AAVS1	Nonessential	2014	608	501	630	494	505	630	294	417	722
GATGTTGAGCCCCTCCAGC	AAVS1	Nonessential	4958	636	547	471	1318	1276	1437	1027	1307	1288
GCACAGAGTGGCTAAGCCC	AAVS1	Nonessential	3257	505	607	603	836	836	619	601	624	613
GCACAGCGACTCCTGGAAG	AAVS1	Nonessential	1588	423	258	370	285	397	380	276	270	496
GCACAGGCCGCCAGGAACT	AAVS1	Nonessential	2770	673	1036	1061	768	925	641	602	559	574
GCAGCTCCGAGGCGCCCAG	AAVS1	Nonessential	1647	505	363	553	650	497	638	378	561	398
GCAGGGTCCCGCTTCCCTA	AAVS1	Nonessential	6312	1690	1806	1910	1639	2184	1936	1857	1802	1479
GCAGTCACCCCACAGTTGG	AAVS1	Nonessential	4660	1427	1003	1127	1343	1356	1284	1294	1448	1288
GCATAGGGTGGCAAAGCCC	AAVS1	Nonessential	2528	182	189	151	334	356	606	450	484	408
GCCAGATGAGGGCCTCCTC	AAVS1	Nonessential	3209	1192	949	1096	1192	772	1222	915	1010	1238
GCCCGGCGTGCTGACGTCA	AAVS1	Nonessential	3494	1300	975	1343	1138	1062	1253	1051	1083	948
GCCGCCCGCACAGGCCGCC	AAVS1	Nonessential	2735	840	601	772	517	884	585	927	1382	747
GCCGTCTCTCTCCTGAGTC	AAVS1	Nonessential	8339	2462	2243	2250	2481	2357	2655	2456	2968	2240
GCCGTGACGTCAGCACGCC	AAVS1	Nonessential	3507	1281	1364	1318	1414	1008	1249	1132	1186	1259
GCCTCTCCTGGGCTTGCCA	AAVS1	Nonessential	5765	2061	2269	1873	2102	2002	2069	1873	2003	1938
GCGCAAAGTGACAATGGCC	AAVS1	Nonessential	2216	569	747	595	549	478	478	512	457	549
GCGCTGATACCGTCGGCGT	AAVS1	Nonessential	2185	563	556	385	686	687	709	292	589	503
GCGGATCCTCCCCGTGTCT	AAVS1	Nonessential	5598	1948	1573	1726	1642	1826	1693	1499	1568	2002
GCGGCACAGCAAGGGCACT	AAVS1	Nonessential	6123	1860	1346	1382	1843	1410	1512	1328	1638	1411
GCTCCGGAAAGAGCATCCT	AAVS1	Nonessential	3437	709	968	1161	879	1194	968	702	916	811
GCTCGCTCGCTCGCTGGGC	AAVS1	Nonessential	2056	660	387	572	479	619	684	305	674	499
GCTGTCCTGAAGTGGACAT	AAVS1	Nonessential	5125	1281	1332	1450	1795	1498	1401	1257	1792	1476
GCTGTGCCCCGATGCACAC	AAVS1	Nonessential	3374	832	784	1082	888	1095	1432	826	1123	1166
GCTTACGATGGAGCCAGAG	AAVS1	Nonessential	2265	945	863	802	606	683	811	711	581	509
GCTTGGCAAACTCACTCTT	AAVS1	Nonessential	6738	2280	2439	2169	2111	1925	2483	2017	2431	2324
GCTTTCTGTCTGCAGCTTG	AAVS1	Nonessential	7785	2748	2396	2768	2664	2141	3008	2166	2718	1925
GGAACCCAGCGAGTGAAGA	AAVS1	Nonessential	1509	481	447	362	449	366	524	589	329	317
GGACCACCTTATATTCCCA	AAVS1	Nonessential	4801	1726	1124	1196	1171	1398	1212	1325	1103	1101
GGACGAGAAACACAGCCCC	AAVS1	Nonessential	1757	535	498	415	432	459	592	482	382	338
GGACGCACCATTCTCACAA	AAVS1	Nonessential	2154	928	854	707	685	556	689	590	785	596
GGACTGCATGGGTCAGCAC	AAVS1	Nonessential	2231	522	546	622	578	624	409	274	615	594
GGAGGAGAATCCACCCAAA	AAVS1	Nonessential	1345	616	472	439	561	420	455	460	413	312
GGATCTCCCGGTCCCCGCC	AAVS1	Nonessential	11388	4134	3380	3559	3112	3458	3554	3241	3153	3556
GGATTCTCCTCCAACTGTG	AAVS1	Nonessential	6585	2214	1701	2325	2126	2028	2189	1821	1890	1725
GGCACAGCAAGGGCACTCG	AAVS1	Nonessential	1422	407	430	254	237	314	359	174	319	337
GGCCGCGTCAGAGCAGCTC	AAVS1	Nonessential	1185	234	234	199	263	239	438	319	344	309
GGGACTCTTTAAGGAAAGA	AAVS1	Nonessential	1190	266	299	220	463	614	490	349	277	447
GGGCAGCGCAAAGTGACAA	AAVS1	Nonessential	1584	590	445	545	254	448	391	395	357	323
GGGCCCCTATGTCCACTTC	AAVS1	Nonessential	4738	1448	1355	1372	1295	1514	1363	1284	1239	1277
GGGCTCAACATCGGAAGAG	AAVS1	Nonessential	617	192	300	238	205	177	332	187	68	145
GGGGAGCTGCCCAAATGAA	AAVS1	Nonessential	2323	867	921	868	851	834	968	752	818	618
GGGGGTTAGACCCAATATC	AAVS1	Nonessential	3581	1192	1073	1027	1256	891	671	1147	1061	1065
GGGTACCAGCCTCACCAAG	AAVS1	Nonessential	1818	674	482	637	612	684	504	142	424	462
GGTATCAGCGCCCTGCACC	AAVS1	Nonessential	3622	1053	899	993	1016	766	801	509	686	658
GGTCCCAGCTCGGGGACAC	AAVS1	Nonessential	1892	656	564	542	509	511	810	530	495	450
GTAAGGAAGCTGCAGCACC	AAVS1	Nonessential	2816	1005	826	806	852	780	884	598	688	702
GTCAGAGCAGCTCAGGTTC	AAVS1	Nonessential	3489	797	931	875	986	1135	965	1298	926	972
GTCCACCATCTCATGCCCC	AAVS1	Nonessential	5990	1726	1373	1931	1565	1960	1480	1594	1883	1544
GTCCCTAGTGGCCCCACTG	AAVS1	Nonessential	4662	1447	1408	1620	1292	1362	1762	1435	1710	1402
GTGACACACCCCCATTTCC	AAVS1	Nonessential	7530	2600	2075	2171	2324	2063	2161	2270	2122	2550
GTGCTGACCACTCTGCCCC	AAVS1	Nonessential	5828	1681	1600	1653	1701	1371	1623	1597	1430	1587
GTGGATTCTCCTCCAACTG	AAVS1	Nonessential	5266	1306	1561	1261	1414	1516	1400	1742	1619	1131
GTGGCCCTTGGCCACTTCC	AAVS1	Nonessential	3220	881	832	1013	900	858	640	492	588	1157
GTGGCCTGGGTCACCTCTA	AAVS1	Nonessential	3498	1107	1133	1025	1031	1362	1515	1249	1052	896
GTGGGGTACCCTAAGAACT	AAVS1	Nonessential	2251	812	457	527	619	675	794	628	488	645
GTTTATCAACCACTTGGTG	AAVS1	Nonessential	2850	790	708	545	597	437	505	513	716	646
TACCAGGCTGCCTTTTGGG	AAVS1	Nonessential	5026	2028	1760	1482	1437	1311	1358	1036	1777	1920
TATCAGGAGACTAGGAAGG	AAVS1	Nonessential	2152	125	117	156	337	394	450	377	566	532
TATGTCCCAGATAGCACTG	AAVS1	Nonessential	3685	1231	1025	1234	1180	1092	1375	786	1456	993
TATTCCTCCGCCCAGAGCA	AAVS1	Nonessential	6282	2476	1494	1778	1506	1904	1727	1768	1375	1137
TCACCAATCCTGTCCCTAG	AAVS1	Nonessential	6119	2515	1761	1913	1655	1824	1985	1558	1949	1583
TCACTCTTCGGGGTATCCC	AAVS1	Nonessential	4452	1476	1433	1347	1433	1325	1403	1423	1047	1308
TCATCTGGCGATTTCCACT	AAVS1	Nonessential	5710	2082	1486	1538	1415	1372	1397	931	1305	1042
TCCAGGCAAAGAAAGCAAG	AAVS1	Nonessential	2081	662	645	603	691	812	674	765	609	527
TCCAGGTCGCCGCCCGCAC	AAVS1	Nonessential	5393	1368	1434	1454	1502	1096	1199	1136	1235	836
TCCCCTCCACCCCACAGTG	AAVS1	Nonessential	4468	558	485	389	962	766	1036	787	1190	841
TCCCGCCTCCCCTTCTTGT	AAVS1	Nonessential	14347	4600	3912	3662	3826	4165	3925	4040	3967	3743
TCCCTCCCAGGATCCTCTC	AAVS1	Nonessential	7463	2328	2541	2050	2278	1845	2101	2053	2750	2221
TCCGGACTCAGGAGAGAGA	AAVS1	Nonessential	2765	328	410	324	863	852	840	440	423	414
TCCTGCCCCTTCCCTACAG	AAVS1	Nonessential	6477	1939	1731	1775	2055	1698	2309	1653	1726	1801
TCCTTGGCAAGCCCAGGAG	AAVS1	Nonessential	3834	711	557	693	1005	918	847	779	839	1127
TCGTCCTGCATCCTTCTCC	AAVS1	Nonessential	12514	2585	2364	2765	3224	3105	2955	3165	2094	2182
TCTCCTGCCCCTTCCCTAC	AAVS1	Nonessential	11508	2858	2366	2390	2796	2953	3560	3231	3129	3094
TCTGCTGTGTTGCTGCCCA	AAVS1	Nonessential	8350	2765	2477	2675	3221	2951	3583	3010	2976	2788
TGCACCCCAATTGCCTTAG	AAVS1	Nonessential	4758	2095	1162	1357	1631	1979	1973	1368	1822	1591
TGCAGACAGAAAGCGGCAC	AAVS1	Nonessential	1443	378	206	349	422	350	437	277	324	351
TGCAGGGCGCTGATACCGT	AAVS1	Nonessential	5243	918	1028	1129	1211	1008	1469	846	1026	882
TGCATCCCCCAGAGGCCCC	AAVS1	Nonessential	3241	420	521	510	1140	697	816	958	1085	982
TGCGTCCTAGGTGTTCACC	AAVS1	Nonessential	5394	1524	1209	1578	1114	1446	1357	1203	1200	1016
TGGACACCCCGTTCTCCTG	AAVS1	Nonessential	5988	1728	1679	1688	1488	1328	1443	1245	1246	938
TGGACTCCACCAACGCCGA	AAVS1	Nonessential	4529	1325	1159	1186	1178	1180	1656	1140	1210	1152
TGGAGCCAGAGAGGATCCT	AAVS1	Nonessential	4451	631	507	579	866	788	824	916	572	757
TGGAGTCCATTAGCAGAAG	AAVS1	Nonessential	2303	851	621	751	719	728	504	480	913	580
TGGCCACTGAGAACCGGGC	AAVS1	Nonessential	1980	679	555	489	477	498	478	344	402	305
TGGGAAGTCCGCAGCTCCG	AAVS1	Nonessential	3437	1143	854	736	1108	1167	1064	687	811	511
TGGTTGATAAACCCACGTG	AAVS1	Nonessential	1482	292	323	476	339	458	335	430	248	402
TGTCCCCTCCACCCCACAG	AAVS1	Nonessential	4423	321	243	300	1354	1043	1285	1451	1226	944
TGTCCTGAAGTGGACATAG	AAVS1	Nonessential	1756	711	484	635	523	439	428	490	580	386
TGTCTGCAGCTTGTGGCCT	AAVS1	Nonessential	7683	3592	2691	2694	3456	2531	2448	2590	2495	2571
TGTGAGAATGGTGCGTCCT	AAVS1	Nonessential	3895	1075	1237	1247	1287	1207	1107	1086	1302	1077
TTACGTGGCCAAGAAGCAG	AAVS1	Nonessential	6358	1430	1483	1656	1577	1671	1494	1435	1133	1118
TTAGGATGGCCTTCTCCGA	AAVS1	Nonessential	4746	909	1143	1143	819	1227	1252	1041	906	974
TTCCCAGGGCCGGTTAATG	AAVS1	Nonessential	3610	1343	839	921	936	967	1387	939	1049	924
TTCCCTAAGGCCCTGCTCT	AAVS1	Nonessential	3633	1091	773	985	1391	861	1068	1033	1068	1113
TTCCGGAGCACTTCCTTCT	AAVS1	Nonessential	11264	3474	3301	3666	3159	3216	3651	2632	3264	3069
TTCTTAGGGTACCCCACGT	AAVS1	Nonessential	5022	1698	1302	1336	1447	1285	1787	1193	1431	1201
TTGAGTCCTTGGCAAGCCC	AAVS1	Nonessential	5411	1725	1474	1367	1447	1716	1418	1298	1222	1305
TTGGCAAACTCACTCTTCG	AAVS1	Nonessential	5961	1506	1555	1847	1633	1886	1456	2025	1794	1747
TTGGCCACGTAACCTGAGA	AAVS1	Nonessential	3226	859	990	898	1196	1090	1166	996	829	1006
TTGGCCTGGACCCCACGAG	AAVS1	Nonessential	3631	1030	899	1111	1075	1129	1197	985	1051	798
TTGGGAACAGCCACAGCAG	AAVS1	Nonessential	2452	225	97	259	572	542	507	649	511	393
AAAGAGCGAGGTCCCCCGG	ABL1	Other	1639	307	245	311	630	769	474	542	533	368
AATCAGTGACATAGTGCAG	ABL1	Other	2384	695	554	676	980	670	906	546	814	596
CAGTGATGATATAGAACGG	ABL1	Other	2545	729	469	566	715	502	635	608	615	687
CCGCGCCCGCCCATGGCCG	ABL1	Other	2765	562	835	933	775	961	713	501	682	495
CTCCAGAGCGGATCGCCAG	ABL1	Other	2595	1061	915	847	761	912	890	940	950	941
GACTCCAAAACCCCTCCGG	ABL1	Other	1445	401	241	288	423	416	476	481	338	257
GGGCTGCAAATCCAAGAAG	ABL1	Other	1782	553	526	498	471	636	638	376	453	430
GGTCTGACCAGGTGACCCG	ABL1	Other	469	202	139	139	83	98	201	95	100	227
GGTGGATTTCAGCAAAGGA	ABL1	Other	1537	477	560	609	465	463	510	607	349	263
GTTCATCATCATTCAACGG	ABL1	Other	3752	1201	1134	1250	1246	987	859	902	1385	1375
AGCAAGAATATGAAGAAGG	ACTL6A	Other	1276	0	2	0	0	2	5	18	46	59
AGCGGCTAAAGATTCCAGA	ACTL6A	Other	2020	3	4	8	44	74	43	152	171	46
CTCTGACATGAGAACAGGA	ACTL6A	Other	2164	44	51	3	644	667	762	807	467	512
CTGGGCTGATTTTGGACAG	ACTL6A	Other	3933	177	177	191	162	148	246	643	741	500
GATCCAATGTCAAAAACAA	ACTL6A	Other	1852	1	0	2	16	19	35	90	6	85
GCCAAGACCTCGTAACCTG	ACTL6A	Other	3308	242	149	65	208	317	110	102	310	263
GCGATAAAGGCAAACAAGG	ACTL6A	Other	755	78	46	64	98	192	104	139	47	69
TAATACAACAGTGGAACGG	ACTL6A	Other	1484	70	44	32	35	15	51	8	22	0
TCGTGGACTGGAATTGCAG	ACTL6A	Other	3123	0	9	3	87	13	59	28	43	17
TTGATGCAATCATATATGG	ACTL6A	Other	3428	116	132	144	222	273	212	239	396	262
ACGTGGTGACCACCAGCAT	ACTL6B	Other	4835	1451	1530	1415	1170	1187	1272	985	1323	719
AGATGAAGTCCCCTGCCAG	ACTL6B	Other	4121	1091	910	1074	1352	1339	1308	1444	1221	1094
CCCCGCACAGATGAGGTGG	ACTL6B	Other	2431	616	604	724	553	664	600	628	658	520
CGGCCATTCCAGTACATGA	ACTL6B	Other	4437	1792	1327	1721	1351	1153	1285	1416	1628	1550
GATGGAACCCCCGATCCAG	ACTL6B	Other	2204	803	399	504	485	393	431	640	627	873
GCCGTCTTGCATAAGAAGA	ACTL6B	Other	2124	789	634	590	492	641	690	510	529	691
GGCTCCACTGTCCAGCACG	ACTL6B	Other	1674	295	276	379	745	403	384	317	392	441
TCTGAGACCTGCAGCACGG	ACTL6B	Other	2539	594	632	694	737	644	531	896	630	712
TGACCTCCGCTCCATCCCG	ACTL6B	Other	7831	1646	1614	1754	1622	1948	1847	1692	1726	1536
TGCCAGCTTTGCAAACGGG	ACTL6B	Other	1186	420	441	456	366	472	215	162	190	502
AGAATGTCGTACTCTCAGG	ACTR3B	Other	2875	680	798	751	731	701	583	790	784	685
ATGGAGCCTCCGAACCACA	ACTR3B	Other	3344	1224	1514	1394	1229	1211	1085	644	918	982
CACAGTCCACCACGCAGGG	ACTR3B	Other	1539	535	567	527	585	474	436	466	327	520
CAGGTCTGCCACACCAAGA	ACTR3B	Other	3648	828	750	871	1148	963	1252	1117	907	1183
CGGGCGCCGCACATCGATG	ACTR3B	Other	3760	911	669	570	706	531	576	600	528	708
GACTCCATAAAGTCTGGGT	ACTR3B	Other	1718	89	103	76	196	172	259	247	227	267
GGACATGACTCCAAAGACG	ACTR3B	Other	1657	651	441	505	578	421	577	453	241	252
TGATGTGGATCCCCGGAAG	ACTR3B	Other	3268	707	508	639	999	851	695	758	597	669
TTCCAGCCGAAGCCTGTGG	ACTR3B	Other	4450	1459	1452	1289	1432	1445	1648	1195	1572	1539
TTTCGGACGCCGACTGCAG	ACTR3B	Other	3867	1072	978	1216	1121	1076	1234	1117	1047	1109
AAGAGTATGAAGAAAAGGG	ACTR5	Other	823	35	30	71	74	95	109	128	91	133
AGAACGTTTTCCTCACTGG	ACTR5	Other	5225	578	741	590	1188	1100	905	1024	1247	1721
AGAAGTCAAACCTGAACAG	ACTR5	Other	1317	219	124	565	324	556	504	396	337	556
ATGCTGCCAAGTTAAACAC	ACTR5	Other	4160	708	722	741	551	680	717	774	628	771
CAGAAGCTCAGTATAGCAG	ACTR5	Other	2508	606	536	531	550	519	608	470	632	556
CCCAGGGTACTTCAGCTGG	ACTR5	Other	6354	654	716	860	842	755	696	656	807	582
GCAGGAGCTCAATGCCCGG	ACTR5	Other	1402	335	302	253	136	346	306	190	250	251
GTGGTAGACAGCAAGCCAG	ACTR5	Other	2058	297	432	321	584	373	498	456	378	376
TGAAGAATTACACAAATGG	ACTR5	Other	2834	442	474	432	1003	939	746	764	982	780
TTTACCCATCTTAGAAGGG	ACTR5	Other	1730	192	510	450	577	419	386	623	302	401
ACCCACCCAGCTCCAACCA	ACTR6	Other	3204	1459	1092	899	895	952	963	919	684	872
AGAACATTGTCTTGACAGG	ACTR6	Other	1805	35	158	128	71	136	70	318	404	397
AGTGGAAAATACAAATCTG	ACTR6	Other	2970	305	176	209	352	221	278	285	301	294
CAATTCAAAATCTACCTGA	ACTR6	Other	5743	371	326	324	1772	1778	1946	1114	1373	1428
CTATTACTTATGCCTGGGA	ACTR6	Other	3798	43	106	28	479	411	349	927	629	824
CTTGAATGCCTATATCAGA	ACTR6	Other	3143	300	217	250	1069	1082	1150	962	1009	963
GATGATTTTGAAGATATGG	ACTR6	Other	4657	226	118	234	1329	1664	1174	1553	861	1538
GATTACCTTTTGAAAAGGG	ACTR6	Other	1323	40	26	61	23	98	35	61	84	107
GCGGCCCTGACTTAGCCAG	ACTR6	Other	2035	399	370	382	717	501	522	433	566	637
TTTAAGCCAAGGGAAGAGA	ACTR6	Other	1684	277	245	208	503	465	566	529	556	481
ACAAGTGTATGCTGTGTGG	ACTR8	Other	2545	217	143	151	158	193	143	188	344	283
CAAAATGGCCTTAAAATGG	ACTR8	Other	5580	1196	890	1127	1021	1352	1406	1232	1460	1293
CCGAAGACACAAACAACAA	ACTR8	Other	1014	168	258	312	269	236	288	107	241	180
CTTTCCATGCAATCAGCCG	ACTR8	Other	5534	534	914	738	1649	1999	1868	1604	1450	1375
GAAAGACTCCATTCCCAGG	ACTR8	Other	2338	244	365	320	318	207	293	447	281	209
GCCGGCAACGATTCCGAGG	ACTR8	Other	2126	250	284	333	174	322	222	391	327	245
GGCTTTGTCTGGCATACGG	ACTR8	Other	5081	327	149	248	269	262	327	220	288	278
TGTGTGCCACCTATGGAAG	ACTR8	Other	5379	372	298	348	531	656	530	577	676	636
TTAGGAGATGAAAAACTGC	ACTR8	Other	3358	779	551	675	622	508	632	761	633	963
TTCACTGGCCTATCAGAAG	ACTR8	Other	3122	406	381	275	309	447	245	277	410	295
AAGATGAGAGCAGCAGCAG	AEBP2	Other	1224	279	242	323	277	225	239	191	168	353
AATGAAGTAGACTCTTCGG	AEBP2	Other	1520	452	293	352	299	418	454	323	531	409
ACGGGCCCAGATCCTCTGG	AEBP2	Other	2483	559	272	435	688	632	633	503	681	548
AGCTGGAATGAACAAAAGG	AEBP2	Other	1352	201	469	462	466	511	335	180	256	264
CATATAGAAAGTTTAGGGA	AEBP2	Other	1881	568	279	473	503	509	499	323	797	500
CTGAGCCGCATGGACTCGG	AEBP2	Other	3304	749	890	840	672	719	568	849	606	845
CTGCCCCGCCGGCCCCCGG	AEBP2	Other	3669	829	825	724	681	773	873	733	841	739
CTTCCTCCTCCTCCTCGGG	AEBP2	Other	5667	1412	1256	1329	1496	1456	1523	1510	1908	1760
TACATAAAAAGCAAACAAG	AEBP2	Other	1236	283	257	369	383	405	334	361	381	384
TAGACAGCACAATTTCCAG	AEBP2	Other	3086	716	569	741	788	801	703	584	557	603
AGTGGCTGCCGCCAAGCCG	AFF1	Other	1562	640	619	578	526	629	418	446	455	388
CAACGGTTTGCCTTTGTGG	AFF1	Other	2748	430	498	683	502	561	633	506	693	548
CCTGAGAGAGCCTTAGAGG	AFF1	Other	5026	1049	949	959	1227	1055	1244	1148	1228	1216
CTTCTCAGAAACTGCGCCG	AFF1	Other	2955	954	734	640	798	741	656	884	776	901
GAACTGAAACCACTGCCGG	AFF1	Other	2069	386	418	393	579	414	341	504	486	466
GACCTTTGGGAACAGGCCG	AFF1	Other	819	286	239	222	209	191	377	113	207	311
GAGCACAGAGCCCCCACGG	AFF1	Other	2226	23	68	34	275	355	267	267	296	352
GGCGGCTCCCCTTCCCGGG	AFF1	Other	1211	308	167	122	216	250	239	460	530	415
TATGTATTGCTGTCAAAGG	AFF1	Other	3135	1041	928	1043	930	819	778	612	923	533
TGGGCCGGACATAAGCCGT	AFF1	Other	3732	721	906	1040	801	1107	807	943	858	976
AACTGACAAGAGAAAACAA	AFF2	Other	2470	835	766	994	735	881	727	763	722	1010
AAGGTCAATCTTCACCCAG	AFF2	Other	4612	1734	1677	1485	1324	1661	1381	1680	1795	1655
AGCTTCATGACCCACCAAG	AFF2	Other	3123	919	887	1017	916	974	1107	693	798	927
ATCCATGAAGTTCAAAAGG	AFF2	Other	2616	1130	869	880	771	742	940	731	666	594
CCCTAATGAGACTGAGGAG	AFF2	Other	1964	562	535	470	760	701	537	678	463	669
CTCCAGAAATAATGCACGG	AFF2	Other	3212	884	971	1035	847	868	727	1047	823	860
GTATCACAACAGAAGGTGG	AFF2	Other	2461	696	674	603	811	1099	953	571	924	649
TACTGGCAAGCCAGGCCAG	AFF2	Other	1792	496	634	671	479	450	399	411	540	376
TTACTGCAAAACAAGCATG	AFF2	Other	3132	1097	982	977	905	916	1037	975	1438	1067
TTTGGTTGTGGCAACCCAG	AFF2	Other	2463	703	836	762	903	709	643	643	657	673
ACCTGGCCAAGGAAAACCG	AFF3	Other	1674	790	364	319	600	563	302	270	379	356
AGCATCCCCAAGCAGGGGG	AFF3	Other	1591	517	442	375	369	607	472	505	493	568
AGCCAGAGAGTCCAGACAG	AFF3	Other	2420	501	555	636	701	524	705	749	865	694
CACCGGCCCGAGGAGCCCG	AFF3	Other	1690	257	194	165	347	419	385	252	394	482
CAGCGCATCCACCAGATGG	AFF3	Other	3174	556	847	729	551	595	796	517	438	823
CGCGCCCGCGCCTGCCCGG	AFF3	Other	4039	984	976	1136	841	714	803	778	850	1036
CTGTCCAAAGCACAGACCG	AFF3	Other	2744	780	654	790	722	588	956	538	781	603
GGGCCTTCAGACCCAGGAG	AFF3	Other	1411	388	345	251	386	204	177	383	372	202
TGAAGACATCTTAAACCAG	AFF3	Other	2166	585	580	758	806	642	636	671	540	512
TGCACTGCACATCATACAG	AFF3	Other	2996	591	741	767	766	912	806	692	683	806
ATGGGCCGCACATAGGCAG	AFF4	Other	2272	628	707	775	529	557	1101	817	571	580
CTCAAGGCTACAAAAAGGA	AFF4	Other	1560	685	730	644	676	654	694	310	1137	468
CTGCTAGCCAAGTCTACAG	AFF4	Other	3198	1008	894	1247	1247	1056	909	1007	874	893
CTGCTGAAGAGCCTCGTGG	AFF4	Other	2323	600	562	875	574	401	721	480	590	524
GACAGCTTTGGAGAAACAG	AFF4	Other	2263	471	479	427	843	459	421	739	666	545
GAGTGGACATAGTAGCCAG	AFF4	Other	2072	527	480	682	600	601	611	727	567	421
TATGAAAGAACGGGAAAGG	AFF4	Other	3383	858	931	1102	1259	805	1001	1103	921	681
TGTATGGCTCTGCAAAGAG	AFF4	Other	3060	1096	845	898	1075	823	1161	736	796	930
TTACTGTCCACTGAAGAGG	AFF4	Other	4518	1507	1188	1401	1158	1233	1252	1108	1139	847
TTGTGATAAGACAATGCCG	AFF4	Other	2732	619	1002	951	621	686	763	623	952	708
AAGAGGAAGGCCTCAGAAG	AIRE	Other	1207	75	28	39	269	267	497	105	344	133
AGGAGTCCAGCCCTGGCAG	AIRE	Other	3795	281	182	271	985	1094	852	1003	1383	1021
CACCGCACGGAGATCGCGG	AIRE	Other	1846	387	351	397	482	570	694	582	419	384
CAGAGCATGGCCCGTCCGG	AIRE	Other	3950	828	1053	970	997	1148	1226	834	819	987
CTCCCTTGGCTCGAACCAG	AIRE	Other	1896	432	622	670	742	528	772	332	363	621
CTTCATCTGAAGGAAAAGG	AIRE	Other	1277	308	359	288	321	393	342	439	480	647
GCCAGCACCCCCTCCACAG	AIRE	Other	5660	420	465	449	1440	1505	1376	1398	1518	1331
GCCGGGGCTCCTCTGCCCG	AIRE	Other	4326	1368	1244	1216	1325	1009	1381	1164	1170	1065
GGTACCAAAGCCTTGGGGA	AIRE	Other	2166	444	530	469	689	817	636	364	590	533
TGGGTTCCAGCTCCCCCCG	AIRE	Other	2058	530	555	464	515	586	661	505	416	403
AGCTTGGATAGAAATGAGG	AKAP1	Other	1563	378	519	474	554	359	342	581	449	557
CGGAAGCAGATCATTCAGG	AKAP1	Other	3609	890	716	691	970	845	927	1034	1077	583
GAAAAACCACCACCAGCCG	AKAP1	Other	1476	316	376	546	405	470	447	416	406	591
GACATGCAGGTGACACAGG	AKAP1	Other	3063	401	364	326	623	429	552	506	661	668
GAGAGCTTCCAAAATGCCC	AKAP1	Other	3254	1079	934	767	589	651	639	492	760	655
GCCCCGTCCGCACCAGGGG	AKAP1	Other	5210	1121	1287	1288	1259	1360	1497	1219	1368	1375
GCGGAGCCTGCCACAGCAG	AKAP1	Other	1954	272	378	452	483	379	636	432	334	443
TCGGCTAATTGGCAAGCAG	AKAP1	Other	3419	917	783	786	707	816	789	835	1100	765
TGGAGCTAGCCCTGACAGG	AKAP1	Other	2801	520	388	592	707	549	602	444	433	965
TTGCCAGGCCTACCAGCAG	AKAP1	Other	2408	352	410	207	565	539	400	603	561	417
AGGGGAGTACATCAAGACC	AKT1	Other	3063	614	515	656	690	552	569	564	291	498
AGTGGTCCACTGCAGGCAG	AKT1	Other	2979	845	613	706	957	843	951	861	1156	848
AGTTCTCCTACTCGGCCAG	AKT1	Other	4935	1429	1070	1079	1127	1257	1131	757	1028	1198
CAAGAAGGACCCCAAGCAG	AKT1	Other	2589	98	46	72	599	639	953	532	867	735
CAGGATGTGGACCAACGTG	AKT1	Other	5071	960	962	1055	1012	1175	828	652	602	915
CAGTCTCCGACGTGACCTG	AKT1	Other	5004	1136	928	1173	978	725	989	846	591	914
CCTGCTTTACAGGACGAGG	AKT1	Other	1120	279	178	251	517	226	274	309	478	325
CTTCATTGGCTACAAGGAG	AKT1	Other	2502	639	513	676	817	822	707	716	610	688
GACGGCCTCAAGAAGCAGG	AKT1	Other	3704	902	623	707	828	841	639	747	936	787
TCATGGAGTACGCCAACGG	AKT1	Other	2485	205	323	125	596	608	524	497	434	546
ACTGATGCCCTCTTTGCAG	AKT2	Other	6002	859	1082	965	1200	1230	1084	961	1122	1053
CATGAGGATGAGCTCGAAG	AKT2	Other	1186	186	119	192	360	502	367	325	188	575
CCGCGCACGCTCAGCCCCG	AKT2	Other	3177	358	391	326	536	455	404	267	388	363
CGGGAGCGTGTCTTCACAG	AKT2	Other	2866	643	644	598	605	678	789	710	749	541
CTTCATTGGGTACAAGGAG	AKT2	Other	1715	335	326	292	615	627	526	752	405	546
GTCCAGCTCCAGTAAGCCC	AKT2	Other	2931	554	730	737	639	707	666	590	634	493
GTGGACCACAGTCATCGAG	AKT2	Other	1835	372	282	324	376	343	391	335	284	345
TAAGAAGGACCCCAAGCAG	AKT2	Other	2219	102	123	70	472	526	606	655	772	636
TGAATACATCAAGACCTGG	AKT2	Other	2822	653	331	427	491	543	766	553	406	600
TGATGGAGTATGCCAACGG	AKT2	Other	2969	70	86	55	485	421	352	417	439	492
AACATTTCTCACTGAAAGG	AKT3	Other	2597	835	685	829	1191	914	921	523	599	613
AAGCTGACTGTTCTTGCAG	AKT3	Other	3180	1237	1092	1093	806	991	668	677	1204	685
AGAATATATAAAAAACTGG	AKT3	Other	1287	433	327	392	403	433	381	308	530	446
CTGCATGGACAATGAGAGG	AKT3	Other	1492	408	330	468	385	418	434	374	410	322
CTGTGACGAAGCCAGACAG	AKT3	Other	2032	385	551	480	686	709	641	405	643	577
GGCATATATCACTAAGCTG	AKT3	Other	2859	851	1195	811	730	724	1148	669	889	556
GGTAGGTTAATACCAGCTG	AKT3	Other	1681	693	498	452	501	409	543	402	316	650
TAGCTCTTACACATAGCAG	AKT3	Other	2285	775	386	447	674	664	622	760	490	559
TGATGGAATATGTTAATGG	AKT3	Other	5033	1489	1224	1334	1253	1317	1437	1310	1090	1250
TGTAGCAGACAGACTGCAG	AKT3	Other	2330	370	247	225	652	538	542	601	750	635
ACCAAGAGAGAAAGCCAGG	ALDH1A2	Other	1586	251	171	204	346	463	691	309	262	366
ATGGGAGCCCTCATCAAGG	ALDH1A2	Other	1483	189	254	348	404	623	310	324	479	274
CCATGGAATCCCTAAATGG	ALDH1A2	Other	3783	1208	771	1038	1260	1053	1151	924	944	914
CTCGAAATTAAGTACACCA	ALDH1A2	Other	2118	727	787	673	790	672	895	572	646	574
CTGCCTGTTAGAGAGGAAG	ALDH1A2	Other	3583	1186	956	1010	1105	1275	1452	1431	1489	1066
CTTGTAGTGGACTATGCTG	ALDH1A2	Other	4543	857	1269	1297	1077	1018	1011	1234	1013	1124
GATCTTTATAAACAACGAG	ALDH1A2	Other	2596	998	523	604	718	473	731	463	582	716
GGATGGATGCTTCAGAAAG	ALDH1A2	Other	2203	901	714	718	807	842	884	366	684	487
GTGAAGCATGAGCATGTAG	ALDH1A2	Other	1828	395	592	469	503	572	431	577	299	438
TCCAGGCAAACATCAGCAG	ALDH1A2	Other	2548	947	772	707	1176	815	1045	532	974	450
ATCCAGCTTGGCCAGAAGG	ALDH1B1	Other	1484	447	584	522	476	265	597	518	376	371
CGTGGAGAAAGCAAAGCAG	ALDH1B1	Other	1386	392	356	425	242	289	397	354	328	339
CTGTGGCCAGATCATCCCG	ALDH1B1	Other	5940	920	1036	983	1620	1332	1248	1304	1543	1100
GCTGACATGGAGCATGCCG	ALDH1B1	Other	1118	300	287	294	308	385	214	352	535	223
GGGCTTAAGGCCTACACAG	ALDH1B1	Other	2090	637	505	533	769	685	611	590	700	511
GGTGGTGAACATCATCACG	ALDH1B1	Other	1589	361	489	426	310	244	361	241	280	247
TAAGGAATCTGGAAACGGG	ALDH1B1	Other	1176	513	418	425	428	506	350	263	441	408
TCTTCTTGAACTTGAACAG	ALDH1B1	Other	3213	844	724	919	979	768	1283	886	980	762
TGAGCTGGACACCCAGCAG	ALDH1B1	Other	2997	650	247	329	857	846	1021	731	952	757
TTGGCCTCCCTCATCAAGG	ALDH1B1	Other	5844	1895	1815	1939	1559	1852	1747	1664	1582	1861
CCATGGGAAACATCCAAAG	ALDH6A1	Other	1631	696	366	445	530	385	509	620	558	517
GAAGATGCTGAATACCAGG	ALDH6A1	Other	2275	895	679	826	721	505	651	567	612	465
GACTTCTGTGTTCCAGAGG	ALDH6A1	Other	3780	803	864	1083	1151	1123	1412	852	1389	1184
GTGGTTCAGGCCAATGAAG	ALDH6A1	Other	2637	703	661	648	880	737	1157	471	467	689
TCGAGAGAGGATCAAGACA	ALDH6A1	Other	1954	712	529	488	448	435	535	414	561	578
TGAATGAGAACATTGGCAA	ALDH6A1	Other	3188	735	864	979	839	1040	834	745	894	764
TGCCTGCACACACTCCCAG	ALDH6A1	Other	5141	1049	1176	1045	1361	1453	1483	1245	1255	1617
TGGGCATATTTCCGAGCAG	ALDH6A1	Other	3144	927	812	984	642	708	845	938	611	700
TTGATAGTGGAACAAAGGA	ALDH6A1	Other	1414	380	266	309	209	267	579	324	283	249
TTGGTGTCTCCCCTGAAGG	ALDH6A1	Other	3852	759	780	579	841	833	800	752	980	726
AAGAAGCAAAGAAAGAAGG	ALDH7A1	Other	474	7	5	26	110	72	68	118	22	145
AGATTCCTGCTCCAAAACG	ALDH7A1	Other	2643	556	814	713	792	568	1053	734	663	695
CAATGGGTTCTCCCGGGCG	ALDH7A1	Other	2140	429	301	402	557	836	443	429	351	442
CTCACCAGTCGCCTCGCAG	ALDH7A1	Other	3916	1076	1308	1031	1344	913	1223	785	820	967
CTCAGGTGGGAAAACAGGT	ALDH7A1	Other	1730	352	107	192	402	307	538	591	434	556
CTTTCAGCCACGCATACTG	ALDH7A1	Other	7091	1966	1712	1822	2297	1853	2153	2208	1987	2061
GGCTCCGCGAGGAAAACGA	ALDH7A1	Other	1282	312	196	256	253	347	349	217	278	229
TTCCCTTGCAGCACAGCAA	ALDH7A1	Other	3266	911	860	972	754	664	751	708	739	873
TTGAGCAGTGGAATCCCGT	ALDH7A1	Other	7891	2174	1788	2168	1877	1561	2103	1935	2367	1440
TTTCCACAGATCATGGCGA	ALDH7A1	Other	3359	991	756	842	1022	697	1240	804	675	874
AACTGCGTTGGGTGACCGT	ALKBH1	Other	2478	508	294	283	441	281	443	497	392	334
AAGCGGAAAAGTTTCCGAA	ALKBH1	Other	1544	301	426	392	301	231	445	243	146	176
ACTCTGGCGACTGAGCCCG	ALKBH1	Other	1941	352	293	249	353	239	314	258	355	191
CGGCGGCCCACGCAGCCCG	ALKBH1	Other	1379	229	382	240	277	381	172	252	181	186
CTGTGCATAAACATGGCCG	ALKBH1	Other	1918	609	648	650	718	489	809	471	504	618
CTTCCTCCCAGGTTACCAG	ALKBH1	Other	3329	901	865	702	625	713	861	498	759	761
GGCCTGCCTCACTGCCTAG	ALKBH1	Other	5384	1075	922	1039	1031	1407	1276	896	1312	1037
TACCATTGAATCTCTCGGG	ALKBH1	Other	2533	503	393	539	440	325	515	454	457	341
TCCTCAAATCCACAGGCAG	ALKBH1	Other	3747	838	752	599	722	752	750	879	573	589
TTCCAAATCCAGAAGGGGA	ALKBH1	Other	3296	704	667	676	853	633	755	648	655	930
CAAAGAAAGCACAAGGAAG	ALKBH2	Other	1173	276	546	441	394	489	313	354	321	242
CACCGCCACCCTCCTGGAG	ALKBH2	Other	4099	712	758	779	870	893	1277	1182	1142	1010
CAGGCACCGAAGGAGACAG	ALKBH2	Other	1330	141	366	227	386	288	331	284	219	251
CTCAGCAGGCCCTAGCTGG	ALKBH2	Other	2661	381	611	483	633	623	800	536	791	585
GAAAAGTCAGATTCACCCG	ALKBH2	Other	2040	707	476	653	731	385	665	666	403	458
GAAGTGGCACAGTGTGCCC	ALKBH2	Other	1859	575	599	514	502	445	522	406	617	406
GATGGCTGTGACCACATCG	ALKBH2	Other	4263	1337	884	1189	1285	1124	1440	923	1108	1017
GTAAGCTCCCGTGGGCCAG	ALKBH2	Other	2035	385	355	644	684	704	677	617	416	489
GTCCTGTTTGGCAAAGCTG	ALKBH2	Other	4351	1199	1521	1243	1227	1013	1290	1567	1249	1032
GTGAGGCCTGAAAATGTGT	ALKBH2	Other	4779	1817	1583	1615	1316	1603	1502	1479	821	925
AATCTTTATCGCAATGAGA	ALKBH3	Other	3404	1166	1184	1014	1097	905	961	1087	1147	880
ACTTAGTGAAGCAATAATG	ALKBH3	Other	1667	538	699	539	368	484	582	446	356	431
AGATGTTCCCTGGAAACAG	ALKBH3	Other	1457	379	189	255	387	340	332	316	292	321
ATGGCCTGGCTTTTAACAG	ALKBH3	Other	3724	1132	976	973	965	872	1091	592	802	1001
CAACATGGAGGAAAAAAGA	ALKBH3	Other	928	257	310	146	368	125	291	249	199	433
GTCTATCCAGACCCTCGAG	ALKBH3	Other	3064	985	921	798	920	624	743	730	780	558
GTGTTCAAAGAACCTCAGC	ALKBH3	Other	2497	712	421	639	782	578	533	473	626	592
TGATGAACCCTCACTAGGG	ALKBH3	Other	2029	618	484	375	641	507	540	720	536	790
TGGAGATGGCTCTTAGCAG	ALKBH3	Other	2973	730	673	653	716	914	648	600	522	703
TTACTTACTCAATCACTCG	ALKBH3	Other	6027	1805	1392	1507	1544	1758	1608	1252	1358	1641
AACAGAAGCTAAAGACCGA	ALKBH4	Other	1392	281	297	431	349	386	482	173	486	367
ATCACTCCTGGGAAGGGGA	ALKBH4	Other	2619	459	555	387	682	650	760	824	731	703
CCCTGGGAGCTGCCCCCAG	ALKBH4	Other	2894	584	497	494	771	730	789	638	612	647
CCGGAAAGTGACGCAGACG	ALKBH4	Other	1459	284	429	424	566	310	424	410	334	399
CGACACATGGACAGCACGG	ALKBH4	Other	3210	742	691	888	764	753	990	694	752	826
GACCTGTCTGATCTGCGAG	ALKBH4	Other	3720	976	1139	1173	1053	857	862	679	1036	746
GAGGATGGGCCTCTACCCG	ALKBH4	Other	3655	984	809	931	883	853	1204	794	1004	795
GCCCCGTCGGCTGCCCCGG	ALKBH4	Other	4167	1426	993	1105	902	857	866	1253	1259	742
GCTCTCCCAGTCTGGACGG	ALKBH4	Other	2027	481	359	468	455	482	475	547	348	530
TCCCTGCTGGTCCTCACCG	ALKBH4	Other	8572	1964	1894	2034	2099	2392	2259	1807	1961	2044
CAGGAGCGCCTCTACCCGC	ALKBH5	Other	4092	797	647	725	720	833	968	508	794	928
CGCAGGTCCGTGTAGCCGC	ALKBH5	Other	3823	963	946	921	950	655	662	703	912	849
CTGGTGATCCAAAAGCTGG	ALKBH5	Other	2015	653	407	390	411	335	453	425	349	549
CTGTACAACGAGCACACGG	ALKBH5	Other	2281	396	363	483	431	454	531	571	398	384
GACGAGTGCGCCAAGATCG	ALKBH5	Other	4333	856	1028	1172	1208	1280	1285	903	821	902
GCCAAGCGCAAGTATCAGG	ALKBH5	Other	3528	1126	696	828	1216	1064	1109	754	1157	655
GCTGCCCACACACCGGCGG	ALKBH5	Other	3943	893	853	940	1247	1266	1068	900	1231	1152
TCAACGACTACCAGCCCGG	ALKBH5	Other	2578	830	475	626	670	520	519	464	628	951
TCCCGGGACAACTATAAGG	ALKBH5	Other	2848	566	505	428	571	489	564	512	712	591
TTTCCCTGCCGGTGCGCAG	ALKBH5	Other	5729	1347	1169	1411	1449	1707	1424	1394	1363	1289
AATGCGGCAGCCTGCCCGT	ALKBH6	Other	4304	1383	866	1012	981	876	1108	910	1313	1328
AGCTGGGAGGCCTCCAAAG	ALKBH6	Other	4991	759	885	751	1236	1021	857	807	1134	898
CGGTCACTTGCCCAGCAGG	ALKBH6	Other	2578	363	328	332	572	326	603	452	628	625
CTGTCAGCACCATCAGCCT	ALKBH6	Other	6253	2230	2099	2068	2135	1870	2031	1824	2219	2180
GCTGGACTTCTACGAGCCG	ALKBH6	Other	1480	227	194	344	487	430	406	474	591	656
GGACATAGTAGATTACAGG	ALKBH6	Other	2149	591	486	531	535	571	567	519	631	631
TCCAGCGCGTCTACGCGGG	ALKBH6	Other	3724	760	946	1068	995	823	713	779	926	496
TGCCCCGCGTGCTGCGCGC	ALKBH6	Other	5006	1492	1420	1332	1167	1106	1411	1025	948	1066
TTCATCTCCAAAGAAGAGG	ALKBH6	Other	4559	1451	1294	1490	1549	1340	1448	1457	1269	1422
TTGAATTTGGAAATTGGAG	ALKBH6	Other	1961	819	406	485	528	601	687	380	458	415
AGAGTTCCAGCCACTCCCC	ALKBH7	Other	5265	1148	1202	1279	1010	1248	1462	1009	901	1115
AGGCGGCCGCCTTTGGCCC	ALKBH7	Other	5065	1287	1226	1343	1351	1212	1770	1534	1257	1141
AGGTCCAGCACGTGCACGG	ALKBH7	Other	2803	1071	667	676	610	547	867	665	692	628
CACGGCCGCGTCCTGCAGG	ALKBH7	Other	3520	385	532	462	527	400	597	439	520	596
CTCTGTCTCTCGGAAGCCG	ALKBH7	Other	2175	525	425	496	731	538	817	746	667	589
CTGGTGCACACCCAGGAGC	ALKBH7	Other	3299	529	538	659	734	749	614	441	1074	954
GCAGATCACGGAGATGCGC	ALKBH7	Other	2558	404	498	452	383	322	367	342	392	453
GGCCCCATGCCCTCAGGGA	ALKBH7	Other	2865	957	600	679	629	626	496	787	691	653
GTGATCGTATTCGTAGCGG	ALKBH7	Other	2277	249	326	342	257	491	261	378	226	347
TTCCTGAGCACGGCAGAGG	ALKBH7	Other	3167	697	630	665	524	533	697	580	416	826
AAGATAAGCCATTATCTGG	ALKBH8	Other	1394	416	551	421	561	382	383	297	399	233
CACTCTCTGGAAATGAGGG	ALKBH8	Other	1458	396	415	343	320	381	229	613	286	213
CAGTGATACCTCAGTGCAG	ALKBH8	Other	1091	179	99	172	214	123	199	137	84	264
CATAAATCAGTATGAACCT	ALKBH8	Other	3703	962	802	942	1114	1133	1121	732	860	1076
GAAATAATTTCTTCTGAGG	ALKBH8	Other	3189	951	544	723	743	717	1134	911	972	1024
GAGGAAACAGAAATAGCCA	ALKBH8	Other	1897	639	503	385	729	400	376	283	318	257
GTTGGTCTGTGATAGCCAG	ALKBH8	Other	4098	1016	833	778	1084	1656	1582	829	1231	1524
TCACCAGCAAACTCCGACG	ALKBH8	Other	4620	1299	1079	1014	998	838	1008	787	1071	803
TGTGGACATTTGTAGAGAG	ALKBH8	Other	3003	489	599	673	985	990	1203	1124	903	1119
TTAATGACTCTCAGGAAGG	ALKBH8	Other	2100	437	552	530	255	402	335	400	547	243
CACAGCTTCAGGCTACCGG	ALPK3	Other	2192	650	460	681	473	613	644	539	637	676
CAGCCTCCCACCCAAGAGG	ALPK3	Other	1930	132	129	215	322	196	183	340	213	207
CGGAAGCCAGAGTTAGAGA	ALPK3	Other	1166	392	197	289	446	445	282	303	342	251
CTCAGGTCACTAATGGAGG	ALPK3	Other	2771	712	570	744	1060	788	777	837	707	811
GAAGTGACCACCAACGGGG	ALPK3	Other	1007	299	258	260	280	251	355	300	274	176
GAAGTGCTAACCCCAATGG	ALPK3	Other	2512	789	463	557	431	548	617	500	496	411
GAGGGCACCAGACCTCCGG	ALPK3	Other	223	52	80	49	98	38	96	53	56	71
TACACACCGCAGTCTACGG	ALPK3	Other	3695	1200	997	888	723	768	730	790	1024	697
TCTGGAGTGCCCACAGCAG	ALPK3	Other	2694	201	189	257	559	519	624	649	592	538
TGGGACACAAGAAAGCAAG	ALPK3	Other	1880	709	475	485	611	518	433	465	516	508
AGCTGAGGTAATTCCCCGG	AMER1	Other	3375	1151	1179	1201	1177	1031	1206	1299	1202	992
CAGTCCCAAGTATCGAGGG	AMER1	Other	2713	1101	961	887	1006	935	1058	716	997	785
GATCCAGAAAAACCCATGG	AMER1	Other	1421	328	443	417	289	449	285	401	504	414
GCTGAGCAAAGTGAGCCAG	AMER1	Other	1074	456	274	386	256	199	533	256	264	340
GGAGCCACAGAGAAAGCTG	AMER1	Other	2316	600	340	563	781	760	739	647	777	517
GGAGTCAAAAGTTCCCCAG	AMER1	Other	2316	705	767	774	634	749	726	638	938	534
GGCAGGGAAGCCTATGCCA	AMER1	Other	2067	296	324	258	605	424	400	320	396	451
GGCAGGGTAACTCAGGCAA	AMER1	Other	2605	452	434	478	583	628	1198	601	511	431
GGGCTCAAAGTTTAAGAAG	AMER1	Other	1781	699	716	566	649	567	758	492	537	488
TGGTGACCTACCAAGGAGG	AMER1	Other	1367	317	477	383	306	187	383	145	203	191
AACATCAAAACACAGCAAG	AMFR	Other	1970	804	613	577	646	751	624	535	739	534
ATCAGCAGACTTGGAGAAG	AMFR	Other	1000	214	120	209	221	175	214	193	278	218
CAGGGACAGGACTCGACCG	AMFR	Other	5712	903	1445	1214	1433	1464	1383	826	1243	932
CGCGCGCTCAGCCAGCCCG	AMFR	Other	2163	442	328	486	302	402	441	514	362	281
CTCGCTCACCCACACGAAG	AMFR	Other	3877	1044	1029	831	902	587	975	736	821	601
GACAAGTCCGGCAAACCAG	AMFR	Other	2287	552	444	504	599	591	656	405	447	362
GTGCTGAATGTCCAGACAG	AMFR	Other	2591	1021	818	599	636	898	660	489	682	424
TAGCTGGTCCGGCTCGCCG	AMFR	Other	2819	45	64	100	802	762	404	449	425	600
TCTGCAGCCATGAAAGCCA	AMFR	Other	4562	1443	1232	1504	1490	1141	1289	917	1308	1157
TGAAGCCTCCGTTCCGCGG	AMFR	Other	3930	926	1147	1004	1165	933	934	1050	865	1079
AAATGCTTTCTCCATGGAG	ANAPC11	Other	2100	643	596	690	497	508	567	399	698	665
CATGCATTGCATCCTCAAG	ANAPC11	Other	4353	80	67	100	420	280	384	229	417	279
CCGACCTGGCTCTCGCTGG	ANAPC11	Other	4209	766	1094	1108	961	836	833	1005	1063	961
CCGCTCAGACAGCATGGAG	ANAPC11	Other	1141	415	340	404	413	369	293	303	378	270
CGCTGTCCCCAGCAGCCAT	ANAPC11	Other	2660	717	827	787	633	913	805	630	678	689
CTTGAACTTCCATTCCTGG	ANAPC11	Other	7528	37	145	160	2524	2327	2567	1868	1838	2131
GAAGGTGAAGATTAAGTGC	ANAPC11	Other	2825	45	15	9	14	0	4	193	48	95
TGCCTCCCAGGACAGGCAC	ANAPC11	Other	1504	509	655	611	593	448	315	145	589	497
TGGTCTCTTGATCAAGGGC	ANAPC11	Other	2548	745	637	673	752	709	880	520	621	618
TTGGCCACCCAGAGCCAAG	ANAPC11	Other	1189	25	3	24	34	1	0	0	20	58
AGTGCCCATCAGCAAGCCC	ANAPC2	Other	4174	522	493	528	733	557	819	495	742	685
CAGCCCTCACCTCAGGTAG	ANAPC2	Other	8109	197	115	256	271	273	373	607	610	902
CAGCGTAGACCCCGAACGG	ANAPC2	Other	1251	5	21	10	7	8	16	28	0	19
CAGGACCGAGTGTAGCCCG	ANAPC2	Other	1831	91	75	117	127	106	64	68	23	22
CCAGCCCCAGCGCAGCCGG	ANAPC2	Other	1053	47	46	54	29	79	81	240	64	104
CTGAAGCTGCGCTTTGGCG	ANAPC2	Other	554	158	160	119	160	213	214	108	37	68
GCCAGGCCCGCATCTCCCG	ANAPC2	Other	9136	1345	985	916	1030	1071	1199	910	751	621
TCCCAGGCCGACCAGAAGG	ANAPC2	Other	2203	153	104	162	187	99	162	97	171	181
TGCTGCACCCTGCACACAG	ANAPC2	Other	3351	678	446	573	841	631	813	522	618	708
TTCAAGGACGAGAAGCTGG	ANAPC2	Other	3100	54	8	36	14	4	23	99	163	49
AACAGAAAAAGTCAGAAGA	ANAPC4	Other	1370	146	169	147	410	440	511	582	288	415
AATGAAAATACAGGAAAGG	ANAPC4	Other	1084	10	10	36	73	28	72	160	67	237
ATTGCATTTTGTGAAAAGG	ANAPC4	Other	1625	261	505	337	534	378	573	698	655	746
GAGTCTTCAGATGAAGAGG	ANAPC4	Other	974	113	126	151	155	213	244	296	279	312
TAACACAGAAGGAAACCAG	ANAPC4	Other	1061	119	80	80	115	82	172	214	106	385
TCATGAAGTACCTTTAAGG	ANAPC4	Other	3951	267	127	144	169	204	123	127	195	70
TGTTATATACTAAAGACAA	ANAPC4	Other	2083	61	90	46	435	689	735	512	413	592
TTACACTCTTTTTCTGTGG	ANAPC4	Other	6707	464	467	505	2233	1968	2373	1850	2154	1752
TTGAGTGAATTGAAAGGAA	ANAPC4	Other	2689	76	190	137	1068	702	853	849	711	567
TTGGTATCAGCAAGAGCAA	ANAPC4	Other	2535	69	13	27	564	478	350	486	365	399
AATGGTGAGAAAAAGACAG	ANAPC5	Other	2246	206	86	177	170	234	411	63	192	163
AGATGAGCCGCACAGGCGA	ANAPC5	Other	1371	184	125	102	106	169	35	244	68	78
AGCATGAACAGCCTGGAGG	ANAPC5	Other	1046	37	170	90	86	136	20	70	174	164
AGGGACTGTATTCCCAGGG	ANAPC5	Other	1954	155	86	240	200	272	248	358	254	124
ATTTTTTCCAGAGAAGAGG	ANAPC5	Other	1711	548	495	494	323	776	446	698	334	502
CAGACGATCAAAATAATGG	ANAPC5	Other	2397	57	47	44	41	155	117	105	249	211
CAGACTCTACCATACCCTG	ANAPC5	Other	5011	40	15	3	42	17	15	54	31	32
CGTCAGCCTCATGGAGCGG	ANAPC5	Other	2072	251	299	294	102	135	135	167	259	232
TTAGTGGCCAAGTGCCAGG	ANAPC5	Other	2897	122	17	62	122	53	82	139	125	59
TTCTCTGGAACTGAACCAG	ANAPC5	Other	2937	249	233	377	289	426	385	460	256	278
AACGAGAACCTGAAGATGA	ANP32A	Other	2202	453	524	433	649	832	552	701	473	602
AAGATGAAGAAGAGCTTGG	ANP32A	Other	2009	652	445	309	584	718	527	640	710	467
AAGTTAAACAAACTTAAGA	ANP32A	Other	1262	574	294	280	565	410	299	366	435	390
CCCTCAGCATCCGAGTCAG	ANP32A	Other	5070	1191	1329	1335	1662	1227	1904	1457	2041	1663
CGCAACTCACATATCTCGA	ANP32A	Other	4243	1090	871	1045	1302	1091	1638	1012	1376	1061
CTCAGCACAATAGAGCCAC	ANP32A	Other	2862	835	703	933	892	993	903	804	782	601
CTTTTCCAGAAGAAGAAAG	ANP32A	Other	3691	1399	1140	1002	998	919	1092	992	1027	1184
GCGATAACAGAGTCTCAGG	ANP32A	Other	2305	654	668	541	494	682	499	419	695	856
TAAGTTTGCGATTGAGGTG	ANP32A	Other	2126	542	386	424	407	423	483	439	400	376
TCTTAAGTACAATCAACGT	ANP32A	Other	5191	1417	1794	1620	1519	1457	1291	1441	1330	1420
AAGCTGCCTAAATTGAAAA	ANP32B	Other	1534	505	435	597	559	606	722	524	679	624
ATCAGCACCTTGGAACCTT	ANP32B	Other	5466	1736	1645	1677	1622	1695	1635	1791	2122	1907
CAGGTTCGAGAACTTGTCT	ANP32B	Other	4819	1260	912	1315	1339	1357	1102	1589	791	1263
CATCCAAGTAGGTAAGCTG	ANP32B	Other	3081	1195	753	969	1110	990	1262	935	1291	964
CCTGACTCAGATGCCGAGG	ANP32B	Other	3098	141	219	167	799	767	810	748	648	1013
GACGACGATGAAGTCAGTG	ANP32B	Other	1868	562	452	524	500	691	411	332	628	328
GAGCTGAGGAACCGGACCC	ANP32B	Other	1567	545	258	489	406	461	345	294	330	435
GCCTACATTTATTAAACTG	ANP32B	Other	5121	1461	1585	1920	1509	1438	1266	1602	1406	1716
GGTAACCTCACAGTTAAAG	ANP32B	Other	2266	718	596	636	685	576	870	637	954	930
TCTCGGTAGTCATTCAGGT	ANP32B	Other	4048	1362	1307	1192	1210	1201	1053	978	1396	985
AACGAGATGCTGAAGACGA	ANP32E	Other	1782	570	661	526	418	614	388	363	630	304
AATGTGGAACTAAGTTCGC	ANP32E	Other	1598	426	292	265	230	351	328	352	625	234
ATGAAGATGAAGATGAAGC	ANP32E	Other	1341	429	304	354	299	300	305	220	349	472
CAGGAGGATAATGAAGCGC	ANP32E	Other	1724	392	360	343	499	351	378	291	327	516
CCACTCTTTAAGAAGAAGG	ANP32E	Other	1606	469	420	415	502	569	352	176	484	271
CCTCTGCGAGGCTCCCCGC	ANP32E	Other	3814	896	1204	1023	987	745	1004	935	813	953
CTTCCTCATATCCTTCCGG	ANP32E	Other	11073	1936	1794	1656	1857	2221	2275	2365	2884	2475
GTGATAATATAATTTCTGG	ANP32E	Other	2159	410	441	541	401	300	454	331	442	453
GTGTCAATGGGGAAATTGA	ANP32E	Other	3005	668	616	830	922	958	985	677	607	579
TTAAGGAACAGATCCCCGG	ANP32E	Other	2668	586	555	610	997	656	650	698	650	534
AAACACTGTCAATCACCGG	APC	Other	2738	849	822	809	738	796	686	584	864	834
AAAGTAAAGGAATCAAAGG	APC	Other	934	273	271	232	324	314	379	318	242	362
ACCGGACCCGAGCCCAGGG	APC	Other	4750	787	638	720	977	1496	1461	1193	1141	1186
CCACGAATTCTAAAACCAG	APC	Other	810	262	332	234	254	319	172	325	247	278
CTGACAGCACAGAATCCAG	APC	Other	2664	751	1020	831	598	1208	1044	837	971	729
CTTCAACACAATACACCCG	APC	Other	4038	1279	1208	1119	1227	1018	1111	1324	1021	1120
TAGCCATTATTGAAAGTGG	APC	Other	3861	735	617	686	673	892	816	709	801	936
TCCCAAGCAACAGAAGCAG	APC	Other	2359	659	696	591	640	598	725	328	516	826
TTCAGAGTGAACCATGCAG	APC	Other	4203	997	484	711	621	629	495	457	527	462
TTGGATGACAATAAAGCAG	APC	Other	1903	503	477	507	362	565	554	529	485	385
AACCGGTGACCCCACTCTG	APOBEC1	Nonessential	6512	1964	2004	1852	1776	1511	1465	1717	1677	1898
ACAACATCATCCACAGAGG	APOBEC1	Nonessential	1759	548	621	614	548	493	634	210	519	470
AGTGAGCTTCATCCCCAGG	APOBEC1	Nonessential	4020	845	803	925	1121	938	1254	1098	1139	1087
CAGGACAAGAACCAGGTGA	APOBEC1	Nonessential	1758	896	853	681	935	489	624	656	767	475
CCCAGAGAACTTCGTAAAG	APOBEC1	Nonessential	1850	694	534	560	497	789	702	534	670	559
TAGCTAAAAGGATGTGTGG	APOBEC1	Nonessential	3434	881	827	943	972	1059	1132	787	710	770
TATTAGAGAGTTTCTGAGT	APOBEC1	Nonessential	3328	620	675	654	759	703	1057	742	864	749
TCAGGGACCTTGTTAACAG	APOBEC1	Nonessential	2787	652	944	1057	655	629	781	664	1055	608
TGCTCTACGAAATCAAGTG	APOBEC1	Nonessential	2977	630	732	619	1052	851	906	646	707	988
TTGAAATCTTTAAACAGGG	APOBEC1	Nonessential	1630	502	418	567	661	346	678	389	672	561
AATTTTGTGGAGCAAGAAG	APOBEC2	Other	1379	511	438	359	487	397	340	516	517	162
CACCAGAATGAGCAGACGC	APOBEC2	Other	2491	490	638	712	764	539	599	882	601	828
CAGGTGACATTGTACCGCA	APOBEC2	Other	5499	1770	1554	1568	1814	1393	1536	1365	1808	1551
CATGCGGCTGCCCATGCAG	APOBEC2	Other	1961	477	521	502	566	475	749	400	256	672
CTGTGACAATCTCAAAGGG	APOBEC2	Other	1260	501	558	426	451	249	430	407	509	325
GCTCTGAAGAAGCTGAAGG	APOBEC2	Other	2603	940	997	728	848	785	1175	849	1037	686
GCTGCCTCCCAGAATGGGG	APOBEC2	Other	2206	441	407	353	571	391	698	720	507	401
GTCAGCACACGCTGCACAG	APOBEC2	Other	1316	329	268	310	389	188	639	322	270	579
TCCATGGCCCAGAAGGAAG	APOBEC2	Other	2687	866	661	832	635	997	826	813	803	715
TGCTTCAACCACATAGCAG	APOBEC2	Other	4859	1433	1033	955	1124	1502	1844	1494	1372	1120
AAGTGGAGCGCCTGGACAA	APOBEC3A	Other	2523	617	694	609	728	479	644	427	624	497
ACAGCCCCAGGAGAAGCAG	APOBEC3A	Other	1545	305	355	371	556	460	433	346	563	420
AGGGGCTTTCTACACAACC	APOBEC3A	Other	3359	1038	971	1074	915	1212	784	1011	957	677
CAGCCCAGCATCCGGGCCC	APOBEC3A	Other	4864	1165	911	1066	1209	1102	1139	997	1281	894
GAAGCGCAGCTCCGCATGG	APOBEC3A	Other	2690	839	754	712	572	508	634	610	685	728
GCTGTCCACAGACACTTGA	APOBEC3A	Other	5124	1719	1662	1823	1398	1994	1750	1636	1695	1082
GGAGGCACTGCAAATGCTG	APOBEC3A	Other	2645	424	491	902	780	683	752	645	669	520
GGGTCGTAATCATAGATGC	APOBEC3A	Other	3213	582	550	728	502	632	339	727	756	423
TCACTTCCAACTTTAACAA	APOBEC3A	Other	2550	737	792	745	906	947	696	698	762	644
TGCTGGTCCATCTTGACCG	APOBEC3A	Other	7395	1758	1749	1747	1859	1789	2056	1641	1372	1393
ACCTACTTGTGCTATGAGG	APOBEC3B	Other	3085	873	618	731	530	856	837	981	716	680
ATGGGCTTTCTATGCAACG	APOBEC3B	Other	4506	1254	1264	1383	1243	1317	1188	739	1171	1425
CAGCGCCTCCTTATATAGG	APOBEC3B	Other	5123	1314	1346	1279	1182	1549	1184	1252	1310	1249
CATCCCTGGCGGTACACAA	APOBEC3B	Other	2310	828	437	717	821	697	876	860	565	885
GCTCCTCTAGTCCATCCCA	APOBEC3B	Other	6587	659	480	644	2030	1592	1752	1131	1442	1133
TAGTCCATGATCGTCACGC	APOBEC3B	Other	4962	1874	1695	1671	1608	1000	1435	1085	1101	1167
TGACCCTTTGGTCCTTCGA	APOBEC3B	Other	4888	1271	1164	1268	1129	1075	1250	1056	1709	995
TGCTGGTCCATCAGGACCC	APOBEC3B	Other	3118	855	621	710	998	714	694	754	773	641
TTTCATCGAATTTGTACCA	APOBEC3B	Other	5011	1781	1655	1722	1678	1485	1986	1611	1881	1413
TTTGTCCACAGATACCTGA	APOBEC3B	Other	4618	1681	1475	1608	1648	1592	1918	1539	1428	1159
ACTTGGCTGTGCTTCACCG	APOBEC3C	Other	5520	2014	2008	1841	1532	1737	1791	1129	1349	1474
CAGTATCCATGTTACCAGG	APOBEC3C	Other	2261	598	608	782	744	584	772	919	940	758
CCTATGGGAAGCCAACGAT	APOBEC3C	Other	3381	1118	1016	1156	963	634	1250	929	863	678
CCTTGCCCAGACTGTGCAG	APOBEC3C	Other	4916	661	561	657	1384	1343	1179	1059	1438	1087
CTTCCAGGAGACAACTGAG	APOBEC3C	Other	7296	2713	2116	1960	2028	2328	2534	2080	2402	1935
GCCTTCAGAAACCCGATGA	APOBEC3C	Other	3817	1292	1035	1460	1325	1457	1244	1480	1006	1066
GTCGTCGCAGAACCAAGAG	APOBEC3C	Other	2136	377	355	340	438	734	620	819	875	554
TAATGAGCCATTCAAGCCT	APOBEC3C	Other	3772	950	966	864	1387	1121	855	963	828	856
TACGGGAGAGTCTCCAGTG	APOBEC3C	Other	3390	576	863	786	909	959	787	565	887	892
TGGAGATCATGGACTATGA	APOBEC3C	Other	4030	1107	1122	1003	985	915	1210	951	1269	1141
CACCACACAGGGCAGGCAG	APOBEC3D	Other	2099	584	720	563	726	662	861	648	646	657
CAGTCGAATCACAGGCAGG	APOBEC3D	Other	2318	568	587	728	683	613	477	592	539	612
CTCAGCTGTCTTCCGGAAG	APOBEC3D	Other	4888	1803	1528	1548	1450	1606	1558	1471	1230	1390
CTCAGGCTGCATAAGGCAG	APOBEC3D	Other	1467	684	624	501	459	555	700	589	445	632
GCCCTCAGAAACCCGATGG	APOBEC3D	Other	1410	299	223	386	311	428	434	351	332	384
GTGGAAGTAGAATATGTGT	APOBEC3D	Other	4424	1016	1016	1216	1440	1471	1248	1685	1258	959
TAGCCCATGATCTTCACGG	APOBEC3D	Other	3414	927	954	1202	837	850	818	1161	912	757
TCCCGGTAGTAGTAGAGGC	APOBEC3D	Other	2511	436	298	380	580	687	774	558	441	692
TGCAGCCTGAGTCAGGAAG	APOBEC3D	Other	3284	556	659	722	1193	967	1091	1248	1477	858
TGTATCCCAGAAGTAGCAG	APOBEC3D	Other	3137	971	1011	1176	1152	922	1428	807	989	567
AGATCTTTGCGTCCAAACG	APOBEC3F	Other	5242	1565	1419	1652	1658	1423	1619	1340	1869	1323
CACGCATGAGGCTCTGAAC	APOBEC3F	Other	1795	536	411	375	481	531	496	399	238	463
CCGACCATAGGCTTTGCGT	APOBEC3F	Other	2838	607	717	888	640	388	564	819	515	698
GCCTTCAGAAACCCGATGG	APOBEC3F	Other	2266	709	603	521	846	901	955	541	840	830
GGCCTCCCCAGCTGACCGC	APOBEC3F	Other	2779	868	918	899	720	681	794	921	618	819
TAGAGGGCCAGGCCACAGC	APOBEC3F	Other	3117	886	492	518	854	672	755	892	862	681
TAGCCCATGATCTCCACGG	APOBEC3F	Other	4892	1219	1103	1013	1328	1317	1299	956	1100	1536
TGCAGGAGATTCTCGAGTG	APOBEC3F	Other	4853	1486	1665	1696	1886	1324	1558	1801	1122	930
TGGGAAAACTTCCAAACGA	APOBEC3F	Other	1300	436	302	465	396	403	465	251	325	261
TGTATCCCAGAAGTAGTAG	APOBEC3F	Other	4980	1693	1524	1692	1947	1979	2020	1710	1638	1764
AGATCTTTGCGTCCAAAGG	APOBEC3G	Other	2666	748	911	704	1069	925	821	634	836	1033
ATGGCCACGTTCCTGGCCG	APOBEC3G	Other	3548	1383	1219	1211	1110	1046	1110	755	998	949
CCACTGGTTCAGCAAGTGG	APOBEC3G	Other	2505	806	738	664	834	410	596	730	867	597
CCTTGTACACTTTGTGCAG	APOBEC3G	Other	4654	1177	1323	1299	1226	1341	1442	1365	1122	1066
CTGGGCACAGCTGAAGCAG	APOBEC3G	Other	1586	278	307	253	174	352	660	394	148	345
GAAGCACAGCTCTGCATGG	APOBEC3G	Other	3459	728	712	692	619	1191	683	721	946	796
TCAAGGAAGATGTCAGGAG	APOBEC3G	Other	1792	388	526	546	572	540	527	499	650	448
TCCTGCTGAACCAGCGCAG	APOBEC3G	Other	4096	1224	941	971	822	908	1096	1000	1367	775
TGGGACCCAGATTACCAGG	APOBEC3G	Other	1625	185	264	323	427	506	352	398	478	252
TTGGCCCCAGCCTCGGCCA	APOBEC3G	Other	4438	1192	970	1112	1092	1322	1254	1309	1114	1144
ACCAGCTCCCAGGCACAGG	APOBEC3H	Other	2397	751	664	676	875	788	541	812	509	747
AGAGGCTACTTTGAAAACA	APOBEC3H	Other	1774	652	600	622	633	691	844	664	492	543
AGTCACCTGTTACCTCACG	APOBEC3H	Other	4810	1244	1155	1192	918	1118	1249	1315	1286	955
CACCAGTGGTAGTACAGGC	APOBEC3H	Other	1615	426	425	489	368	185	296	309	300	295
CAGAAGGCCTTACTACCCG	APOBEC3H	Other	4248	1492	1169	1188	1255	1147	1081	830	868	719
CAGTCGAGCCATAAAGCGA	APOBEC3H	Other	1726	361	342	504	521	288	377	328	408	537
CTCCTCTAACATCTTATAG	APOBEC3H	Other	3646	1275	1053	1122	567	997	915	1026	1167	981
GAAGGAAAGCGGTTTCTCG	APOBEC3H	Other	2070	735	653	641	659	546	645	660	495	415
GTCAGCTGGTAACACAAGA	APOBEC3H	Other	1784	631	476	620	697	486	547	514	530	699
TGTGGATCCCAGGTCCCGG	APOBEC3H	Other	2239	870	708	727	770	442	640	564	644	697
AAAAGATAACATTAACCTG	ARCN1	Essential	2367	124	44	135	82	219	115	178	166	234
AAGTTTTAAAGCCTTGCTG	ARCN1	Essential	2793	237	141	239	589	445	306	519	586	336
AGCCATTTCCACTCTCCGA	ARCN1	Essential	8358	195	351	285	285	302	341	546	439	199
CAGCGGTCTGCACAAAAGC	ARCN1	Essential	2068	138	180	128	176	167	113	378	474	191
CTCTGTGGAAAACCTGACG	ARCN1	Essential	1520	32	46	89	70	137	66	63	65	39
GAAAATGAAGATAAGAAAG	ARCN1	Essential	1391	175	60	64	46	68	97	168	142	144
GAGATGCGTCGTAAAGCAA	ARCN1	Essential	1593	105	53	44	144	174	143	125	284	224
GCAGCTCTGCAGTATCTGG	ARCN1	Essential	3251	164	318	186	509	343	362	425	594	464
TGGAGACTACAAACCACAG	ARCN1	Essential	1836	27	83	11	45	40	3	43	199	5
TTGATGCCAAAAATAAGAG	ARCN1	Essential	2170	71	51	55	45	27	96	169	100	125
CAACAAGAACAAAAAATGG	ARID1A	Other	1913	154	254	196	671	720	605	503	777	601
CGGGTCCCAGACCCCGCAG	ARID1A	Other	1227	573	376	407	353	505	598	285	329	486
CGTCGCCCAGCTCGGCCCG	ARID1A	Other	2433	276	281	330	250	148	195	252	214	193
CTCTGCTGGAACTGTGTGG	ARID1A	Other	4957	217	330	278	228	295	355	357	431	464
CTGAGCGCCGACCAGCAGG	ARID1A	Other	1486	72	75	152	116	271	131	185	113	41
GCGCCTCCTCACTCAGCCG	ARID1A	Other	2023	184	288	157	250	156	332	285	174	177
GGGATCAGGATCTATGCAG	ARID1A	Other	2772	199	192	223	182	228	233	130	212	301
TCTTCAGCTCCGAGGGCGG	ARID1A	Other	2070	328	226	413	360	339	327	348	411	434
TGCGGTTCTCCATTGGCCG	ARID1A	Other	6353	774	563	607	575	779	709	783	875	609
TTTATTTCAGGAACCCCGG	ARID1A	Other	2696	341	296	287	312	232	381	383	362	296
ATGGTGTGCCCGTCTGCAG	ARID1B	Other	4617	1471	1317	1368	1103	1035	1331	1174	794	905
CAGACCTATGAGAAAGAGG	ARID1B	Other	2016	191	295	429	629	617	344	462	512	454
CCCACAGCGCCAAGAGCGG	ARID1B	Other	2931	696	860	1001	903	806	970	769	643	660
CGCCCGGCTTGCTCAGCAG	ARID1B	Other	2322	957	891	879	460	619	555	682	700	682
CTCAGCACCCCGTACCCCG	ARID1B	Other	3661	1084	777	935	1192	809	1126	941	850	797
GCTGGTGCCCTCCATACGG	ARID1B	Other	3621	1068	977	1029	1112	1108	980	919	1093	1052
GGTTAATAAAAACAAGAAG	ARID1B	Other	474	220	299	168	128	144	52	83	133	129
TCATGGTTAGGTTTTCCGG	ARID1B	Other	4544	1444	1338	1198	1266	1129	1194	1153	1206	1071
TGCTGAAGACTTCCGGCGG	ARID1B	Other	3654	1113	885	772	1072	1098	1038	904	718	657
TGGAGCAGCCGCAACATGG	ARID1B	Other	2575	1001	717	759	736	953	772	453	562	688
AAAGTTCATCATTTTGGGG	ARID2	Other	2418	956	752	612	708	882	758	668	799	693
AGAATGCAAAACTGTAAAG	ARID2	Other	1348	204	94	248	390	305	221	295	306	290
ATAATTTGCCAAAAGGAGG	ARID2	Other	1349	323	404	388	462	396	272	266	356	312
ATGCAGCAACTGAACATGG	ARID2	Other	2015	353	322	347	388	300	470	502	264	401
CCTTTCTCCGCTCGTCCGG	ARID2	Other	5964	1101	1163	985	1075	1675	1167	870	1288	1049
CTCTTGCATTATTAGGGGG	ARID2	Other	2247	667	470	555	493	594	569	648	484	670
GGCAGTTCCACCACAGCAG	ARID2	Other	4078	661	551	651	752	752	724	808	853	710
TCTGTGAGCAGTATACAGG	ARID2	Other	2513	542	423	671	554	448	404	234	414	423
TTTAAAAAAATCCCTGCGG	ARID2	Other	1944	439	592	637	838	724	825	463	832	718
TTTGACTGACAGTAGGAGG	ARID2	Other	2467	620	745	579	852	821	996	601	603	619
AAGAAAATTAAAAAACAGG	ARID4A	Other	800	341	253	297	326	329	259	245	285	115
AGAGGCAGAAGTCAAAACG	ARID4A	Other	1920	860	465	605	692	687	712	378	677	342
AGAGGGTTGATTTTAAAGG	ARID4A	Other	2427	1619	833	925	1152	935	931	1147	926	816
AGTTGCAACCATAGACAGG	ARID4A	Other	2925	1476	916	1264	1176	772	998	1132	939	905
ATTATACTACAGGTACCAG	ARID4A	Other	2767	926	627	731	1063	815	872	661	819	747
CAGCAAGTACATTTTGTGG	ARID4A	Other	3836	1271	1362	1210	1783	1238	1039	1189	991	1208
GATGAAGCAGATGACATGG	ARID4A	Other	3830	848	924	838	1479	1275	1243	1174	1514	1167
GGAAGAGAAAAGCCAAGAG	ARID4A	Other	2576	989	725	740	1030	1051	1300	871	939	747
TGAAAGTAAAATATGGACG	ARID4A	Other	1608	648	386	566	470	474	594	596	344	485
TTGCAAAGAAGACGAACAG	ARID4A	Other	1668	617	543	522	511	585	616	452	592	533
AAAGAAATAAAGATGGAGG	ARID4B	Other	1216	435	430	479	402	430	523	558	268	295
AATGATCTTATTTCAAAGG	ARID4B	Other	1828	556	969	683	706	669	629	667	676	536
AGTAGCTTCCATTGATCGG	ARID4B	Other	7206	3193	2351	2920	2372	2791	2599	1774	2647	1405
ATGTGAGTGCTAAATACAG	ARID4B	Other	3153	1923	1454	1515	955	1564	1149	1457	992	1781
CATCAGTCACTGTAACAGA	ARID4B	Other	2440	1449	852	812	688	1131	1021	706	755	817
CCTGGCAAAAAGGAAGAGA	ARID4B	Other	1292	577	503	711	585	582	722	448	664	364
CTGGCTCCAAACCAAGAAG	ARID4B	Other	754	275	196	222	232	220	161	143	87	134
GAGGAGTCACTGCAGACTG	ARID4B	Other	4922	2139	1647	2056	2293	1904	1864	1818	1694	1665
TAGGAAAGAAAACAAATAG	ARID4B	Other	971	352	438	530	615	705	376	512	449	473
TGCCCACTGTCAAATAGGG	ARID4B	Other	2749	1258	1414	1636	1144	1226	1155	991	1251	1200
AGTGGCCTACTATCAGGCC	ARNTL	Other	3259	924	1066	1215	971	959	1222	868	694	910
CAGTCGTCCAATTGCGACG	ARNTL	Other	3323	903	1188	986	677	768	890	444	577	709
CATGTCTATACCTATGTGG	ARNTL	Other	3695	858	1249	1083	864	1048	1000	759	1149	955
CTGATGCCTCTTCTCCAGG	ARNTL	Other	5698	1772	1797	1772	1387	2175	1587	1601	1636	1923
CTGGCCACCCACAAAGATG	ARNTL	Other	2834	888	718	825	700	831	750	551	850	800
GTTTGTAGATTTTAAATGG	ARNTL	Other	3680	983	1098	1136	1207	1147	1263	1154	985	1044
TAGAATATACAGAACACCA	ARNTL	Other	3013	985	943	1148	1131	964	1242	1088	1026	1093
TCACAGTCAGATTGAAAAG	ARNTL	Other	2072	360	759	567	664	666	641	350	684	436
TGACACCGCACCCCGGGAG	ARNTL	Other	3460	912	617	677	704	1032	969	517	893	521
TTGTCGTAGGATGTGACCG	ARNTL	Other	3404	1150	947	711	718	859	929	844	989	913
AAAGTGAAAGTGAAGCTGG	ARRB1	Other	1052	446	334	277	271	364	356	425	496	646
AGCCAATAACCGAGAGAAG	ARRB1	Other	493	96	46	133	85	128	99	130	118	243
AGTATCTCAAAGAGCGGAG	ARRB1	Other	1853	585	628	699	426	546	423	404	352	346
CTCCACAGAGTGTTCAAGA	ARRB1	Other	3669	1257	947	1244	1676	1094	1168	986	1217	886
CTTGCGAAAGGTCAGGCCC	ARRB1	Other	3616	1169	925	979	1005	875	1215	1196	948	1066
GAAGCCTCTCTGGATAAGG	ARRB1	Other	1985	0	0	0	296	253	391	67	178	127
GAGCTTCCCGTCCAAGGCG	ARRB1	Other	3253	957	647	694	577	640	847	496	738	574
GGACAAGAAGCCCCTGACG	ARRB1	Other	2227	529	549	556	469	481	529	492	412	572
GGAGGAGAAGATCCACAAG	ARRB1	Other	1130	266	245	224	238	407	307	163	199	209
TTCTGTGACACTGCAGCCG	ARRB1	Other	4699	1391	1164	1229	941	936	1076	1034	1055	1422
AACAAGAAGATGAGTAAGG	ASCL1	Other	1424	419	502	297	463	267	406	308	383	336
ACTGATGCGCTGCAAACGC	ASCL1	Other	1990	479	710	606	439	617	532	609	492	705
CAAAGAAACAGGCTGCGGG	ASCL1	Other	729	117	236	194	147	268	134	249	93	143
CAGCAGCAGCCGGCCGCCG	ASCL1	Other	2207	535	518	443	613	474	450	792	509	663
CAGGTTGACCAACTTGACG	ASCL1	Other	1528	375	551	371	329	343	403	273	377	380
CGGCCGCCGGTCTCAGCTG	ASCL1	Other	4608	1449	1418	1314	1257	1257	1215	1130	1182	1362
CTGCTGGACGAGCATGACG	ASCL1	Other	1703	531	423	493	375	423	414	347	439	205
GAGCACGTCCCCAACGGCG	ASCL1	Other	2472	630	637	546	644	743	809	533	726	537
GCTCTGCCAAGATGGAGAG	ASCL1	Other	2636	1157	839	751	876	623	996	919	881	618
TACGACCCGCTCAGCCCCG	ASCL1	Other	3574	923	957	1063	829	928	1066	880	878	861
AAAAGTCTGGTTTTACTGG	ASF1A	Other	5740	2095	1543	1888	2017	1491	1616	1744	1433	2091
ACCTTCAGCATCAAAGGGA	ASF1A	Other	3628	994	848	956	942	1299	1037	1542	1024	1338
AGGTCCTCGATGCACTCGA	ASF1A	Other	4026	1342	1344	1231	1095	1293	1367	1313	1259	1209
GTCATGTTAGAATCCCACA	ASF1A	Other	3285	833	1227	1177	1134	1089	1278	1093	1118	932
GTTCAGGTGAACAATGTAG	ASF1A	Other	3742	1239	1195	1199	1306	800	1143	1061	871	800
TAATTACTTGTACCTATCG	ASF1A	Other	10534	2243	2332	2266	2803	2544	3023	2983	2865	2292
TAGTGGGTCCTGTTCCCGC	ASF1A	Other	5404	1204	1442	1332	1331	1026	1112	1054	1222	1113
TGTGGAATCTTGTGACCCT	ASF1A	Other	8536	2548	2138	2278	2504	1712	2114	2386	2156	1942
TTCCAGATGCAGATGCAGT	ASF1A	Other	4953	1242	1229	1236	1286	1408	1188	1101	1281	1021
TTTTTTCAAAATATGGCAA	ASF1A	Other	3572	1297	1421	1240	1174	1397	1009	1129	1514	1179
AGAAATCTGGCTTCATGGG	ASF1B	Other	2234	849	550	724	683	567	585	720	733	832
AGGACCACAGTCACACCCA	ASF1B	Other	3292	349	337	248	873	669	819	447	761	623
AGGACCCCTCCCTGGGCTG	ASF1B	Other	5408	1024	807	1164	1579	1626	1754	1551	1374	1924
CAGATCCTAGACTCGGTGC	ASF1B	Other	4386	1063	902	1062	1094	950	1170	851	924	986
CTGGGACAACAACATGGAC	ASF1B	Other	2559	1227	720	718	614	572	831	431	475	541
GACAGGAGTTCATCCGAGT	ASF1B	Other	2841	667	360	430	617	646	446	459	865	503
GTCCATGGAGTTCTCAGGG	ASF1B	Other	2437	397	497	573	724	710	747	618	814	758
TATGGAAGCGGGTCACCCG	ASF1B	Other	1194	251	245	319	244	257	295	189	256	275
TGTGTCTCCCTGCTGGCAC	ASF1B	Other	4683	1222	1103	1066	1324	816	1423	1162	1272	1147
TTCGAGTGCAGTGAAGCCC	ASF1B	Other	2815	975	644	676	685	450	654	560	367	628
AATGTCGAGGAATCATCGG	ASH1L	Other	3148	916	924	939	661	1042	609	751	757	575
ATCAGGCAGGAAACTGCGA	ASH1L	Other	2593	563	548	622	984	602	885	875	483	714
CATAAGCTACTTCGACAGG	ASH1L	Other	2465	546	529	433	408	502	559	826	655	568
CCTCGGTGGACTAAAGTGG	ASH1L	Other	4047	1199	666	737	1169	907	1001	980	1074	902
CGAGCAATGCTGTAACCAG	ASH1L	Other	3726	707	667	829	657	982	781	1188	861	783
CTAGAAAAAAACACAAAGG	ASH1L	Other	813	150	159	239	256	176	270	215	83	206
GAGAAGTGCAATATACAGG	ASH1L	Other	1911	480	543	431	408	400	433	211	477	395
GAGGGTGAAAAAAAAACAG	ASH1L	Other	756	128	215	239	164	197	121	198	205	260
TAAACACAAATGTAAGCGC	ASH1L	Other	1316	223	232	198	171	268	228	229	243	324
TTGGGATGAGAGAAAGCAC	ASH1L	Other	1669	48	64	63	226	258	134	240	297	130
AATGGTGTCAATCAAGGTG	ASH2L	Other	3368	124	105	99	171	274	164	549	421	345
CAGAGATCCCCTCTCCAGG	ASH2L	Other	1674	170	208	164	281	348	368	312	442	271
CCAATGGGTAGCCATGAGG	ASH2L	Other	2164	275	380	239	164	364	299	218	196	281
CTTCCGCACCTTTCACGGG	ASH2L	Other	5279	1392	1670	1416	1510	1604	1596	1169	1571	1357
GAATTGCAGCAGGAAGCAG	ASH2L	Other	1914	253	254	291	212	222	245	156	197	333
GACCACCAAGAAGGCCCGG	ASH2L	Other	798	149	97	42	127	134	74	79	146	44
GCGGTCGCAAATGCAACAG	ASH2L	Other	2640	671	651	553	700	535	1036	494	532	782
GGTAAGTGAGATCCTTCGG	ASH2L	Other	4273	73	114	138	167	113	227	117	110	198
GGTCACTCTGAAAACAGGG	ASH2L	Other	1117	304	346	399	332	348	339	374	327	467
TAGCTCACACTTTAACGGG	ASH2L	Other	2079	548	703	606	539	429	757	666	448	320
ACTGACGATCTTCAAGCCG	ASXL1	Other	4701	1400	1091	1144	952	1227	1030	800	1127	967
AGGAGGCTGAAATCAAAAG	ASXL1	Other	1561	745	662	412	235	358	382	257	323	353
ATGGTCTTGGAAAAAACAG	ASXL1	Other	1751	673	569	576	588	526	441	613	567	321
ATTCTGTCTGGAGATGCAG	ASXL1	Other	3104	380	495	500	668	670	661	674	621	662
CACCACTGCCATAGAGAGG	ASXL1	Other	2228	1036	755	662	774	772	862	853	713	650
GAGGAGTCAGGACAACTCG	ASXL1	Other	2388	540	571	598	612	497	377	392	506	424
GCCACCCTGAGCCCAGGGG	ASXL1	Other	2317	664	491	604	658	806	661	757	764	819
TACATTCCAATTCAAGAGG	ASXL1	Other	2985	685	680	698	604	609	664	727	600	800
TTTGAAGGTCACCTCACGG	ASXL1	Other	3197	1228	1037	983	1528	1109	1099	1331	971	914
TTTTCGGGAAAGGATGCAG	ASXL1	Other	2512	803	675	609	681	520	500	792	865	649
AAGAAGAGTGTGAAAGCCA	ASXL2	Other	4346	1524	1218	1331	1213	1195	1787	1325	950	1237
AATAAAGATGTTAAAGGGG	ASXL2	Other	1272	285	407	414	262	303	663	485	327	587
AGACATCTCCACAAGCCAG	ASXL2	Other	2615	997	871	1000	1097	837	952	668	782	529
ATATTTCTACCTACGGCCG	ASXL2	Other	3798	1089	1438	1163	1471	901	956	1104	1212	1257
ATGGTCCCTCCAACTGAGG	ASXL2	Other	2494	687	718	518	599	599	494	427	552	416
CAAGGAGGGAAAAAAGAGC	ASXL2	Other	1503	185	134	165	378	379	285	625	606	527
CAGCACTCTGGGAAACCTG	ASXL2	Other	2661	287	179	186	910	1047	700	540	581	816
CTCTTCTCCCAGCTCACAG	ASXL2	Other	4893	1879	1649	1568	1594	1326	1419	1292	1262	1469
TCTTCCCTCACCCAAGAAG	ASXL2	Other	3536	844	822	919	1363	792	893	803	702	1045
TGAAAGCTACTATGGGCAG	ASXL2	Other	2720	1150	986	841	972	1210	806	1005	813	941
AACCCGAGTGAGTAACCAG	ASXL3	Other	2176	571	710	621	579	581	721	598	594	430
AAGGACCGCACCTGGGCCG	ASXL3	Other	1794	420	518	424	418	468	504	656	387	368
AATACCATACCTTGAGAGG	ASXL3	Other	2270	509	698	794	535	573	698	858	993	656
ACAGTCAGAGACAAACTGG	ASXL3	Other	1741	692	625	533	682	470	667	697	570	546
AGGCTCCCTCTGCAGCCGG	ASXL3	Other	2103	480	448	598	622	488	879	730	560	430
ATGGTGTCAAAACAACACG	ASXL3	Other	1137	370	382	335	300	319	281	277	333	170
CTTCCTTTGAGCTGAGCGG	ASXL3	Other	2104	443	584	495	427	453	833	711	372	394
GAGGCATCCGTACAGCCCG	ASXL3	Other	2331	774	535	818	712	795	527	678	697	474
GATGGTACAGATATGGCCG	ASXL3	Other	2053	598	559	504	625	550	589	614	671	658
TTCTGGGAGCAAAAGCAGG	ASXL3	Other	2556	380	264	332	709	703	585	599	530	828
AGGAGTGGTTTCACAACGG	ATAD2	Other	2210	666	571	486	589	580	759	573	638	482
AGGCACCATAAAAAAGCGA	ATAD2	Other	1436	389	412	327	237	487	204	635	438	369
ATCACATGGTAGTAAGACG	ATAD2	Other	3968	1137	1091	1063	1255	1015	939	548	691	1075
GACAGGTCCAAGGAGCCCG	ATAD2	Other	1362	363	366	305	310	288	426	348	293	304
GAGCTGCACAACCACTCCG	ATAD2	Other	1691	568	535	546	619	577	443	526	420	457
GAGTCTTTCCAGTTCCAGG	ATAD2	Other	3793	1059	986	913	972	1032	1191	949	1159	1072
GCGGCGCAGAAGAAACCCG	ATAD2	Other	1206	111	226	228	134	227	182	327	129	165
TCTGGAGCACATCGGCCGG	ATAD2	Other	3801	1300	1052	1027	957	780	715	909	866	959
TGAACAGCACTTTGAGAGG	ATAD2	Other	2115	853	519	622	605	597	619	465	584	644
TTTCCGAAAATTTAGTGGG	ATAD2	Other	3313	882	1132	1163	976	785	965	772	1117	932
AAACTAGAATCTCAAGAGG	ATAD2B	Other	2228	809	657	812	632	927	664	606	640	577
AACATCTTCAGCAAACCGG	ATAD2B	Other	3679	1106	1131	1195	1091	1053	1150	1036	1020	1075
AGCCAAGGAGACAAAAAAG	ATAD2B	Other	956	199	226	290	351	264	309	378	485	239
AGGAAGCAAGAATAAAAAG	ATAD2B	Other	877	215	238	199	169	351	300	261	354	293
ATCCAGATAAGGACCCAGG	ATAD2B	Other	2419	699	653	850	692	731	927	611	692	764
CTCCGCAGTGCAATCAGGG	ATAD2B	Other	2077	591	664	623	639	748	662	685	619	775
CTTCCCCCGGCTTTGGCGG	ATAD2B	Other	3169	1028	778	774	1176	872	821	808	874	971
GACTATGAGAACCATACGG	ATAD2B	Other	1994	443	613	517	565	669	456	571	535	365
TTGAGACAGAGAAAAACAG	ATAD2B	Other	1642	341	328	516	517	582	666	613	294	457
TTTAGAATACAGTATGAAG	ATAD2B	Other	2053	658	725	976	708	754	800	568	610	557
AGCATGGAGGAATATGCAG	ATM	Other	1661	167	136	153	164	194	158	272	381	274
AGCTTTGTATTTACAGCAG	ATM	Other	2653	656	568	591	651	585	1029	559	809	610
CAAGAGAAACTGAAAGGAG	ATM	Other	1445	322	426	457	390	292	358	407	266	232
CAGAATTTCGCTTAGCAGG	ATM	Other	3040	692	883	787	638	943	907	1160	941	651
CAGGCATCTAACAAAGGAG	ATM	Other	2867	853	644	667	701	649	642	656	816	959
CATGCGATGGAAAATGAGG	ATM	Other	1731	358	338	306	448	557	375	190	483	278
GAATTTCTGACTAAACCAG	ATM	Other	2644	669	619	641	825	900	751	693	473	761
TACTGAAAGATATAAAAAG	ATM	Other	1332	292	293	411	390	342	355	338	497	286
TATTAATAGGATCGAACAG	ATM	Other	2267	421	420	531	444	526	455	581	425	394
TTGGATGCCAGCTGTGCAG	ATM	Other	4265	1103	1273	1003	1312	933	999	1137	1069	931
AAATCAAGCAACATCACGG	ATR	Other	2758	100	106	68	177	78	219	43	32	103
AATCAAGAAGATCAGCAGG	ATR	Other	2429	228	145	246	259	275	193	220	390	365
AATGCTCTCCTTAATGCAG	ATR	Other	2481	66	98	62	641	412	493	278	305	356
CAGCTGCAAGCTTTGAAAG	ATR	Other	1621	43	8	32	189	92	233	266	444	270
CTACTGCCAGAGTATCCTG	ATR	Other	4158	27	48	34	93	30	46	84	77	28
GACGTGCGAAAACAAGATG	ATR	Other	3215	410	312	302	844	922	833	716	544	821
GCCCTGTCATAACAAGCAG	ATR	Other	2665	0	29	8	213	185	157	338	518	541
GGCATCCCTCAGCAAGCCA	ATR	Other	10442	3783	3156	3099	3380	3383	3636	3453	2866	2660
GTTCAGAAACTGGACCTGG	ATR	Other	1290	84	112	85	96	139	35	117	150	153
TTGTGTAACAAATGACAGG	ATR	Other	2586	172	200	182	288	332	316	261	462	607
AGAGGAATGTATCAGCCAG	ATRX	Other	3424	1093	828	1022	1118	1077	1207	1153	1158	1008
AGTGGAACTGAACAAGAAG	ATRX	Other	1788	486	339	433	566	515	482	300	647	682
ATGAGTAATCAACAGCTGG	ATRX	Other	3506	792	791	820	653	897	933	726	887	613
ATGGAAAACAGCAAGGAAG	ATRX	Other	1586	227	253	364	472	422	448	230	445	288
CATGTAAAAAAGTACAGGA	ATRX	Other	1958	483	610	382	430	386	650	456	360	452
GAGAAGCTACATGCTGCAG	ATRX	Other	1921	289	340	377	240	326	363	182	311	303
GAGCGAGAAAAATTGAGAG	ATRX	Other	1170	212	236	235	277	214	367	251	251	188
GATGAATGAATTTGAGAAG	ATRX	Other	2100	373	403	339	452	307	521	329	374	425
TGAATCCGAAGATGAACAG	ATRX	Other	1378	296	245	255	315	215	264	190	335	148
TGAGAGTTGAAACTGACAG	ATRX	Other	2145	665	648	732	423	1035	622	670	833	761
AATCAGGTTGTCAAACCGC	ATXN7	Other	2550	945	584	640	671	657	620	463	461	503
ACACTACTGAAATCTGCGG	ATXN7	Other	3003	811	782	737	789	507	578	639	666	872
AGCTGAAAATAGCACGGGG	ATXN7	Other	1139	152	234	257	245	297	280	215	332	316
CACACAGGCACCATCCCAG	ATXN7	Other	4288	998	1013	1066	1150	1353	1233	1339	1796	1315
CCAGTAGCAGTACCAGTGG	ATXN7	Other	1762	466	338	337	375	314	366	359	482	173
CCGACCGTCGCCATTGCGG	ATXN7	Other	4400	1483	1057	880	1024	765	922	995	992	741
CTCTGTCCAAAAGCAAAGG	ATXN7	Other	2664	900	992	791	867	758	905	442	677	738
TCACTTCAGGACTGGGCAG	ATXN7	Other	3995	263	125	205	984	588	970	681	900	654
TCCTGTGACGTTCTAGGAG	ATXN7	Other	4126	952	878	1121	909	1014	1006	904	1168	1029
TCTCGGTTATCCAGTGAGG	ATXN7	Other	6733	2088	1784	1654	1825	1949	2122	1265	1559	1859
AAGAAGAAGCCAAAGCCAC	ATXN7L3	Other	1426	190	288	254	300	301	358	173	302	258
AAGAAGAGAAAGTCAGACA	ATXN7L3	Other	1568	106	127	104	165	112	228	178	144	294
ACAGCACACAGATGAGCAG	ATXN7L3	Other	2284	277	534	388	702	428	469	458	721	622
AGTTTACAAATGAAAATGG	ATXN7L3	Other	1889	423	415	444	260	340	390	383	446	328
CAGCCGAATCGCCAACCGC	ATXN7L3	Other	2532	219	182	168	220	105	220	227	171	162
CTGGATAACAGCAAACTAG	ATXN7L3	Other	2583	288	217	361	533	490	558	628	645	475
CTTTCCAGTGTCCTTCCAG	ATXN7L3	Other	7451	1502	1152	1362	1756	1520	1667	1911	1705	1634
GACGAGTGAAAATCAGGGA	ATXN7L3	Other	2425	598	364	542	484	412	610	672	542	671
TGGACAGGTTTTCAACCAG	ATXN7L3	Other	3158	526	246	388	1144	995	1007	837	1000	912
TTGTTGGAACCTAGGCCGG	ATXN7L3	Other	4571	813	727	1024	969	755	910	984	938	752
AGGCTACAGCTCCAGTTGG	AURKA	Other	4669	366	408	435	685	603	1083	669	1269	957
ATAGAAAATAATCCTGAGG	AURKA	Other	2099	241	63	92	482	540	461	583	580	592
ATCCATTACCTGTAAATAG	AURKA	Other	4131	592	423	395	414	257	509	671	782	522
ATGTGTTTGCCTCAAAAGG	AURKA	Other	3960	31	57	36	940	972	1103	637	691	1046
CAAACTTTCCTTTACCCAG	AURKA	Other	4292	83	129	125	1431	1136	1244	1056	1412	1193
CTCTATAAACTGTTCCAAG	AURKA	Other	1274	0	44	26	4	5	5	42	13	23
CTGAAAACTCACCGAAGGT	AURKA	Other	1220	41	0	2	169	79	98	66	175	108
CTTGTCTCCAGTCACAAGC	AURKA	Other	2840	845	473	566	685	502	746	508	795	404
TACCAGGTGCCGATGGCAG	AURKA	Other	2728	150	89	255	101	96	206	246	121	159
TTCATAGCAAAGAACTCCA	AURKA	Other	3146	54	27	44	64	41	56	149	133	70
AGGCCACCATACCTCAGGG	AURKB	Other	1233	12	14	5	9	3	26	123	81	89
CAACTATTTTTATGACCGG	AURKB	Other	4455	1612	1067	1290	1065	1060	1330	1313	1621	1133
CAGGCATAACCCCTCGGAA	AURKB	Other	4111	34	54	74	267	219	236	595	685	301
GACGAGCAGCGAACAGCCA	AURKB	Other	2244	134	27	97	810	660	754	417	579	404
GGGCGCATGCACAATGAGA	AURKB	Other	3239	1	4	19	3	19	22	61	80	26
GGTGACAGGCTCTTTCCGG	AURKB	Other	3327	759	583	689	438	538	616	443	412	497
GTGATGCACTCTCAAAGGG	AURKB	Other	2218	40	32	100	47	24	72	174	33	107
TTCAAGTCCCAGATAGAGA	AURKB	Other	1994	13	8	29	184	179	170	366	364	294
TTGGGCGTCCTCTGGGCAA	AURKB	Other	3491	23	73	32	19	45	21	86	28	56
TTGTAGAGCTCCCCGCGGG	AURKB	Other	2972	78	46	77	72	57	31	192	202	303
AACGGGAACAGCCATCCAG	AURKC	Other	3662	1395	1011	946	1453	1318	1162	853	755	1064
AAGCCATCTGAGCACAGGG	AURKC	Other	998	356	339	444	428	316	381	393	306	200
CAAATTTCCCCTTGCCCAG	AURKC	Other	4453	1484	1518	1381	1427	1594	1823	1324	1565	1171
CCAGGGGCAGTCTCTCCAA	AURKC	Other	5560	937	739	671	1358	1362	1449	1801	1514	1591
CTGACCTACCTCAGGGAGG	AURKC	Other	1363	325	299	437	419	478	383	402	447	439
GAAATAGTTATACAGGCGC	AURKC	Other	1345	516	371	323	311	221	249	146	522	272
TCAAGTCCCGGGCCCCCAG	AURKC	Other	3461	780	938	904	865	1077	1077	953	1010	1137
TTCAAGTCGCAGATAGAGA	AURKC	Other	2898	253	185	263	766	944	831	908	851	714
TTCTGGAATATGCTCCAAG	AURKC	Other	4126	1310	1115	1220	1251	1191	1128	952	963	911
TTGTCATGGCAGTAGGTCA	AURKC	Other	4160	1352	1191	1423	965	1253	1441	1454	1007	940
ACGTGCTTCCCGTGCCCCG	AXIN1	Other	5503	1507	1809	1560	1251	1331	1414	1739	1869	1364
ACTGGTGTCCACAGACCCG	AXIN1	Other	3022	475	755	723	871	886	772	761	664	628
CCAGTAGACGGTACAGCGA	AXIN1	Other	1626	511	265	297	287	550	393	303	313	302
CCATGTCCACACAGCGGGG	AXIN1	Other	2223	634	553	569	501	802	690	719	581	703
CCCCTAACCCAGCTGGAGG	AXIN1	Other	2160	447	716	738	587	606	701	577	637	592
CCGAGCACCCTCCAAGCAG	AXIN1	Other	2745	879	942	866	810	634	1021	688	736	751
CTGCACAGCCTCCAGGCGG	AXIN1	Other	1512	320	318	325	212	345	365	369	445	458
GAACCAGAAAATCATGCAG	AXIN1	Other	2513	735	689	614	725	711	624	508	703	592
GAGCAGAAACTGTAGCTGG	AXIN1	Other	2136	228	280	503	459	614	751	445	490	441
GAGCCTCAGAAGTTCGCGG	AXIN1	Other	1897	557	507	490	512	480	438	404	318	500
CAGCCGGCACCATCTGTGG	AXIN2	Other	2707	495	584	688	481	579	529	689	694	656
CAGGGCCCCAGCTCCGCCG	AXIN2	Other	2489	427	306	461	522	376	512	406	447	477
CATCTCCTTGGGCAGGCGG	AXIN2	Other	2493	412	544	430	645	498	335	446	988	642
CTTCCGTGAGGATGCCCCG	AXIN2	Other	2567	682	751	723	680	632	594	625	920	713
GGAAGAAATTCCATACCGG	AXIN2	Other	1262	261	265	230	159	208	167	118	178	260
GGTGGCAAGCTGCCTCCCG	AXIN2	Other	633	239	321	184	197	316	297	185	318	242
GTCGAAGCCCCCAAAGCAG	AXIN2	Other	2460	449	462	526	692	746	653	423	603	623
GTGGCTCCCGTCTGAACAG	AXIN2	Other	4226	1035	1091	1070	852	612	870	486	880	876
TGTCTCTTCCAACACCAGG	AXIN2	Other	5565	1727	1514	1587	1621	1915	1760	1560	1776	1408
TTCAGGATGAAGAGAGAGA	AXIN2	Other	1008	0	1	0	47	36	95	67	124	84
AATGCCCCGGAGTTGGCCA	BAP1	Other	3591	274	371	246	652	553	753	638	383	584
ATTCTGCTTCTCAGGGAGG	BAP1	Other	1913	223	251	353	349	506	425	598	332	454
CAGGGCCCTTACCCTGCAG	BAP1	Other	1802	296	278	299	438	329	381	406	268	417
CAGGGGTCCAGCAGCCCAG	BAP1	Other	2515	12	22	46	133	72	63	76	100	35
CCCCACTCCCATTGTCCAG	BAP1	Other	8176	1435	912	1023	900	867	1041	1031	1214	1004
CGGCCGGCTCCACAAGCAG	BAP1	Other	2537	358	530	421	507	429	526	718	542	579
CTGGCGCTTGGCCTTGTAG	BAP1	Other	3302	971	513	682	1287	528	640	642	690	345
GCAGAACATCTCCGTGCGG	BAP1	Other	2630	197	181	193	197	206	219	159	252	157
GGGGAGAAATACTCACCCA	BAP1	Other	711	190	66	174	88	90	147	167	281	82
TGTCCATCAAGACTAGCAG	BAP1	Other	3423	673	594	565	1339	1184	1300	717	1171	1156
AACTACTTAATGTAGAAGG	BARD1	Other	1207	178	126	195	157	236	162	173	196	181
AAGTCTTGTATCCAGGCCG	BARD1	Other	3209	185	330	336	294	327	445	631	742	621
ACTTACACAGCATTTCTGG	BARD1	Other	6062	283	249	266	1068	1026	1106	1053	1259	1005
AGCTCGTCACTGCAGGTGG	BARD1	Other	2694	59	54	59	116	183	83	185	158	214
CATACTTACTACTGAGCAG	BARD1	Other	3578	472	481	404	657	470	691	966	1197	875
GAGTCATTTTGATACCCGG	BARD1	Other	2373	11	61	88	291	175	303	209	215	188
GTCTCCAGACACTAAGAGC	BARD1	Other	3128	119	89	135	247	289	222	366	274	215
TAGAGGCAGAAAAAGAAGA	BARD1	Other	1190	43	93	108	177	175	206	169	95	232
TCTCAGAAACATCTGCAGG	BARD1	Other	2723	113	239	294	819	757	839	927	713	790
TGAAGGTCCACGCAGAAGC	BARD1	Other	3835	97	146	149	1397	1175	1097	1050	1120	1103
ACGGCTTTCGGTGTAGCAG	BAZ1A	Other	2857	1454	823	939	905	816	1032	790	798	1093
AGTGCATAAGCCAAATCGG	BAZ1A	Other	1794	789	397	695	691	455	669	733	660	416
ATAGATATCAAAAACGAGG	BAZ1A	Other	871	376	175	255	209	179	234	176	362	183
ATCACGCTACGATCCAAGG	BAZ1A	Other	2913	1129	769	802	941	902	911	781	786	998
GTCCTCGTAGAAAACGCAG	BAZ1A	Other	2067	564	733	628	585	541	719	830	316	525
GTGAGACAGAAGCCGCCCG	BAZ1A	Other	2512	871	617	706	1000	926	749	711	847	507
TGTGGAATACTTAAAACAG	BAZ1A	Other	1939	577	565	665	623	511	658	759	938	647
TTCCTGATGGAGTAACCCT	BAZ1A	Other	5012	1744	1706	1865	1410	1716	2006	1568	1603	1409
TTCCTTAAAGATTTAACAG	BAZ1A	Other	2447	947	738	699	825	875	838	668	607	796
TTGTAGGAAATGACAGTGA	BAZ1A	Other	2282	567	375	289	388	1008	850	720	990	733
AGGCCGTTGGACAGTCCAG	BAZ1B	Other	3209	630	452	432	673	920	793	745	712	649
ATGTTCAGGAGGAAAGCGA	BAZ1B	Other	1131	320	297	316	336	292	286	263	346	428
CGGCCTCAGACAAAACAGG	BAZ1B	Other	2060	567	423	691	363	429	509	488	248	444
CGGGCAACGGCTTCACCAG	BAZ1B	Other	2846	770	716	672	668	580	696	386	580	718
CTGAGGTTTACAACTGCCG	BAZ1B	Other	2314	607	656	653	623	776	613	366	327	493
GAAGCCACACTCTACCAGG	BAZ1B	Other	3351	1003	983	957	1117	1132	963	1053	1123	1090
GACCAAGCGGAGCTCCCGG	BAZ1B	Other	1410	322	259	291	439	402	316	408	424	369
GAGATTAGAAAAACAGAAG	BAZ1B	Other	601	198	52	121	47	233	190	131	232	123
GTATGTCATGAGGATCCGG	BAZ1B	Other	2402	402	629	636	569	502	346	384	624	445
TATTTGAAAAAGAAACGGG	BAZ1B	Other	438	40	74	124	93	119	134	54	129	63
AAACAGAGCCAGTGAGTGG	BAZ2A	Other	907	37	43	50	271	327	203	253	373	204
CCTCAGAAACTGCAGGGGG	BAZ2A	Other	832	146	294	268	277	311	447	327	265	338
CGCCCCCTAAAGAAACTGG	BAZ2A	Other	2871	639	933	891	806	668	803	794	898	719
CTCGTGAGAAGTCAGGCAG	BAZ2A	Other	3028	678	1149	938	939	775	972	868	1024	927
CTGATAAAACTCCTCCCAG	BAZ2A	Other	2561	809	500	783	587	687	784	1024	861	806
GCTCCATCACAACCCCCGG	BAZ2A	Other	2656	767	597	689	803	685	709	670	1076	699
GCTCTCCCCCTCCAAGCGG	BAZ2A	Other	1910	503	439	533	393	536	380	517	414	438
GGAACAGAATGTAGAACGG	BAZ2A	Other	1022	31	22	23	253	307	255	265	327	241
TAAGACCCTGGCCACACAG	BAZ2A	Other	2875	877	1034	822	1061	914	1018	867	929	870
TGGGTGCAGCTCTCAGCAG	BAZ2A	Other	2769	453	548	595	916	786	787	928	938	441
AAAGTACAAGCTCAGGTGG	BAZ2B	Other	4821	1772	1090	1312	1595	1159	1795	1257	1631	1885
ATCCTGCATAGTCAAGGGA	BAZ2B	Other	2570	1159	530	790	846	1005	744	472	733	617
CAGGCTAAAAAGAAAAAGA	BAZ2B	Other	1365	512	300	382	460	442	477	368	320	350
CTAATAGGAACGAGAGCGA	BAZ2B	Other	1137	303	199	272	236	258	249	256	256	244
CTCAAGAAAAGAAAAATGG	BAZ2B	Other	1348	369	535	579	399	541	620	337	443	312
GGAGCGGAACATTGAAAGA	BAZ2B	Other	2111	1047	914	688	473	538	729	790	436	665
TAATTAAAAGGGAATGCAG	BAZ2B	Other	1401	321	535	398	337	411	314	491	451	437
TACGAGGCAACTCTGGCAA	BAZ2B	Other	3179	1061	1092	1304	1054	727	1025	1007	1036	708
TCAGTGCAAAAATAAGAGT	BAZ2B	Other	2549	960	738	742	834	588	713	1028	727	739
TTAGAGAGAAACTAAGTAG	BAZ2B	Other	2119	664	627	629	669	572	557	708	530	669
AATACACCCGAGACAGTGG	BCOR	Other	2203	468	591	730	446	511	633	698	559	292
CTCGGAAAACCGATTCCGG	BCOR	Other	1042	336	238	245	305	143	361	207	262	147
CTGGGCGATACCACAGCAG	BCOR	Other	1802	481	325	435	305	562	387	357	529	336
CTGGTGACCGCCTTGGCAG	BCOR	Other	3446	1052	931	741	819	845	830	643	1006	664
GGGTGGAGCCACTCTACAG	BCOR	Other	2612	733	701	633	648	791	719	618	665	583
GTTAGCAGCGAGTTCCCCG	BCOR	Other	1936	516	330	489	350	467	483	449	512	418
TAAGTCTCCGTGCTTCCGG	BCOR	Other	3309	718	724	743	929	762	567	638	839	851
TGAACGTTCCCATACAGGG	BCOR	Other	2897	749	750	825	859	743	612	887	455	785
TGCAGACTGGAGAATACAG	BCOR	Other	2277	336	332	291	621	654	605	450	695	713
TGGAGATGAAAGAAAGAGA	BCOR	Other	1114	32	88	111	230	146	221	386	369	265
AGAGCAAGAAGACGAGCAG	BCORL1	Other	1093	320	185	413	231	319	453	346	477	431
ATGGCAACCGTCTCAGAAG	BCORL1	Other	1661	480	630	477	458	758	685	512	355	465
CAGCCACAAGCCAAGGCCG	BCORL1	Other	3152	861	949	1160	841	995	984	1013	872	881
CAGGGGAAAGCACAAGCAC	BCORL1	Other	2529	537	764	749	904	487	535	549	435	576
CCCACAGAAGAAGAAGAGG	BCORL1	Other	1342	285	330	401	522	527	416	403	430	366
CGAAGGAGCCCCCAGGCCG	BCORL1	Other	1997	588	372	359	398	674	524	745	621	454
GAGGCGGGATATATACCAG	BCORL1	Other	2343	789	638	701	717	818	534	677	613	793
TGAAGTTAGTGGTAACCAG	BCORL1	Other	2979	870	880	852	973	814	1039	722	1030	785
TGAGGCCGAAACAGAAAGG	BCORL1	Other	1622	254	279	422	411	387	421	367	394	343
TGTCTGTTCAGCCTAGCGG	BCORL1	Other	2924	1073	861	1053	969	938	846	554	914	751
AGAGAGTTTCTGAATACAG	BIRC3	Other	2769	882	1027	851	771	662	639	1022	700	624
ATGGGTTCAACATGCCAAG	BIRC3	Other	2929	982	1035	978	922	746	990	851	907	1119
CTCTTTCTAGATCTACCAG	BIRC3	Other	1219	393	245	374	356	241	214	259	234	305
GAAGATGAAATAAGGGAAG	BIRC3	Other	1112	171	226	170	366	335	304	434	205	302
GAGAGAGAAAGAGCAACTG	BIRC3	Other	1542	150	187	185	441	388	314	296	214	259
TGCTGGATAACTGGAAAAG	BIRC3	Other	2669	633	862	889	753	691	610	638	701	440
TTAAAGAATGTTTTAAAGC	BIRC3	Other	947	339	329	214	295	289	317	178	136	207
TTCCGGGTACAGAAAACAG	BIRC3	Other	1493	599	344	441	596	406	377	363	666	336
TTCGTTATTCATTGCACAG	BIRC3	Other	5386	1925	1588	1536	1606	1172	2001	1990	1574	1526
TTGAGCAATTGGGAACCGA	BIRC3	Other	3193	785	917	846	881	876	940	654	793	780
AAAGAGAAATCTAAGGAGG	BMI1	Other	983	318	248	181	313	223	334	195	159	294
AAGGTTTACCATCAGCAGA	BMI1	Other	4982	1405	1724	1729	1417	1664	1907	1710	1475	1197
ACAAAGCACACACATCAGG	BMI1	Other	2870	977	906	742	1185	905	1041	1134	1023	813
AGACTGCACTGGAGTACTG	BMI1	Other	2083	841	728	889	714	937	1081	741	930	497
AGATTGGTGGTTACCGCTG	BMI1	Other	5162	1317	1110	1101	1186	1525	1409	1209	1325	1281
AGGCCAACAGCCCAGCAGG	BMI1	Other	1457	315	215	210	607	470	477	212	440	334
ATTGATGTCATGTATGAGG	BMI1	Other	3763	1169	1113	1220	962	1133	1249	886	886	1154
CTAGGCAAACAAGAAGAGG	BMI1	Other	1320	309	287	405	333	255	263	199	380	382
TCTAATGAAGATAGAGGAG	BMI1	Other	1388	465	534	434	518	431	347	395	440	355
TGGAAATGTGAGGAAACTG	BMI1	Other	2519	814	458	441	932	948	896	807	1048	1003
AAATGATCAACCTTTATGG	BMP2K	Other	4114	1265	1285	1241	1126	1047	1124	1379	1188	1028
ACAGAGACAGATCTGGCAG	BMP2K	Other	1537	434	350	378	353	404	444	329	581	232
AGCACGCACTGCAAAGAAG	BMP2K	Other	1980	218	234	333	509	417	580	551	433	405
CAGATGCCGCAGTATCAGC	BMP2K	Other	2685	888	854	795	944	610	1050	1061	482	508
GCACCAAGACAAAGACCAA	BMP2K	Other	1272	344	388	399	317	420	436	421	488	349
GTACAAGAATGCCATGCAG	BMP2K	Other	3512	1289	858	1175	1117	819	1014	916	1046	919
TCAGAGGATAATTGGGCTG	BMP2K	Other	5089	1567	1535	1368	1655	1468	1493	1338	1305	944
TCCACCCTGACATATCAGG	BMP2K	Other	2794	840	668	712	762	740	658	673	733	696
TCCTCGTGCGTACTCACGG	BMP2K	Other	6829	2044	1527	1647	1711	1575	1779	1444	1689	1643
TGATGAAGAAGTTCTTCAG	BMP2K	Other	3213	1080	915	765	909	681	843	875	756	712
AACATGGCAGAGAAGAAGG	BPTF	Other	3399	101	226	298	867	683	1046	573	901	853
AAGGAGCAGAGCAAAACCG	BPTF	Other	1130	149	213	203	140	253	237	198	124	107
ACTCCCTGACCACCACGGG	BPTF	Other	3252	422	308	478	643	490	724	712	644	684
AGGCCGCCCAAGCAGCCCG	BPTF	Other	1157	35	131	159	79	156	70	68	227	111
CACGTCCGGACCCATCGGG	BPTF	Other	4382	526	506	419	401	459	528	397	572	590
CAGCTGAAGAGCCAGCAGG	BPTF	Other	1377	188	107	253	74	136	274	134	162	324
CCAAGGCTCCTCCAGGAGG	BPTF	Other	5724	1008	950	1071	885	1076	1361	1048	1122	1532
CTGGCACCTCCTCAAGAGG	BPTF	Other	3704	423	338	477	491	467	571	579	800	868
GACTAGTCCCTCTGAAGGG	BPTF	Other	2944	987	666	631	923	671	799	695	745	598
TACAGGTACAGGTGAACAA	BPTF	Other	1681	406	401	258	348	246	330	278	218	309
ACTGGCTATTGTTACCCAG	BRAF	Other	2881	1044	1003	1007	870	930	1244	944	1429	675
AGCACTGAAAGGCTAGAAG	BRAF	Other	1093	242	336	270	252	311	212	260	253	387
CACCCAATACCACAGGAAG	BRAF	Other	776	242	212	265	375	284	406	135	239	242
CGGGCCAGCAGCTCAATAG	BRAF	Other	5057	1631	1348	1320	1339	884	1568	1223	1431	890
CGGGCTGGTTTCCAAACAG	BRAF	Other	2645	718	744	739	608	864	864	782	722	665
CTTCCTGCCCAACAAACAG	BRAF	Other	2554	898	890	710	850	894	740	882	991	894
GCGGACCCTGCCATTCCGG	BRAF	Other	3049	965	914	848	529	677	693	742	677	780
GGGGTAGCAGACAAACCTG	BRAF	Other	1050	159	320	198	292	307	210	280	321	353
TACCCAATAGAGTCCGAGG	BRAF	Other	2017	498	600	615	514	375	453	638	405	443
TGAAGGCTTGTAACTGCTG	BRAF	Other	3987	1522	1238	1378	1186	1124	1452	1369	1044	1074
ACTCAGCTAAACACAAAAG	BRAP	Other	1278	54	59	47	400	323	262	215	415	421
AGTCAGGTCCATCACTGGG	BRAP	Other	3751	109	121	187	153	203	133	175	251	191
ATAGAGAAGGACACAGCAG	BRAP	Other	2311	274	276	385	523	479	552	338	474	418
CAGAACAAGCTAAAAGAGG	BRAP	Other	1195	19	51	133	101	107	104	62	77	56
CGAGCCCTGCCTCTTCGGG	BRAP	Other	2730	491	354	433	874	803	976	824	842	537
GATGAACTAAAAACTACAG	BRAP	Other	837	80	178	104	112	123	177	145	111	137
GTACAGTATGAATGTGAGG	BRAP	Other	2205	188	152	130	280	164	109	170	343	256
TGGTTGCAAGTAAAACAGA	BRAP	Other	924	71	94	109	203	130	171	133	152	84
TTCTATTGAGTTGAACTGG	BRAP	Other	2511	110	124	99	857	784	874	602	592	623
TTGCTGCGGCCCTTCCTGG	BRAP	Other	7106	685	431	600	1535	1411	1280	1365	1893	1745
AACCAGGTAATATTGGCAA	BRCA1	Other	2359	524	429	589	574	466	577	722	357	666
AACTCTGAGGACAAAGCAG	BRCA1	Other	2585	493	396	353	315	440	376	364	381	415
ACCTAAAAAGAATAGGCTG	BRCA1	Other	2055	399	500	511	443	305	390	434	668	306
ACTTGATGGGAAAAAGTGG	BRCA1	Other	2024	256	202	218	263	230	248	411	422	356
ATTTTCTAGGAATTGCGGG	BRCA1	Other	1708	387	377	558	566	602	799	521	628	610
CCAAATGTAGTATCAAAGG	BRCA1	Other	2451	329	238	454	318	323	315	152	433	330
CTTCTTCCAGATCTTCAGG	BRCA1	Other	6529	184	240	151	159	381	247	576	593	639
TGGGGAACTTTCAATGCAG	BRCA1	Other	3436	348	437	398	932	746	878	901	672	893
TGTCTGTCTAAGAACACAG	BRCA1	Other	2366	244	93	276	208	230	299	168	165	274
TTCAGGGTCATCAGAGAAG	BRCA1	Other	3372	312	211	288	214	401	361	295	416	333
AAAGCGATGATAAGGGCAG	BRCA2	Other	1971	62	67	43	109	75	157	103	184	94
AAATGGGACTAACAGGTGG	BRCA2	Other	2780	534	692	641	555	493	585	467	643	596
AAGACCCTAAAGTACAGAG	BRCA2	Other	1420	39	28	53	98	68	29	94	122	144
AGTGAGGAAACTTCTGCAG	BRCA2	Other	2893	300	294	426	272	323	518	400	277	363
CAAGAATTGGAAAAAGAAG	BRCA2	Other	1182	209	246	221	382	501	348	341	314	249
CTCTGAAAGCAGCAGTAGG	BRCA2	Other	944	73	36	56	79	76	79	87	93	104
CTGCATTTAGGATAGCCAG	BRCA2	Other	2757	181	263	340	416	280	369	335	500	447
GAAGCAGCAAAATATGTGG	BRCA2	Other	3797	137	116	134	270	109	169	231	265	136
TGCTGCAAGCAACCTCCAG	BRCA2	Other	4496	120	136	80	841	816	895	1087	1149	955
TTAAGACAGCTAAGAGGGG	BRCA2	Other	1942	144	182	142	335	349	219	394	516	453
AAGTAATGGGGCTGTGCAT	BRCC3	Other	4302	1248	1033	1023	1432	896	1058	1139	1091	1299
AATCTGTGCAGTCAGATGT	BRCC3	Other	2543	688	1054	761	879	652	880	902	1012	749
AGCGTGGTTGAGACAAACG	BRCC3	Other	3197	998	788	855	838	762	540	565	912	663
CAGCGGGCCTCTCCTACAG	BRCC3	Other	3988	1032	1266	1190	1267	1376	1307	969	775	969
CAGGAATTACAACAAGAAA	BRCC3	Other	1519	407	359	449	485	418	510	724	425	708
CAGTAACCAAGATCCATAA	BRCC3	Other	3232	1385	1565	1349	1215	984	1257	1254	1217	623
CTTACGACGTTCTGATAAG	BRCC3	Other	2820	884	677	947	948	771	984	843	959	1041
GATACTTACCAACATGTGA	BRCC3	Other	3195	1155	1250	1097	1140	1081	1248	1033	867	884
TGAATGTGAACAATTCTGA	BRCC3	Other	4465	1206	1360	1344	1507	1445	1471	1054	1788	1598
TGCGTATAGGAGGATCCAC	BRCC3	Other	2324	805	446	527	705	525	674	579	438	318
AATAGGATTGCGAATCAGG	BRD1	Other	2357	364	437	456	221	355	337	495	515	447
AGAGGCTCCAGCACCGAGG	BRD1	Other	1292	96	152	137	418	303	285	233	262	190
AGAGTCAAAAAGAAAAACG	BRD1	Other	1586	289	407	335	206	295	469	384	454	340
CAACAAGGAAAACAGCGAG	BRD1	Other	1310	261	270	247	294	269	377	289	440	287
GAAGCTGAAGTACTGGCAG	BRD1	Other	2178	494	351	429	567	475	353	835	479	349
GAGAATGGGAACTACGCCA	BRD1	Other	2884	662	938	842	632	655	680	566	790	542
GCCTCCAGGCTGCACCCGG	BRD1	Other	5276	701	821	697	783	1047	1117	830	1250	1058
GGGTGCCCTACATCCCCGA	BRD1	Other	1974	727	455	429	265	450	298	253	427	195
TAGTTCTTAAGCAGACAGG	BRD1	Other	2757	916	366	590	492	505	459	422	531	408
TGAACTTGTAGTACACAGG	BRD1	Other	1539	306	334	202	262	284	211	291	396	228
ACAGGTTATGATTCAGAGG	BRD2	Other	3480	250	142	172	157	294	147	316	275	254
CAGGCAAGTCTTTGCGTGG	BRD2	Other	2741	116	139	82	409	189	401	397	670	612
CAGTAACAGCAAGGAGCGG	BRD2	Other	1153	231	80	132	150	145	138	64	127	144
CATGAGTTACGATGAGAAG	BRD2	Other	1727	24	22	10	348	443	461	516	512	264
CCTGTGGGAAAGACAAAGG	BRD2	Other	1669	56	9	57	136	55	91	99	159	121
GAGAAAAAGAAGAAACGGA	BRD2	Other	677	28	38	101	195	189	65	40	100	103
GCCAACCCACCACCCCCGG	BRD2	Other	3603	244	259	338	1004	926	960	846	866	695
GGCCGATGAAGATGACAAG	BRD2	Other	2178	291	54	131	209	122	33	99	132	272
GTGGTCCTCTCCCAACCCG	BRD2	Other	4776	935	861	1109	1124	1118	1239	1141	876	983
TAAGAACAGCCACAAGAAG	BRD2	Other	890	108	137	177	237	302	162	178	247	250
AAGCAGGCTCAGCAGAAGA	BRD3	Other	1712	658	300	447	473	394	612	711	544	329
ATGCCAGATGAGCCCGTGG	BRD3	Other	3700	1225	1147	1197	1029	972	1110	1120	1069	1217
ATGCTATCCAAGAAGCACG	BRD3	Other	1213	532	297	311	290	235	292	469	302	506
CCCAAGCAGGCCAAAGTGG	BRD3	Other	2767	761	782	915	764	833	938	1000	755	1109
CCGGCTCAGCACCCTCAGG	BRD3	Other	2065	515	402	391	418	479	353	504	523	522
GAAGGTACACAGCAAGTGG	BRD3	Other	2299	675	447	430	797	579	379	686	599	644
GTGAACCCACCCCCCCCGG	BRD3	Other	2276	550	451	418	715	758	697	588	591	510
TACAAGCCAGTGGATGCCG	BRD3	Other	2714	804	769	555	691	742	915	555	815	597
TACGACTCAGAGGAAGAGG	BRD3	Other	1144	179	330	157	284	250	354	283	298	230
TTGTTTACAGAAAAAGCAA	BRD3	Other	1688	545	497	474	656	346	346	331	496	338
ACAGGAACACATCAGGCGC	BRD4	Other	1387	298	430	347	346	589	277	439	304	267
ACATGACTAATCCACCCCG	BRD4	Other	3654	604	658	728	933	936	1161	648	757	683
AGACTCACCCCACTAGAGG	BRD4	Other	2220	533	496	688	592	437	526	768	763	550
AGATTTGCTGTGGAAGCAG	BRD4	Other	2529	579	625	698	898	675	987	874	847	835
AGCAGCTCAAGTGCTGCAG	BRD4	Other	1006	153	136	109	138	68	119	256	351	109
AGGCAGGCAGCCTTCCCGA	BRD4	Other	2850	801	702	643	634	657	852	647	1125	709
CAACAGCAAGCAGCTGCGG	BRD4	Other	2024	247	140	157	189	284	239	137	225	162
CAGAACGCACCGCCACCAG	BRD4	Other	2217	210	107	130	173	217	165	154	179	193
CTTTTCTTCCGCAAACAGG	BRD4	Other	3194	944	543	859	797	810	1347	785	926	933
TCCGAAGTCAAAAAAGAAG	BRD4	Other	875	66	69	129	297	127	277	335	355	218
ACTGAAGAACCTAAAAAGA	BRD7	Other	1652	581	800	567	641	746	694	489	700	335
ACTGATGAGACAATTGCAG	BRD7	Other	3686	848	657	928	838	840	690	616	821	992
ACTTTGTGGATTTGACAGA	BRD7	Other	2796	993	824	709	863	710	893	761	950	742
AGACAGATCATGTTCGGAG	BRD7	Other	1491	281	371	271	270	283	170	338	185	210
CGGACAAACACCTCTACGA	BRD7	Other	3416	651	653	706	604	564	909	900	787	692
CTGTGGATCCCATTGTAGG	BRD7	Other	4058	1222	1043	1106	829	765	841	1033	1222	679
GACACAGCAAAAGAAATGG	BRD7	Other	2619	752	793	519	716	893	603	773	542	666
TACGGATAATCTTGGCACG	BRD7	Other	2365	527	702	727	587	569	624	735	628	495
TCGTGCCCCGAGCTGCCCG	BRD7	Other	4737	961	1104	1294	1280	1163	1164	1213	989	697
TGGAGTCCAAACGCCCTGG	BRD7	Other	4801	847	743	717	956	893	939	780	1032	888
AAGAAATTGGAAGAAGAGG	BRD8	Other	1305	73	80	25	174	119	89	114	237	164
AGGGAAACTGAGGATCCAG	BRD8	Other	2077	253	368	301	522	436	715	531	523	444
CAGCAAGAATCCAAAGGGG	BRD8	Other	1415	436	525	449	357	423	581	342	321	665
GAAAATGGAAAGCCAGAGG	BRD8	Other	2470	455	403	381	566	486	784	438	527	660
GGATAATCACCTCCTGGGG	BRD8	Other	2138	270	293	230	143	315	185	535	442	492
GGGAAATTAAAGCTAGCGA	BRD8	Other	998	331	275	356	325	297	154	273	301	277
GTGGCACAAGTTTAACTGG	BRD8	Other	4006	987	877	1141	908	824	904	1108	1023	978
TACCTCAGAGAGAAAGTGG	BRD8	Other	2058	72	177	361	406	601	441	564	654	476
TGGGACACAGACTCTACAG	BRD8	Other	2790	624	866	708	783	667	734	560	872	468
TTTCGATCAGGGGTAGCAG	BRD8	Other	4130	1039	802	860	1234	1354	1589	1418	1458	1282
AAGAAGAAGAAGTCCGAGA	BRD9	Other	853	325	196	182	313	176	79	142	176	152
AGCTACAGCAAGAAAGTGG	BRD9	Other	2628	216	183	163	405	499	450	496	437	447
CAGGACCTGCACGAAGCAC	BRD9	Other	2562	887	756	737	463	737	746	603	649	800
CGCCCAGGAAGAGAAGAAG	BRD9	Other	1126	121	179	177	253	352	356	211	227	238
GCTTTAGAGGCTTCTCCAG	BRD9	Other	3950	1339	1126	1126	980	869	1041	983	790	1006
TAGAGTTAGGTCTTGGCAG	BRD9	Other	5330	1821	1409	1471	1267	1443	1334	1469	1436	1414
TCCTGGACCAGATCACAGG	BRD9	Other	4411	1115	867	884	470	789	615	594	726	966
TTACCTCTGAAGCTGGCGG	BRD9	Other	2625	538	529	525	458	547	537	811	602	576
TTACCTTGGCTTCATCTGG	BRD9	Other	6827	2085	1882	2041	1825	2092	2185	1930	2273	2438
TTGACGGACAGTACCGCAG	BRD9	Other	1646	330	307	335	225	230	207	207	223	353
AACTCCAGTTCACAAACTG	BRDT	Nonessential	2830	763	798	715	775	978	1026	634	821	934
ACAAGGGTAGTATTGGCAG	BRDT	Nonessential	3736	1369	1214	1146	1178	945	1214	1211	797	982
CATTTGGAACAAAATACAA	BRDT	Nonessential	1579	306	565	708	571	502	845	520	444	508
GAGAATAAATATTATGCGA	BRDT	Nonessential	1608	303	248	336	260	315	337	279	451	253
GATTGGAATTGCTCAGAGA	BRDT	Nonessential	3100	619	625	616	964	676	774	625	859	639
GCAGAAAGAACAAGAGAGG	BRDT	Nonessential	1083	304	320	302	251	296	367	313	258	219
GGTTACAAAAGGTGTGAAG	BRDT	Nonessential	580	157	169	235	162	272	270	148	182	190
TTAAGGAAAGAATCAAGAA	BRDT	Nonessential	997	352	319	233	354	463	316	415	117	234
TTAATTTCTTACCTGAGGG	BRDT	Nonessential	2633	1051	811	760	735	1038	774	685	775	1175
TTACAGTCAGCCAAAGAAA	BRDT	Nonessential	951	152	305	344	214	222	225	236	262	95
AAAGGATACCAGAAACCAG	BRMS1	Other	1341	343	259	288	366	310	494	420	334	235
AGCCAGACAGAGTCAGAAG	BRMS1	Other	1490	470	243	244	443	294	366	384	358	353
AGGGGCTCCGTGTATTCAG	BRMS1	Other	5160	889	1192	1215	1318	1152	1133	1480	1420	1136
ATGACAAACTGCACGCCAG	BRMS1	Other	2484	877	858	731	925	790	801	898	759	789
CAAGAGATCGACATCCTGG	BRMS1	Other	4576	1202	1299	1237	1129	911	1057	732	899	769
CTCAAGATTCGCATTCAGG	BRMS1	Other	4572	966	1150	1139	1184	1482	1344	906	912	1519
CTCAGAAGAGAAAATCGGA	BRMS1	Other	2080	879	826	740	731	583	493	477	500	588
CTCGCGCTTACCAGAGCTG	BRMS1	Other	1715	459	428	297	299	320	318	436	353	400
GGAACGACTGAGTCAGCTG	BRMS1	Other	3725	1565	1070	1041	1062	724	1022	664	648	825
GGAGCCAAACAGCACCTGG	BRMS1	Other	1197	419	252	455	369	295	297	169	312	258
AAAGAACGATTAAGTCAGG	BRMS1L	Other	1923	286	397	498	548	721	524	547	607	437
AAGATAAGAAGGCTTGAAG	BRMS1L	Other	2265	743	445	599	580	868	445	380	685	544
ACAGTCCAGAGTGAACTAG	BRMS1L	Other	2071	777	422	467	601	721	625	750	877	629
ATGCCAGTCCATTCCCGAG	BRMS1L	Other	3637	536	958	899	954	1006	821	786	653	804
CACAGTGCTAGATCTGAAG	BRMS1L	Other	1156	344	215	273	301	308	182	355	291	154
CAGTCAAGAAAAAAGAGGA	BRMS1L	Other	1086	379	329	378	330	379	516	154	568	304
CATCACGATGAGATGGAGG	BRMS1L	Other	1328	294	317	352	389	250	285	369	494	187
GACTGGACAACAATTAGGA	BRMS1L	Other	3604	1241	1091	1502	1018	1302	1005	948	974	871
TAAGGCAATGGCTACATTG	BRMS1L	Other	4058	861	1242	1347	1057	1066	1103	997	616	951
TTTCCTGTAAAGTTGCCAG	BRMS1L	Other	5296	1781	1897	1892	1816	2084	1945	1866	2257	1956
ACTGCTGTGGCCCACGCCG	BRPF1	Other	2292	606	644	569	932	804	694	755	707	572
CAGCCAATGGCTTCAGCGG	BRPF1	Other	1509	276	157	184	338	322	228	203	406	211
CGAGGTCCAGAGCATCCAG	BRPF1	Other	3079	1168	818	823	561	707	701	515	704	734
CGCCCTCAAAACAAGGCCG	BRPF1	Other	972	182	293	202	287	233	440	152	318	311
CTGCCCACCTCATGTGCGG	BRPF1	Other	3270	686	579	914	711	620	812	880	847	711
GAAGAGCCAGTTCATGCAG	BRPF1	Other	2206	387	307	411	313	421	469	353	341	441
GAGAAAGTCAAGAAGGCCA	BRPF1	Other	1714	392	452	542	406	410	623	462	484	319
GAGGTGATGAGCTATGCAC	BRPF1	Other	3064	275	309	492	383	550	538	510	669	449
GTTTCAGCACCTCCAGTGG	BRPF1	Other	5938	1066	939	909	1414	1099	1687	1365	1468	1707
TTGGAGCAGCTCCAAGAGA	BRPF1	Other	1632	254	319	237	270	291	272	217	201	304
AAGAGCAGGAAGCTCAAGG	BRPF3	Other	538	64	42	80	61	32	155	143	128	184
AAGTCCCGGCAGAATGCCG	BRPF3	Other	1590	563	566	579	558	563	432	397	467	490
AGAGCGCCACTCCCGGAAG	BRPF3	Other	2799	956	785	849	721	540	776	667	603	545
CATCCTACGGCACGCCCGG	BRPF3	Other	3128	955	887	1044	702	842	995	883	688	677
CTTCAGCACGTCCAGCGGG	BRPF3	Other	1741	351	363	531	415	494	508	557	542	235
GAAAAACCAGTTTATGCAG	BRPF3	Other	1797	552	372	350	571	321	575	340	471	343
GAGAGGTCCCCCCAGCAGG	BRPF3	Other	3542	348	259	200	848	809	975	1444	1021	983
GATCTCCCGGCGTAGCAGG	BRPF3	Other	1580	420	438	332	353	373	572	354	281	349
GTCTTCAAAGGGCAGCAGG	BRPF3	Other	2380	438	502	635	862	621	817	526	485	467
TGTGCAGGAGGCCCTCCCG	BRPF3	Other	4889	367	380	340	948	892	1016	886	1044	1042
AACTCAAAGAAGAAAGGGA	BRWD1	Other	928	111	69	125	302	315	180	184	347	228
AAGCCAGAGGTTCAAGCAA	BRWD1	Other	2260	576	523	662	470	811	591	651	728	552
AGTAGTAAAAAGAATGTGG	BRWD1	Other	2274	486	434	501	687	668	578	551	365	938
ATTCTACTCAAGTAGCCAG	BRWD1	Other	2596	792	841	772	705	875	804	752	899	711
CTAAGCCACAAATGAGAGG	BRWD1	Other	2176	901	490	686	795	614	619	633	449	482
GACATGATGTTCTTAAAGG	BRWD1	Other	2819	1101	708	859	1085	954	614	968	629	765
GATAGCCCACTGCGTGAGG	BRWD1	Other	2862	782	723	702	980	500	581	756	817	593
TAATACAAAAACCAAAAGG	BRWD1	Other	674	180	125	209	207	162	178	214	97	127
TTATGATGAAGCAAGACAG	BRWD1	Other	2695	666	549	713	897	622	870	637	940	814
TTGCCACTTACAAAAAGGG	BRWD1	Other	1515	527	371	458	344	643	515	781	493	439
AAAATGACAGAAAAAGCCA	BRWD3	Other	1338	326	454	471	295	573	636	597	369	218
AAAGAAATTGGAAGACCAG	BRWD3	Other	1363	431	602	509	445	464	444	335	299	351
AACAAGAAACCAAGGCAGG	BRWD3	Other	1383	216	245	361	613	311	233	499	388	262
AACAGTACTGATGCAGAGG	BRWD3	Other	1241	361	474	325	380	480	388	490	224	337
ACTGGAACAGCAAAAGGGC	BRWD3	Other	1089	402	382	395	434	382	206	273	315	337
AGCAATCCAGAGTCAGAAG	BRWD3	Other	3019	1219	707	888	941	957	1411	869	840	897
ATCTGTAGGTCAAATGCCG	BRWD3	Other	3211	1122	981	831	1211	958	919	862	667	990
CATCCACCAAAAATGGAGG	BRWD3	Other	2446	881	721	783	681	823	983	532	563	739
TATTTGGGACCTTGACCGG	BRWD3	Other	3882	1101	701	1139	1083	939	1172	1126	882	1012
TGACCTCAATACCATCAGG	BRWD3	Other	3770	1504	1396	1316	1310	1223	1333	1654	920	1381
AACTGACATTACCCTCCGG	BTRC	Other	3394	776	637	753	849	710	852	961	1013	835
ATGATCAGAAAATAGTAAG	BTRC	Other	1903	485	714	632	691	591	497	648	463	587
CTCATCATACTGGAGACAG	BTRC	Other	2111	532	606	522	798	633	635	815	626	660
GAGGAGCATTCCCGTCAGG	BTRC	Other	3418	1043	1116	891	878	711	660	1098	828	793
GCGATTATGGACCCGGCCG	BTRC	Other	1349	263	308	204	278	325	303	344	359	321
GGACAGATTCTCTGTGGAG	BTRC	Other	2335	541	800	718	900	504	610	450	655	603
TAGGTGTATGTTCGAGAAG	BTRC	Other	2268	494	560	509	538	390	508	333	393	442
TATACAGGCATCGCAGCGA	BTRC	Other	1517	524	301	425	345	304	248	257	295	214
TGTCAAATACTTTGAGCAG	BTRC	Other	1939	598	443	476	530	355	499	480	715	447
TGTCCCTGCAGGAGCACGG	BTRC	Other	1569	302	265	196	263	367	250	382	134	388
AAACCTGAACATTATGCAG	BUB1	Other	1226	152	163	166	175	112	53	129	87	81
AAACTCAAAAAATTGATGG	BUB1	Other	1517	251	244	289	235	173	203	371	156	340
AAGAAGTTGCATCAGGTGG	BUB1	Other	2750	475	451	535	967	794	1041	1063	960	1117
ACAGACTCCATGTTTGCAG	BUB1	Other	2071	187	203	183	264	144	304	363	440	268
ATGGAAAAGAACCCAAGAG	BUB1	Other	974	24	42	17	71	60	100	75	197	102
CAGAGAGGAATTCAAAACC	BUB1	Other	1735	106	123	82	85	136	330	138	108	162
CCAAAGGAGGAACAACAGG	BUB1	Other	1284	195	356	286	386	311	285	193	298	183
GCCCAGGCAATGTACAGAG	BUB1	Other	3223	132	133	72	158	89	143	145	231	146
GGGCTTTCAAAGGAACAGG	BUB1	Other	1041	64	63	147	259	109	207	96	227	83
TGAAAGTGAAAAATGAAGG	BUB1	Other	1027	8	73	78	182	38	132	83	65	124
AATTAAAAGAGCAAAGGGA	BUB1B	Other	1172	31	10	10	65	121	92	199	201	205
AGTAACTGTACATATCCAA	BUB1B	Other	2452	105	83	49	20	38	42	111	234	117
ATTTGAAGACATTTGATGG	BUB1B	Other	2974	295	174	183	166	335	359	599	535	395
CAGGAAGGGATTCAACAGA	BUB1B	Other	1843	109	66	65	118	71	29	66	28	45
CTTGAGAAAGAAGAAGAGG	BUB1B	Other	1474	87	129	98	87	154	38	124	419	182
GAAGAACCAGAGAAGCCAG	BUB1B	Other	1706	29	17	21	309	302	204	249	182	204
GTGAAGCTGTATTGCCACG	BUB1B	Other	3360	115	116	202	151	113	215	62	206	207
GTTGAGCTAAAACTCGTGG	BUB1B	Other	1731	130	67	158	495	619	667	410	548	573
TAGCTCCAAGCCAGAACAG	BUB1B	Other	869	10	3	7	23	3	41	24	110	40
TCTATACACAACTCTGCAG	BUB1B	Other	4408	484	386	424	468	627	528	538	542	372
CACAAAACCCAGACAAAGG	CABIN1	Other	505	107	61	110	88	56	84	55	105	60
CAGAAGGACCCTTTGCCAG	CABIN1	Other	2341	321	380	449	399	356	396	272	386	228
CAGCAGCTCCAAAACCCAG	CABIN1	Other	1046	295	93	130	303	213	182	131	154	92
CGTCTACCACAGCTGGAGG	CABIN1	Other	4204	593	631	651	461	688	877	580	887	722
CTGAGCCATCAGCCAGAGG	CABIN1	Other	1517	396	413	262	171	281	338	179	378	479
CTTGGGGCTGCGAAAAAAG	CABIN1	Other	1427	387	331	382	262	412	454	326	311	675
GAAATCCTACACAGAGAAG	CABIN1	Other	2313	615	541	542	555	599	642	370	431	493
GCTAGGCAGCAGTATCCCG	CABIN1	Other	2707	182	179	336	425	442	445	454	554	410
GGCCACTACCTGCACGAGG	CABIN1	Other	2186	360	500	456	428	389	568	502	440	581
TTGCCAGGGATGCAAGCAG	CABIN1	Other	2926	486	706	470	588	535	520	470	533	694
AACGATGAGGCATACGCTG	CALR	Other	3811	925	1003	878	689	868	729	769	952	640
AAGATTGACAACAGCCAGG	CALR	Other	2309	613	516	610	581	363	516	496	288	466
AGTTTGGCAACGAGACGTG	CALR	Other	2868	531	686	670	631	648	800	724	921	469
ATGAAGGACAAACAGGACG	CALR	Other	2960	768	712	846	771	783	707	704	855	461
ATGAGCAGAACATCGACTG	CALR	Other	3042	1040	761	884	694	673	685	690	727	580
CAGGGTTCTGAATCACTGG	CALR	Other	4887	1311	1389	1494	1012	1122	1178	995	891	1122
CCTGATGCTAAGAAGCCCG	CALR	Other	1350	362	429	297	292	190	278	317	235	221
CTCGTCCTTGGCCTGGCCG	CALR	Other	5811	1969	1820	2096	1649	1751	2531	1261	2207	1791
CTGGGTTGTCGATCTGCCG	CALR	Other	5764	1399	1533	1356	1271	1066	1406	1051	1388	961
TCCAAGTCTCACCTGCCAG	CALR	Other	4633	1401	1238	1453	1539	1476	1549	1486	1837	1698
AAAGAAAGGGAAACTGAAG	CAMKMT	Other	465	137	109	131	130	144	116	92	83	92
AAAGAGATTACTCCAGCCC	CAMKMT	Other	3288	924	1023	1098	908	894	995	968	785	773
AAGCCAAAACCTCTTCAGA	CAMKMT	Other	1251	166	331	323	407	262	420	225	396	377
ATCATCACAAGGAATCAGA	CAMKMT	Other	3647	847	992	943	1053	1100	1014	951	1249	869
ATCTGTTTTCAGTAACAGA	CAMKMT	Other	2856	796	605	888	832	759	645	556	672	692
CAGAAAACTAACCTTGGAG	CAMKMT	Other	2466	691	565	749	465	509	795	779	720	595
CCTAGCTCACACACAGCAA	CAMKMT	Other	1692	485	366	529	402	472	408	319	627	506
CGCAGGAGCTTCCACCGGG	CAMKMT	Other	3317	860	1178	898	1058	729	1033	1204	955	1019
GAGTGGTGCAGCCAACTGC	CAMKMT	Other	1933	576	429	632	448	441	520	567	337	420
TGGTATTTGCCCCACGCCG	CAMKMT	Other	4140	1435	773	980	1099	1140	1196	716	1229	935
AAACCAGAAAGCCAGGCCG	CARM1	Other	2006	585	403	413	583	496	757	690	679	695
ACATCCTGAAAACCTGCCG	CARM1	Other	2833	859	506	534	572	572	736	526	347	617
ACCATGGCCCAGCACGCTG	CARM1	Other	9094	1820	1549	1373	1677	1531	1621	1248	1849	1566
CCACTGTTCGCCAAGGCAG	CARM1	Other	2651	690	454	518	601	568	691	541	659	795
CGCGAACGGCGAGATCCAG	CARM1	Other	2973	306	422	414	350	344	421	416	445	405
CGGAAATACTCATCCACCG	CARM1	Other	3792	446	808	599	861	802	754	722	814	902
GCACCTACAACCTCAGCAG	CARM1	Other	1658	257	332	444	522	447	297	290	250	401
GCACGGAAAATCTACGCGG	CARM1	Other	2087	415	314	354	324	268	371	266	496	400
GGGGTTTTTCAGATCCAGG	CARM1	Other	2356	463	421	471	230	316	370	324	467	486
TACATGGAGCAGTTCACCA	CARM1	Other	4515	944	931	892	740	916	703	863	802	935
AAATGAAAAGCAAACCTCG	CASP8	Other	1587	397	535	337	602	445	465	309	484	361
ACTATGAAGAATTCAGCAA	CASP8	Other	2292	899	794	909	557	621	843	862	466	793
CCTGGACTACATTCCGCAA	CASP8	Other	3303	1012	1064	1185	803	851	641	823	960	760
GATGTCAGCTCATAGATGG	CASP8	Other	3967	1271	1120	1195	796	1255	749	897	983	724
GGATGACAAGAAAAACATG	CASP8	Other	1769	409	482	496	272	256	549	335	506	315
GTCTGTACCTTTCTGGCGG	CASP8	Other	4346	911	881	1077	1076	739	892	871	1274	950
TATGGCACTGATGGACAGG	CASP8	Other	2308	704	602	732	713	449	718	618	723	417
TCCTACCGAAACCCTGCAG	CASP8	Other	2753	680	754	997	693	586	943	846	589	704
TGAGGCTGACTTTCTGCTG	CASP8	Other	5153	1489	1345	1514	842	937	1173	914	1148	945
TTAGTGTGAAAGTAGGCTG	CASP8	Other	3171	842	916	1060	930	1044	645	854	661	848
AATGGAAACAAATTCCCGG	CBL	Other	1375	294	335	348	299	443	502	464	380	377
AGAGACAACCAGCCAAAGG	CBL	Other	2295	622	752	611	738	619	768	628	982	629
AGGGAACACATACTCGCTG	CBL	Other	2583	617	739	781	708	665	860	630	850	546
AGGTTCCCAAGTTCCCGAG	CBL	Other	1421	417	481	405	404	478	273	359	401	342
CAGCCATGAGTCTCCAAGG	CBL	Other	3293	958	504	627	1035	816	1033	826	793	876
CAGGTGGCAGTTTTGGCAC	CBL	Other	3103	821	770	1140	866	963	953	937	1227	790
CCTCAGCCCCCACCCGCCG	CBL	Other	6831	2337	1701	1800	1603	1764	1817	1616	1690	1433
GCCTCCAAAACCATTCCCG	CBL	Other	2885	909	612	1008	729	759	884	878	635	754
TCCTGAGCAAAGAGGACCA	CBL	Other	2745	641	755	626	774	577	924	858	663	880
TGATTGATGGCTTCAGGGA	CBL	Other	2897	943	742	792	810	1073	931	1157	1174	771
AAAACAAGAGACCCAGTAG	CBLB	Other	1999	655	834	554	779	464	786	590	375	448
AAACCCCATGGGCCTGAGG	CBLB	Other	1711	386	422	309	489	216	335	473	620	368
AAAGGTTTCAACCTAATGG	CBLB	Other	1915	374	680	573	588	651	508	329	634	420
AGGGAAGGCAAATTCTCGG	CBLB	Other	1618	459	627	565	443	354	650	429	382	438
ATGAGAAGATCATAATCAG	CBLB	Other	2230	900	530	710	697	552	901	717	621	512
CAGGCCAGAGCTAATCTGG	CBLB	Other	2419	684	638	665	676	527	652	493	357	734
GAGGGTTATGCCTTTGAAG	CBLB	Other	3802	1165	1002	1056	1075	1013	857	740	918	987
TAGTCCCAAACACATCCCG	CBLB	Other	4920	1646	1114	1270	1339	1114	1395	1097	1224	1236
TCTGAATTAGATCCAGGCG	CBLB	Other	3486	1016	1158	1232	1060	1188	1408	1271	1036	798
TGAGACTATGCCTTGCAGG	CBLB	Other	4272	1599	1237	1212	1125	1275	1188	1218	950	1108
AATTACCTTCATCACCAGG	CBLL1	Other	3776	598	847	874	649	908	805	905	795	639
ATAAACAGGATGCCTGCAA	CBLL1	Other	2819	684	609	552	761	477	579	551	500	598
CAATAATATGTCCAGGGGG	CBLL1	Other	2116	804	581	676	579	740	657	706	829	637
CAGGTGGACCACCATGTTG	CBLL1	Other	5287	1755	1598	1482	1066	842	1018	1139	1236	879
CCATGGACAATTCTGCTGG	CBLL1	Other	4236	643	868	714	860	1014	986	518	959	854
CCTCCATTTACACAACCAG	CBLL1	Other	3727	1238	821	838	1245	969	1230	1188	1260	1297
GAACGGTATGACTGTAAAG	CBLL1	Other	1967	290	296	214	308	353	246	219	370	177
GAATATCAGGGTCAACCAG	CBLL1	Other	2780	490	411	402	487	461	540	435	599	544
GAGGAGTACCTGCAGCCTG	CBLL1	Other	4348	643	784	789	1082	855	838	617	892	784
GAGGATGATTCATATAAGG	CBLL1	Other	2061	307	319	358	492	453	442	243	253	699
AGAAACTCAGCAATGAGGT	CBX1	Other	1348	362	437	538	484	431	328	453	361	372
CTATGAGGAAAGGCTGACG	CBX1	Other	3147	501	653	650	486	573	621	493	572	455
GCCGACTCACCATTTCATC	CBX1	Other	7097	2609	2083	2619	2117	2252	2747	2179	2533	2231
TACAGTCAGAAAAGCCACG	CBX1	Other	2115	712	407	473	534	680	514	454	657	502
TGACATTGGCTTCCTTGGC	CBX1	Other	6475	2250	1931	1602	2017	1914	1591	1610	1693	1717
TGCAGGAAAAACTCTGATG	CBX1	Other	5175	1169	1375	1242	1116	977	1300	1393	1033	929
TTCAGTGAGGACAACACAT	CBX1	Other	2422	577	1069	871	608	517	629	720	624	661
TTTGCCCTTTACCACTCGA	CBX1	Other	5213	1814	1880	1816	1889	1744	1964	1129	1578	1442
TTTGCTCGAGGTTTGGAGC	CBX1	Other	5096	1214	1368	1508	1668	1343	1425	1597	2067	1291
TTTGTCATCATCCTCCGAG	CBX1	Other	8073	2450	1925	2224	2776	2342	2402	2482	2684	2159
CACCTTCAGGTCCAGCCCG	CBX2	Other	4597	906	957	1020	1426	1218	1429	1130	986	894
CAGAAAGTGGGGAACACAG	CBX2	Other	1378	348	153	147	439	412	551	278	244	640
CCAGGAAGCAAAATCCCGA	CBX2	Other	3750	1313	1122	1246	1329	952	1427	1353	1114	1306
CGTGGGCTTCTTCAACCTG	CBX2	Other	5962	1495	1212	1397	1804	1778	1513	1860	1792	1417
CTCCCAGTGCCCTTCCCAG	CBX2	Other	7639	276	217	251	660	747	648	1129	952	924
CTGAAGGCCCACGCCAAGG	CBX2	Other	3239	907	830	1026	885	1126	1254	1004	993	919
GGGCTGACTGAATAGCCAG	CBX2	Other	1446	451	365	404	468	433	382	184	410	251
TGGCCAGTAGCCCCGGCCG	CBX2	Other	2732	1043	703	843	819	724	787	496	1087	556
TTCAGGGAACATGAGAAGG	CBX2	Other	1816	506	561	564	438	553	474	369	677	561
TTGCTCAGGATGCACTCGG	CBX2	Other	3712	1038	1024	862	959	888	621	814	786	870
AAATGGGAAAAAAACAGAA	CBX3	Other	1240	262	477	493	351	400	340	429	319	544
AACAGGAAAGATTCAGATG	CBX3	Other	2596	461	550	482	593	912	772	787	791	1124
AACAGGCTGACAAACCAAG	CBX3	Other	1508	342	388	443	277	453	405	298	431	451
AAGAGTAAAAAAGTTGAAG	CBX3	Other	570	119	162	87	128	81	106	72	52	178
AAGCTGGCAAAGAAAAAGA	CBX3	Other	793	144	74	94	158	71	126	78	206	183
AATTCTCCACTGCTGTCTG	CBX3	Other	10826	2616	2357	2534	4230	3289	4102	3741	3477	3024
ACCAATGTAGTTTTGTTGG	CBX3	Other	2908	1099	904	962	949	1034	854	1009	762	733
AGTGGAATATTTCCTGAAG	CBX3	Other	1897	301	280	270	354	318	559	139	389	351
GAAACGCTTCAATCAATTC	CBX3	Other	4921	1793	1748	1627	1402	1405	1880	1388	1623	1625
GAGCCTGAAGAATTTGTCG	CBX3	Other	4503	1389	1060	1037	1025	1137	1015	990	1070	925
AAGCTGTCCCCGACCAAGG	CBX4	Other	1978	732	627	650	622	622	648	568	519	488
ACTTGCCGCTCTTGCCCGG	CBX4	Other	4595	1331	1057	1118	1209	1211	1110	1165	1323	1153
CAGCCGCACAGCAAGGAGC	CBX4	Other	1687	538	255	321	299	310	257	433	489	358
CTTGCGCCCACTTGTCGGG	CBX4	Other	3793	927	951	875	962	936	998	1044	872	875
GACAGGACTTTTAAAAAGG	CBX4	Other	862	339	176	199	368	255	294	438	274	202
GCAGCGGCACCCACCACGA	CBX4	Other	3071	694	833	538	969	487	989	557	1023	799
GCGCGAGCCCTGCAAGAAG	CBX4	Other	2163	512	561	646	635	589	464	605	485	411
GCGGAGAAGCCTCCAGCCG	CBX4	Other	564	284	238	180	176	67	193	317	142	215
GTGAAGATCAAGTCCGGCG	CBX4	Other	2678	770	590	979	871	554	959	426	581	846
TACCAGGGCGGCCACAAGG	CBX4	Other	2075	194	241	150	373	707	395	293	371	173
AAATCTAAAAAAAAGAGAG	CBX5	Other	667	205	183	203	293	220	225	201	268	179
ACATGGCATGCATATCCTG	CBX5	Other	5383	1388	1716	1447	1215	1302	1309	1236	1234	1238
AGAGCAATGATATCGCTCG	CBX5	Other	1699	457	392	349	548	526	478	310	594	528
AGGAACATTAAATCACCAC	CBX5	Other	2198	339	661	622	481	464	558	558	537	536
AGTATAAGAAGATGAAGGA	CBX5	Other	792	255	243	244	198	210	221	172	169	217
AGTGGAATATCTACTGAAG	CBX5	Other	2097	461	602	497	624	669	459	626	630	438
CATGGGAAAGAAAACCAAG	CBX5	Other	648	190	206	149	152	206	245	167	209	168
GAAGTCAGAAAGTAACAAG	CBX5	Other	1119	354	419	454	308	265	251	268	329	175
GGTGAAAATAATAAACCCA	CBX5	Other	1128	272	206	346	217	312	271	223	171	158
TCTTCTTCAGAGGATGAGG	CBX5	Other	1057	166	159	134	267	349	258	474	313	402
AACCGCAAGGTGAAGCCGC	CBX6	Other	1761	255	308	368	493	436	502	377	598	380
ATGCACATCACTGATGCGG	CBX6	Other	2974	1025	961	853	774	727	856	709	928	934
ATGCTGCCACCGCCCCCAG	CBX6	Other	4596	1375	1030	1146	1739	1421	1517	1480	1716	1806
CCCGCCCGGACCCGCAGGG	CBX6	Other	1881	408	587	580	605	531	689	560	445	534
CGAATCCATCATCAAACGG	CBX6	Other	3256	1034	827	977	1163	818	1323	1108	1028	858
CTCCGGCTCGCGCCAGCTG	CBX6	Other	3195	1193	1217	919	935	606	706	529	742	788
CTTGATTGTGACCGTCAGG	CBX6	Other	4575	762	1250	1219	1449	1307	1418	1080	1100	1191
GCTGTATGGGCCCAAGAAG	CBX6	Other	2825	851	756	808	694	670	740	598	587	697
GGCGCCGAACTTCATGTGG	CBX6	Other	5157	1382	1159	1390	1155	1297	1010	787	1007	1122
TGAGGCCTCAGCCTTGCCG	CBX6	Other	4651	971	745	807	1185	1333	1139	932	1108	1092
AAAGGCCCACAAGTACCTG	CBX7	Other	3540	924	1164	906	925	953	1065	909	1117	775
ATCACCGTCACCTTCCGCG	CBX7	Other	7196	1909	1856	1813	2347	2112	2119	1273	1838	1561
CAGGGCTCCCGCTGCCGAG	CBX7	Other	5900	1640	2212	1632	2056	1777	1816	1683	1775	1876
CGCAGCCCCCTGAAGAGGA	CBX7	Other	1921	786	512	613	602	501	394	471	650	680
CTCCTCGTAGGCCATGACG	CBX7	Other	4640	1428	1345	1582	1018	1081	1416	1022	981	1179
GAGAGGTCCGAAACCCAAG	CBX7	Other	1100	264	183	240	182	200	218	149	159	215
GATTCAGAACTTCCCACTG	CBX7	Other	4095	1107	773	974	1014	1200	978	1072	1329	1301
GCAGATGCCGACCTGGCCG	CBX7	Other	2670	728	679	795	861	918	1036	657	847	663
GCCCCAGACGTCCTGCAGG	CBX7	Other	4433	1068	1198	942	986	956	1507	1232	1000	1131
GGAGCTCCCACAAGGCCAA	CBX7	Other	3347	870	792	880	650	941	922	1011	878	777
ACCAGCCCTAGCTCAGCTG	CBX8	Other	3261	601	760	774	665	853	743	732	714	809
AGCAGCACCTGCCGCGCAG	CBX8	Other	1111	325	329	305	188	286	354	449	478	342
CACAGGGCTGCCTTCCTGG	CBX8	Other	5662	216	380	306	1191	1117	1100	991	967	993
CAGGCGCAGGCCAAGGCAA	CBX8	Other	1202	242	367	325	375	192	324	344	335	254
CCTTAGGCGAACCCAGCGC	CBX8	Other	1945	530	335	524	508	575	533	534	435	367
CGGAGAGTACCTCAAGGGC	CBX8	Other	2058	317	579	394	480	513	400	586	438	331
CTGCCAACCTACTTTGAGG	CBX8	Other	3479	1213	989	1169	1191	1219	1133	772	1048	1144
GACAAGCCCAGCTCACCGG	CBX8	Other	1292	279	429	264	329	203	424	302	248	266
TACAGCACATGGGAACCGG	CBX8	Other	2297	879	625	662	531	757	853	464	621	534
TTCGAAGTGACTCAGCCAG	CBX8	Other	3533	865	948	839	1330	1149	1062	996	996	839
ACCGCCAAGGCCGATGCAG	CCDC101	Other	2601	252	442	301	220	310	302	309	325	384
CAGCTGATCAAACAAACCC	CCDC101	Other	2491	300	206	224	270	230	361	200	207	208
CAGGAGACACACCCTGAGC	CCDC101	Other	2441	184	147	144	387	391	366	424	367	364
CAGGCTTCCCGATCCACAG	CCDC101	Other	4585	249	307	296	279	548	432	562	383	320
CGGGAATCGGCAGACACGA	CCDC101	Other	2084	392	247	274	470	393	258	275	224	156
CTTGTCCAGAGCTTTCCGA	CCDC101	Other	6645	444	519	564	1838	1951	1962	1200	1388	871
GATCCATGCGCCCCCACAG	CCDC101	Other	4079	327	366	298	608	624	852	520	621	807
GGACCGAGTAGTCATCCTG	CCDC101	Other	4112	241	209	236	243	135	260	172	180	242
TCTGAGCCACATTGAGGGG	CCDC101	Other	3050	223	306	258	968	869	1024	1271	698	1016
TGGAAGGCCAACCCGGAGA	CCDC101	Other	2467	288	256	237	239	223	235	207	426	214
AGGTTCAGGCCTTGCACTG	CCND1	Other	5011	164	164	147	152	158	112	166	215	228
ATTTGAAGTAGGACACCGA	CCND1	Other	3079	311	190	267	285	274	292	380	345	293
CAGCAGAACATGGACCCCA	CCND1	Other	2633	434	524	433	343	359	389	476	601	323
CAGCTTCTCGGCCGTCAGG	CCND1	Other	4306	5	42	22	13	24	105	18	87	107
CCGCTGCCACCATGGAGGG	CCND1	Other	2569	79	48	74	329	300	231	463	587	544
CGCACCTCCAGCATCCAGG	CCND1	Other	3833	23	1	7	3	1	5	18	10	9
CTCTCCAAAATGCCAGAGG	CCND1	Other	1554	71	43	40	109	105	136	100	61	82
CTGCTCCTGGCAGGCCCGG	CCND1	Other	2933	218	195	167	258	297	193	329	399	285
GAGGCCACGAACATGCAAG	CCND1	Other	2398	0	0	18	7	0	14	12	1	48
GGCCCCCAGCAGCTGCAGG	CCND1	Other	3219	10	1	6	77	40	7	67	63	34
AGGAGATTCCACCAGACCG	CCNT1	Other	3513	1057	772	620	750	827	935	850	633	951
CAGTACACACCTCCTGTGG	CCNT1	Other	3635	610	700	705	784	627	732	777	1073	626
CTTTCTTATCGCCAGCAGG	CCNT1	Other	3963	1071	873	1016	717	843	630	587	1008	988
GAAGAACAACAACAAACGG	CCNT1	Other	1279	315	317	210	306	472	349	347	226	286
GCCAGGTGAATGCAGACAC	CCNT1	Other	3882	828	889	832	767	703	617	563	566	750
TGGCAATACAGACAAACCC	CCNT1	Other	2993	656	542	493	750	702	729	587	622	691
TGGGTCCACGCCAAAACGA	CCNT1	Other	2209	546	424	543	615	585	627	476	778	585
TTACGAGTAGAACTGGAAG	CCNT1	Other	1405	288	671	444	508	432	449	523	280	410
TTGTGTCTGAGCTATGCCC	CCNT1	Other	8332	1622	1759	1485	1755	1857	1847	1516	1585	1617
TTTCTAGCAGCTAAAGTGG	CCNT1	Other	1305	260	304	381	379	238	248	418	217	250
ATGATGTTGGAACAGGAGC	CCT3	Essential	3321	77	108	63	109	10	118	145	72	370
ATTCAAGTCCAGCATCCAG	CCT3	Essential	4445	9	8	87	59	62	57	98	97	110
ATTGAGATTACACGAGAGG	CCT3	Essential	2022	3	52	29	171	210	383	159	222	230
CAGACTTATAAGACAGCAG	CCT3	Essential	1272	1	0	2	9	17	110	7	65	9
CGGATAGTCAGCCGACCAG	CCT3	Essential	2543	41	28	36	84	21	26	90	46	49
CTTTTGTTCAGATACCTGG	CCT3	Essential	6931	278	219	168	895	873	1199	842	996	930
GAGCACGAGCACTGGACGA	CCT3	Essential	1715	22	78	92	42	115	88	12	49	51
GAGGAACTCACCCGAAGGG	CCT3	Essential	819	0	0	0	1	0	0	0	0	0
TGCACCATTCTCCTCCGGG	CCT3	Essential	4940	51	37	96	49	148	149	495	474	820
TGGGCCACAGCCATCTCGG	CCT3	Essential	3207	5	36	34	21	39	0	35	40	31
AAGATATAGAAGCAGGAGA	CCT4	Essential	1283	0	0	0	8	7	25	11	46	35
AATAGATTTCTGTATGAGA	CCT4	Essential	1761	75	87	15	121	271	173	390	721	403
AATGTGGCACCCCGGAGCG	CCT4	Essential	1572	145	197	170	75	126	62	165	141	107
AGAGTGATACCTTTGGCGG	CCT4	Essential	10081	621	550	617	727	671	681	256	333	375
ATGCTATTAGAACAAGCCT	CCT4	Essential	2730	187	172	198	294	203	403	601	422	525
CACTGACTGATACCAACAG	CCT4	Essential	3374	15	5	13	6	25	15	95	35	41
CAGATGGATAATCAAATAG	CCT4	Essential	1782	23	13	34	42	73	132	69	47	207
CCCAGGGAGAAAAAACTGC	CCT4	Essential	1610	339	175	202	233	325	294	105	333	402
CTGATAGGCGCCTTTCCCG	CCT4	Essential	6345	500	339	413	472	430	378	550	514	288
TCGTTGTTTAGTGAAGAAG	CCT4	Essential	2580	161	116	190	906	868	655	859	780	821
ATTGTCACACAGCTGGCGT	CCT7	Essential	3831	36	32	49	554	883	830	1115	824	1000
CAGGTGAAACCCTATGTGG	CCT7	Essential	2354	0	13	16	10	11	40	37	39	74
CTCCCACAGCAGCAGGCCG	CCT7	Essential	3631	364	283	290	483	527	456	729	949	763
CTGCAGAATGATTCAGTGG	CCT7	Essential	2317	149	219	158	453	414	416	410	484	487
CTGCGGGCTCGGCATGCCC	CCT7	Essential	3781	117	167	108	105	79	142	130	214	291
CTTGTGTCCCAGGGAGCAG	CCT7	Essential	2804	132	120	126	192	142	45	246	266	245
GAATCAAGAAGGTACAGGG	CCT7	Essential	1258	0	1	7	21	49	5	15	15	25
GTCTTCATCTTCTGTGCAG	CCT7	Essential	6616	1911	1570	1814	1776	1661	1494	1460	1626	1567
TTGAAGAGACCCAGATTGG	CCT7	Essential	3600	108	55	28	39	22	110	48	170	183
TTGCTCCCTAGGCCTGTGG	CCT7	Essential	4439	209	57	92	1244	1405	1076	1175	1192	1505
AAGAAGGAAATAAAAACGT	CCT8	Essential	2142	121	161	84	140	116	124	123	169	192
AAGTGCCCGCAGGCTCCGG	CCT8	Essential	1625	553	435	256	587	313	510	436	523	328
AGGCCCTCCTACTTCGCCG	CCT8	Essential	4062	1231	1119	1124	926	1131	878	984	1184	899
CAAATGTCGTAGTAACAGG	CCT8	Essential	1794	155	116	139	94	147	274	189	244	85
CACTTTTCAGGATTAGAAG	CCT8	Essential	2802	138	106	212	367	356	310	484	370	465
CAGATCACATCATATGGAG	CCT8	Essential	3077	90	68	51	61	122	12	68	24	35
GAGAAGATTCCAGAAAGGG	CCT8	Essential	1108	255	231	199	333	218	325	138	208	265
TAGAAAGGGCAGTAGACGA	CCT8	Essential	2235	19	63	68	30	10	17	40	27	16
TTCTTCCGCGACCGGGAGA	CCT8	Essential	3736	1052	1066	964	959	879	1009	892	956	763
TTTTTAAGAAGGAAACCGA	CCT8	Essential	1958	333	274	208	165	335	389	294	548	390
AAGTGCAACAACACCTCGG	CD79B	Other	1995	490	385	407	431	469	580	454	417	523
AGCAGCTGAAGCTGGAAAA	CD79B	Other	3326	978	802	938	884	774	1203	886	908	741
AGCCAGCTCACATTGCCGG	CD79B	Other	6811	1826	2112	1735	2063	1762	1951	1618	2052	1609
ATAGTGACGCTGCGGACAG	CD79B	Other	3543	1106	950	716	1072	872	1114	790	831	1012
CAGCAACGCCACCATCCAG	CD79B	Other	3569	878	1103	954	930	819	881	956	1033	947
CTTGGCACAGCTGAAGCAG	CD79B	Other	1495	316	316	301	274	311	291	288	444	389
GATAGGCACGATGATGAAG	CD79B	Other	1728	311	565	519	512	578	283	551	387	250
GTACCAGCAGCCAGATCGG	CD79B	Other	2823	659	779	672	490	569	531	529	611	548
GTTCTGGGACTCTTCCATG	CD79B	Other	6251	1710	1261	1537	1943	1861	1995	1809	1993	1968
GTTTCATAGCCAGGAAACG	CD79B	Other	1063	334	143	342	359	351	386	235	315	384
ACATTCACCCAGCATCAAG	CDC20	Other	4773	71	117	165	119	146	141	171	192	224
CAATGCACCCCCTGCGCGC	CDC20	Other	3858	402	257	271	190	422	347	175	228	280
CCAACCGATCCCACAGCGC	CDC20	Other	2466	227	331	326	387	310	285	334	354	275
CCAATGTCCTGGCAACAGG	CDC20	Other	2254	46	36	45	251	84	121	181	109	214
CGGGTAGCAGAACACCATG	CDC20	Other	3093	0	10	0	11	20	11	39	73	61
CTTGTAATGGGGAGACCAG	CDC20	Other	2616	23	48	28	68	55	50	66	111	105
GCAAAGCCAAGGAAGCCGC	CDC20	Other	1130	220	129	171	456	251	175	99	129	106
TCTGGGAATGTACTGGCCG	CDC20	Other	2669	554	481	652	831	848	802	804	647	882
TGCCAGGGACACCATGCTA	CDC20	Other	3849	52	95	83	39	75	59	220	415	248
TTGCAAATGGAGCAGCCTG	CDC20	Other	3983	270	292	278	316	496	159	243	307	237
AAAGGACAAGTGAAAAATG	CDC23	Other	1383	136	45	38	112	19	77	65	31	94
CAGTCTGGAGAAAAAAAGA	CDC23	Other	1612	46	134	80	32	64	41	81	187	98
CCAGGCTTACCGAAGCTGG	CDC23	Other	2531	180	61	21	50	137	150	116	151	66
CTGATCACAGACAAAGAGA	CDC23	Other	1295	28	29	21	110	30	61	54	190	55
GATTTCATAGGTCTGCCCG	CDC23	Other	3474	46	96	82	76	54	64	159	249	295
GGCGAGACTCCTACCACCG	CDC23	Other	2843	700	706	733	570	692	671	552	712	671
TAGCTCATTAAAAATGGAG	CDC23	Other	1006	26	0	7	251	433	413	258	506	354
TCCAGGCACCAAGATACCG	CDC23	Other	3162	74	21	38	47	9	59	52	15	84
TTAACGTCAAAGTAGGCCT	CDC23	Other	3579	376	364	468	1068	1217	930	819	798	1009
TTACCTCTGTAATAGGCGG	CDC23	Other	2674	201	255	336	551	618	660	608	543	456
CACTTCCTGTACATCACGG	CDC34	Other	6242	1455	1285	1401	1498	1583	1576	1590	2384	1414
CCAACACCTACTACGAGGG	CDC34	Other	1956	767	512	542	628	496	586	540	348	516
CTAGTGCCCAGCTCGCAGA	CDC34	Other	2232	706	451	632	573	541	600	891	598	679
CTCGTCCACCAGTGTCACG	CDC34	Other	8222	1947	2007	1704	2089	2444	2393	1453	1532	1433
CTGAGCCCTCGTCGGGCGC	CDC34	Other	4126	1154	1278	942	1422	974	969	1112	1209	1044
GACTACTACGAGGACGGCG	CDC34	Other	982	344	180	243	145	267	270	216	244	330
GATCTATACAACTGGGAGG	CDC34	Other	2665	642	948	862	644	889	918	633	591	453
TCCATCCTCCACCCGCCGG	CDC34	Other	5817	1607	1872	1600	2154	2260	1798	1962	1542	1616
TCGGTTCCTGACCAAGATG	CDC34	Other	3511	892	825	769	1247	1048	988	868	651	1179
TGCGTGAAGACCAAGGCGC	CDC34	Other	2477	654	562	597	577	535	549	536	629	464
AAGTTAAACATTAATCCCG	CDC5L	Essential	3214	128	93	228	265	246	180	167	275	141
AATTGAATCACTTGAAAAG	CDC5L	Essential	2001	85	69	43	323	172	206	207	130	314
AGATTCTGCTATTCCCCGG	CDC5L	Essential	4901	750	563	637	714	695	659	309	727	774
ATTGCACGTCAAACTGCCG	CDC5L	Essential	2249	569	154	247	414	376	424	287	482	368
CCAATCATTGGAAGAACAG	CDC5L	Essential	2226	85	3	12	485	387	825	407	455	282
CTCGAATTATGATCAAGGG	CDC5L	Essential	1737	54	167	155	396	431	401	450	390	443
GAAGTATCATAAAAACCAA	CDC5L	Essential	989	33	8	7	33	31	43	5	66	34
GAATGGTCCAGAGAAGAAG	CDC5L	Essential	1883	149	73	90	121	121	110	181	74	96
GATGAAATTCTGAAAGCAG	CDC5L	Essential	1557	9	0	11	50	101	38	31	151	103
GTTGATGCCAACTCAGTGG	CDC5L	Essential	2961	13	66	62	15	78	46	59	71	31
AGGCAGTTGAAAATCAAAG	CDC6	Other	1757	17	12	100	71	27	34	197	294	288
CAGGAGATTTGTCAGGAAG	CDC6	Other	3336	456	329	388	539	494	711	703	514	863
CAGGGCTCTTGGAAGCCAG	CDC6	Other	1801	19	7	7	34	35	22	7	41	7
CTTGTTCTCCACCAAAGCA	CDC6	Other	4321	299	313	299	1009	990	945	831	803	833
GAGGCAGGGCTTTTACACG	CDC6	Other	3424	215	210	318	185	355	305	382	336	408
GTGGGAAGTTCAACAGCTG	CDC6	Other	7415	258	58	119	83	141	159	218	148	90
TGAGCCTCTGATTCCCAAG	CDC6	Other	4471	222	309	292	722	788	945	945	1121	1208
TGGATCAACTGGACAGCAA	CDC6	Other	1911	246	132	251	85	151	57	211	157	103
TGTCGCAAACAGCAGGTGG	CDC6	Other	3215	489	354	380	467	577	604	993	841	817
TTTACCCAGACGTTTCCTG	CDC6	Other	7210	695	846	814	713	800	830	608	833	777
AAAGACCAGATGCAACCAG	CDC73	Other	1856	103	138	53	91	14	27	155	129	188
AAAGATTCAAAGGAAAAGA	CDC73	Other	1500	65	58	31	87	95	83	246	125	151
AGCATGGTTATTAAAGAGG	CDC73	Other	1032	3	33	11	17	55	70	79	132	29
ATCCATCAGGCAAAAGCCA	CDC73	Other	2221	100	112	75	146	243	172	119	258	238
ATTTCAGGACTGGAAAGGA	CDC73	Other	2122	13	19	47	43	134	170	165	63	412
CACAAAAACGGCTACAACG	CDC73	Other	723	3	0	2	3	0	14	0	4	0
CATAACTGCCCTTAAACAG	CDC73	Other	2526	165	170	100	61	166	98	207	113	192
CTTTCTTCTGATTTGGGGG	CDC73	Other	3225	720	689	639	1062	991	839	825	1184	891
TGCATGGCAGTTCAAAGGT	CDC73	Other	2300	0	11	33	13	22	5	6	25	21
TTTTTTTCGTAGAAACGGA	CDC73	Other	1622	478	609	603	565	526	402	644	474	317
ACTATGATGAAGAAGGAGG	CDH1	Other	1117	170	23	62	308	327	184	223	287	420
ACTTGAGCCAGCTGCACAG	CDH1	Other	3523	1352	1015	998	1065	1075	1035	1097	1174	974
AGCAGAGAATCATAAGGCG	CDH1	Other	1615	812	729	902	886	735	462	478	709	500
AGCTGGCTGACATGTACGG	CDH1	Other	2716	1163	940	726	979	628	967	773	738	727
CAATGCGTTCTCTATCCAG	CDH1	Other	5554	2292	2297	2409	1963	1534	1881	1394	1085	1226
CTCACCTCTGCCCAGGACG	CDH1	Other	5506	2243	1854	1764	1837	1770	2054	1131	1785	1479
GAGGTCACAGCCACAGACG	CDH1	Other	2551	649	593	503	796	791	1105	449	463	502
GCTTGGATTCCAGAAACGG	CDH1	Other	1722	1057	730	816	770	507	269	574	427	454
TAATAAAGACACCAACAGG	CDH1	Other	1913	1023	754	795	952	743	592	460	590	561
TCAGGAGGCACAAAGATGG	CDH1	Other	3942	1595	1245	1329	1473	1478	1810	1266	1145	1285
AATATGATGAAGAAGGTGG	CDH2	Other	2040	275	308	399	631	500	735	839	704	728
AGATAGTACCATTGAGAAG	CDH2	Other	2385	636	785	728	916	721	835	712	849	799
CAGCAAGTTTCTTGAACCG	CDH2	Other	1563	550	535	489	332	325	595	333	361	332
CAGTGTACAGAATCAGTGG	CDH2	Other	3434	958	867	1276	1245	1117	1255	981	1163	1162
CTGAAGCCAACCTTAACTG	CDH2	Other	3823	950	1047	1388	958	1324	1060	825	1355	1170
CTGGCAAACCTTCACACGC	CDH2	Other	5443	1825	1852	1780	1628	1730	1576	1445	1114	1414
GAGCCTGCAGATTTTAAGG	CDH2	Other	2342	812	725	664	681	998	635	738	615	563
GAGCTCAAGGACCCAGCAG	CDH2	Other	1094	44	49	45	228	214	175	123	174	145
TGATTACCTGAACGACTGG	CDH2	Other	3441	735	759	885	809	753	764	621	1077	867
TGTTTGACTATGAAGGCAG	CDH2	Other	3571	1125	1235	1110	1282	945	822	1150	1141	802
AAATAGAGAAAATTGGAGA	CDK1	Other	848	0	0	2	27	4	15	40	35	82
AACAAAGTAATGAAAGCCT	CDK1	Other	3180	873	771	850	804	456	674	433	728	1028
ATCAGACTAGAAAGTGAAG	CDK1	Other	879	8	17	27	7	45	34	15	7	19
ATCAGAGTATATACACATG	CDK1	Other	4855	63	46	31	84	93	88	29	308	122
ATCCTAACGAAAATATAGG	CDK1	Other	1933	508	878	790	397	449	491	439	236	502
ATCTCCAGAAGTATTGCTG	CDK1	Other	4625	21	25	20	41	4	10	79	42	128
CAAAAATGTAAATAGACAT	CDK1	Other	2692	1154	1065	1034	1068	1390	1251	849	843	927
CTACCAAACCACTCTGCAG	CDK1	Other	2819	980	844	869	949	947	737	897	831	624
TATTCCAAAAGCTCTGGCA	CDK1	Other	4026	7	5	19	26	62	73	11	52	142
TTTATACCAAATCCTACAG	CDK1	Other	4997	52	50	61	203	103	183	221	181	183
AAAGAGAACAGTTCAGTAG	CDK12	Other	2369	367	270	258	240	390	351	238	440	248
CCCACAATGCCACAGGAGG	CDK12	Other	2812	899	711	808	824	635	967	868	969	831
CTGGGGCCAGGAACCACTG	CDK12	Other	2807	391	368	401	823	518	717	461	758	513
CTTTGCAGCCGTCATCGGG	CDK12	Other	2919	714	773	728	538	729	576	468	777	442
GAGACTGATGACTATGGGA	CDK12	Other	2740	89	194	268	181	249	212	310	215	181
GATCGCCTTCAACCAGAGG	CDK12	Other	2840	480	589	537	790	457	535	505	315	453
GTAACACATCTAAACACAG	CDK12	Other	2323	314	214	303	265	348	241	185	218	194
GTCAGACCACTTCCTGTGG	CDK12	Other	5141	709	802	652	948	1086	1063	1127	1277	1050
TAAATGCTGGCTGAGAAGG	CDK12	Other	2068	370	469	266	532	667	513	428	478	553
TCTTTGAGTGAGTAGAAGG	CDK12	Other	3408	734	586	688	625	462	412	591	615	551
ACAGTTACATAGTAAAAGG	CDK13	Other	1157	324	231	236	192	250	149	134	196	192
CAGCAGCCCCTATTCTCGG	CDK13	Other	5622	1068	860	824	677	836	853	717	1114	762
CAGCAGTGACCCTTCCACG	CDK13	Other	3662	445	409	537	693	594	797	674	555	565
CCACCGCGAGCACCGGCGG	CDK13	Other	1669	300	311	422	193	291	487	208	181	181
CGAGCCTAAGGCCTACAGG	CDK13	Other	797	94	92	117	118	96	126	80	224	85
CTCCTCCTCCGGCACCCAG	CDK13	Other	5299	713	853	850	747	676	730	727	895	713
CTTTGGTTTCACCATAGCG	CDK13	Other	854	322	214	356	202	233	243	285	118	199
GAGCTCCCAGTCCGAGCAG	CDK13	Other	2444	353	424	335	466	275	325	351	173	296
GTCTGGATAATGAAAAGGA	CDK13	Other	1471	263	62	195	277	154	190	267	218	235
TTAGCACATCAACTGGCAG	CDK13	Other	3396	924	697	838	643	711	773	796	698	698
AAATTGGAAAAGCTTGGAG	CDK17	Essential	3941	1316	1168	1285	1171	1040	989	1133	1391	978
AACCAAGAAGCACATCAGG	CDK17	Essential	2711	959	785	948	566	707	761	831	899	698
ATCTGTGTTGAGTACTCCG	CDK17	Essential	4277	1792	1215	1093	1427	1095	1223	1247	1194	752
CATAGACGGATCTCAATGG	CDK17	Essential	4658	1100	961	1045	1055	1041	1203	1145	858	636
CATTGCCATGAAGGAGCCA	CDK17	Essential	4017	1174	1405	1086	1404	1324	878	1530	1046	1261
CCTGCACAGCTATAAGAGA	CDK17	Essential	3105	1057	834	1146	1039	998	753	665	644	991
GATGAAAAAATTTAAGAGA	CDK17	Essential	1272	320	403	349	274	293	540	551	346	352
TCATTGGTTGGTCAAATGG	CDK17	Essential	3669	1117	834	939	1022	1149	1315	827	971	919
TCCTTTCTCATTAATGAGG	CDK17	Essential	2380	398	732	467	923	797	852	986	742	586
TTATTTCCAGGATCAACCG	CDK17	Essential	5179	1496	1451	1564	1480	1336	1692	1525	1600	1534
AACAAGCGGATTTCGGCCA	CDK2	Other	2499	486	463	441	626	537	467	500	393	365
ACAGGGACTCCAAAAGCTC	CDK2	Other	1391	165	232	157	170	168	207	150	156	180
AGGCTATCAGAGTCGAAGA	CDK2	Other	1599	484	260	218	423	379	312	344	307	242
ATCTCCAGGGAATAGGGCC	CDK2	Other	2638	104	155	172	182	161	234	254	421	507
ATGGAGAACTTCCAAAAGG	CDK2	Other	1411	86	193	192	199	307	133	184	182	58
ATGGCAGAAAGCTAGGCCC	CDK2	Other	2719	355	248	343	340	301	309	219	468	304
CAGGCATAGAAGTAACTCC	CDK2	Other	8020	718	728	819	735	653	921	577	720	565
CTCAGCAAAGATGCAGCCC	CDK2	Other	2438	295	277	365	147	249	294	206	290	352
CTGAGGTTTAAGGTCTCGG	CDK2	Other	3838	347	395	413	422	404	570	497	599	368
GTCCATCTTCATCCAGGGG	CDK2	Other	3416	443	490	511	767	781	818	873	917	698
ACGAAAGATACGAAAGAGC	CDK3	Other	1068	192	140	207	198	235	121	223	322	259
AGCGAAGACACATGGCCCG	CDK3	Other	1679	600	526	526	389	534	720	507	544	357
AGTACATGGACTCCACCCC	CDK3	Other	4284	1232	1293	1185	1071	874	872	813	1071	1063
CCCCTGCAGCAGCTGGAAG	CDK3	Other	1130	252	268	243	347	336	307	254	158	303
CTCCAGATATCCACAGCTG	CDK3	Other	5531	749	611	594	927	886	1072	777	1047	1047
CTGCCCAAGAGAATCTCGG	CDK3	Other	4917	1331	1445	1346	1375	1457	1197	1175	995	1354
GCAGTATGACCCCAGCCAG	CDK3	Other	5648	1509	1374	1297	1739	1488	1718	1560	1431	1383
GCCTTGACATTCTCAATGG	CDK3	Other	7057	2447	2316	2059	2202	2085	1736	1625	1810	1970
GGTGTACAAGGCCAAGAAC	CDK3	Other	3599	545	658	651	983	1306	1200	1106	558	1030
GTGCCCAATCTGGAGCCAG	CDK3	Other	1473	401	337	415	428	524	488	434	479	382
ACCTCTCGATATGAGCCAG	CDK4	Other	4035	444	403	548	557	514	729	337	489	596
AGGCCCGTGATCCCCACAG	CDK4	Other	2953	168	201	248	366	235	435	332	337	274
ATCAGCACAGTTCGTGAGG	CDK4	Other	1715	286	208	173	158	155	196	219	162	244
CAGAGTTTCCACAGAAGAG	CDK4	Other	2817	329	249	383	372	433	432	486	309	326
CAGATGGCACTTACACCCG	CDK4	Other	4307	506	617	609	484	586	655	686	851	554
CCCCGCCCAGTGCAGTCGG	CDK4	Other	4092	652	718	607	594	731	793	653	483	618
CTAAGGACATATCTGGACA	CDK4	Other	4714	716	626	672	706	680	617	556	683	540
GAGGCCAGTCATCCTCTGG	CDK4	Other	3904	545	380	499	450	473	521	533	444	481
GCTTTACTGAGGCGACTGG	CDK4	Other	2991	340	732	446	315	379	424	399	244	294
TGAGAGTCCCCAATGGAGG	CDK4	Other	2379	299	320	290	182	264	334	342	496	288
AAACTCAATGCCACAGGGA	CDK5	Other	1589	701	451	453	646	569	545	517	658	427
AACTGGAAAAGATTGGGGA	CDK5	Other	2477	588	901	611	766	503	853	573	734	925
ACAGAAGTCGGAGAAGTAG	CDK5	Other	1452	514	337	542	446	241	485	156	477	558
CAGCGGACGGGAATCCCAA	CDK5	Other	2351	669	664	520	741	836	886	872	859	583
CAGCGTATCTCAGCAGAAG	CDK5	Other	2064	577	924	761	754	722	911	537	573	424
CATCATTGCCGGGAAAAAG	CDK5	Other	1745	728	566	451	685	465	738	662	615	590
CCCCAAAGAGGACATCCGG	CDK5	Other	2818	1284	950	1132	919	981	971	926	771	896
CGGGAGACTCATGAGATCG	CDK5	Other	4199	1293	1199	1387	1146	1313	1078	906	777	1194
CTGCTGGGGACGCCCACCG	CDK5	Other	2817	699	758	886	859	720	893	834	790	764
TCACCTGCAAAGATGCAGC	CDK5	Other	2337	643	592	725	779	826	536	714	442	679
ACATTCTGGTGACCAGCAG	CDK6	Other	3297	1101	854	836	726	744	804	739	531	876
ATGAAGAAAGTCCAGACCT	CDK6	Other	4092	1226	991	1097	1013	755	1219	873	768	938
CAGCAGTACGAATGCGTGG	CDK6	Other	1732	392	288	422	338	385	349	617	685	331
CATCTGGAAACTATAGATG	CDK6	Other	3204	849	651	810	689	826	642	485	1055	951
CCCGCGACTTGAAGAACGG	CDK6	Other	1904	562	588	702	533	536	299	712	563	486
CGGAGCTGAATACAGCCTG	CDK6	Other	3615	1101	1024	976	779	1217	1049	636	1078	1002
CTCCAGAGATCCACGGGGG	CDK6	Other	3074	722	618	757	695	1004	861	711	821	748
CTCTCCACCATCCGCGAGG	CDK6	Other	2565	421	623	784	538	377	641	908	684	520
CTGAACTTCCACGAAAAAG	CDK6	Other	1808	686	469	530	703	569	508	681	710	587
GCGCTTCAACGCCACGAAA	CDK6	Other	2620	729	647	716	845	718	930	795	595	861
AAGCTGGACTTCCTTGGGG	CDK7	Other	2732	0	17	8	12	37	13	6	28	24
ACTTTGGGCACACCAACTG	CDK7	Other	3344	401	167	215	319	136	259	274	307	221
ATAAAAAGGAAAAGAACAG	CDK7	Other	906	233	189	252	264	318	263	257	194	271
ATAGATCAGAAGCTAAAGA	CDK7	Other	2456	183	200	144	268	328	251	207	198	247
ATGTGTATAAGCTCTATTG	CDK7	Other	2795	136	108	73	151	136	82	116	60	109
CCAAGACCAAACTGTCCAG	CDK7	Other	2601	430	364	402	380	317	519	387	491	470
GCTCCAAATAGTAACTCGG	CDK7	Other	7746	71	207	274	146	166	226	315	506	428
GTGATGCAAAGGTATTCCA	CDK7	Other	4343	151	114	97	192	92	115	196	208	229
TCTCTGGCCTTGTAAACGG	CDK7	Other	3750	108	85	66	114	106	11	68	29	134
TTCCATAAAATCAAAGACA	CDK7	Other	2094	50	121	86	487	342	386	416	376	295
AAGCGAATTACCTCAGAAC	CDK8	Other	3431	943	709	746	712	701	826	656	531	832
AGCGAGGAAGAGTAAAAAT	CDK8	Other	2035	440	520	585	661	422	839	298	568	541
ATGCTTTAAAACAAATAGA	CDK8	Other	775	364	224	240	211	130	242	298	199	119
CAAGACAGCAGTCACACAC	CDK8	Other	2927	837	734	752	1055	905	970	863	1024	797
CTCTCACTTTCTTCAACGG	CDK8	Other	5571	1855	1883	1800	1590	1459	1762	1969	2009	1993
GCTCCAAGAAGTAGTTCAG	CDK8	Other	2460	624	618	636	807	626	922	993	847	619
GTCATGATAAGTCCACCTG	CDK8	Other	4651	1484	1586	1505	1432	1130	1416	1309	1047	950
GTGACTTCACCATTCCCCG	CDK8	Other	3501	1196	1279	1243	1072	977	1061	914	997	929
TCACGTCTACAAAGCCAAG	CDK8	Other	2992	909	1193	908	694	886	949	725	609	717
TCTGATGTGAGTACTGTGG	CDK8	Other	4465	1378	1574	1447	1582	1408	1375	1174	1234	1188
AAGCTGGCAGACTTTGGGC	CDK9	Other	1808	9	52	24	111	103	69	172	77	73
ACCCCACAGGTCAATGGGG	CDK9	Other	1734	671	426	393	582	539	615	465	520	524
AGCTCGCCAAGATCGGCCA	CDK9	Other	2201	42	0	4	6	69	19	17	123	33
CACCGAGCAACAGCTCCGG	CDK9	Other	2046	4	57	4	27	13	34	89	8	16
CGCAAGACCGGCCAGAAGG	CDK9	Other	2120	63	13	18	29	56	50	46	30	67
CGTGTTGCCCTGCATGATG	CDK9	Other	9361	144	262	211	2766	2677	2652	2108	2602	2291
CTGATGGAAAACGAGAAGG	CDK9	Other	1648	77	90	111	78	56	77	85	71	71
GTCGGACCAGAAGAAGTCG	CDK9	Other	3247	22	46	27	53	53	88	184	77	90
TTGAGATTTGTCGAACCAA	CDK9	Other	3073	228	101	142	206	239	259	507	300	497
TTGGCCAGGCTGAAGGCCC	CDK9	Other	2286	41	150	140	237	134	148	212	281	291
ACTCATCCCGGCCTCGCCG	CDKN1A	Other	3481	713	989	1130	663	1056	923	814	923	719
AGCTTTGTTGGCCAGGAAG	CDKN1A	Other	3300	675	963	1024	1114	950	1101	817	1367	938
CAAGCTCTACCTTCCCACG	CDKN1A	Other	3277	739	973	1020	1002	1011	1056	796	791	872
CAGCTGGCGCAGCTCAGCG	CDKN1A	Other	1961	772	558	527	622	577	588	784	417	544
CTCTCAGGGTCGAAAACGG	CDKN1A	Other	900	300	213	245	374	141	213	310	259	156
GACACGCAGGGACACACGC	CDKN1A	Other	1746	294	457	419	298	478	396	457	424	402
GACTGTGATGCGCTAATGG	CDKN1A	Other	4697	1244	1322	1285	1414	1573	1122	961	1141	1104
GCACCGAGGCACTCAGAGG	CDKN1A	Other	1947	510	311	385	425	475	553	484	554	561
GTCACCGAGACACCACTGG	CDKN1A	Other	3703	1000	903	735	961	840	897	851	1045	871
TTTCTACCACTCCAAACGC	CDKN1A	Other	4631	1266	912	1113	1125	1147	913	1214	1029	1185
AATTAAAGGCGCCGCCGGG	CDKN1B	Other	1890	406	234	258	231	295	416	274	244	317
AGAGGTTCCTGCAGGCCGA	CDKN1B	Other	4628	1205	1129	1384	1584	1303	1381	828	1658	1276
ATCGAAATTCCACTTGCGC	CDKN1B	Other	3259	905	823	847	560	648	894	777	905	694
CACTGCAGAGACATGGAAG	CDKN1B	Other	1983	521	199	332	578	570	568	512	700	334
CAGAAGAAAATGTTTCAGA	CDKN1B	Other	1869	585	445	603	396	556	570	499	568	446
CCTAGAGGGCAAGTACGAG	CDKN1B	Other	2328	891	650	819	609	818	628	565	698	514
CCTTGCAGGCACCTTTGGG	CDKN1B	Other	6902	1775	1298	1454	2285	1888	2273	2054	2022	1728
GGAAGCGACCTGCAACCGA	CDKN1B	Other	1484	412	290	401	392	400	517	381	172	466
GTTCTACTACAGACCCCCG	CDKN1B	Other	1827	612	619	753	532	478	441	434	695	465
TCCGTCGGACAGCCAGACG	CDKN1B	Other	2676	676	732	803	642	746	804	664	661	724
ATGCTGAGAAGATCTGAAG	CDKN2A	Other	1853	519	600	534	533	537	659	646	348	472
CACATCCCGCGGCTCACGG	CDKN2A	Other	3628	1212	1073	1303	1091	1043	1075	892	974	755
CCGGGGGAGACCCAACCTG	CDKN2A	Other	4043	533	639	643	936	892	1216	992	1430	1197
CGAAAACCCTCACTCGCGG	CDKN2A	Other	976	252	314	286	297	298	214	329	325	346
CTTGCCTGGAAAGATACCG	CDKN2A	Other	3533	1445	901	946	917	978	1162	786	940	769
GATTCTCCGGAAAAAGGGG	CDKN2A	Other	1589	554	372	394	357	426	451	292	455	623
GCACGCGCGCCGAATCCGG	CDKN2A	Other	2710	588	628	555	712	752	504	428	645	607
TACCTGGTCTTCTAGGAAG	CDKN2A	Other	1634	535	449	452	546	379	316	451	770	492
TCTACCCGACCCCGGGCCG	CDKN2A	Other	3079	1153	1198	1097	1057	1199	1047	769	868	802
TGGCCAGCCAGTCAGCCGA	CDKN2A	Other	4785	941	938	965	1542	1433	1534	1475	1059	1163
AGCCTGATGCAGGCAAACG	CDKN2C	Other	1506	412	299	401	459	453	443	379	407	323
AGCCTGGCCAAATCACAGG	CDKN2C	Other	1881	455	474	479	560	392	599	393	522	460
CAAGCTGATGTTAACATCG	CDKN2C	Other	2684	921	607	767	787	925	859	647	743	863
CAGGAACTCCACCACCCGG	CDKN2C	Other	3693	886	922	874	1246	1178	1070	1113	917	1019
CTAAAGAATGGCCGAGCCT	CDKN2C	Other	3364	1308	1178	1299	917	1055	1125	1172	936	958
CTTTGGCAGCCAAGTGCAA	CDKN2C	Other	3587	1246	1842	1252	1170	1370	977	1145	1421	1107
GGGGCATCGGAACCATAAG	CDKN2C	Other	1686	464	451	510	428	688	502	617	332	407
TAAACGTCAATGCACAAAA	CDKN2C	Other	1778	492	717	709	633	448	549	657	668	510
TGGCGTCCGCAGCTGCCAG	CDKN2C	Other	3625	1185	1095	1060	1164	1057	778	848	793	980
TTCGCTGTCATTCATGATG	CDKN2C	Other	8577	2359	2175	2548	3019	2755	3186	2264	2581	2614
AATAACTCACTAAATCCAG	CDYL	Other	3263	1051	1363	1361	1235	1079	878	1113	1311	1244
AGCTTGCTGTCATCGGCAG	CDYL	Other	3518	1158	1270	1453	919	933	1177	1059	1165	666
AGGTGCTGAAGAAAATCTG	CDYL	Other	2573	637	597	760	915	967	973	564	941	621
ATCACGAGTGCCTTAGGAG	CDYL	Other	3512	1462	1495	1216	1089	973	1314	783	1534	1058
CAGTGGTACATGGTTAAGG	CDYL	Other	3703	878	866	895	992	1047	992	1077	1162	936
CATGTTAAAGTACTTGCAG	CDYL	Other	2537	934	928	949	1012	818	783	684	905	884
CTCTGTTTCCTTAGAGCCG	CDYL	Other	2805	706	927	743	1068	893	684	639	694	554
TAAAAGCCCCGTTAAGAGC	CDYL	Other	1296	362	490	274	322	435	510	238	288	388
TGTTTCCCAAGATAATGGG	CDYL	Other	4202	1543	1388	1484	1081	1493	1471	1258	1174	1433
TTCATGTTGCAGCGCACGA	CDYL	Other	4182	1573	1265	1307	1292	1118	1207	1156	1408	832
AAAGGCTACGGGAGCACCG	CDYL2	Other	1183	350	234	327	514	368	412	494	283	312
AGCTGCTGCGTGACAGTCG	CDYL2	Other	2125	758	667	508	418	328	573	320	700	384
AGGCACCCAGGCCCAGGGC	CDYL2	Other	1399	43	51	79	333	261	208	224	146	194
ATGGGAGTATCTTATCCGA	CDYL2	Other	4147	957	1229	1140	1012	979	1058	1158	838	698
CAGGCAAGCCCTCTTCAGG	CDYL2	Other	2831	545	675	640	850	664	816	661	735	648
CGGAAGCTCACCGCCCAGG	CDYL2	Other	2497	381	449	474	470	500	412	563	632	471
CTCCTCACAGTGCAAGAGG	CDYL2	Other	3536	514	816	1081	1333	940	823	936	969	851
CTGCTGCTCCTCAGCGCAG	CDYL2	Other	2637	911	634	683	683	589	804	553	640	544
CTGGAAGACGTGAACGAGA	CDYL2	Other	2388	739	701	676	579	563	556	776	681	627
GCTCTGCTCTGACCAACGG	CDYL2	Other	1463	333	400	471	373	222	334	371	254	424
AGGAACTCGTCGTTGAAGG	CEBPA	Other	1324	357	374	412	401	384	476	376	347	324
CACAGCCGGCAGCAGGAGA	CEBPA	Other	3108	805	766	724	556	683	808	588	821	603
CCCCGACGCGCTCGTACAG	CEBPA	Other	3256	658	817	996	796	728	602	946	687	507
CCGCGAACTGGACACGCTG	CEBPA	Other	4960	1526	1125	1065	874	988	1140	1104	1026	767
CGCGAGCGCAACAACATCG	CEBPA	Other	4877	1576	1307	1484	1095	1521	1539	1345	1482	1399
CGGCGGCGCCGTCATGCCC	CEBPA	Other	5337	1572	1205	1189	1109	1346	1210	1341	1155	1011
CTTCTACGAGGCGGAGCCG	CEBPA	Other	2080	841	608	512	590	469	609	467	392	651
GAAGCCAAGCAGCTGGCGC	CEBPA	Other	1794	374	391	463	452	527	677	351	503	656
GCTCGCAGATGCCGCCCAG	CEBPA	Other	3058	1116	982	836	725	652	742	589	660	888
GCTGCCGCCACTCGCGCGG	CEBPA	Other	4166	891	1561	1268	1266	1536	1373	1190	1386	1125
AAACAAAAGCGCAAAGAGG	CECR2	Other	966	286	336	217	216	333	221	354	277	232
AAGTGCCCACCTCCCGCGG	CECR2	Other	2887	852	419	514	687	448	643	446	295	681
AGTGCCTCCCGTCAAACCG	CECR2	Other	2794	816	787	848	615	642	561	556	657	594
CTCCCACCTCACCACCCAG	CECR2	Other	5108	898	665	692	1306	1008	1205	919	961	1230
CTGGAGCCCCCCCATGCCG	CECR2	Other	3241	816	734	708	767	531	816	678	805	692
GCTGGATGAATCTATGGAG	CECR2	Other	3091	877	818	949	720	779	538	476	718	706
GGCCAGGCATATACAGCGG	CECR2	Other	3147	688	607	791	751	721	1067	575	412	516
GTGAGAGACCTCTCCACGG	CECR2	Other	2487	315	232	273	330	298	409	216	268	454
GTGTCCCACCACAATGCAG	CECR2	Other	4218	1111	717	1100	904	1045	1221	805	1004	684
TGGAGAAGAAACTGAATGG	CECR2	Other	2841	555	620	684	800	619	487	564	541	523
ATCTCCTCACCTTACATGC	CENPA	Other	7646	67	106	73	203	244	153	422	231	348
CGCCGGAGCCGAAAGCCCG	CENPA	Other	1255	71	89	40	65	62	57	95	57	56
CGGCCGGTTACCTAAGGAG	CENPA	Other	3790	128	54	102	147	41	79	298	200	85
CTCCCATCAACACAGTCGG	CENPA	Other	4987	494	315	384	643	670	445	705	499	377
CTCGGGCTGCGCCTCCTCG	CENPA	Other	6949	415	433	365	561	468	482	472	458	365
GACCCCCGGCCCCTCCCGG	CENPA	Other	4567	258	169	148	542	420	434	504	454	423
GAGTCCCTCCTCAAGGCCC	CENPA	Other	4763	142	73	117	346	186	244	275	176	210
GGGCAGCTTCCTTATCAAG	CENPA	Other	3907	132	122	113	80	104	176	60	82	169
TATGTGTTAAATTCACTCG	CENPA	Other	3842	152	227	171	197	208	149	237	297	201
TGTAGGGCCAATAGGGCCT	CENPA	Other	3239	950	1076	924	941	1120	977	920	1069	939
AAGAATTTTACTTATCCGT	CENPC	Other	5581	447	654	531	744	678	740	524	798	816
ATAAACACTTACCCACAGG	CENPC	Other	1435	113	70	105	152	138	175	182	141	60
ATTCAGTCACCAAGCAAAG	CENPC	Other	2615	118	135	238	183	268	237	427	345	446
GATCCTTTGCAGCCAACGA	CENPC	Other	5779	226	134	137	90	125	157	209	206	101
GGCAGAAGACAGCAACTAA	CENPC	Other	2302	147	153	156	89	142	237	173	237	147
TACAATACCAAGAAAGGCA	CENPC	Other	2246	171	196	163	178	222	199	192	198	389
TAGGACCACAAGAAGAAAA	CENPC	Other	966	10	15	8	8	70	49	104	50	59
TCAACTTCGTATCATCGGG	CENPC	Other	2933	285	205	291	604	445	587	493	330	362
TCTACAACAAACTGTAGAG	CENPC	Other	1791	168	116	92	187	72	184	229	210	355
TTCAGTTAAAACCAAAAAA	CENPC	Other	624	52	55	143	217	97	222	160	184	229
AAGCTCCTGGACTATGAGG	CHAF1A	Other	1774	14	88	38	35	18	66	29	32	53
AAGGTCCGCCAGAAACTGA	CHAF1A	Other	1978	194	189	215	174	122	236	166	228	202
ATTCCTTGCAAAACAGAGG	CHAF1A	Other	2207	147	158	102	134	158	147	171	296	326
CGGCCCCCAAAGAGGACAG	CHAF1A	Other	1505	86	140	123	176	98	260	184	293	170
CGGCTGACAGAGACTGCGC	CHAF1A	Other	1551	58	41	77	39	54	86	107	49	92
CTGGTCCAGCTGACTGCAG	CHAF1A	Other	2545	62	29	67	97	64	94	107	207	161
CTTGAAAGACCTCAAAGGC	CHAF1A	Other	1727	74	28	39	752	475	458	432	591	356
GAACTCAGTGTATGAGAAG	CHAF1A	Other	877	31	45	41	76	38	23	68	59	9
GTTGCTGAGCAGTCCCCGG	CHAF1A	Other	2524	205	129	205	68	119	97	85	89	136
TGCTCTTTAATTTCAAAGG	CHAF1A	Other	3689	107	16	110	118	95	241	108	232	237
AGAAGCACGGAATCCTCCG	CHAF1B	Other	1918	114	61	71	94	94	97	83	6	29
ATGGCTGTGTTATCCACAG	CHAF1B	Other	3041	16	1	4	6	9	19	10	46	16
GACACGTAACCAAAAGGGA	CHAF1B	Other	1402	175	269	261	99	90	138	119	113	161
GACTCGATGAAAACAAAGG	CHAF1B	Other	1257	395	145	277	278	376	443	408	270	283
GGCCACAGCAAACACCAGG	CHAF1B	Other	2192	18	1	0	13	12	0	22	0	2
GGGAAATTTTAGCATCGGG	CHAF1B	Other	1127	18	49	4	161	75	89	118	73	223
TCCGGTCTACTTTGAACTG	CHAF1B	Other	6169	169	235	167	139	248	189	104	121	152
TCTTGGGTTCTGCTGGCAG	CHAF1B	Other	5351	887	930	1053	1113	730	1026	1038	737	1163
TGTCAAAAGCCCCTTGCCG	CHAF1B	Other	4353	513	512	731	861	1000	929	952	749	938
TTGGACAAAAATTCCACGA	CHAF1B	Other	1853	98	63	49	95	86	96	22	50	127
AAAGTGTAAAGAAAGAATG	CHD1	Other	976	117	297	296	206	145	283	424	368	284
AACGTATTTACCTTTCCAG	CHD1	Other	4005	850	721	839	828	861	733	963	676	1134
ATAACAACAGTGTCAGCAG	CHD1	Other	2102	580	256	423	287	399	357	479	588	374
ATATTCAGAACTTGACCGG	CHD1	Other	3707	1224	948	964	948	807	816	795	885	717
CAGACTTCTCTGAAGGCAG	CHD1	Other	1423	373	323	348	390	525	532	461	536	381
CTCATTTTGATATAGACTG	CHD1	Other	6160	1082	1512	1417	1316	1484	1304	1071	1429	1124
GAATTCTATAATAAACAGG	CHD1	Other	2128	504	272	520	689	883	915	677	761	615
GTTAATGTTAGCTATAAGG	CHD1	Other	2190	543	440	417	463	444	546	618	513	314
TCCTGAACAAATTAAGCAA	CHD1	Other	2185	554	721	722	555	694	655	861	450	800
TTTCAATGGAAGTGAAGGG	CHD1	Other	1478	235	409	435	314	246	365	377	257	174
AAGAAGAGGCAAAAGGAAG	CHD1L	Other	1215	174	141	87	446	262	202	327	387	366
ATCAGGCTCCACAAAACTG	CHD1L	Other	3763	1366	900	1219	1039	1196	1127	946	891	1215
CCAACATGATCATAGAAGG	CHD1L	Other	2109	467	471	589	592	555	653	546	793	669
CCTTGCCTGCAGCAGAAGG	CHD1L	Other	2411	817	742	814	565	702	725	438	603	615
CTGAGTCCAGAAGAGCTGG	CHD1L	Other	3023	298	191	236	721	426	922	668	841	620
CTGGAAAGAAGAAATGCAG	CHD1L	Other	1407	369	368	307	321	327	322	353	412	270
GATGCATTTGAAAATGAGA	CHD1L	Other	2264	801	541	492	476	530	702	483	365	513
GGGATCTACCAAAAGGAAG	CHD1L	Other	914	380	327	258	353	219	327	327	238	228
GTCACCCACCCTCAGGCTG	CHD1L	Other	5919	1613	1899	1791	1671	1790	1819	1636	1540	1404
TACTGGGAGAAACAAAAGA	CHD1L	Other	1031	364	365	271	459	274	338	515	300	215
AAGGACAAAAGCCAAGAGG	CHD2	Other	809	317	129	244	313	225	151	176	406	235
CAAAGGAAAAAAGTAGAGG	CHD2	Other	841	181	88	203	199	238	142	186	186	218
CAAGACTGGGAAAGAAAGG	CHD2	Other	1401	160	57	153	270	348	249	324	311	200
CCAGGCCAAATTAAAGAAG	CHD2	Other	1640	451	548	437	623	433	433	492	577	506
CCATCATGACTCCAAGCGG	CHD2	Other	2397	868	726	769	733	672	714	575	685	760
CTCTTGCCAAAGGAACAAG	CHD2	Other	2491	527	510	746	684	534	643	648	458	581
GAGAACTTCAAGAAAAAAG	CHD2	Other	684	202	195	124	69	188	109	215	179	153
GCTCGACAAACCTGACAAG	CHD2	Other	672	108	73	110	155	111	95	19	116	77
GTGGGAGCCCAAAAAGAAG	CHD2	Other	1782	379	280	298	524	344	395	261	413	378
TTCAAAGAACTGGAAGGGG	CHD2	Other	1113	351	346	283	288	677	386	368	316	319
AGGTCCAGGCCATAAGAGG	CHD3	Other	2163	708	641	887	490	667	674	783	516	458
ATGATGACAGTGTCAGCAG	CHD3	Other	1284	312	362	342	359	350	588	290	446	524
CAGTGGCTGTGATAAACCG	CHD3	Other	3473	1279	1086	1089	956	1081	1265	1295	806	700
CATTGGGAATGTCAGGCAG	CHD3	Other	2606	882	777	859	650	758	792	736	749	736
CGATATTGAACATGAACCG	CHD3	Other	2365	493	424	656	559	440	687	469	511	372
CTGTAATTGGCGCCTGCGG	CHD3	Other	3186	991	854	1027	866	1081	657	726	780	837
GAGGAAGCTGAAAACCAGG	CHD3	Other	497	137	146	160	175	196	257	133	148	226
GCACCAAGAAACTAAAGAG	CHD3	Other	1800	718	580	486	513	694	584	601	502	534
GGATGCCTTCACCACACAG	CHD3	Other	2275	806	629	765	821	673	812	578	492	642
TAGCCATGGCTATGCACGG	CHD3	Other	1966	36	39	19	74	67	53	61	87	94
AGCAAGCGCCAAAAAAAGG	CHD4	Essential	687	48	122	54	47	48	16	62	26	43
ATAATAACTGTGTCAGCAG	CHD4	Essential	1873	50	1	22	119	92	99	220	242	287
CAACACGGGCCAACAGAGG	CHD4	Essential	1414	221	89	195	151	211	94	184	119	115
CGGCATTTATGTGAGCCGG	CHD4	Essential	1433	125	124	88	80	37	126	72	64	131
CGGGGGACACCATCAGCAA	CHD4	Essential	1773	190	299	389	346	381	249	508	503	250
GGGTAGTAAAAGCATCCTG	CHD4	Essential	1649	147	120	153	89	107	48	58	132	38
TAGCCATGGCTATGCCCGG	CHD4	Essential	2356	6	5	35	19	3	23	35	7	18
TAGGCACCTCCACAGGGGG	CHD4	Essential	2813	670	379	569	665	657	597	1156	955	953
TCAAGGGTGAAATGAACCG	CHD4	Essential	2136	183	62	83	251	108	59	154	197	165
TGTTGGGATCAGCATCTGG	CHD4	Essential	2113	140	243	261	111	217	134	152	175	210
AAGGGCAAAGGGAAAAAGA	CHD5	Other	666	34	11	18	109	27	76	117	105	102
AGCTGGAGAAGGCTCCCGA	CHD5	Other	2629	227	344	316	662	696	728	402	347	416
AGGCACTGAACTCCAAGGG	CHD5	Other	1274	282	411	286	250	235	400	402	453	339
ATGGATGAGAAAGACCCCG	CHD5	Other	1458	306	238	243	366	364	319	398	410	373
CAGAGCCGTAGTCAAAGGG	CHD5	Other	1406	456	383	216	283	453	258	324	270	332
GAGCCATTGGGCAAGACAG	CHD5	Other	1788	258	149	197	412	513	446	207	545	388
GTCGATTGCCTCCTGCCGG	CHD5	Other	3492	1034	689	1155	988	1093	1201	955	893	980
TACGTGGTCACCTACACGG	CHD5	Other	3098	496	515	605	787	703	655	601	825	562
TGGACGACGACAATCCCGG	CHD5	Other	2117	441	486	493	529	598	644	357	440	444
TTGATGGTGGCATCACCGG	CHD5	Other	2911	749	649	810	716	813	749	717	783	609
AAAGGATGAACAAAAGCAC	CHD6	Other	1575	554	482	402	506	498	439	403	618	506
AAGAAAGGAAGCTTAGAGG	CHD6	Other	867	78	90	69	382	244	197	135	250	233
[truncated: 10,215 more rows]
