# Supplementary material for: Guide-specific loss of efficiency and off-target reduction with Cas9 variants
Source: Nucleic Acids Res. 2023 Aug 24;51(18):9880–93. doi: 10.1093/nar/gkad702 (PMC10570041; doi:10.1093/nar/gkad702)
Supplement: gkad702_Supplemental_Files [file gkad702_supplemental_files.zip › TableS4(DLD1_Tiling_Readcounts).xlsx]

## Sheet: Sheet1
sgRNA	Gene	Category	Plasmid	WTD20R1	WTD20R2	WTD20R3	HiFiD20R1	HiFiD20R2	HiFiD20R3	LZ3D20R1	LZ3D20R2	LZ3D20R3
GCACCATTCTCCTCCGGG	CCT3	Essential	536	50	18	2	180	260	158	379	428	638
GGGCCACAGCCATCTCGG	CCT3	Essential	508	40	13	3	92	189	59	88	73	169
TGATGTTGGAACAGGAGC	CCT3	Essential	749	17	31	100	439	510	429	549	543	576
TTTTGTTCAGATACCTGG	CCT3	Essential	641	153	113	160	686	854	644	689	682	850
AAACAGGCCCAGGATGTTT	CDC5L	Other	621	730	1030	542	799	442	841	704	616	627
AAACAGTTGAATGACTTAT	CDC5L	Other	1390	1249	1380	1603	1166	1390	1264	1169	1197	1264
AAAGCAAGAGAGAAACAAT	CDC5L	Other	865	143	162	127	201	319	236	391	328	271
AAAGCAGTGCAAAGCCAGA	CDC5L	Other	600	62	67	49	411	598	493	437	532	267
AAAGGCGGTTCTACATTTA	CDC5L	Other	908	1204	1121	1525	1153	1021	1068	867	1182	1113
AACCATCTGGAAATAAAAA	CDC5L	Other	585	746	1013	641	822	425	557	655	500	464
AACGTTACCTCTAGCCTCC	CDC5L	Other	438	272	227	151	398	346	365	230	230	538
AAGACAACAGGATCTTGAT	CDC5L	Other	887	520	270	288	429	430	501	452	530	419
AAGATGAAAATTTTGCTTG	CDC5L	Other	750	1037	1066	746	718	805	847	872	781	609
AAGCAGCGGTAATGAAATA	CDC5L	Other	757	258	297	319	496	457	359	547	598	467
AAGCATTAAGAAGACAGAA	CDC5L	Other	847	32	36	42	234	303	299	355	439	410
AAGGCAAAACTGTAGGGTT	CDC5L	Other	694	442	182	137	165	185	220	353	211	177
AAGGCCCAACAACCCTAAA	CDC5L	Other	841	359	236	403	552	549	456	836	629	547
AAGGCGGTTCTACATTTAA	CDC5L	Other	920	739	872	580	703	747	848	1013	622	765
AAGGGCTGACTCCCCGGAG	CDC5L	Other	299	1	13	6	88	127	55	73	18	76
AAGTCACTCTCATGCAATG	CDC5L	Other	780	209	179	197	109	84	113	67	222	79
AAGTTAAACATTAATCCCG	CDC5L	Other	566	70	149	177	94	122	65	110	193	60
AAGTTCTCTTCTTTTTTGG	CDC5L	Other	1642	2916	2306	2212	1858	1854	2001	2400	1683	2177
AATTCAGAAGAAAAGAAAA	CDC5L	Other	733	631	531	538	900	943	694	707	693	801
AATTGAATCACTTGAAAAG	CDC5L	Other	766	23	48	62	55	83	57	130	110	79
AATTTCAAAATCATTCTTA	CDC5L	Other	963	1275	1314	1204	1309	1282	1006	1361	927	1200
ACACGCTCTGCATCTCGTA	CDC5L	Other	595	329	375	453	580	757	418	676	479	726
ACCATCTGCTTCACGTAAG	CDC5L	Other	851	173	229	200	941	948	964	862	1032	703
ACCTGCAGAATTCTGTCCT	CDC5L	Other	893	629	613	610	591	638	517	601	900	721
ACCTTTTTCAGCTCTTCTT	CDC5L	Other	475	692	456	629	235	449	531	321	479	401
ACGTGCAATTTCACTCGCT	CDC5L	Other	637	367	248	496	311	450	345	576	217	314
ACGTTACCTCTAGCCTCCG	CDC5L	Other	400	260	199	204	122	200	188	98	130	126
AGAAAAGAAAAAGGAAGAG	CDC5L	Other	633	16	17	16	107	101	75	279	134	200
AGAAGATGAAAATTTTGCT	CDC5L	Other	650	1166	984	922	697	691	963	937	812	756
AGAAGTATCATAAAAACCA	CDC5L	Other	545	0	29	12	61	30	16	28	52	70
AGAAGTCACTCTCATGCAA	CDC5L	Other	849	287	286	331	244	232	221	360	397	356
AGACAAACAGCATTTGAAA	CDC5L	Other	876	672	669	514	812	1021	780	951	716	832
AGACAACAGGATCTTGATG	CDC5L	Other	959	143	268	189	269	163	269	167	237	258
AGATATGCTGATTTGCTGC	CDC5L	Other	704	646	418	706	667	455	683	657	452	389
AGATGAAAATTTTGCTTGG	CDC5L	Other	769	1421	1176	1022	868	606	860	1035	671	797
AGATGGAAGTGGTTAAACA	CDC5L	Other	978	294	344	324	217	265	320	193	199	162
AGATTCTGCTATTCCCCGG	CDC5L	Other	410	182	281	202	173	233	241	350	244	201
AGCAGCGGTAATGAAATAT	CDC5L	Other	722	212	318	294	239	381	545	491	454	557
AGCTCTTGACGCAGATTTC	CDC5L	Other	673	612	604	662	468	736	496	679	471	761
AGCTGAAGGGCTGACTCCC	CDC5L	Other	331	102	113	53	145	65	60	110	76	96
AGTCTGCCATTCCATCCTC	CDC5L	Other	1099	525	574	534	756	752	636	513	720	694
AGTTCTCTCTACTCCATTC	CDC5L	Other	844	388	501	489	914	949	604	810	621	747
AGTTCTCTTCTTTTTTGGA	CDC5L	Other	790	1248	841	888	835	948	859	934	869	894
AGTTTTTCCTCTTCTTCTC	CDC5L	Other	782	1416	1132	1001	676	767	715	630	740	627
ATAAAAAAGGCAAAACTGT	CDC5L	Other	603	549	397	188	565	696	795	656	696	580
ATAATTCGAGGCATCTTGG	CDC5L	Other	1478	1988	1433	1894	1680	1563	1573	1380	1087	1238
ATCACCCTTATGAACCATC	CDC5L	Other	644	241	324	342	418	383	495	498	466	308
ATCATAATTCGAGGCATCT	CDC5L	Other	645	752	396	900	629	800	743	449	779	482
ATCATTCTTAGGGGCAGGA	CDC5L	Other	644	173	107	89	173	164	216	212	412	255
ATCCAATTGATATGGATGA	CDC5L	Other	834	198	195	134	143	132	220	174	155	280
ATCCACGAAAACTTAAACC	CDC5L	Other	1124	430	463	543	469	544	498	459	604	400
ATCTCCGTTTAGGGTTGTT	CDC5L	Other	606	770	694	798	485	595	820	446	439	490
ATGACGACAGAAGCCAAGA	CDC5L	Other	550	28	86	72	25	35	57	50	2	34
ATGCCTCGAATTATGATCA	CDC5L	Other	942	337	475	396	408	289	455	405	404	451
ATGTGGACACCCCATTGAA	CDC5L	Other	1310	236	153	166	132	255	164	407	477	378
ATTAAGTCCACCTTTCAAT	CDC5L	Other	1167	1015	967	1169	824	1090	1160	1075	1012	1026
ATTAATCCCGAGGATGGAA	CDC5L	Other	794	159	348	392	440	343	352	562	419	388
ATTCTGTCTTCTTAATGCT	CDC5L	Other	895	424	582	387	1054	935	978	938	885	737
ATTGAAGATGCTGCTGATG	CDC5L	Other	1033	1396	1309	1126	1526	1690	1455	1120	1473	1512
ATTGCACGTCAAACTGCCG	CDC5L	Other	396	192	256	287	184	218	159	313	228	136
ATTTCAAAATCATTCTTAG	CDC5L	Other	1284	1200	1284	1369	1399	1561	1536	1480	1330	1439
ATTTCAGATGCAGAACTCC	CDC5L	Other	511	364	369	350	333	189	359	321	319	226
ATTTCCAGATGGTTCATAA	CDC5L	Other	999	461	334	504	1345	1323	897	1279	998	1063
CAAAATCATTCTTAGGGGC	CDC5L	Other	704	606	418	442	741	645	587	778	590	577
CAAATTGAACAGGCTCACT	CDC5L	Other	652	802	591	735	860	709	629	692	678	797
CAAGTGAGCCTGTTCAATT	CDC5L	Other	1072	1002	1452	1065	990	1025	1149	1229	1205	1124
CAAGTTGATGCCAACTCAG	CDC5L	Other	415	49	20	25	467	459	418	166	267	179
CAATGGTCCTCCACTGAGT	CDC5L	Other	750	28	41	78	70	74	42	175	127	127
CAATTGGATCAGGCCGCGC	CDC5L	Other	567	16	46	69	169	118	156	328	383	425
CAATTTCAAAATCATTCTT	CDC5L	Other	956	1308	1144	1238	1218	1236	1359	1168	869	1104
CACATTGGTGAGGGCCATG	CDC5L	Other	570	329	324	277	298	266	405	254	271	373
CACTGAGTTGGCATCAACT	CDC5L	Other	777	446	440	467	462	669	459	582	787	765
CACTTACTTCTGATGGTCT	CDC5L	Other	823	609	495	708	428	721	646	579	569	580
CAGATTGGCCCGTGTGTAG	CDC5L	Other	780	124	165	158	146	222	167	293	130	116
CAGCTATTCTTCAAACTAG	CDC5L	Other	552	668	485	626	847	746	630	641	572	522
CAGGAAGCCCAGAACCTCA	CDC5L	Other	749	284	228	172	149	196	249	542	533	291
CAGTTATTAACTCTACTCC	CDC5L	Other	617	185	190	114	158	135	159	108	129	147
CATCCATATCAATTGGATC	CDC5L	Other	748	604	274	522	965	918	995	851	596	717
CATCTCCGTTTAGGGTTGT	CDC5L	Other	542	598	617	512	755	714	535	526	624	405
CATGACGACAGAAGCCAAG	CDC5L	Other	1379	244	279	240	437	396	472	544	408	532
CATGTGACCCCTGTTTATC	CDC5L	Other	1191	1444	1363	1054	1170	1154	1173	1018	926	1246
CCAATCATTGGAAGAACAG	CDC5L	Other	581	23	14	10	597	411	355	481	479	432
CCACGAACACCAGCTTCCC	CDC5L	Other	1337	853	1155	965	680	919	867	909	939	1306
CCAGTTATTAACTCTACTC	CDC5L	Other	501	171	254	145	205	244	206	180	305	186
CCATCTGCTTCACGTAAGA	CDC5L	Other	918	1326	1546	1394	1155	1488	1451	1312	1063	1246
CCCCCTTGATCATAATTCG	CDC5L	Other	937	901	616	842	873	928	869	662	772	781
CCCGAGAACATCTCCGTTT	CDC5L	Other	533	955	756	853	793	717	650	607	639	746
CCCGCTTGGCTAATACTCA	CDC5L	Other	673	107	111	187	68	128	141	332	249	216
CCCTAAACGGAGATGTTCT	CDC5L	Other	906	970	957	990	989	1181	949	616	762	1000
CCCTCTTACGTGAAGCAGA	CDC5L	Other	763	494	607	1167	666	766	639	643	583	549
CCCTGAGTATTAGCCAAGC	CDC5L	Other	666	51	54	66	302	155	147	218	176	157
CCCTGTTTATCTGGAGAGC	CDC5L	Other	444	474	696	538	610	415	422	392	456	393
CCGAGAACATCTCCGTTTA	CDC5L	Other	948	1236	1233	1255	1283	886	906	1046	1126	816
CCGCTGTTCTTCCAATGAT	CDC5L	Other	1012	326	327	292	444	430	543	452	441	539
CCGGAGTAGAGTTAATAAC	CDC5L	Other	834	712	615	396	453	422	668	610	459	426
CCTAAACGGAGATGTTCTC	CDC5L	Other	383	358	509	559	522	368	524	370	475	313
CCTCGAATTATGATCAAGG	CDC5L	Other	708	194	67	236	180	129	132	111	184	165
CCTGGGAAGCTGGTGTTCG	CDC5L	Other	525	344	328	391	393	460	320	335	328	443
CCTGTTTATCTGGAGAGCA	CDC5L	Other	936	1189	1452	989	768	987	1004	800	1149	1103
CGACAACAAGAAAGAGAAA	CDC5L	Other	626	518	581	412	519	552	550	358	676	521
CGAGATGCAGAGCGTGTAA	CDC5L	Other	752	599	682	990	581	928	757	623	693	868
CGCTACACACGGGCCAATC	CDC5L	Other	715	380	477	322	450	461	568	540	565	462
CGGCCTGATCCAATTGATA	CDC5L	Other	663	324	390	364	491	371	443	796	406	408
CGTTCTTCCAGCTCCTTCT	CDC5L	Other	639	966	816	838	628	1022	794	745	659	698
CTAAGAGCAACGCTGTTGT	CDC5L	Other	1274	1175	1084	889	1161	1351	1413	1025	1037	1133
CTACCAGAAAATGCCGAGA	CDC5L	Other	476	251	181	139	230	172	163	273	622	385
CTAGTACTTCCTGCCCCTC	CDC5L	Other	451	442	447	257	267	331	329	461	402	307
CTCATGGCCCTCACCAATG	CDC5L	Other	687	398	270	344	286	373	420	369	395	415
CTCCAGGTTTAAGTTTTCG	CDC5L	Other	573	745	772	577	458	553	636	562	569	524
CTCCTGCACCAAAACATCC	CDC5L	Other	552	822	582	688	483	548	856	538	655	507
CTCCTTCTAATGGAGCTGA	CDC5L	Other	728	685	1167	973	638	696	766	565	1068	708
CTCGAAGAGGAGTTCTACC	CDC5L	Other	480	296	245	195	233	251	196	279	430	323
CTCGAATTATGATCAAGGG	CDC5L	Other	626	190	113	61	574	718	667	499	780	531
CTGGTTTTGTTTCTGGATT	CDC5L	Other	781	1226	1095	698	910	959	1138	820	738	973
CTTCCAATGATTGGAGCAA	CDC5L	Other	827	78	119	133	408	482	582	426	319	339
CTTTGGAGAACTTTTCATA	CDC5L	Other	917	1213	1081	969	1251	1122	1296	1165	919	1062
GAAAATGCCGAGAAGGAGC	CDC5L	Other	389	242	207	99	156	179	160	198	75	156
GAAACAATTGGAAGAAGCA	CDC5L	Other	844	23	8	32	33	0	8	82	124	103
GAAACAGTTGAATGACTTA	CDC5L	Other	1021	587	370	579	1031	1255	1009	921	792	1038
GAAATATGGGAAAAATCAG	CDC5L	Other	707	24	58	76	465	494	644	571	531	525
GAAATCTGCGTCAAGAGCT	CDC5L	Other	492	146	142	205	410	543	487	452	438	466
GAAGAGAACTTCGAGCAGC	CDC5L	Other	373	410	322	344	427	449	424	242	452	272
GAAGATGAAAATTTTGCTT	CDC5L	Other	697	1265	884	733	959	940	809	739	791	950
GAAGCTTATAACCAGGTGT	CDC5L	Other	463	214	102	128	170	150	120	340	426	419
GAAGGAGTCCTAGAAAGAC	CDC5L	Other	484	286	301	335	179	289	482	146	163	206
GAAGTATCATAAAAACCAA	CDC5L	Other	467	7	11	6	127	64	102	88	108	55
GAAGTCACTCTCATGCAAT	CDC5L	Other	856	882	903	1165	831	1015	1096	1479	1132	1064
GAATGGTCCAGAGAAGAAG	CDC5L	Other	628	116	130	74	94	172	175	125	116	86
GAATTCTGTCCTGGGAAGC	CDC5L	Other	522	518	365	596	340	563	603	296	446	335
GAGCCCCATAGCACGAGAC	CDC5L	Other	428	55	49	43	93	73	66	374	368	349
GAGGAAAAACTCTTGCACT	CDC5L	Other	769	821	833	693	866	1031	834	947	588	871
GAGTAGAGAGAACTGTGTT	CDC5L	Other	783	116	313	332	187	250	201	148	337	206
GATCAAGGGGGGCGTATGG	CDC5L	Other	916	95	112	89	128	192	123	320	388	181
GATCCAATTGATATGGATG	CDC5L	Other	582	65	104	52	83	108	61	105	161	121
GATGAAATTCTGAAAGCAG	CDC5L	Other	322	0	0	0	2	18	3	27	46	126
GATGTGGATGCTCGAAAGC	CDC5L	Other	463	84	237	200	419	341	305	261	221	230
GATGTTTTGGTGCAGGAGA	CDC5L	Other	730	508	539	441	504	445	314	413	299	280
GATTTGGATCTATTTCTCC	CDC5L	Other	597	168	196	99	148	141	172	150	233	92
GATTTTCTATGCAGCAATG	CDC5L	Other	782	232	282	285	778	683	710	724	705	651
GCCAAGAGGGCTGCAAAGA	CDC5L	Other	463	235	281	345	348	397	265	439	481	316
GCCAATCTGGCTAGTAAAA	CDC5L	Other	646	661	500	651	615	589	739	708	583	461
GCCCAAAGAGACAATGAAG	CDC5L	Other	949	413	501	387	710	982	940	781	751	1003
GCCCAGGATGTTTTGGTGC	CDC5L	Other	746	541	871	603	629	601	655	798	486	708
GCCCGCTTGGCTAATACTC	CDC5L	Other	533	702	526	506	565	623	650	632	599	463
GCCCTTCAGCTCCATTAGA	CDC5L	Other	801	479	618	459	417	567	513	642	507	758
GCCGCGCTGGTTTTGTTTC	CDC5L	Other	695	878	605	1019	682	734	706	616	702	611
GCCTACTTTTACAACTTCC	CDC5L	Other	1737	2123	2174	2158	1687	1518	1568	1655	1460	1339
GCCTCGAATTATGATCAAG	CDC5L	Other	843	178	131	256	713	852	672	668	698	639
GCTAATACTCAGGGAAAGA	CDC5L	Other	512	5	26	42	62	33	24	153	147	58
GCTATTCCCCGGAGGCTAG	CDC5L	Other	711	428	522	538	538	509	309	572	700	396
GCTCCTTCTCGGCATTTTC	CDC5L	Other	554	638	805	905	579	540	478	600	407	579
GGAAGAAGCAAGGTATGTG	CDC5L	Other	775	836	716	695	827	702	869	620	807	727
GGACCATTGCTCCAATCAT	CDC5L	Other	653	136	117	145	156	154	157	182	198	176
GGCAGGCTTTTTTTCAAAT	CDC5L	Other	782	1179	1196	1205	1014	1011	1173	706	694	1180
GGCGTATGGAGGAATACCG	CDC5L	Other	362	6	0	7	0	3	6	0	0	0
GGGCAGAGCCGCTACACAC	CDC5L	Other	639	39	50	79	72	160	84	125	97	99
GGGCAGGCTTTTTTTCAAA	CDC5L	Other	687	841	802	973	786	843	714	928	875	812
GGGGTGTCCACATTGGTGA	CDC5L	Other	625	328	317	236	393	453	304	712	631	648
GGTGAGGGCCATGAGGTTC	CDC5L	Other	548	315	682	316	464	457	549	642	532	602
GGTTACCAGTCTCGTGCTA	CDC5L	Other	439	101	117	78	64	93	140	111	41	65
GGTTTTTATGATACTTCTG	CDC5L	Other	647	440	451	526	509	763	728	680	652	607
GTAATGTGCTCTGAATTAT	CDC5L	Other	829	840	863	860	727	766	781	508	788	711
GTAGAGTTAATAACTGGTT	CDC5L	Other	611	194	226	182	234	276	172	320	261	329
GTAGCATTCTTCCCACACC	CDC5L	Other	664	113	38	112	116	161	103	67	104	95
GTATTAGCCAAGCGGGCTC	CDC5L	Other	272	10	3	8	2	13	8	13	49	21
GTCAAACTGCCGAGGAATC	CDC5L	Other	578	350	523	518	590	665	739	741	681	648
GTCAAGTTTTATATCTTCC	CDC5L	Other	825	412	507	562	442	861	670	310	397	451
GTGAGGGCCATGAGGTTCT	CDC5L	Other	1894	1036	1073	1006	995	1106	1088	1415	1488	1363
GTGGATGCTCGAAAGCAGG	CDC5L	Other	276	140	348	203	102	208	99	232	140	129
GTGTGTAGCGGCTCTGCCC	CDC5L	Other	472	34	62	39	36	47	112	40	36	57
GTTACCAGTCTCGTGCTAT	CDC5L	Other	859	472	525	632	506	617	784	584	625	955
GTTGATGCCAACTCAGTGG	CDC5L	Other	383	49	22	23	11	40	8	39	89	17
TAAAAAAGGCAAAACTGTA	CDC5L	Other	855	425	516	413	1079	974	1276	920	769	1290
TAAACATTAATCCCGAGGA	CDC5L	Other	817	565	320	408	709	874	656	760	712	765
TAACGTTACCTCTAGCCTC	CDC5L	Other	303	207	318	102	140	140	131	202	160	128
TAAGACAACAGGATCTTGA	CDC5L	Other	1194	696	606	725	1251	1268	1361	1313	1154	771
TAAGGATTATGTTCCAGAT	CDC5L	Other	986	336	391	159	367	325	187	310	257	400
TACCCTCATCCATATCAAT	CDC5L	Other	894	515	630	602	1022	1083	1166	897	826	861
TACCTGCAGAATTCTGTCC	CDC5L	Other	558	503	259	371	322	488	385	347	519	362
TACTCAGACAAAAGTGTAC	CDC5L	Other	880	436	672	382	387	323	498	525	265	309
TAGAGTTAATAACTGGTTT	CDC5L	Other	763	355	315	197	244	265	335	228	261	264
TAGTCTGCCATTCCATCCT	CDC5L	Other	707	314	514	375	289	373	311	406	527	445
TAGTTTGAAGAATAGCTGA	CDC5L	Other	681	114	209	202	268	278	255	252	232	401
TATCATAAAAACCAAGGGC	CDC5L	Other	533	13	34	17	24	8	12	162	125	50
TATGATCAAGGGGGGCGTA	CDC5L	Other	1380	219	118	211	748	839	711	1148	1172	900
TATTAAGTCCACCTTTCAA	CDC5L	Other	849	341	427	353	222	332	251	274	303	134
TATTTCCAGATGGTTCATA	CDC5L	Other	1477	807	897	892	1417	1672	1692	1772	1592	1708
TCAAGTGAAGCTTATAACC	CDC5L	Other	850	91	239	201	193	346	225	136	91	86
TCAAGTTTTATATCTTCCT	CDC5L	Other	769	602	601	431	395	296	378	384	360	397
TCACTTGAAAAGAGGCTCG	CDC5L	Other	286	4	0	3	6	12	0	0	9	9
TCAGAGCACATTACCTATC	CDC5L	Other	1014	697	792	785	1029	1005	769	1063	723	987
TCAGGGAAAGAAGGCCAAG	CDC5L	Other	705	10	29	10	24	1	20	56	54	16
TCATAGTGTTCTAAGCACT	CDC5L	Other	687	28	11	67	585	712	506	91	189	166
TCCAAAGAAGAGCTGAAAA	CDC5L	Other	621	367	559	275	651	565	641	663	797	593
TCCAGAAACAAAACCAGCG	CDC5L	Other	287	45	14	13	15	45	10	24	45	29
TCCAGGAAGTTGTAAAAGT	CDC5L	Other	792	762	558	751	655	645	612	580	472	529
TCCATCTTTGCAGCCCTCT	CDC5L	Other	457	750	460	651	477	701	807	486	600	675
TCCCAGGACAGAATTCTGC	CDC5L	Other	366	269	197	414	351	359	299	535	391	374
TCCCTGAGTATTAGCCAAG	CDC5L	Other	638	7	10	10	130	81	216	141	131	185
TCCTCTTCATTGTCTCTTT	CDC5L	Other	726	845	721	951	828	946	1018	868	777	837
TCCTGCACCAAAACATCCT	CDC5L	Other	479	364	410	343	432	445	464	444	349	292
TCCTTCTAATGGAGCTGAA	CDC5L	Other	592	168	75	96	613	674	537	566	504	735
TCCTTCTTTTTCACTGTCA	CDC5L	Other	459	1098	781	723	645	543	664	902	631	589
TCCTTTTTACTAGCCAGAT	CDC5L	Other	300	261	310	210	314	352	303	361	304	501
TCGAAGTTCTCTTCTTTTT	CDC5L	Other	1047	1202	1256	1337	770	946	821	1016	1080	1015
TCGAGGCATCTTGGCGGCA	CDC5L	Other	517	388	572	343	625	239	494	326	391	348
TCTGAAGCCAGAGCCCGCT	CDC5L	Other	452	0	8	9	460	269	368	220	524	303
TCTGCATCTGAAATCTAAA	CDC5L	Other	815	1139	1148	971	785	969	1085	1199	1076	847
TCTGTAAATCTGTTAAAGG	CDC5L	Other	945	455	426	446	1414	1241	1225	1518	1096	1201
TCTGTACAACTTGTCGCTG	CDC5L	Other	1308	724	670	930	520	676	593	632	818	666
TGAAGATTCTGCTATTCCC	CDC5L	Other	726	418	377	367	222	326	535	301	227	239
TGAAGCTTATAACCAGGTG	CDC5L	Other	459	123	156	40	90	171	83	130	200	87
TGCATGAGAGTGACTTCTC	CDC5L	Other	832	475	569	581	539	422	530	532	830	565
TGCCTCGAATTATGATCAA	CDC5L	Other	950	67	136	81	116	112	114	82	118	134
TGCCTTTTTTATTTCCAGA	CDC5L	Other	737	961	1332	1053	761	959	921	730	867	653
TGGACACCCCATTGAAAGG	CDC5L	Other	524	214	185	173	150	164	168	72	118	142
TGGATGCTCGAAAGCAGGT	CDC5L	Other	267	103	74	71	124	124	85	157	96	46
TGGGAAAAATCAGTGGTCT	CDC5L	Other	1252	239	390	376	643	612	782	769	787	627
TGGGAGTTGTTCCACTCCG	CDC5L	Other	608	181	344	308	260	315	145	347	379	323
TGGGCAGAGCCGCTACACA	CDC5L	Other	1472	361	176	318	339	532	542	252	330	356
TGGGGTGTCCACATTGGTG	CDC5L	Other	454	277	169	140	145	183	61	114	143	221
TGGTCTTGGCAGATCTTTC	CDC5L	Other	858	952	934	781	784	827	600	693	587	864
TGTTTAACTTGTCTCGAAG	CDC5L	Other	798	222	272	222	749	947	889	1077	729	957
TTAAACAAGGAATGAGCCA	CDC5L	Other	658	164	203	251	71	192	94	55	67	134
TTAAGTCCACCTTTCAATG	CDC5L	Other	1110	233	144	174	279	231	231	184	276	122
TTACCAGTCTCGTGCTATG	CDC5L	Other	789	31	30	147	32	55	43	108	229	295
TTATGGGACCAAATTGAAC	CDC5L	Other	1960	747	723	655	847	1035	850	1135	1064	1092
TTCAATGGGGTGTCCACAT	CDC5L	Other	1262	451	296	620	519	568	418	601	718	711
TTCACTTGAGAGCTCTCCA	CDC5L	Other	455	33	11	71	56	79	91	96	112	115
TTCAGGAAATTAAGACAAC	CDC5L	Other	745	373	518	605	699	663	619	857	548	594
TTCATAAGGGTGATGTAGA	CDC5L	Other	875	362	371	327	376	424	262	471	388	462
TTCATAGTGTTCTAAGCAC	CDC5L	Other	616	17	22	20	14	53	87	58	89	63
TTCCTCTTCATTGTCTCTT	CDC5L	Other	1821	2607	2313	2578	2200	2139	2280	2116	1808	2075
TTCGAGGCATCTTGGCGGC	CDC5L	Other	360	211	307	371	210	302	163	240	243	243
TTCTCTCTTGCTTTCCTCT	CDC5L	Other	818	849	557	472	962	569	702	984	823	886
TTGAAAAAAAGCCTGCCCT	CDC5L	Other	482	81	56	77	603	525	765	594	631	449
TTGAAAAGAGGCTCGAGGT	CDC5L	Other	291	0	37	9	275	305	147	347	306	273
TTGGGAGTTGTTCCACTCC	CDC5L	Other	647	200	433	412	181	365	300	319	280	409
TTGGTGCAGGAGATGGAAG	CDC5L	Other	1604	45	98	60	620	678	604	585	459	454
TTTAATAGGTATGAATGGC	CDC5L	Other	657	172	158	205	338	315	418	391	326	386
TTTCTAGGACTCCTTCTAA	CDC5L	Other	773	511	404	410	772	707	695	604	926	480
TTTGGGAGTTGTTCCACTC	CDC5L	Other	609	398	277	409	251	249	262	293	412	380
TTTGTTATGCCAGATTCCT	CDC5L	Other	891	822	838	931	1092	1060	1162	772	779	951
TTTTCTGTAAATCTGTTAA	CDC5L	Other	777	1464	1096	1087	845	1013	917	1041	702	846
TTTTTTTCAAATGGGATTT	CDC5L	Other	491	740	660	613	569	583	437	299	462	382
AAAACCAGAGGTTGCTTCC	CEBPZ	Other	534	326	381	482	255	413	528	253	573	484
AAAACTCGAGCCCTTACCG	CEBPZ	Other	378	39	30	3	21	46	67	100	51	101
AAAAGAAAACATTTTATTA	CEBPZ	Other	1026	1576	1470	1540	1022	860	1056	1013	1525	1140
AAACCAGAGGTTGCTTCCT	CEBPZ	Other	544	309	623	618	670	498	564	634	516	538
AAACTATATTCAGTATTCA	CEBPZ	Other	1032	1097	1438	934	993	1259	1060	1348	1031	1083
AAAGGGAGCCTCTTCTACC	CEBPZ	Other	586	199	330	325	298	276	358	325	313	326
AAATACAGCAGAAAGTCAA	CEBPZ	Other	1418	1073	1255	1126	1277	1119	990	1169	1361	1162
AAATTATCAAAGTGCACCC	CEBPZ	Other	650	213	227	261	328	264	377	362	236	303
AACAAGCCTGAGGAAGAAA	CEBPZ	Other	605	93	155	142	583	607	588	635	602	574
AACAGATGGGATGCTTTTG	CEBPZ	Other	714	983	920	966	795	844	748	715	672	677
AACATTAAAGCCTGGACAC	CEBPZ	Other	516	0	18	0	26	6	7	15	69	4
AACATTGGCATGAATGCCA	CEBPZ	Other	467	21	47	25	42	62	88	44	75	44
AACCACATTCTGATGAGAA	CEBPZ	Other	934	436	604	343	335	543	464	434	460	426
AACTATATTCAGTATTCAG	CEBPZ	Other	698	82	59	147	121	57	95	365	214	141
AACTCTTTGAAAGTATCCA	CEBPZ	Other	678	173	82	102	679	870	751	687	621	577
AACTGGAACAGTTGTCCAG	CEBPZ	Other	616	155	52	67	66	80	102	69	69	85
AACTGTTTCAGCTCTGGAA	CEBPZ	Other	399	21	49	57	201	139	120	179	133	87
AAGAATTTGAAGAGCTGAT	CEBPZ	Other	710	274	373	281	318	567	386	590	536	751
AAGAGAACAAAAGGAGCTA	CEBPZ	Other	553	135	114	169	168	156	179	244	94	88
AAGCATACCTTTGCCTTTA	CEBPZ	Other	1188	1388	1607	1521	1335	1564	1179	1536	1215	1024
AAGCGGCCTTGGCGCCCCG	CEBPZ	Other	2486	992	982	991	675	778	885	810	748	788
AAGCTCCACATATAAATGG	CEBPZ	Other	585	56	49	77	43	95	68	31	33	20
AAGGATGGTCTTTGCAAAA	CEBPZ	Other	708	744	1032	790	778	718	645	738	571	1013
AAGGCTCTTCTTGTGCAAG	CEBPZ	Other	708	346	360	352	542	726	589	512	443	763
AAGGTAGTGATGATGAACT	CEBPZ	Other	953	173	348	366	527	682	520	341	571	635
AAGTAATGTCTCTAACAGA	CEBPZ	Other	470	29	21	31	47	10	37	44	31	20
AATTCTCAGCAGACAATAT	CEBPZ	Other	674	601	831	593	488	665	530	491	913	906
AATTTTAATACCAGTGTCC	CEBPZ	Other	504	183	117	114	82	81	123	218	166	322
ACAAACTGAAGTGTGTGAA	CEBPZ	Other	606	25	34	65	471	675	558	675	593	633
ACACAACTCCTTTCATATT	CEBPZ	Other	1329	1878	2159	1614	1710	1919	1682	1589	1389	1344
ACAGAGGGTTTCTACTGAA	CEBPZ	Other	770	249	313	378	176	244	260	314	432	449
ACGTGAAAAAGAGAACAAA	CEBPZ	Other	917	395	314	404	560	594	617	796	585	602
ACTGGTGATGACAAAGTAA	CEBPZ	Other	1000	214	84	153	139	159	122	339	239	188
ACTGTTCCAGTTTGTCAAA	CEBPZ	Other	1039	1554	1774	1843	1441	1312	1443	1311	1384	1114
ACTTAGATACAACATCCTG	CEBPZ	Other	685	37	63	24	63	125	74	223	173	195
ACTTAGGCCTGGAGGCAAA	CEBPZ	Other	825	128	214	222	283	328	357	457	368	492
ACTTTGCTGGCTCATTTCA	CEBPZ	Other	724	762	773	913	663	737	598	588	395	491
ACTTTGTCATCACCAGTCT	CEBPZ	Other	605	543	390	674	595	730	762	649	640	726
AGAAACTTCATCGTCATCC	CEBPZ	Other	772	446	411	608	465	496	559	470	430	430
AGAATGAGGAAGTGATAGA	CEBPZ	Other	702	95	253	107	138	284	181	215	108	83
AGACCTTTTGCCAGACAAT	CEBPZ	Other	643	481	419	371	752	709	907	660	950	706
AGACTTTGTTACTTAGGCC	CEBPZ	Other	813	539	427	279	652	689	852	587	742	603
AGATACAACATCCTGAGGC	CEBPZ	Other	738	229	332	218	417	486	493	581	574	390
AGATAGAAGACTGATATTA	CEBPZ	Other	1042	958	1023	1055	910	1065	935	933	778	938
AGATCCTTAAAGCAAAACC	CEBPZ	Other	691	167	142	168	191	121	184	157	278	192
AGATGCCACCATTTATATG	CEBPZ	Other	626	52	25	29	23	61	40	82	60	106
AGCAAACAGCAGTGCCTTA	CEBPZ	Other	950	448	446	613	1151	1072	1102	1194	987	939
AGCATACCTTTGCCTTTAT	CEBPZ	Other	1091	1172	1412	1655	1065	1481	1222	767	809	873
AGCCAACTAGATGATCATC	CEBPZ	Other	679	353	473	417	304	299	274	351	317	357
AGCCAATTCACTTTCTTCA	CEBPZ	Other	1247	1664	1734	1669	1412	1450	1113	1752	1444	1000
AGCCACTAAGTGTTTCAGC	CEBPZ	Other	1041	70	85	106	178	249	212	192	354	331
AGCCGTAACACTTCCTCCA	CEBPZ	Other	714	449	359	439	338	498	274	398	203	532
AGCTCATGAGCCACGGTAA	CEBPZ	Other	545	12	1	5	8	22	12	32	53	59
AGCTCTGGAAAGGATGATA	CEBPZ	Other	558	579	339	430	510	498	456	900	483	405
AGCTGAAAATACAAGTCTT	CEBPZ	Other	1233	1405	961	1105	895	1096	977	1146	961	1045
AGCTGACATTGTGTTGCGC	CEBPZ	Other	620	52	30	113	34	15	71	137	153	61
AGGAAGTGTTACGGCTCGG	CEBPZ	Other	362	109	113	97	116	211	160	232	152	85
AGGATATTCGTCATCTTCC	CEBPZ	Other	804	548	589	938	641	680	663	769	650	661
AGGATGATATGGATTTTGC	CEBPZ	Other	558	584	645	417	596	427	609	565	510	365
AGGATGGTCTTTGCAAAAA	CEBPZ	Other	607	826	585	711	590	773	735	608	587	739
AGGTCTCAAACAGCTTAGA	CEBPZ	Other	545	24	55	23	127	87	75	151	141	166
AGTAAGACGAATAGTCAAA	CEBPZ	Other	782	396	490	602	532	465	408	443	449	530
AGTAATGTCTCTAACAGAT	CEBPZ	Other	765	55	13	26	52	50	48	244	108	73
AGTCTTTGGGAACTCAAAA	CEBPZ	Other	525	70	88	143	445	233	360	354	543	489
AGTTTCTTTTCTTTTTTCT	CEBPZ	Other	867	1456	878	1109	789	1036	907	1104	940	802
ATAAAGCTCCACATATAAA	CEBPZ	Other	1058	434	700	467	1051	1243	1153	1237	1214	975
ATACAACATCCTGAGGCTG	CEBPZ	Other	796	486	330	367	403	442	417	349	511	495
ATACTAGTGAAGCCGAGAA	CEBPZ	Other	876	411	643	367	418	384	552	562	266	458
ATATAGTTTCCCTGAAAAG	CEBPZ	Other	735	482	349	972	249	357	511	506	352	447
ATATGAAAGGAGTTGTGTC	CEBPZ	Other	618	21	7	4	9	24	77	60	36	9
ATATTACACAGCATTATAC	CEBPZ	Other	1040	688	829	595	485	666	814	818	632	896
ATCACCAGTCTGGGAATAA	CEBPZ	Other	1069	344	453	326	649	705	698	1024	1082	1271
ATCCAAAGTAGCCAGCATA	CEBPZ	Other	716	426	380	393	739	849	640	706	670	646
ATCGGGGACACTAGGTGAC	CEBPZ	Other	792	218	203	137	178	180	296	491	387	449
ATCTATTGGATGAAAATAT	CEBPZ	Other	744	640	633	741	711	827	826	790	794	807
ATCTTCTACTGCCTCCTCG	CEBPZ	Other	551	204	262	443	184	226	113	137	163	205
ATGAAAGTGAGAGCGTTCC	CEBPZ	Other	539	137	140	207	155	251	283	213	277	220
ATGAAGGCAATTGTGTCAT	CEBPZ	Other	1099	352	658	449	516	686	416	707	491	582
ATGACGATGAAGTTTCTTT	CEBPZ	Other	782	688	720	676	518	689	1041	905	542	813
ATGAGGAAGTGATAGATGG	CEBPZ	Other	791	244	369	276	325	204	196	216	248	166
ATGATAACTGTTTCAGCTC	CEBPZ	Other	230	29	54	78	62	104	49	58	46	87
ATGCCAATGTTATCAAACT	CEBPZ	Other	955	1144	926	1196	1071	1352	1106	1239	1258	1175
ATTGCATAATATTGAGCTT	CEBPZ	Other	830	283	208	250	344	235	267	370	394	392
ATTGTGTTGCGCCGGGTGA	CEBPZ	Other	874	65	132	30	1021	1171	926	967	1046	1134
ATTTAACTGTTTCCCACCT	CEBPZ	Other	884	580	485	542	957	998	648	768	841	647
ATTTGCTTTTTAAATCAAA	CEBPZ	Other	786	1273	1154	1065	960	992	719	879	836	620
ATTTTTACTTCTTTTTTGC	CEBPZ	Other	710	755	779	664	454	445	566	623	400	476
CAAAGCAGCTCATGAGCCA	CEBPZ	Other	574	4	0	3	11	29	26	26	86	15
CAAAGCCCCATAAAGGCAA	CEBPZ	Other	579	450	414	399	548	630	611	940	558	587
CAAAGGACATCAGTTAATA	CEBPZ	Other	970	1736	1307	1241	1119	1207	1111	1190	956	917
CAATCGATGACCTTCAGCA	CEBPZ	Other	977	274	271	377	414	276	221	392	371	536
CACCAGCTGAAACACTTAG	CEBPZ	Other	1019	138	201	136	162	458	170	378	473	413
CACTTCATCCACTGGTATT	CEBPZ	Other	1036	1577	1388	1727	1157	989	1043	851	1263	1056
CAGATGATTTTGACTTTGC	CEBPZ	Other	649	524	631	491	494	520	590	944	451	689
CAGCAAGATTACCTTATGC	CEBPZ	Other	2445	1496	1427	973	1355	1243	1491	1467	1452	1277
CAGCAGTGCCTTATGGCCT	CEBPZ	Other	548	597	583	637	479	501	559	644	482	478
CAGCGTCCTTTTGACAAAC	CEBPZ	Other	678	573	782	830	871	855	759	553	576	605
CAGCTCATGAGCCACGGTA	CEBPZ	Other	303	0	0	0	13	6	0	14	12	6
CAGGAAGATGTTGGATCCA	CEBPZ	Other	661	22	89	60	19	12	50	64	58	47
CAGTTGTCCAGTGGCAACA	CEBPZ	Other	758	256	306	171	229	279	264	281	362	337
CAGTTTGTCAAAAGGACGC	CEBPZ	Other	366	11	8	41	31	10	0	38	192	79
CATACCCTTATTCCCAGAC	CEBPZ	Other	967	146	110	111	247	310	184	450	370	292
CATATTTTCATCCAATAGA	CEBPZ	Other	642	477	346	319	740	861	932	888	732	730
CATCACCAGTCTGGGAATA	CEBPZ	Other	938	906	726	769	1112	1103	1419	1134	1064	1429
CATCTATTGGATGAAAATA	CEBPZ	Other	635	746	750	781	704	694	811	526	637	918
CATTAGATGAAGATTCAGA	CEBPZ	Other	858	687	580	917	544	703	615	748	535	585
CCCGCCATGGCCGCAGTCA	CEBPZ	Other	3006	1821	1270	1258	1113	1419	1471	1025	1215	1256
CCTATTCACACCTGTTAAA	CEBPZ	Other	1077	1551	1388	1509	1172	1500	1117	1389	1026	1275
CCTTGACTGCGGCCATGGC	CEBPZ	Other	657	450	374	635	604	769	592	612	608	286
CCTTTTAACAGGTGTGAAT	CEBPZ	Other	1559	2325	1964	1993	1764	1690	1842	1830	1657	1593
CGGCCTTGGCGCCCCGAGG	CEBPZ	Other	3616	1649	1602	1625	1820	1984	1769	1741	1919	1704
CTAAGAAAAGCAAGAGAAA	CEBPZ	Other	930	584	743	440	720	707	880	907	752	894
CTAGTTGGCTTCTTAAACC	CEBPZ	Other	673	512	416	747	831	680	706	624	551	454
CTATTCACACCTGTTAAAA	CEBPZ	Other	1175	1489	1135	1465	1222	994	1390	1186	1269	1364
CTATTTGTATCTGCTGAAG	CEBPZ	Other	849	320	182	164	987	897	835	1091	812	647
CTCAAACAGCTTAGATGGG	CEBPZ	Other	532	6	0	0	38	58	24	84	125	147
CTCCCTGGAGGAAGTGTTA	CEBPZ	Other	654	808	695	571	585	720	730	503	576	744
CTCGGAGGCACCAAGGTAA	CEBPZ	Other	836	149	98	83	149	264	91	362	470	258
CTCTTCAGCAGATACAAAT	CEBPZ	Other	748	939	1140	886	754	821	791	822	753	923
CTGAAGTTGATGAAGATGG	CEBPZ	Other	705	522	292	304	400	362	429	558	489	558
CTGATACAGCTTCTGAGCA	CEBPZ	Other	770	117	117	115	175	184	367	442	382	423
CTGCCTCCTCGGGGCGCCA	CEBPZ	Other	2800	1641	1904	1611	1794	2002	1638	2260	2483	2173
CTGCTGAGAATTCATTACT	CEBPZ	Other	1334	2224	2053	1742	1312	1580	1844	1851	1547	1827
CTGCTTTGTAACAAGCCTG	CEBPZ	Other	477	76	94	66	79	120	34	212	113	147
CTTAGTACTGACTTTGGAG	CEBPZ	Other	746	581	686	586	285	316	362	457	531	388
CTTCACAAAAGCCTTCACC	CEBPZ	Other	1050	127	253	120	271	313	364	613	303	486
CTTCCGATTGTCTGGCAAA	CEBPZ	Other	989	626	783	964	803	1162	812	1074	790	861
CTTGAGTCCTTGTTGCCAC	CEBPZ	Other	549	602	316	621	636	835	629	631	510	586
CTTTGCCTTTATGGGGCTT	CEBPZ	Other	587	631	859	741	660	603	623	542	492	416
CTTTGTTACTTAGGCCTGG	CEBPZ	Other	787	282	95	109	104	95	96	178	181	154
CTTTTAACAGGTGTGAATA	CEBPZ	Other	677	586	578	583	855	694	871	697	915	470
CTTTTCTTAGTACTGACTT	CEBPZ	Other	824	849	933	644	545	719	615	958	733	720
GAAAAGCAACATTAAAGCC	CEBPZ	Other	576	142	91	144	149	206	244	265	255	350
GAAACATTTTAAAAAGAAG	CEBPZ	Other	482	734	563	652	949	673	738	368	581	644
GAAACTATATTCAGTATTC	CEBPZ	Other	654	697	679	537	512	494	419	419	432	469
GAAAGTATCCAAGGCCATA	CEBPZ	Other	663	283	285	350	499	921	829	1122	819	783
GAAATCCAAAGCCCCATAA	CEBPZ	Other	819	514	568	637	1086	810	1082	877	1053	1057
GAAGAAAGCCAAATACCAG	CEBPZ	Other	555	247	98	97	187	127	83	193	89	97
GAAGAAAGTATAGAAGACG	CEBPZ	Other	478	157	149	369	399	416	397	584	524	548
GAAGAGCCTTTTCTTCCTC	CEBPZ	Other	511	573	665	554	449	483	452	440	424	384
GAAGATGGAGGAACATTCA	CEBPZ	Other	927	440	366	435	745	663	1079	702	875	784
GAAGCAACCTCTGGTTTTT	CEBPZ	Other	494	645	838	906	655	611	461	473	438	721
GAAGGCAATTGTGTCATCG	CEBPZ	Other	554	111	254	153	444	512	428	436	429	729
GAAGTTTCTTTAGGAAGTA	CEBPZ	Other	799	1032	1426	1261	996	920	925	935	648	1037
GACACAACTCCTTTCATAT	CEBPZ	Other	1340	1223	1214	1384	1369	1389	1590	1532	1744	1333
GACACAATTGCCTTCATCC	CEBPZ	Other	923	344	318	366	286	171	286	211	220	245
GACCTTCAGCAAGGTGAAT	CEBPZ	Other	702	578	668	614	974	721	771	815	597	784
GACTGGTGATGACAAAGTA	CEBPZ	Other	686	81	56	52	121	47	86	174	104	140
GAGAATGGGTTCTCCCTGG	CEBPZ	Other	281	73	30	33	85	100	102	161	109	74
GAGACAGACTTTGTTACTT	CEBPZ	Other	907	1131	894	932	994	881	728	762	829	806
GAGCCGTAACACTTCCTCC	CEBPZ	Other	622	299	333	283	409	243	267	245	223	161
GAGGAGGCAGTAGAAGATC	CEBPZ	Other	495	214	75	103	147	73	162	355	132	167
GATACAACATCCTGAGGCT	CEBPZ	Other	553	284	256	203	247	229	214	260	215	126
GATCATACCATTTGCCTCC	CEBPZ	Other	754	542	412	475	527	623	637	638	554	659
GATCCAAGTTTGATAACAT	CEBPZ	Other	971	120	85	229	140	124	179	154	164	181
GATCCGGACGAGGAGGATG	CEBPZ	Other	433	99	77	104	247	295	279	140	173	292
GATCTTCTACTGCCTCCTC	CEBPZ	Other	688	372	372	428	274	280	474	407	408	489
GATGATGAACTTGGTAACC	CEBPZ	Other	1781	949	712	921	987	1190	973	1017	1045	898
GCAAATGATGATGAAGACA	CEBPZ	Other	835	632	704	528	1007	1078	926	934	822	820
GCACCCAGGAAGCAACCTC	CEBPZ	Other	326	142	153	113	185	147	186	203	207	169
GCAGGAAGATGTTGGATCC	CEBPZ	Other	607	83	133	112	550	559	596	745	313	414
GCAGTAGAAGATCCGGACG	CEBPZ	Other	415	169	411	302	165	276	181	130	276	262
GCATACCTTTGCCTTTATG	CEBPZ	Other	893	785	738	579	885	705	772	600	1150	604
GCATTATCTTTGTTAGCCA	CEBPZ	Other	2207	912	695	812	2376	2195	2553	2524	2301	2053
GCCAATTCACTTTCTTCAT	CEBPZ	Other	1328	1770	1591	1704	1458	1366	1640	1297	1566	1421
GCCAGACAATCGGAAGCTG	CEBPZ	Other	404	37	23	103	520	544	558	434	371	396
GCCATGATTCTTCTTATTC	CEBPZ	Other	1330	1800	1750	1790	1368	1681	1332	1701	1516	1415
GCCGAGAATGGGTTCTCCC	CEBPZ	Other	437	353	305	280	287	242	450	212	168	264
GCCGCAGTCAAGGAGCCTT	CEBPZ	Other	457	322	555	420	352	515	394	319	511	366
GCCTCTTCTACCTGGATGA	CEBPZ	Other	762	343	449	392	269	256	455	220	389	231
GCCTTCATCCAGGTAGAAG	CEBPZ	Other	716	375	400	312	488	516	573	481	299	517
GCGCCAAGGCCGCTTGGCA	CEBPZ	Other	2620	1352	1161	1121	911	1090	742	1099	797	1187
GCTACTTTGGATGAGAATG	CEBPZ	Other	766	737	404	513	736	654	544	522	480	460
GCTGAAAATACAAGTCTTT	CEBPZ	Other	592	783	612	800	730	810	735	748	428	669
GCTGACATTGTGTTGCGCC	CEBPZ	Other	671	52	37	107	111	210	100	63	132	104
GCTGCCCTTCTTTTTAACA	CEBPZ	Other	992	1437	1491	1376	1168	1270	1236	1317	961	1030
GCTTGGCATGGAACTCCAA	CEBPZ	Other	419	140	121	80	158	155	263	128	151	132
GGAAAAACACTTCATCCAC	CEBPZ	Other	924	361	316	299	1000	971	1188	1051	928	976
GGAGGCAAATGGTATGATC	CEBPZ	Other	691	152	206	123	325	550	495	415	345	459
GGAGGCTGAACGTGATGAC	CEBPZ	Other	652	47	62	25	36	22	13	45	46	54
GGATCTTCTACTGCCTCCT	CEBPZ	Other	552	508	417	471	825	631	752	473	565	545
GGATGAAGTGTTTTTCCAC	CEBPZ	Other	367	184	88	178	264	199	278	265	249	202
GGATGATATGGATTTTGCT	CEBPZ	Other	643	186	116	89	150	156	121	353	289	242
GGCACCAAGGTAACGGCCG	CEBPZ	Other	369	488	317	274	280	187	361	323	243	174
GGCTCCTTGACTGCGGCCA	CEBPZ	Other	775	694	776	679	736	743	595	703	605	595
GGGACACTAGGTGACAGGA	CEBPZ	Other	393	44	32	31	78	87	35	45	46	39
GGTCTCAAACAGCTTAGAT	CEBPZ	Other	503	5	8	9	20	35	45	73	70	95
GGTGAAGGCTTTTGTGAAG	CEBPZ	Other	804	101	112	99	100	89	117	244	379	283
GGTTCATCTTCTTCAACTA	CEBPZ	Other	610	257	350	286	619	673	799	859	563	990
GTAAACATCCCAATATGAA	CEBPZ	Other	900	107	86	226	1041	1139	1114	1138	1054	889
GTAAGACGAATAGTCAAAA	CEBPZ	Other	695	490	258	324	276	292	192	524	414	271
GTAAGGGCTCGAGTTTTAG	CEBPZ	Other	692	419	557	605	299	411	389	685	541	446
GTAGAAACCAAAAAACCAG	CEBPZ	Other	247	159	132	213	229	285	168	210	194	170
GTAGAAACCCTCTGTTCTG	CEBPZ	Other	700	107	137	111	172	173	105	122	165	222
GTAGAAGATCCGGACGAGG	CEBPZ	Other	444	259	253	281	250	202	164	226	224	159
GTCTTTGCAAAAAGGGCCA	CEBPZ	Other	401	7	33	43	26	20	36	106	81	91
GTGAAAAAACTTGAGACAG	CEBPZ	Other	506	417	425	377	274	373	370	232	325	354
GTGAACCTTGTTAAAAAGA	CEBPZ	Other	644	292	321	311	700	770	744	771	617	629
GTGCAAGTGGTAAATAAAC	CEBPZ	Other	751	565	897	707	677	590	511	740	593	655
GTGCATTTTCATCCCTCCG	CEBPZ	Other	480	57	48	37	292	239	261	160	281	265
GTTAAAGAGAAACAAAAAC	CEBPZ	Other	551	417	444	363	585	746	686	488	498	365
GTTCCATGCCAAGCGGCCT	CEBPZ	Other	482	818	637	790	558	675	499	460	740	434
GTTCTCTTTTTCACGTTTC	CEBPZ	Other	878	708	881	1129	652	646	765	913	625	607
GTTTATCTTTCTTTACTTT	CEBPZ	Other	1107	1526	1304	1105	1069	1276	994	976	886	887
TAAAAGTTTGGCCATCTAT	CEBPZ	Other	927	757	889	713	966	1343	1070	915	807	1267
TAAACCTGGTTTTGCTTTA	CEBPZ	Other	1067	1475	1160	1428	1258	1193	1519	1174	1174	1144
TAAGGTGAAAAATAAGAAT	CEBPZ	Other	813	543	424	472	508	720	626	605	384	464
TAATAAAATGTTTTCTTTT	CEBPZ	Other	1345	1704	1538	1824	1152	1636	1173	1723	1481	1662
TACCGGATGATCATCTAGT	CEBPZ	Other	700	284	357	298	118	232	185	205	297	139
TACCTTATGCTGGCTACTT	CEBPZ	Other	810	869	1141	859	800	625	531	669	824	787
TACTAGTGAAGCCGAGAAT	CEBPZ	Other	816	423	289	261	265	410	233	269	309	160
TACTTTGTCATCACCAGTC	CEBPZ	Other	677	512	597	581	380	682	654	497	677	666
TAGAGTGAAATCCTGCAGT	CEBPZ	Other	834	60	44	63	70	81	66	94	134	80
TATCCTCATCCTCCTCGTC	CEBPZ	Other	860	211	493	347	513	533	549	504	450	492
TATTCAGGGGACCCACTGC	CEBPZ	Other	454	35	27	30	19	38	24	59	157	46
TATTTTTATTATTTATTTT	CEBPZ	Other	926	1201	1176	757	836	1087	1160	822	832	858
TCAAAAAACTAAAAAACAA	CEBPZ	Other	679	756	1079	789	744	948	750	848	840	655
TCAGCAGATACAAATAGGC	CEBPZ	Other	670	142	203	148	725	678	540	732	426	484
TCCAAAGGCTCCTTGACTG	CEBPZ	Other	663	180	402	163	255	165	236	84	234	134
TCCAGGGAGAACCCATTCT	CEBPZ	Other	1371	1366	1211	1133	880	833	1068	1079	1131	1192
TCCCATGAAGAAAGTGAAT	CEBPZ	Other	1375	1203	1235	1063	1236	1056	1114	1454	1293	1171
TCCTCAGCTTCCGATTGTC	CEBPZ	Other	667	299	276	104	385	355	307	336	254	180
TCCTGAATAAGAAGAATCA	CEBPZ	Other	564	139	81	77	226	132	159	170	95	109
TCCTTGACTGCGGCCATGG	CEBPZ	Other	485	273	363	429	437	507	580	720	552	593
TCGGGGCGCCAAGGCCGCT	CEBPZ	Other	4308	1854	1877	1627	1385	1455	1256	1455	1435	1180
TCTCATCAGAATGTGGTTC	CEBPZ	Other	476	346	454	526	762	359	748	274	491	433
TCTTTCTTTACTTTCGGTG	CEBPZ	Other	606	241	186	147	585	529	525	540	313	548
TCTTTGAAACCCCAGCCTC	CEBPZ	Other	391	266	147	170	352	458	341	335	316	372
TGAACCTTGTTAAAAAGAA	CEBPZ	Other	792	79	41	173	825	793	860	734	899	849
TGAAGGCAATTGTGTCATC	CEBPZ	Other	972	721	691	836	733	815	1011	740	952	816
TGATACAGCTTCTGAGCAA	CEBPZ	Other	862	53	27	20	48	37	61	81	34	41
TGATAGATGGAGGCAAAAA	CEBPZ	Other	1434	1110	1088	858	1222	925	1118	1317	1236	1033
TGCAAGTGGTAAATAAACT	CEBPZ	Other	884	92	131	116	177	244	156	221	265	256
TGCACTTTGATAATTTGAA	CEBPZ	Other	2265	1026	747	929	932	1074	882	1392	1222	1052
TGCCATTCTCATCAGAATG	CEBPZ	Other	565	355	433	481	583	746	705	379	377	708
TGCTTAGCGCCCTTTTAAC	CEBPZ	Other	1100	989	1311	1332	858	751	876	993	777	714
TGGAACACGTCATCAACCC	CEBPZ	Other	692	96	78	127	664	603	468	207	155	204
TGGAATTTTCTTTTTCAGC	CEBPZ	Other	666	787	968	640	457	784	827	740	790	465
TGGAGGAAGTGTTACGGCT	CEBPZ	Other	568	282	199	120	213	163	233	152	125	61
TGGTTTCTACATCAGTTTC	CEBPZ	Other	632	705	873	746	732	625	512	436	443	559
TGTATCTGCTGAAGAGGTA	CEBPZ	Other	715	63	9	44	803	843	908	680	789	681
TGTGTCTGGTGAAGTAGAA	CEBPZ	Other	810	64	117	88	1036	728	850	872	808	741
TGTTAAAGAGAAACAAAAA	CEBPZ	Other	792	758	925	609	656	894	860	898	1010	1039
TGTTTACTTTTGCTTTTTT	CEBPZ	Other	851	1106	1077	943	1026	949	776	662	940	1052
TGTTTTTTAGTTTTTTGAG	CEBPZ	Other	813	1252	1112	1535	768	907	1129	756	897	700
TTAAGAAACATAGCTTGCT	CEBPZ	Other	473	90	93	70	90	66	160	173	74	89
TTACGGCTCGGAGGCACCA	CEBPZ	Other	500	78	67	132	183	110	209	58	146	208
TTAGAGTGAAATCCTGCAG	CEBPZ	Other	529	99	30	32	91	107	44	64	131	109
TTAGTGGCTGAATTTGTGC	CEBPZ	Other	709	50	74	57	518	589	605	730	757	604
TTCACTCTAATGAGATTTT	CEBPZ	Other	964	1364	1319	1103	985	980	974	1012	985	986
TTCAGCTCCACAGAACAGA	CEBPZ	Other	632	197	363	107	733	693	570	651	508	508
TTCCAATTCACCTTGCTGA	CEBPZ	Other	1020	761	995	919	967	1111	1101	1343	1278	938
TTGCAAAAAGGGCCACGGA	CEBPZ	Other	295	10	11	0	288	323	270	338	295	531
TTGCTGAAGTTGATGAAGA	CEBPZ	Other	1047	614	1206	1010	1198	1403	960	1073	1094	881
TTGGCTTTCTTCTTTTGCA	CEBPZ	Other	887	1157	970	1022	838	908	990	1397	837	800
TTGTGGCAATTCTGTTCTG	CEBPZ	Other	951	128	143	278	109	175	168	296	266	219
TTGTGTCATCGGGGACACT	CEBPZ	Other	651	191	193	182	93	138	143	169	169	109
TTTATGGGGCTTTGGATTT	CEBPZ	Other	838	1125	991	910	793	835	870	1061	600	658
TTTATTCAAAATCTTAATT	CEBPZ	Other	1041	1289	1611	1489	1279	1157	1220	1071	1053	1308
TTTCAGAGATTTGTAGACA	CEBPZ	Other	965	441	417	353	1101	1053	1055	1083	982	1237
TTTCAGCTCCACAGAACAG	CEBPZ	Other	653	181	79	98	669	558	578	478	456	673
TTTGCAAAAAGGGCCACGG	CEBPZ	Other	303	51	85	58	380	342	283	418	563	368
TTTGCAAAGACCATCCTTC	CEBPZ	Other	1068	1346	1385	1269	993	1242	1210	1154	1337	1015
TTTGGAGCTGATATTTGAG	CEBPZ	Other	999	228	199	214	331	520	297	559	418	302
TTTGGAGTTCCATGCCAAG	CEBPZ	Other	645	262	254	116	741	670	693	705	965	744
AAAATGAAGTGTCTAAAGA	CTCF	Other	687	270	292	177	275	206	295	493	414	281
AAACACAGCATCACAGTAA	CTCF	Other	1129	115	97	161	75	172	68	345	332	270
AAACCCTTCAGGCAAAGGT	CTCF	Other	389	28	99	81	142	117	128	27	111	83
AAACGAAGAAGAGTAAACG	CTCF	Other	1554	417	475	364	477	518	368	628	588	584
AAACTGCGTTATACAGAGG	CTCF	Other	439	165	137	223	238	247	323	381	338	464
AAAGACTTACCAGAGACGC	CTCF	Other	488	129	211	197	229	278	196	278	371	258
AAAGCCGCAGGGACGAAGT	CTCF	Other	488	204	255	346	293	259	417	358	244	237
AAAGGCCATGTCGCAGTCT	CTCF	Other	506	196	290	143	648	567	624	351	526	409
AAAGTGGGGGCCAATGGAG	CTCF	Other	338	111	63	153	142	151	143	174	210	194
AACATTTACACGTCGGGTA	CTCF	Other	613	146	170	132	196	214	261	222	409	250
AACCAGACGGATGGGGGTG	CTCF	Other	308	261	220	300	290	164	272	265	336	441
AACCCTTCAGGCAAAGGTA	CTCF	Other	451	90	88	203	58	112	73	149	203	121
AACCTGTAAAGTTATAATC	CTCF	Other	851	978	660	733	444	793	815	743	701	566
AACTAGGATCTTCCTGGGG	CTCF	Other	386	193	188	207	190	175	142	240	272	382
AACTGCGTTATACAGAGGA	CTCF	Other	529	175	181	94	69	131	101	194	196	152
AACTTACGCTGGTTCTGTT	CTCF	Other	1561	1981	1778	1369	1258	1374	1299	1388	1605	1506
AAGAAGATTCCTCTGACAG	CTCF	Other	644	180	163	126	174	151	105	169	137	131
AAGACTTACCAGAGACGCC	CTCF	Other	429	294	254	223	190	195	216	249	211	152
AAGCCGCAGGGACGAAGTT	CTCF	Other	513	225	375	200	170	202	302	560	416	268
AAGTGCCATCTCTGTGGCA	CTCF	Other	497	11	41	2	23	19	26	60	56	92
AAGTGCCCAGACTGCGACA	CTCF	Other	469	8	8	5	32	8	20	39	23	28
AATTCTCCACTGGTCACAA	CTCF	Other	677	28	18	9	595	547	781	467	556	534
ACACCCTACCTTTGCCTGA	CTCF	Other	895	804	1007	840	781	1260	1058	876	949	1004
ACACTGGCGTAATCGCACA	CTCF	Other	468	14	3	12	37	101	61	14	82	88
ACACTTGAATGGCTTCTCG	CTCF	Other	570	9	64	23	56	77	98	137	72	80
ACAGTGGCTCCAGAAGCAG	CTCF	Other	637	426	372	428	436	369	486	415	371	386
ACATGGCCTTTGTGACCAG	CTCF	Other	999	6	13	17	5	6	10	49	64	32
ACATTTACACGTCGGGTAA	CTCF	Other	615	467	288	408	411	481	381	467	528	619
ACCAGAGACGCCGGGAAGG	CTCF	Other	312	103	227	181	157	289	190	158	144	266
ACCCAGATTATAACTTTAC	CTCF	Other	813	775	729	778	827	692	607	735	701	641
ACCCCAGAACCAGACGGAT	CTCF	Other	418	380	394	235	594	318	424	250	588	381
ACCCCAGGAAGATCCTAGT	CTCF	Other	491	434	375	210	437	220	363	393	406	377
ACCCCCATCCGTCTGGTTC	CTCF	Other	598	708	823	535	657	717	680	576	607	489
ACCTGTAAAGTTATAATCT	CTCF	Other	801	621	705	487	510	477	505	464	480	626
ACGCTGGTTCTGTTTGGGC	CTCF	Other	505	430	544	368	331	353	415	316	487	346
ACTTACGCTGGTTCTGTTT	CTCF	Other	912	974	1296	1056	1032	912	879	735	932	800
ACTTCAGTAGAAGAACTTC	CTCF	Other	676	646	617	618	462	643	516	539	519	511
ACTTTACAGGTTGTAAATA	CTCF	Other	694	679	768	791	709	919	729	943	732	769
AGAACAGACAAAAGCCGCA	CTCF	Other	811	382	519	384	347	452	425	477	435	453
AGAAGCTGCTTCTGGCGGA	CTCF	Other	523	302	202	268	246	192	196	259	223	301
AGACGCCGGGAAGGGGGCC	CTCF	Other	1736	1789	1527	1742	1675	1735	1679	1318	1435	1329
AGCAAACTGCGTTATACAG	CTCF	Other	613	169	186	167	161	160	141	183	62	111
AGCACCTGTGTGTGTGTTA	CTCF	Other	658	173	214	304	765	865	702	674	761	752
AGCATTCCTATATTGAGCA	CTCF	Other	948	202	217	306	967	952	1222	1324	1296	1178
AGCCGCAGGGACGAAGTTG	CTCF	Other	677	465	370	341	344	264	251	378	207	488
AGCGGAGAGGACGACCCCC	CTCF	Other	0	1	0	0	0	0	0	0	0	0
AGCTTGTATGTGTCCCTGC	CTCF	Other	513	24	0	16	258	214	241	61	174	96
AGGAACAGCCCATAAACAT	CTCF	Other	589	456	456	197	346	217	358	440	286	153
AGGACGAGTACCTAGAGAA	CTCF	Other	741	686	709	615	484	737	726	563	289	456
AGGTGGAGACACTAGAACA	CTCF	Other	536	115	146	91	240	130	281	186	159	200
AGGTTGAAGACCAGAATAC	CTCF	Other	696	506	781	589	568	467	470	801	649	661
AGTCCGAAACTTTTATTAA	CTCF	Other	494	489	737	595	500	613	689	429	472	629
AGTGTACAGATGGTGATGA	CTCF	Other	677	546	545	430	505	645	515	578	646	836
AGTGTCTCCACCTCTCCAT	CTCF	Other	653	375	326	217	171	269	222	395	372	480
ATAATTGTGCTGGCCCAGA	CTCF	Other	659	405	369	420	372	304	394	248	441	325
ATAGCCCGAAAAAGTGATT	CTCF	Other	794	961	712	655	710	871	1078	847	786	823
ATCACCTTAACACACACAC	CTCF	Other	673	6	19	20	14	0	21	42	108	28
ATCATGCTGAGGATCATCT	CTCF	Other	905	880	952	938	935	894	1007	736	665	838
ATCTTCATGGTACCACTTT	CTCF	Other	948	661	870	795	997	824	1101	869	646	1079
ATGAAGACTGAAGTAATGG	CTCF	Other	768	336	370	272	121	365	194	335	233	511
ATGCTCGGTTTACCCAAAG	CTCF	Other	489	5	7	0	176	156	168	232	355	183
ATGGCGTAGAGGGGGAAAA	CTCF	Other	561	381	398	397	393	371	265	300	591	384
ATGGTGATGATGGAACAGC	CTCF	Other	503	458	498	425	413	454	432	757	438	376
ATGTTATATTTGTCATGCT	CTCF	Other	731	81	127	78	250	106	189	201	371	363
ATTACGCTTGTAGACAGGT	CTCF	Other	404	10	3	31	9	27	12	47	103	10
CAAAGGCCATGTCGCAGTC	CTCF	Other	486	529	431	449	475	514	437	577	464	548
CAACAAAAATTAAAAAGAA	CTCF	Other	791	1269	1416	1067	857	1098	1030	1188	1058	711
CAAGGGGAACTTCCACCCC	CTCF	Other	367	165	223	230	91	211	109	194	226	239
CAAGTGCCATCTCTGTGGC	CTCF	Other	588	183	231	332	571	675	451	460	529	522
CACAAGCGCACCCACACCG	CTCF	Other	920	269	129	245	200	190	108	191	167	109
CACACAAGTGCCATCTCTG	CTCF	Other	555	32	173	16	466	333	309	176	285	175
CACAGAGATGGCACTTGTG	CTCF	Other	543	59	34	15	37	85	74	67	189	169
CACCCGCCAAGAAGCGGAG	CTCF	Other	470	664	806	550	611	509	494	380	440	581
CACCCTACCTTTGCCTGAA	CTCF	Other	1126	757	629	512	627	716	509	1054	794	1447
CACCTCACCCCCATCCGTC	CTCF	Other	1121	1110	928	715	1055	1078	1070	1196	868	971
CACTTACCCCAGAACCAGA	CTCF	Other	681	648	869	687	505	580	704	635	531	597
CACTTGAATGGCTTCTCGT	CTCF	Other	470	5	20	19	13	27	16	10	15	37
CAGAACAGTCACCCTCCTG	CTCF	Other	752	17	93	58	240	157	361	529	578	477
CAGAAGCACACAGAAAATG	CTCF	Other	746	45	91	111	92	147	110	163	164	134
CAGACGGATGGGGGTGAGG	CTCF	Other	461	6	14	43	213	253	163	345	274	222
CAGATGAAGACTGAAGTAA	CTCF	Other	868	557	351	521	605	592	579	543	540	625
CAGATGCTGAGCCCGCAGA	CTCF	Other	700	100	102	58	557	446	627	800	533	585
CAGCATGATGGACCGGTGA	CTCF	Other	738	949	931	912	824	785	701	647	993	972
CAGGAGGGTCTGCTATCAG	CTCF	Other	418	99	159	107	218	122	126	91	109	218
CAGGCGTAAGGCTTCTCCC	CTCF	Other	628	8	21	4	38	4	32	48	75	62
CAGGCTGAGGCTCTGGCTC	CTCF	Other	489	253	354	370	503	457	385	331	361	518
CAGGTACAGTCACAGGAAC	CTCF	Other	696	501	504	265	405	478	427	418	410	422
CAGGTTCAATTTCTACGGC	CTCF	Other	501	455	535	440	337	419	424	503	487	529
CAGTGGGGACAGTGAAATT	CTCF	Other	914	800	1146	787	838	737	774	1012	953	1094
CATCTTCATGGTACCACTT	CTCF	Other	815	838	698	787	877	815	667	1110	848	802
CATGAGAACCCATTCAGGT	CTCF	Other	441	0	5	0	12	1	35	15	41	65
CATGATGGACCGGTGATGG	CTCF	Other	1125	1205	1027	809	853	832	687	828	692	973
CATGGGTTCACTTTCCGCA	CTCF	Other	793	117	243	270	289	260	301	337	343	409
CATGTCGAGAAGCTGCTTC	CTCF	Other	577	443	537	378	547	419	312	475	275	482
CCACAGCAGCCTCTGCTTC	CTCF	Other	866	1053	732	933	1122	658	938	953	685	847
CCAGAAGCAGAGGCTGCTG	CTCF	Other	405	238	295	221	337	306	348	313	263	212
CCAGATCTGGACGACAATG	CTCF	Other	566	297	522	297	276	243	415	505	377	337
CCAGATGCTGAGCCCGCAG	CTCF	Other	660	471	797	1025	625	607	663	518	588	549
CCAGCAACAGCTATCATTC	CTCF	Other	1034	1115	1099	1023	877	1028	946	1515	849	797
CCCACCACCCGCCAAGAAG	CTCF	Other	937	1489	1676	1233	1177	1127	1344	1186	1025	1247
CCCAGAACCAGACGGATGG	CTCF	Other	465	435	395	441	381	432	277	420	652	464
CCCCAGAACCAGACGGATG	CTCF	Other	353	287	253	336	273	161	217	240	224	160
CCCCATCCGTCTGGTTCTG	CTCF	Other	1688	1526	1558	1822	1842	1843	2087	1752	1263	1733
CCCCCATCCGTCTGGTTCT	CTCF	Other	1106	1466	1190	1621	1019	1710	1158	1161	1124	971
CCCGCAGAGGGAGAGGAAG	CTCF	Other	558	326	364	449	532	771	579	559	430	458
CCGCTTCTTGGCGGGTGGT	CTCF	Other	343	405	390	409	593	323	422	455	262	355
CCTCATTGTCGTCCAGATC	CTCF	Other	713	672	606	705	577	825	927	659	593	678
CCTCTGCGGGCTCAGCATC	CTCF	Other	696	828	871	957	657	945	818	844	719	642
CCTCTTCCTCTCCCTCTGC	CTCF	Other	678	288	284	332	257	558	285	577	462	573
CCTGAAACCCTTCAGGCAA	CTCF	Other	517	583	774	708	560	660	839	709	595	585
CCTGAATGATAGCTGTTGC	CTCF	Other	593	425	486	453	694	622	539	616	505	665
CCTTTGCCTGAAGGGTTTC	CTCF	Other	429	400	322	540	582	548	572	511	293	281
CGCACATGGAACACTTGAA	CTCF	Other	975	324	289	227	993	997	818	1061	992	847
CGCAGTCTGGGCACTTGTG	CTCF	Other	614	12	9	4	19	20	36	99	94	64
CGCAGTGGCTGCAGGCGTA	CTCF	Other	1009	288	334	283	750	698	838	757	900	863
CGCTTCTTGGCGGGTGGTG	CTCF	Other	500	665	887	780	589	560	457	602	565	416
CGGGCGTGAGGTCTCCGTT	CTCF	Other	807	1142	938	982	802	973	797	893	648	705
CGTCCTCTCCGCTTCTTGG	CTCF	Other	798	928	1235	840	967	805	936	778	1072	672
CGTCTGGTTCTGGGGTAAG	CTCF	Other	762	695	522	661	842	778	623	904	617	754
CTACTGAAGTGGTAGCAAC	CTCF	Other	528	565	440	459	458	427	490	477	284	410
CTATGACTGTGTCACAGTG	CTCF	Other	421	0	17	7	5	0	13	0	9	20
CTCAATTGCACCTGTATTC	CTCF	Other	822	1013	875	653	703	763	897	717	690	637
CTCTCCGCTTCTTGGCGGG	CTCF	Other	355	447	480	377	285	406	470	295	287	285
CTGCCACAGATGCCCCCAA	CTCF	Other	843	1419	1622	1445	1224	1113	1363	1439	1340	1125
CTGGACGACAATGAGGATG	CTCF	Other	869	927	829	1089	665	704	856	677	793	821
CTGGCCCAGATGGCGTAGA	CTCF	Other	1397	826	1067	1051	901	861	966	882	857	1055
CTGGGTCTTTTTGCCAACT	CTCF	Other	903	1456	1448	1202	1369	1486	1292	1021	1226	943
CTTACCAGAGACGCCGGGA	CTCF	Other	443	159	242	228	126	67	126	157	163	173
CTTACCCAAATCACTTTTT	CTCF	Other	939	1113	1522	1393	1418	1281	1245	1059	1138	1007
CTTCAGTAGAAGAACTTCA	CTCF	Other	884	845	971	838	869	1005	849	819	1180	739
CTTCATCTGAAGAAGGGTG	CTCF	Other	421	330	343	277	295	275	255	440	369	506
CTTGGCGGGTGGTGGGGCT	CTCF	Other	1104	1797	1175	1629	1075	1650	1148	1149	1210	1140
CTTGTGTGACTTCTGATGC	CTCF	Other	1100	221	147	258	905	813	884	814	849	945
CTTTCTTTTTAATTTTTGT	CTCF	Other	739	869	743	791	683	951	880	683	489	1058
CTTTTGTCTGTTCTAAGTG	CTCF	Other	958	691	277	471	600	513	616	850	711	699
GAAAATGAAGTGTCTAAAG	CTCF	Other	586	270	409	477	568	593	668	761	601	425
GAAAATGCTGAACCAGATC	CTCF	Other	617	225	357	413	346	376	398	433	268	545
GAAACTTTTATTAAAGGAA	CTCF	Other	474	688	594	586	619	389	475	475	528	492
GAAGTAATGGAGGGCACAG	CTCF	Other	557	135	269	136	281	185	224	217	368	395
GAAGTTCTCCTATGTTTAT	CTCF	Other	1160	1423	2027	1217	979	1068	1149	1613	1155	1244
GAATGCCCTGCCACAGAGA	CTCF	Other	431	4	26	10	6	19	25	53	52	67
GACAAATATAACATTCATA	CTCF	Other	1026	1643	943	822	968	1168	1108	1517	1312	1099
GACATGCTGATAATTGTGC	CTCF	Other	821	264	353	204	242	224	220	242	242	466
GACCAGTGGAGAATTGGTT	CTCF	Other	692	13	20	4	126	203	234	387	384	449
GACCCCAACTTCGTCCCTG	CTCF	Other	562	217	297	105	193	165	211	296	241	230
GACGACAATGAGGATGAGG	CTCF	Other	683	208	229	234	566	563	293	607	373	417
GACTTCTGATGCTGGATGA	CTCF	Other	845	30	26	4	369	297	190	348	398	411
GAGATGATCCTCAGCATGA	CTCF	Other	780	1053	759	905	722	723	969	981	810	764
GAGGATCATCTCGGGCGTG	CTCF	Other	494	638	652	644	601	594	408	459	658	568
GAGGTTAATGCAGAGAAAG	CTCF	Other	671	217	138	148	208	293	220	163	281	372
GATCCAAATTTGAACGCCG	CTCF	Other	228	161	141	83	323	427	296	213	180	269
GATCCTCAGCATGATGGAC	CTCF	Other	719	738	655	672	795	596	550	796	584	812
GATGCAGTCGAAGCCATTG	CTCF	Other	558	376	674	543	397	440	341	333	312	622
GATGGGGGTGAGGTGGTCC	CTCF	Other	584	267	330	267	387	420	411	439	464	387
GATTTTGAGGAAGAACAGC	CTCF	Other	460	189	263	258	378	526	547	440	343	500
GCACAAGCGCACCCACACC	CTCF	Other	1238	406	369	424	398	354	577	367	378	409
GCAGAGGGAGAGGAAGAGG	CTCF	Other	375	0	0	0	1	0	0	40	6	4
GCAGTCGAAGCCATTGTGG	CTCF	Other	526	390	495	404	337	205	555	297	395	327
GCATCTGTGGCAGCTGGCT	CTCF	Other	379	354	489	484	347	347	336	300	386	354
GCCAACTAGGATCTTCCTG	CTCF	Other	514	102	79	159	362	242	381	472	431	510
GCCCCCTTCCCGGCGTCTC	CTCF	Other	6327	8788	8406	7605	6352	6710	6402	6803	6060	5902
GCGGAAGGTCTTATCGCAG	CTCF	Other	423	82	149	81	180	121	145	120	264	123
GCGTAGAGGGGGAAAATGG	CTCF	Other	328	16	9	10	96	97	91	79	119	177
GCTATGACTGTGTCACAGT	CTCF	Other	465	0	3	2	51	29	23	49	11	22
GCTGAGCCCGCAGAGGGAG	CTCF	Other	547	364	479	705	590	657	493	720	580	627
GCTGGCCCAGATGGCGTAG	CTCF	Other	796	303	329	414	696	855	826	1065	798	765
GCTGGTTGGTTCTGCCAGG	CTCF	Other	594	650	538	739	440	566	631	389	523	611
GGAATGCTGCTTTCGCAAG	CTCF	Other	640	134	49	192	197	215	224	279	369	382
GGACACATACAAGCTGAAA	CTCF	Other	718	63	28	101	106	166	178	206	396	286
GGCACATGAGAACCCATTC	CTCF	Other	719	86	32	14	53	47	124	174	184	208
GGCATCTGTGGCAGCTGGC	CTCF	Other	496	524	690	535	576	671	456	668	466	390
GGCCCAGATGGCGTAGAGG	CTCF	Other	434	130	140	129	148	165	329	146	110	254
GGCGTGAGGTCTCCGTTGG	CTCF	Other	764	643	567	589	682	609	702	639	620	717
GGCTATGACTGTGTCACAG	CTCF	Other	469	0	0	11	22	10	7	3	7	0
GGCTCAGGTTCAATTTCTA	CTCF	Other	368	388	390	465	424	600	422	475	229	432
GGCTGGTGGCTGATAGTCT	CTCF	Other	504	317	414	458	345	571	335	468	614	418
GGCTGGTTGGTTCTGCCAG	CTCF	Other	509	607	643	418	565	393	426	527	533	540
GGGAAAACATTTACACGTC	CTCF	Other	515	152	127	143	310	480	509	472	380	306
GGGCGTGAGGTCTCCGTTG	CTCF	Other	682	661	590	859	391	614	436	479	544	638
GGGCTGGGGTCACAGGCTG	CTCF	Other	506	135	78	171	425	385	419	392	408	529
GGGCTGGTTGGTTCTGCCA	CTCF	Other	715	360	333	296	595	518	520	447	530	541
GGGTCACAGGCTGAGGCTC	CTCF	Other	309	137	55	44	199	267	265	307	325	341
GGGTTTCAGGTGGTTAAAG	CTCF	Other	492	164	333	240	215	267	353	210	257	170
GGTAGGGTGTGGCATATCA	CTCF	Other	627	155	267	210	183	136	158	351	283	469
GGTCGTCCTCTCCGCTTCT	CTCF	Other	1037	1157	1266	1324	1121	935	1186	1001	1057	1258
GGTGGAGACACTAGAACAA	CTCF	Other	547	310	171	263	401	297	227	238	254	319
GGTTTCAGGTGGTTAAAGT	CTCF	Other	647	532	309	415	307	186	392	231	204	267
GTAACTGCAAAGCTCACAC	CTCF	Other	512	75	88	55	84	69	109	104	53	77
GTAAGGCTTCTCCCCGGTG	CTCF	Other	378	32	0	0	9	64	60	28	90	102
GTAGGGTGTGGCATATCAT	CTCF	Other	689	219	180	239	211	239	181	242	235	266
GTCAACAGCAGTGTACAGA	CTCF	Other	712	538	514	421	647	712	871	619	447	486
GTCACATTCGCTCTCATAC	CTCF	Other	862	186	312	235	866	848	689	792	811	944
GTCCTCTCCGCTTCTTGGC	CTCF	Other	687	534	533	618	638	489	843	790	486	542
GTCGAGAAGCTGCTTCTGG	CTCF	Other	596	134	165	187	186	163	249	235	132	230
GTCTTATCGCAGTGGCTGC	CTCF	Other	392	155	167	153	146	183	132	156	214	159
GTCTTCATCTGAAGAAGGG	CTCF	Other	371	236	226	207	196	220	231	155	228	160
GTGGAGACACTAGAACAAG	CTCF	Other	537	372	349	260	386	266	216	354	171	387
GTGGCAGGCATCTTCTTCC	CTCF	Other	927	874	707	620	692	577	739	904	731	642
GTGGGGGCCAATGGAGAGG	CTCF	Other	426	24	17	9	79	58	77	147	137	166
GTGGTGGGGCTGGGGTCAC	CTCF	Other	1434	1171	1093	1024	1437	1319	1212	1371	1023	1523
GTGTCTAAAGAGGGCCTTG	CTCF	Other	379	60	70	58	65	95	114	152	134	186
GTGTCTGTCTACGATTTTG	CTCF	Other	765	1134	853	1187	856	623	847	1043	778	615
GTGTGGTCTCTCATCAGTG	CTCF	Other	765	34	101	80	43	48	56	96	84	35
GTTAAGGTGATTCCTCAGG	CTCF	Other	759	7	4	29	26	54	31	72	50	49
GTTTCAGGTGGTTAAAGTG	CTCF	Other	756	152	117	214	138	147	134	161	248	183
GTTTCGGACTCCTCCACAA	CTCF	Other	281	123	181	303	141	87	188	70	164	123
TAACCACCTGAAACCCTTC	CTCF	Other	825	345	638	273	965	756	717	870	662	535
TAACGCAGTTTGCTCTTTT	CTCF	Other	846	1032	1014	838	1047	717	645	829	732	850
TAAGGCTTCTCCCCGGTGT	CTCF	Other	670	16	0	69	32	48	82	195	73	158
TAATTTTTGTTGGCTTTGG	CTCF	Other	640	642	634	677	829	986	628	789	883	858
TACACTGCTGTTGACATCC	CTCF	Other	630	646	530	834	573	644	541	581	489	452
TACCAGAGACGCCGGGAAG	CTCF	Other	380	204	281	184	235	202	154	168	197	203
TACCCCAGAACCAGACGGA	CTCF	Other	427	423	309	313	163	257	279	306	280	195
TAGAACAGACAAAAGCCGC	CTCF	Other	363	171	257	190	208	299	229	242	197	209
TAGCAACAGGTACAGTCAC	CTCF	Other	772	414	616	506	461	378	504	437	500	681
TAGCCCGAAAAAGTGATTT	CTCF	Other	767	132	271	256	211	199	262	451	375	386
TCACCGGTCCATCATGCTG	CTCF	Other	714	808	621	626	563	632	425	454	485	491
TCAGTAGAAGAACTTCAGG	CTCF	Other	917	279	227	238	288	340	349	331	443	330
TCAGTCTTCATCTGAAGAA	CTCF	Other	813	540	603	638	1049	1029	896	743	931	581
TCATGCTGAGGATCATCTC	CTCF	Other	843	959	804	802	685	540	682	621	983	753
TCATGTGCCTCTCCTGAAA	CTCF	Other	820	622	471	670	443	494	503	650	400	416
TCCGCTTCTTGGCGGGTGG	CTCF	Other	436	616	532	472	468	423	450	466	459	338
TCCTCTTCCTCTCCCTCTG	CTCF	Other	421	133	284	224	505	553	376	452	381	274
TCGGGCGTGAGGTCTCCGT	CTCF	Other	680	674	538	396	550	412	493	555	541	366
TCTACAAGCGTAATCACAC	CTCF	Other	758	65	93	140	95	52	62	121	121	77
TCTCCGTTGGGGGCATCTG	CTCF	Other	395	342	443	596	304	372	309	571	334	451
TCTTCATCTGAAGAAGGGT	CTCF	Other	439	111	139	147	206	123	186	210	127	162
TCTTGGCGGGTGGTGGGGC	CTCF	Other	1028	874	924	1105	907	958	905	1379	1184	959
TCTTTGTTTTTTTGGCTGG	CTCF	Other	751	1033	987	1033	906	809	962	1000	913	1012
TGAAGACTGAAGTAATGGA	CTCF	Other	735	206	191	171	150	126	116	132	187	173
TGAAGTTCTCCTATGTTTA	CTCF	Other	1349	1454	1765	2260	1620	1624	1388	1371	1546	1190
TGAAGTTCTTCTACTGAAG	CTCF	Other	920	328	402	351	979	800	1207	859	1307	988
TGACTTCTGATGCTGGATG	CTCF	Other	1005	9	10	8	99	92	51	104	108	78
TGCACAAACTGCACTGAAA	CTCF	Other	858	474	525	433	897	746	753	851	816	727
TGCACAAGCGCACCCACAC	CTCF	Other	949	558	552	532	552	565	435	466	557	474
TGCCAACTAGGATCTTCCT	CTCF	Other	600	344	396	347	601	850	604	758	438	434
TGCCGAACCAATTCTCCAC	CTCF	Other	734	26	18	11	8	14	27	41	58	92
TGGCCCAGATGGCGTAGAG	CTCF	Other	462	179	112	132	404	397	421	435	550	451
TGGCTGGTGGCTGATAGTC	CTCF	Other	509	677	520	546	366	510	475	684	544	495
TGGGAAAACATTTACACGT	CTCF	Other	589	256	356	197	169	194	135	283	110	208
TGGGCTGGTTGGTTCTGCC	CTCF	Other	565	632	660	784	448	744	483	467	523	350
TGGGGGCATCTGTGGCAGC	CTCF	Other	563	644	534	563	371	507	465	439	512	537
TGGTTAAAGTGGGGGCCAA	CTCF	Other	507	242	128	120	129	151	188	256	229	184
TGGTTCTGGGGTAAGTGGC	CTCF	Other	494	29	18	26	241	343	239	346	436	301
TGGTTCTGTTTGGGCTGGT	CTCF	Other	456	484	396	362	382	526	540	323	387	412
TGTAAAATGTGCATCTTCA	CTCF	Other	1301	786	863	984	1350	1533	1577	1188	1466	1066
TGTCCACGGCGTTCAAATT	CTCF	Other	499	632	446	575	368	447	313	782	607	425
TGTGATTACGCTTGTAGAC	CTCF	Other	1083	128	121	132	124	60	122	213	169	157
TGTGTTAAGGTGATTCCTC	CTCF	Other	680	43	50	24	18	26	77	61	108	74
TTAACACACACACAGGTGC	CTCF	Other	651	80	47	149	664	607	422	497	506	410
TTAAGGTGATTCCTCAGGA	CTCF	Other	728	20	29	47	5	11	32	24	24	17
TTAATGCAGAGAAAGTGGT	CTCF	Other	592	488	497	163	189	247	153	212	196	271
TTACAGGTTGTAAATATGG	CTCF	Other	657	449	449	202	290	459	252	285	232	337
TTACCAGAGACGCCGGGAA	CTCF	Other	550	293	250	310	323	375	319	368	370	383
TTACCCAAATCACTTTTTC	CTCF	Other	1125	1759	1076	1463	1108	1193	1020	1025	899	1088
TTATCAGCATGTCTTGCCA	CTCF	Other	749	91	141	141	110	64	55	67	299	173
TTCAGGCAAAGGTAGGGTG	CTCF	Other	751	110	63	66	349	386	407	539	715	1019
TTCAGTAGAAGAACTTCAG	CTCF	Other	832	293	301	375	333	425	265	559	453	618
TTCAGTCTTCATCTGAAGA	CTCF	Other	860	746	713	668	696	896	1031	910	795	925
TTCCCCCTCTACGCCATCT	CTCF	Other	749	956	787	882	732	996	993	895	848	1113
TTCTTCCTGGCCCCCTTCC	CTCF	Other	707	704	801	943	988	763	788	903	834	650
TTCTTGCCTTGCTCAATAT	CTCF	Other	933	776	699	685	898	1095	982	649	812	906
TTGAGGAAGAACAGCAGGA	CTCF	Other	858	167	159	174	186	234	246	426	212	271
TTGCAGTTACACGTGTCCA	CTCF	Other	915	127	80	26	202	143	118	197	305	259
TTGCCAACTAGGATCTTCC	CTCF	Other	815	728	657	620	839	739	674	669	798	689
TTGCCTGAAGGGTTTCAGG	CTCF	Other	374	51	70	56	56	79	74	99	102	60
TTGGCGGGTGGTGGGGCTG	CTCF	Other	1072	729	790	590	1123	1200	1203	1068	1136	1168
TTGGTTTTCTTTGTTTTTT	CTCF	Other	955	1000	1175	1035	995	799	1039	806	984	768
TTGTGCAGTTATGCCAGCA	CTCF	Other	883	9	10	8	100	111	150	186	141	222
TTTCAGGTGGTTAAAGTGG	CTCF	Other	726	377	292	289	298	323	329	507	347	357
TTTCCCCCTCTACGCCATC	CTCF	Other	1014	1598	1368	1460	1121	1195	1040	1326	1078	806
TTTCCTTTAATAAAAGTTT	CTCF	Other	1451	2468	2116	1684	1737	1755	1636	1886	1649	1822
TTTGAGGAAGAACAGCAGG	CTCF	Other	779	645	481	284	598	773	697	679	697	389
TTTGTGACCAGTGGAGAAT	CTCF	Other	1180	848	1292	917	1288	1382	1321	1265	1397	1241
TTTGTGCAGTTATGCCAGC	CTCF	Other	608	638	579	549	603	665	810	722	635	483
TTTTAATTTTTGTTGGCTT	CTCF	Other	688	725	869	679	732	501	622	628	612	628
TTTTCTTTGTTTTTTTGGC	CTCF	Other	713	871	696	642	515	606	595	623	706	421
TTTTGTCTGTTCTAAGTGT	CTCF	Other	998	584	477	658	1180	861	1071	834	1129	1188
AAAGCCCTGGCCCCAGAGG	E4F1	Other	233	0	15	0	31	16	10	190	110	90
AACGCTGTGGTGGCAGGGG	E4F1	Other	361	252	103	119	183	318	215	337	422	347
AAGCCCTGGCCCCAGAGGT	E4F1	Other	284	11	27	11	212	174	100	261	141	148
AAGCGCTACAAGACTAAGG	E4F1	Other	582	58	31	72	22	31	23	115	126	113
AAGCGGATTTTCTCTGTGC	E4F1	Other	627	229	462	264	325	318	302	441	354	333
AAGTGTGGAAAGAGCTTCC	E4F1	Other	610	96	48	82	34	119	171	110	179	143
ACACTTGGAGCACTTGTAG	E4F1	Other	764	7	6	42	267	170	152	643	251	444
ACAGCGTTGCTGGGCCAGG	E4F1	Other	429	104	128	88	269	212	296	224	242	231
ACAGGGGGCTGCCTGCTGG	E4F1	Other	1467	573	444	274	466	486	345	560	528	548
ACCAACAAGGTCAGATGCG	E4F1	Other	504	114	135	142	145	115	178	324	336	272
ACCACAGCGTTGCTGGGCC	E4F1	Other	649	418	321	357	668	487	532	524	628	772
ACCACGAGTGCAAGCTCTG	E4F1	Other	244	11	16	33	0	16	14	11	52	63
ACCAGGCCATGCAGAACTC	E4F1	Other	756	511	596	322	362	353	371	398	357	321
ACCCAGGAGTATATCATCG	E4F1	Other	663	265	325	385	256	237	292	407	223	326
ACCCTGGAGGCCCACAAGA	E4F1	Other	480	213	145	111	279	139	291	221	279	285
ACCGGCACCTGCGCACCAA	E4F1	Other	2214	861	584	498	568	957	588	766	607	743
ACCGGTGTGGCCCCTCTTG	E4F1	Other	597	300	283	407	390	362	466	541	384	810
ACCTCGATGATATACTCCT	E4F1	Other	697	700	656	451	445	467	522	567	567	466
ACCTGCGCACCAAAGGTCT	E4F1	Other	439	139	210	196	183	243	180	181	269	212
ACCTGCTCTGTCAGGCTCT	E4F1	Other	337	294	241	353	578	315	364	292	271	252
ACCTGGTGACAGATGCCAA	E4F1	Other	711	144	196	111	272	207	164	190	219	226
ACCTTGAAGGTTCTGGAGC	E4F1	Other	633	333	368	395	418	466	381	330	530	466
ACCTTTGGTGCGCAGGTGC	E4F1	Other	555	40	45	135	244	279	162	507	414	448
ACGATGCCGGAGTTCTGCA	E4F1	Other	952	323	176	183	121	194	175	356	361	350
ACGATGTGGGCCACAGTGA	E4F1	Other	598	173	110	70	106	152	122	266	286	301
ACGCACGTGCAGGTCAGCA	E4F1	Other	755	786	554	567	518	729	630	714	493	538
ACGGCGCTGGGCCCAGAGG	E4F1	Other	1472	42	35	60	394	579	496	529	603	639
ACGGTCATCGTCTAGCATG	E4F1	Other	517	455	570	366	398	538	393	264	541	399
ACGTGGACTTCGTGGATGA	E4F1	Other	649	268	340	406	177	464	233	114	180	182
ACTCATCCGGCACCACCGG	E4F1	Other	600	5	0	0	467	708	581	455	514	342
ACTCCACCAACACTGTGTG	E4F1	Other	838	67	164	164	117	229	121	263	227	195
ACTGCACTGAGGACATGGG	E4F1	Other	450	464	425	389	268	486	418	324	347	462
ACTGCCAGGGGCTGGGGAC	E4F1	Other	823	46	118	65	661	736	690	730	556	797
ACTGTGGCCCACATCGTGG	E4F1	Other	258	148	87	192	97	212	64	134	151	133
ACTTCACCCGTGATTCACC	E4F1	Other	1053	236	523	305	238	287	300	498	288	374
AGAAGCCCAGGCCGAAGCC	E4F1	Other	563	224	413	208	216	167	243	227	221	191
AGACCATTGCCCATGTGCG	E4F1	Other	643	89	50	52	62	38	105	148	208	239
AGACGGGGGGCTGCAGGGG	E4F1	Other	911	123	128	129	591	503	561	549	843	759
AGAGAAGGGCTCACTGGTG	E4F1	Other	369	6	17	21	18	53	21	13	33	0
AGATGCAGGAGCTGTCCCT	E4F1	Other	456	102	134	111	153	187	162	208	164	122
AGCAACGCTGTGGTGGCAG	E4F1	Other	583	399	369	304	333	599	478	569	445	509
AGCACAGTGCCCTCGCTGA	E4F1	Other	623	640	539	487	514	379	441	349	547	490
AGCAGGGGCTGGGGCTCGC	E4F1	Other	1914	1401	1345	1226	1499	1705	1659	1554	1843	1943
AGCAGGTAGGCCTTGGGGA	E4F1	Other	448	133	84	78	171	119	134	127	189	200
AGCATCCTCAAGGCCCACA	E4F1	Other	680	16	17	3	30	25	38	55	114	114
AGCCCAGGCCGAAGCCGGG	E4F1	Other	3364	1164	1032	986	1168	975	1337	912	919	1193
AGCCCCAGCCCCTGCTGGC	E4F1	Other	2272	3433	2943	3322	2255	2457	2457	2809	1940	2192
AGCCCCCGCCAGCAGGGGC	E4F1	Other	1942	2556	1870	2420	1857	1945	1878	2154	1684	1640
AGCCCTGGCCCCAGAGGTG	E4F1	Other	340	14	13	0	32	46	66	99	116	182
AGCCGTGGCTTCCGAGAGA	E4F1	Other	524	19	20	28	29	57	51	120	48	48
AGCGCCGTCTCCTCGTCCA	E4F1	Other	820	526	530	654	467	511	415	493	421	493
AGCGCGCTGCTGGGGAGGA	E4F1	Other	678	298	273	327	378	360	231	136	359	296
AGCGCTACAAGACTAAGGT	E4F1	Other	511	6	16	12	19	121	49	14	52	66
AGCGGATTTTCTCTGTGCA	E4F1	Other	938	345	219	168	286	286	376	452	444	342
AGCGGCTTCCTCGGCCTCC	E4F1	Other	848	1064	455	681	543	873	761	934	563	524
AGCTACTGGTGAACAAGGA	E4F1	Other	470	179	161	123	124	91	195	118	187	154
AGCTCCAGAACCTTCAAGG	E4F1	Other	315	229	157	125	219	251	170	138	298	346
AGCTCCCCTGCTCCAGCGA	E4F1	Other	396	311	334	383	313	207	222	335	238	166
AGCTGGAGCTGCCGGCTTG	E4F1	Other	546	237	256	264	202	220	180	197	229	204
AGGAAGCCGCTGGGGGCCA	E4F1	Other	604	216	354	261	243	266	269	457	400	377
AGGACGATGTGCACAGATG	E4F1	Other	772	108	129	50	90	91	96	132	125	109
AGGACGGTGGTGGCTGCCG	E4F1	Other	3091	1350	1288	999	1206	1257	1093	1554	1494	1951
AGGAGTATATCATCGAGGT	E4F1	Other	366	160	203	139	182	315	361	265	297	346
AGGCAGCCCCCTGTGGGTG	E4F1	Other	547	814	762	581	655	603	525	524	683	519
AGGCCACGGAGATCATCGA	E4F1	Other	555	209	200	202	233	291	275	322	404	187
AGGCCGAGGAAGCCGCTGG	E4F1	Other	628	182	159	187	173	218	178	183	189	173
AGGCTCTCGGGGGTGGCGA	E4F1	Other	634	584	546	770	850	758	627	880	899	715
AGGGGAGCTCCTGGGAGAC	E4F1	Other	487	204	202	261	369	332	318	354	460	385
AGGGGCTGGGGACTGGACC	E4F1	Other	703	335	241	312	417	381	524	677	520	375
AGGGTGGCTGCTGTCGGGA	E4F1	Other	553	321	189	252	247	317	244	174	187	237
AGGTGGTGCCGGCAGCACC	E4F1	Other	1555	822	692	568	756	688	759	947	1034	868
AGTCCCCAGCCCCTGGCAG	E4F1	Other	492	9	7	39	60	92	188	242	164	125
AGTGACCATGTGGGCCTTG	E4F1	Other	265	1	12	0	3	15	16	59	29	37
AGTGAGCCCTTGGTGCGGA	E4F1	Other	638	70	30	27	83	42	60	179	104	69
AGTGCCACTTGTCCCTGCC	E4F1	Other	644	825	720	553	710	767	783	865	518	726
AGTGCTACAAGTGCGGCCG	E4F1	Other	466	99	169	92	145	215	321	415	313	215
ATATCATCGAGGTGGGTGT	E4F1	Other	464	304	281	465	228	436	282	451	257	332
ATCACTGTGGCCCACATCG	E4F1	Other	446	210	236	174	127	143	159	219	203	180
ATCCGCTTCAGTGTGAGCA	E4F1	Other	732	365	376	305	361	284	292	449	305	314
ATCGAGGGCACCCAGACAG	E4F1	Other	310	274	128	134	116	172	184	136	146	104
ATCGTGCAGAACGTCACCA	E4F1	Other	687	453	486	412	475	513	326	415	412	268
ATGAAAGCCCTGGCCCCAG	E4F1	Other	265	6	52	50	63	75	108	126	66	93
ATGATCTCCGTGGCCTCAC	E4F1	Other	645	433	612	482	375	519	341	397	333	362
ATGGACGAGGAGACGGCGC	E4F1	Other	519	311	431	478	314	598	373	356	432	381
ATGGCCGAGGCCAGCGTCA	E4F1	Other	493	543	410	652	317	252	285	299	415	382
ATGTCCTCTGATGACACCA	E4F1	Other	396	483	433	525	391	365	406	436	495	316
ATGTGGCTGTCCACCTGCA	E4F1	Other	1077	350	432	289	396	564	290	615	295	533
ATTCAGAAGGCCTGCCAGC	E4F1	Other	984	476	374	403	466	425	428	592	378	418
CAACTCCTCCACCTCCAGC	E4F1	Other	489	164	177	88	189	141	215	199	137	158
CAAGACTAAGGTGGGTCTC	E4F1	Other	371	237	506	446	361	320	251	427	374	490
CAAGAGGGGCCACACCGGT	E4F1	Other	372	132	90	128	126	74	41	54	66	57
CAAGGCGGTGAACTCTGCC	E4F1	Other	281	81	78	39	216	217	265	243	196	279
CAAGTGTGGAAAGAGCTTC	E4F1	Other	469	257	152	145	370	356	413	452	295	506
CACACTGCGCGCAGGCGAA	E4F1	Other	1632	383	400	336	1530	1845	1715	1611	1519	1444
CACACTTGGAGCACTTGTA	E4F1	Other	978	424	282	307	638	905	883	1293	965	1303
CACACTTGGGACAAGGGTA	E4F1	Other	445	32	26	6	147	98	79	436	202	324
CACAGATGCGGCCGCTGCC	E4F1	Other	3035	1753	1554	1521	1738	1686	1728	2824	2268	2356
CACAGTGATGGGCTCCTCT	E4F1	Other	635	332	357	476	325	483	458	539	383	455
CACATCAAAGAGGTCATCG	E4F1	Other	505	204	195	413	390	297	252	254	320	243
CACCAAGGGCTCACTCATC	E4F1	Other	915	551	406	362	309	305	336	645	806	834
CACCAGTGAGCCCTTCTCT	E4F1	Other	715	88	100	67	61	100	59	150	113	146
CACCCTGGAGGCCCACAAG	E4F1	Other	342	52	77	74	77	65	56	80	168	124
CACCGTCTTGAAGGTCTTG	E4F1	Other	566	32	84	28	424	490	421	448	442	434
CACCTCGATGATATACTCC	E4F1	Other	678	613	538	537	583	440	444	442	296	288
CACCTGCGCACCAAAGGTC	E4F1	Other	518	407	359	368	480	345	254	352	235	364
CACCTGGTGACAGATGCCA	E4F1	Other	859	281	338	187	283	255	197	246	431	313
CACGAGTGCAAGCTCTGTG	E4F1	Other	343	0	18	4	13	11	33	45	83	96
CACGTGCGGCTTCTCCTCC	E4F1	Other	854	58	91	40	65	105	40	90	77	98
CACTTCAGGACACACCTGG	E4F1	Other	521	32	26	23	38	23	15	26	5	4
CAGAACGTCACCATGGACG	E4F1	Other	514	249	332	302	325	229	280	363	266	207
CAGAAGCCCAGGCCGAAGC	E4F1	Other	711	387	542	413	389	258	338	485	454	337
CAGACAGAGGTGAGGGGTA	E4F1	Other	626	222	180	232	508	313	521	627	495	403
CAGATGCAGGAGCTGTCCC	E4F1	Other	631	291	224	215	245	179	454	200	274	250
CAGCAACGCTGTGGTGGCA	E4F1	Other	535	334	311	289	607	381	624	353	504	677
CAGCCACATCATCGGTGAC	E4F1	Other	1131	242	305	236	210	355	318	381	396	305
CAGCTCACCCGTGTGCCGC	E4F1	Other	2436	43	38	36	253	112	218	135	201	212
CAGCTCCTGCATCTGGACG	E4F1	Other	618	425	478	413	359	357	333	579	395	309
CAGCTCGCCTGCATGCTCC	E4F1	Other	714	842	843	764	625	605	750	631	356	313
CAGGAGTATATCATCGAGG	E4F1	Other	566	271	297	294	343	330	353	524	321	438
CAGGCAGAGTTCACCGCCT	E4F1	Other	809	536	482	389	316	393	332	312	344	353
CAGGCAGCCCCCTGTGGGT	E4F1	Other	486	235	192	249	242	313	256	327	176	208
CAGGCCACTGCGGACGATG	E4F1	Other	1577	1609	901	964	1555	1683	1417	1405	1251	1487
CAGGCCCAGGTGAAGCTAC	E4F1	Other	606	497	309	402	413	578	412	259	277	338
CAGGGACAGCTCCTGCATC	E4F1	Other	686	530	636	856	471	471	557	477	390	585
CAGGGGAGCTCCTGGGAGA	E4F1	Other	455	15	0	13	80	43	46	104	91	113
CAGGGGCTGGGGCTCGCAG	E4F1	Other	2029	119	170	146	391	276	540	411	559	468
CATCTGGACGTGGACTTCG	E4F1	Other	771	535	684	635	567	433	405	518	559	567
CATGGCCACCTGCTCTGTC	E4F1	Other	530	848	645	611	662	609	556	812	521	833
CCACACTTGGAGCACTTGT	E4F1	Other	717	396	449	344	822	782	769	732	870	799
CCACACTTGGGACAAGGGT	E4F1	Other	378	7	23	20	11	14	41	66	88	75
CCACAGGGCAGCATCCTCA	E4F1	Other	1090	827	527	580	575	571	573	1097	782	878
CCACAGTGATGGGCTCCTC	E4F1	Other	504	716	881	675	703	577	463	520	719	561
CCACGAGTGCAAGCTCTGT	E4F1	Other	398	285	247	226	185	186	180	313	179	235
CCACTTGTCCCTGCCCGGG	E4F1	Other	988	1280	1053	1052	854	755	900	1150	833	973
CCAGACAGAGGTGAGGGGT	E4F1	Other	407	84	61	31	223	269	212	254	307	284
CCAGAGGAGCCCATCACTG	E4F1	Other	555	265	167	239	330	95	219	286	226	162
CCAGCAACGCTGTGGTGGC	E4F1	Other	684	704	662	950	638	610	736	545	551	714
CCAGCAGGCAGCCCCCTGT	E4F1	Other	912	635	530	460	637	589	656	874	956	786
CCCACAAGAGGGGCCACAC	E4F1	Other	491	467	720	431	544	397	464	325	422	460
CCCACAGAGCTTGCACTCG	E4F1	Other	423	131	238	208	402	377	196	463	456	443
CCCACAGGGGGCTGCCTGC	E4F1	Other	2427	3214	3188	3755	2515	2800	2550	2756	2601	2775
CCCCAGCAGGTGGCCAGCG	E4F1	Other	2638	3254	3672	2655	2715	3219	2665	2485	1921	2468
CCCCAGCCCCTGCTGGCGG	E4F1	Other	2347	3725	3811	3251	2611	3349	2915	2825	2869	2757
CCCCCGCCAGCAGGGGCTG	E4F1	Other	1834	2053	2710	2662	1829	1889	1732	2054	2008	1895
CCCCTCTTGTGGGCCTCCA	E4F1	Other	531	659	507	698	586	674	815	606	485	481
CCCGAGAGCCTGACAGAGC	E4F1	Other	482	186	235	292	264	269	434	251	280	326
CCCGCTTCCCGCCCGGCTT	E4F1	Other	7141	5821	5611	5553	4561	4740	4179	5164	5377	5202
CCCTCGCCCGCTTCCCGCC	E4F1	Other	6421	3329	2850	3021	2878	3037	3235	2923	3058	2441
CCCTGGAGGCCCACAAGAG	E4F1	Other	444	212	114	157	201	113	161	167	135	257
CCGAAGCCGGGCGGGAAGC	E4F1	Other	2967	1346	1319	1424	1439	1363	1411	1485	1466	1551
CCGACAGCAGCCACCCTGG	E4F1	Other	1457	306	333	416	382	372	361	286	180	283
CCGCAGTGGCCTGGGCAGA	E4F1	Other	992	1236	1135	1160	852	1350	841	910	1054	893
CCGCCCGGGCAGGGACAAG	E4F1	Other	1921	1392	1273	1366	1208	1203	1394	1268	1270	1078
CCGGCACCACCTGCCAAAG	E4F1	Other	846	338	503	403	414	411	472	496	533	704
CCGGCAGCACCAGGCCCAG	E4F1	Other	2042	129	219	281	365	482	568	501	540	558
CCGGGCAGCCCCCGCCAGC	E4F1	Other	4805	6543	5215	6064	4202	5301	5189	4212	4215	4155
CCGGGCGGGAAGCGGGCGA	E4F1	Other	4340	1389	1244	1540	1568	1667	1647	1053	1286	1168
CCGGTGTGGCCCCTCTTGT	E4F1	Other	949	781	823	610	572	791	493	662	779	689
CCTACAAGTGCTCCAAGTG	E4F1	Other	597	50	92	36	794	764	932	840	634	878
CCTACCCTTGTCCCAAGTG	E4F1	Other	595	52	46	62	634	681	532	641	673	903
CCTCCAGGGTGGCTGCTGT	E4F1	Other	478	386	316	277	393	217	277	337	303	385
CCTCGCTGGCCACCTGCTG	E4F1	Other	1202	1314	1264	1452	900	708	943	1092	1139	902
CCTCTGGGCCTGGTGCTGC	E4F1	Other	890	687	770	553	441	659	440	411	579	444
CCTGCCACCACAGCGTTGC	E4F1	Other	880	1001	1134	990	704	992	774	794	691	904
CCTGCTCTGTCAGGCTCTC	E4F1	Other	331	409	276	337	326	355	256	232	267	249
CCTGCTGGCGGGGGCTGCC	E4F1	Other	3789	4945	5254	5515	3930	4338	4401	3726	3936	4213
CCTTGAGGATGCTGCCCTG	E4F1	Other	586	62	24	65	86	46	103	129	118	207
CGAGCACGGCACGCTGAAC	E4F1	Other	2995	1481	1602	1461	2273	2446	2629	2198	1778	2354
CGAGGCCTCAGCGGTGCCC	E4F1	Other	2964	1750	1573	1793	1318	1590	1288	1206	1718	1339
CGATGTGGGCCACAGTGAT	E4F1	Other	710	142	279	241	209	245	228	388	548	447
CGCACAGCAGGTGCACTTC	E4F1	Other	760	839	739	544	619	799	558	503	490	669
CGCACTTGTAGCACTTGAA	E4F1	Other	847	578	617	433	809	791	883	1162	924	836
CGCAGTGGCCTGGGCAGAT	E4F1	Other	727	744	677	893	657	807	839	787	829	688
CGCATCGTCCGCAGTGGCC	E4F1	Other	3723	4277	4597	4294	3765	4253	3830	3358	3867	3431
CGCCCCCACCTCTGGGGCC	E4F1	Other	3699	4877	4046	4604	3567	4080	4042	3830	3567	3597
CGCCGGTGGCCACGCACAT	E4F1	Other	4641	1872	1926	1787	1894	2003	1705	2163	2538	2422
CGGAAGCTCTTTCCACACT	E4F1	Other	703	806	685	520	703	862	539	760	804	918
CGGATTTTCTCTGTGCAGG	E4F1	Other	702	486	521	349	492	736	739	718	576	562
CGGCACCACCGGCGGCACA	E4F1	Other	5883	182	191	105	260	401	371	672	691	460
CGGCACCACCTGCCAAAGG	E4F1	Other	711	711	540	469	313	443	483	574	548	445
CGGCGCCCTTCAGCGAGGA	E4F1	Other	1283	728	785	582	1242	1243	1314	1380	1426	1169
CGGCGGCACACGGGTGAGC	E4F1	Other	3089	852	850	973	1041	1203	920	1257	1547	1111
CGGCGGCCTTGGCCCCCAG	E4F1	Other	6794	2230	2636	1899	1823	1771	2098	1794	1857	1826
CGGCTGCCCTCGCTGGAGC	E4F1	Other	3658	3050	2837	3000	3053	3448	3272	3666	3556	2932
CGGGCAGCCCCCGCCAGCA	E4F1	Other	6921	9516	9497	9220	7723	7371	6951	7909	7135	7038
CGGGGGCTGCCCGGGGCCT	E4F1	Other	4403	5621	5315	5151	4305	5123	5267	4722	4770	4537
CGGGTGACGGCCGCTCATA	E4F1	Other	4944	4708	4068	4557	3014	3235	3274	3593	2997	3322
CGGTTACCTTCCTCGCTGA	E4F1	Other	516	215	207	166	188	267	150	311	202	228
CGGTTCAGCGTGCCGTGCT	E4F1	Other	1090	60	120	94	969	1093	959	500	577	824
CGTCCTTGAGCGCGCTGCT	E4F1	Other	897	1137	998	1071	1216	1053	1118	1044	1227	1108
CGTGAGAACCTGCTGCACC	E4F1	Other	953	834	872	857	1022	912	1041	657	954	780
CGTGTGCCGCCGGTGGTGC	E4F1	Other	3874	1625	1447	1761	3317	4188	3808	3335	3528	3145
CGTTCAAGTGCTACAAGTG	E4F1	Other	638	42	32	19	578	816	455	539	422	593
CGTTCGCCTGCGCGCAGTG	E4F1	Other	3652	1560	1333	1642	3613	3325	3723	2972	3755	3077
CTCACCCGTGTGCCGCCGG	E4F1	Other	3342	164	402	172	168	179	180	200	346	380
CTCACGCACGTGCACCTCC	E4F1	Other	1953	1596	1531	1494	1124	1513	1144	1389	1391	1344
CTCACTCATCCGGCACCAC	E4F1	Other	643	4	86	32	4	12	12	78	65	36
CTCACTGCACTGAGGACAT	E4F1	Other	795	965	572	500	698	809	780	760	620	584
CTCCACCAACACTGTGTGC	E4F1	Other	761	270	303	299	307	223	367	189	372	215
CTCCAGGGTGGCTGCTGTC	E4F1	Other	583	348	223	233	322	271	449	247	415	327
CTCCCCAGCAGCGCGCTCA	E4F1	Other	2027	1642	1473	1661	1359	1407	1072	1105	1461	1319
CTCCCGGCGCCCTTCAGCG	E4F1	Other	3072	1046	1008	1165	915	997	892	825	611	778
CTCCTGGTGCTTCTTGAGC	E4F1	Other	634	257	449	260	311	376	283	288	502	536
CTCGCAGGGGAGGGTGAGC	E4F1	Other	680	154	259	452	453	444	612	463	407	367
CTCGCTGAAGGGCGCCGGG	E4F1	Other	2391	988	1340	1046	927	945	1205	1027	910	1101
CTCGTCTGAGTGGACGCGC	E4F1	Other	623	396	361	278	298	417	250	568	468	334
CTCTTGTGGGCCTCCAGGG	E4F1	Other	337	111	84	136	144	125	147	199	133	168
CTGAGGCGGAGCTGGGAGA	E4F1	Other	462	0	0	0	12	44	15	47	26	23
CTGATGTCTGCTGCCAGAG	E4F1	Other	509	164	184	188	127	204	220	415	124	320
CTGCACCACCTTCATGATG	E4F1	Other	1089	776	769	781	675	803	722	680	673	720
CTGCACTGAGGACATGGGT	E4F1	Other	820	17	35	115	573	549	402	501	436	483
CTGCAGCCCCCCGTCTCCC	E4F1	Other	3537	2937	3079	3132	2654	3043	3069	2943	3571	2849
CTGCATGGCCTGGTGCAGC	E4F1	Other	558	870	784	534	594	517	587	407	548	502
CTGCCACCACAGCGTTGCT	E4F1	Other	467	535	763	577	692	559	427	434	544	491
CTGCCACTGCCAGGGGCTG	E4F1	Other	1165	1575	1520	1604	1512	1472	1637	1671	1425	1533
CTGCGGGGCTGCCACTGCC	E4F1	Other	4612	3119	3257	3185	2316	2698	2869	3625	3188	3260
CTGCTCAAGAAGCACCAGG	E4F1	Other	387	49	138	62	56	105	61	85	143	69
CTGCTCTGTCAGGCTCTCG	E4F1	Other	405	575	429	434	540	476	461	284	273	372
CTGCTGGCGGGGGCTGCCC	E4F1	Other	4525	3108	2722	2857	5133	4652	4069	4765	4048	3524
CTGCTGTGAGTGACCATGT	E4F1	Other	730	79	108	174	178	155	91	290	244	192
CTGGAGCAGGGGAGCTCCT	E4F1	Other	249	231	257	326	157	166	147	192	276	233
CTGGAGCATGCAGGCGAGC	E4F1	Other	1042	924	850	1142	1270	992	1105	1106	904	1106
CTGGAGGTGGAGGAGTTGC	E4F1	Other	538	361	261	326	291	383	512	403	342	367
CTGGCCTCGGCCATCAGCG	E4F1	Other	775	670	806	732	467	942	759	720	521	544
CTGGGAGACGGGGGGCTGC	E4F1	Other	2233	436	483	436	1848	1835	1649	1828	2071	1806
CTGGTCATCGCCTCGCCGG	E4F1	Other	1837	1870	1906	1985	1638	1649	1800	1670	1880	1602
CTGGTGCAGCAGGTTCTCA	E4F1	Other	686	345	300	475	479	458	426	655	310	280
CTGGTGGCCGGCGCTAGCC	E4F1	Other	2086	2865	2847	2665	2456	2420	2427	2517	2300	2008
CTGTCACCAGGTGAATCAC	E4F1	Other	1596	561	529	684	604	675	672	1033	1219	550
CTGTGCTTGCCGCCCGGGC	E4F1	Other	3671	2657	3371	2547	2419	2417	2452	2211	2091	2371
CTGTGGTGGCAGGGGTGGC	E4F1	Other	1138	1120	1108	912	1002	1091	1019	1065	1118	1374
CTTCAGCGAGGAAGGTAAC	E4F1	Other	873	939	589	719	881	1044	803	927	743	850
CTTCCAGTACCGGCAGCTG	E4F1	Other	341	433	206	171	203	117	214	214	163	150
CTTCCCGCAGTCGCCACAG	E4F1	Other	1013	138	247	191	189	133	168	283	256	404
CTTCCGCTGTGGCGACTGC	E4F1	Other	792	386	314	261	258	304	259	337	376	443
CTTCCTCGCTGAAGGGCGC	E4F1	Other	522	229	373	216	218	224	297	315	311	331
CTTGAGCAGGTAGGCCTTG	E4F1	Other	445	124	157	136	403	321	393	394	485	492
CTTGAGCGCGCTGCTGGGG	E4F1	Other	1173	668	440	682	631	719	587	608	654	766
CTTGAGGATGCTGCCCTGT	E4F1	Other	714	405	368	423	845	723	727	892	750	919
CTTGCACTCGTGGTCCTTG	E4F1	Other	387	21	37	39	51	35	39	83	32	42
CTTGCCACACTTGGGACAA	E4F1	Other	736	61	85	111	44	116	80	86	48	227
GAAAGAGCTTCCGGGAGTC	E4F1	Other	290	42	59	158	211	194	103	276	271	303
GAACAGGCCACTGTGACCA	E4F1	Other	522	417	299	401	342	331	239	292	284	413
GAACGGCTTCTCGCCTGTG	E4F1	Other	624	84	69	72	157	312	296	252	272	507
GAAGACCCGCACACAGTGT	E4F1	Other	471	104	109	208	144	117	102	139	109	160
GAAGCCACGGCTGCAGAAC	E4F1	Other	708	137	76	147	124	160	111	135	55	149
GAAGGGCGCCGGGAGGCCG	E4F1	Other	6971	1887	2201	1980	2756	3167	2906	2946	3349	3035
GAAGTCCACGTCCAGATGC	E4F1	Other	595	298	278	354	416	415	578	402	472	468
GACAGCCACATCATGAAGG	E4F1	Other	829	174	356	361	226	315	402	351	286	304
GACCCGCACACAGTGTTGG	E4F1	Other	599	437	269	152	250	203	245	339	219	206
GACCGTCTGCACCTCCAGC	E4F1	Other	805	809	893	1003	775	839	612	746	739	784
GACCTTCAAGACGGTGAGC	E4F1	Other	502	29	68	4	39	24	13	53	69	71
GACGATGCGGAGACCAGTG	E4F1	Other	422	274	192	170	247	243	230	232	266	171
GACGGTGGTGGCTGCCGCG	E4F1	Other	5610	1597	1630	1694	1599	1801	1417	1666	1384	1544
GACGTGGTTGTCAGCAAAG	E4F1	Other	653	228	273	186	99	161	191	94	179	67
GACGTTCTGCACGATGATC	E4F1	Other	808	884	737	696	612	558	482	750	701	669
GAGACGGCGCTGGGCCCAG	E4F1	Other	2268	682	742	586	1527	1807	1644	1464	1260	1346
GAGAGCCTGACAGAGCAGG	E4F1	Other	457	235	203	203	319	320	230	351	409	274
GAGCAGGTGGCCATGACGC	E4F1	Other	851	532	458	518	448	464	497	663	599	423
GAGCCCCAGCCCCTGCTGG	E4F1	Other	1129	864	598	913	799	881	855	820	1158	885
GAGCCCTTGGTGCGGAAGG	E4F1	Other	420	2	0	24	49	74	32	52	33	105
GAGCGCGCTGCTGGGGAGG	E4F1	Other	1911	599	669	646	810	870	878	1366	1194	1256
GAGCTCCCCTGCTCCAGCG	E4F1	Other	516	479	346	513	438	453	420	648	554	468
GAGCTGGAGCTGCCGGCTT	E4F1	Other	505	340	317	196	353	317	258	301	419	311
GAGCTGGGAGACGGTGAGA	E4F1	Other	272	0	0	8	7	62	43	190	10	39
GAGCTGGTCATCGCCTCGC	E4F1	Other	660	839	594	1068	703	554	702	713	481	638
GAGGACATGGGTGGGTCCT	E4F1	Other	379	438	364	571	491	341	455	217	508	379
GAGGAGTTGCTGGTGTCTG	E4F1	Other	572	138	113	78	139	138	102	139	93	175
GAGGCCACGGAGATCATCG	E4F1	Other	517	332	369	201	271	272	368	308	378	287
GAGGCCGAGGAAGCCGCTG	E4F1	Other	637	50	67	102	184	210	193	228	149	237
GAGGGCGCGATGGCAGTGC	E4F1	Other	1573	322	351	333	276	421	341	372	445	326
GAGGGTGCAGTTGCGGCGG	E4F1	Other	2079	874	792	995	867	736	817	731	1073	698
GAGGTCATCGTGGCTGCTG	E4F1	Other	602	326	598	429	338	308	527	371	406	293
GATGACACCATGGTCACAG	E4F1	Other	338	388	298	133	296	225	389	176	271	436
GATGAGTGAGCCCTTGGTG	E4F1	Other	517	0	0	3	0	10	0	0	57	1
GATGCTGCCCTGTGGGGGA	E4F1	Other	994	465	890	813	524	645	474	897	1030	834
GATGTGGCTGTCCACCTGC	E4F1	Other	771	517	372	467	610	423	433	346	452	674
GATGTGGCTGTCCCCAAGC	E4F1	Other	795	275	258	133	266	286	138	306	230	192
GATTCAGAAGGCCTGCCAG	E4F1	Other	420	115	102	70	89	65	108	89	155	214
GCAAAGAGGACGCACGTGC	E4F1	Other	311	141	85	102	108	116	87	173	148	89
GCACAGCGCACACACATAG	E4F1	Other	866	119	110	147	203	248	64	314	255	327
GCACCCAGACAGAGGTGAG	E4F1	Other	765	250	377	199	457	341	322	363	420	491
GCACCTCCAGCTGGCCCTC	E4F1	Other	795	1108	1035	762	658	818	714	630	700	704
GCACCTGCTGTGCGTTCTG	E4F1	Other	538	92	157	62	384	394	453	354	359	195
GCAGAGTTCACCGCCTTGG	E4F1	Other	743	169	140	165	263	217	193	256	206	297
GCAGCAGGAGCTGGCTCCA	E4F1	Other	1043	653	587	483	627	598	542	740	637	815
GCAGCCACCACCGTCCTCA	E4F1	Other	1237	732	801	925	586	642	505	507	733	450
GCAGGCAGCCCCCTGTGGG	E4F1	Other	1254	1220	1132	1153	843	1125	1224	1333	1474	944
GCAGGCAGGGCCTCCGGAG	E4F1	Other	806	75	49	121	206	243	224	154	297	181
GCAGGGGCTGGGGCTCGCA	E4F1	Other	3514	762	1091	912	1171	1227	1297	2197	1551	1605
GCAGGGGGTGAGAGACTTG	E4F1	Other	323	11	17	75	7	27	4	83	14	9
GCAGTCGCCACAGCGGAAG	E4F1	Other	791	262	294	380	723	930	784	567	665	711
GCAGTTGCGGCGGTGGCGG	E4F1	Other	4847	208	142	166	3619	3566	3455	3900	4041	3570
GCATCGTCCGCAGTGGCCT	E4F1	Other	1006	1545	1363	993	1025	915	1262	887	686	904
GCCACGCATCTGACCTTGT	E4F1	Other	638	475	559	575	634	669	529	621	798	638
GCCAGGGCTTTCATGCCCA	E4F1	Other	407	448	526	384	440	381	552	429	293	388
GCCCACATCGTGGTGGAGG	E4F1	Other	605	258	267	291	351	231	455	463	227	377
GCCCAGACCTTTGGTGCGC	E4F1	Other	1850	496	772	387	548	786	677	709	900	735
GCCCAGGCCGAAGCCGGGC	E4F1	Other	3557	1688	1464	1646	1373	1185	1416	1316	1291	1198
GCCCCAGAGGTGGGGGCGA	E4F1	Other	997	1212	1368	1180	1002	943	768	1186	921	633
GCCCCAGCCCCTGCTGGCG	E4F1	Other	3747	5435	4758	4689	4363	4529	4467	4362	3557	4269
GCCCCCACCTCTGGGGCCA	E4F1	Other	864	1254	910	881	1122	1141	1168	835	1008	724
GCCCCCGCCAGCAGGGGCT	E4F1	Other	2619	3220	3145	3235	2624	3035	2713	2744	2597	1960
GCCCCGCAGCTGCCGGTAC	E4F1	Other	3796	3259	2456	2650	2298	2345	2018	2012	2064	2514
GCCCCTCTTGTGGGCCTCC	E4F1	Other	359	305	412	363	465	420	471	211	354	305
GCCCTGGCCCCAGAGGTGG	E4F1	Other	927	299	435	349	711	751	834	815	938	817
GCCCTTCTCTCGGAAGCCA	E4F1	Other	440	30	35	25	47	24	49	37	65	16
GCCCTTGGCATCTGTCACC	E4F1	Other	626	1073	498	698	817	776	734	781	722	697
GCCGAAGCCGGGCGGGAAG	E4F1	Other	3259	1558	1971	1485	1409	1353	1533	1385	1292	1296
GCCGCCTCCACCACGATGT	E4F1	Other	1146	485	507	339	628	415	331	555	631	433
GCCGGAGTTCTGCATGGCC	E4F1	Other	670	704	774	882	673	608	892	501	717	620
GCCGGCACCACCTGCCAAA	E4F1	Other	2200	2840	2757	2443	2333	2383	2088	2075	1685	2037
GCCGGGCGGGAAGCGGGCG	E4F1	Other	4377	434	673	578	1013	1075	1161	1366	1457	1568
GCCGTGCTCGGCGAAGCCA	E4F1	Other	1042	109	139	69	649	753	743	385	390	383
GCCGTGGCTTCCGAGAGAA	E4F1	Other	865	60	40	85	89	81	78	209	149	294
GCCGTGGCTTCGCCGAGCA	E4F1	Other	3152	182	118	76	136	115	144	186	323	186
GCCTCGCCGGAGGGCCAGC	E4F1	Other	2821	3491	3531	3237	2770	3333	3235	2608	2546	2643
GCCTCGCTGGCCACCTGCT	E4F1	Other	1503	2076	2276	2205	1715	1951	1734	1857	1436	1556
GCCTGCCAGCGGGCCCCTC	E4F1	Other	4200	6877	6676	6196	5149	5513	5535	5292	5461	4625
GCCTGCGCGCAGTGTGGCA	E4F1	Other	3357	1082	1231	1251	1791	1791	2436	1659	1779	1714
GCCTTGCCACACTGCGCGC	E4F1	Other	2886	994	1198	852	937	1290	1054	1000	1046	958
GCGATGGCAGTGCGGGTGA	E4F1	Other	1010	512	368	403	341	361	230	296	332	284
GCGATGGTGATGGTGTCGG	E4F1	Other	684	232	444	351	377	276	464	501	365	395
GCGCACCAAAGGTCTGGGC	E4F1	Other	559	320	585	247	277	465	292	332	323	356
GCGCCGGTGGCCACGCACA	E4F1	Other	5414	1669	1976	1803	1571	2051	1856	2450	2644	2327
GCGCGCAGGCGAACGGCCT	E4F1	Other	3095	3499	3573	3482	2913	2887	3112	2826	2611	2994
GCGCGCTCAAGGACGATGC	E4F1	Other	924	523	462	614	417	546	634	538	564	526
GCGCGTCCACTCAGACGAG	E4F1	Other	969	48	84	20	39	76	68	69	75	111
GCGGAGACCAGTGAGGCCA	E4F1	Other	587	173	93	116	384	252	177	161	203	272
GCGGATTTTCTCTGTGCAG	E4F1	Other	1748	144	107	187	174	318	258	492	263	423
GCGGCGGTGGCGGCGGCCT	E4F1	Other	5121	4776	4305	4674	4095	4528	4359	4000	3741	3448
GCGGCTGCACTTCCAGTAC	E4F1	Other	793	529	592	545	478	351	643	426	381	636
GCGGGCGAGGGTGCAGTTG	E4F1	Other	1750	583	633	708	618	811	616	714	477	695
GCGGGGCTGCCACTGCCAG	E4F1	Other	2415	1430	1608	1400	1235	1314	1330	1525	1353	1302
GCTCATACGGCAGAAGCCC	E4F1	Other	311	197	214	293	158	149	258	398	145	134
GCTGCCACTGCCAGGGGCT	E4F1	Other	607	860	787	870	741	858	884	790	553	708
GCTGCCCTCGCTGGAGCAG	E4F1	Other	796	431	690	604	435	415	327	570	611	397
GCTGCTGTGAGTGACCATG	E4F1	Other	639	18	18	52	158	93	84	102	125	147
GCTGGAGCAGGGGAGCTCC	E4F1	Other	529	312	393	409	388	520	446	262	328	416
GCTGGGGAGGAGGGTGCCC	E4F1	Other	1178	22	32	39	129	74	183	227	359	190
GCTTCCGCTGTGGCGACTG	E4F1	Other	828	139	139	200	731	746	575	824	694	786
GCTTGCCACACTTGGGACA	E4F1	Other	937	76	215	107	347	308	374	279	292	435
GGAAAGAGCTTCCGGGAGT	E4F1	Other	345	0	40	3	59	102	119	287	252	141
GGAAGGTCTCACTGCACTG	E4F1	Other	507	254	366	210	129	254	151	112	136	137
GGACGGTGGTGGCTGCCGC	E4F1	Other	4986	1937	1807	1848	1344	1684	1544	1487	1335	1341
GGAGACGGTGAGATGGCCG	E4F1	Other	462	287	225	400	255	334	196	264	507	209
GGAGCCAGCTCCTGCTGCC	E4F1	Other	686	758	606	972	866	581	1086	746	550	663
GGAGCTCCTGGGAGACGGG	E4F1	Other	307	81	59	39	289	221	254	155	122	208
GGAGCTGGAGCTGCCGGCT	E4F1	Other	524	271	277	222	364	560	505	517	318	491
GGAGGCCGAGGAAGCCGCT	E4F1	Other	883	319	415	398	318	368	329	322	296	187
GGAGGGCGCGATGGCAGTG	E4F1	Other	1183	284	341	346	331	399	313	302	403	395
GGAGTCGGGTGCACTGACC	E4F1	Other	1024	12	7	14	15	25	14	31	62	12
GGATGCTGCCCTGTGGGGG	E4F1	Other	565	851	800	577	761	881	715	756	753	562
GGCAAGCGCTACAAGACTA	E4F1	Other	534	7	82	31	250	180	245	153	114	143
GGCACCACCGGCGGCACAC	E4F1	Other	5294	111	144	80	170	340	295	382	293	374
GGCACCCAGACAGAGGTGA	E4F1	Other	1026	673	726	692	512	651	528	637	470	489
GGCACCGCTGAGGCCTCGC	E4F1	Other	3643	2781	3008	2618	2228	2486	2170	1626	1671	1401
GGCACGTGCGACACCACAC	E4F1	Other	1260	44	16	27	52	16	9	86	116	58
GGCACTGTGCTTGCCGCCC	E4F1	Other	1126	914	927	826	830	688	756	963	863	651
GGCAGCAGGAGCTGGCTCC	E4F1	Other	599	277	274	214	391	316	296	258	377	235
GGCAGGCAGGGCCTCCGGA	E4F1	Other	1045	140	98	87	390	259	282	321	264	273
GGCCACACCGGTAGGTGAT	E4F1	Other	626	728	598	858	607	587	610	478	744	345
GGCCAGCTGGAGGTGCAGA	E4F1	Other	609	404	424	290	525	499	248	548	370	519
GGCCAGGGCTTTCATGCCC	E4F1	Other	430	566	346	487	482	452	642	480	389	541
GGCCGCCTCCACCACGATG	E4F1	Other	1943	1000	783	1016	739	760	1040	923	819	662
GGCCTCCGGAGGGGCCCGC	E4F1	Other	1024	1216	1512	1725	1061	1249	1144	830	1187	909
GGCCTCGCTGGCCACCTGC	E4F1	Other	3729	3547	3334	3992	3133	3356	3199	3527	3172	2840
GGCGAGGGTGCAGTTGCGG	E4F1	Other	1720	688	801	758	519	607	485	594	572	533
GGCTGCCACTGCCAGGGGC	E4F1	Other	1946	705	675	682	1075	982	1021	1228	1073	1105
GGCTGCCCTCGCTGGAGCA	E4F1	Other	1222	447	508	440	1054	1039	1251	749	862	1028
GGCTGCCTGCTGGAGGTGG	E4F1	Other	714	148	223	178	498	441	372	447	350	330
GGCTGGGGCTCGCAGGGGA	E4F1	Other	1839	203	49	50	620	654	585	829	476	675
GGGACAAGTGGCACTGAAC	E4F1	Other	755	450	509	332	385	463	501	382	380	253
GGGAGACGGGGGGCTGCAG	E4F1	Other	1407	39	98	92	607	754	824	998	903	1006
GGGAGCTCCTGGGAGACGG	E4F1	Other	360	162	109	111	202	285	356	279	192	243
GGGAGGCCGAGGAAGCCGC	E4F1	Other	2499	342	276	326	664	570	552	486	524	507
GGGCACCCAGACAGAGGTG	E4F1	Other	381	88	140	146	172	181	116	103	148	187
GGGCACTGTGCTTGCCGCC	E4F1	Other	1241	948	984	1063	785	1017	941	941	717	1013
GGGCAGCCCCCGCCAGCAG	E4F1	Other	4235	1099	1338	1275	2237	2175	2098	2360	2119	2618
GGGCCACACCGGTAGGTGA	E4F1	Other	293	363	297	123	338	327	242	165	220	244
GGGCCTCCTTCCGCACCAA	E4F1	Other	1694	36	35	55	65	20	94	92	124	131
GGGCTGGGGCTCGCAGGGG	E4F1	Other	2041	142	315	199	540	689	600	851	705	830
GGGGACTGGACCCGGCAGC	E4F1	Other	2443	2022	1701	1483	1509	1838	2037	1871	1636	1871
GGGGAGCTCCTGGGAGACG	E4F1	Other	533	142	58	23	183	145	123	142	82	94
GGGGAGGGTGAGCAGGCCC	E4F1	Other	1144	39	42	31	213	225	286	223	224	247
GGGGCCTCCTTCCGCACCA	E4F1	Other	1002	18	48	45	218	244	290	397	241	245
GGGGGCTGCCTGCTGGAGG	E4F1	Other	928	306	320	283	386	378	351	164	217	232
GGGTCCAGTCCCCAGCCCC	E4F1	Other	1665	2125	1955	2061	1744	1986	1581	1576	1681	1920
GGGTCTTCCGTGAGGACGG	E4F1	Other	337	70	118	89	103	87	111	64	121	124
GGGTGGCAGGCAGGGCCTC	E4F1	Other	1510	261	383	239	551	473	497	677	720	733
GGTCAGTGCACCCGACTCC	E4F1	Other	1724	344	448	339	324	452	338	950	901	509
GGTGAACTCTGCCTGGCAG	E4F1	Other	345	138	96	58	438	354	436	392	386	309
GGTGAGAGACTTGAGGTGC	E4F1	Other	527	3	1	4	37	13	61	168	43	62
GGTGAGATGGCCGAGGCCC	E4F1	Other	819	81	183	186	250	295	284	237	255	399
GGTGCAGTTGCGGCGGTGG	E4F1	Other	2241	962	1186	1271	930	1057	1200	1077	1092	955
GGTGGCAGGGGTGGCAGGC	E4F1	Other	1825	331	431	363	972	1168	1252	1070	1035	962
GGTGGTGGGCACATCAAAG	E4F1	Other	402	198	235	206	141	198	165	199	150	154
GGTTACCTTCCTCGCTGAA	E4F1	Other	973	538	429	493	928	878	1059	1093	959	854
GTACTGGAAGTGCAGCCGC	E4F1	Other	508	300	459	196	308	373	264	309	297	201
GTAGGGCCGCTCGTCTGAG	E4F1	Other	638	16	2	43	43	17	31	69	18	72
GTCACCATGGACGAGGAGA	E4F1	Other	399	289	360	326	270	407	328	481	329	243
GTCACTCACAGCAGCCGCA	E4F1	Other	848	248	263	160	292	427	361	382	316	365
GTCATCGTGGCTGCTGAGG	E4F1	Other	787	278	442	284	434	341	458	335	412	453
GTCCTTGAGCGCGCTGCTG	E4F1	Other	1012	854	779	979	724	806	1021	859	778	794
GTCCTTGCTCACACTGAAG	E4F1	Other	746	400	227	377	480	631	491	425	388	497
GTCGGCGGCAGCCGCCTCT	E4F1	Other	4128	5606	5250	4774	3807	4218	4096	4498	4003	3600
GTCTCCGCATCGTCCGCAG	E4F1	Other	1396	869	687	810	674	533	702	487	663	536
GTCTGAGTGGACGCGCCGG	E4F1	Other	1732	257	448	288	279	357	335	496	227	221
GTGAAGCTACTGGTGAACA	E4F1	Other	819	395	204	260	105	74	180	357	109	201
GTGACCATGGTGTCATCAG	E4F1	Other	389	163	203	264	206	238	342	289	207	269
GTGAGAGACTTGAGGTGCC	E4F1	Other	718	54	56	69	64	82	109	292	262	247
GTGAGATGGCCGAGGCCCC	E4F1	Other	694	80	145	53	99	164	128	59	213	165
GTGAGCGCCGCTTCCGCTG	E4F1	Other	2626	326	416	403	279	367	326	317	322	319
GTGCACTTCAGGACACACC	E4F1	Other	503	4	12	11	12	13	17	10	41	27
GTGCAGCAGATCGTGCACC	E4F1	Other	617	796	449	462	510	352	604	498	593	557
GTGCCACTTGTCCCTGCCC	E4F1	Other	739	545	447	534	477	453	548	568	523	475
GTGCCCTCGATGATCTCCG	E4F1	Other	414	245	153	243	228	181	251	158	242	166
GTGCCCTCGCTGATGGCCG	E4F1	Other	935	813	832	995	908	981	997	710	680	764
GTGGACAGCCACATCATGA	E4F1	Other	872	426	364	404	379	428	400	376	404	367
GTGGCAGCCCCGCAGCTGC	E4F1	Other	4424	2713	2147	2156	1934	2324	2126	2019	1807	2100
GTGGCAGGGGTGGCAGGCA	E4F1	Other	1047	74	58	63	425	401	351	339	460	311
GTGGCCAGCGAGGCCTCAG	E4F1	Other	696	130	83	121	173	227	212	102	94	191
GTGGCCATGACGCTGGCCT	E4F1	Other	592	734	728	822	405	673	513	820	748	430
GTGGCCCACATCGTGGTGG	E4F1	Other	595	316	224	232	271	295	306	259	490	353
GTGGCGATGGTGATGGTGT	E4F1	Other	843	15	0	41	29	18	27	8	23	65
GTGGCTGCTGAGGCGGAGC	E4F1	Other	960	321	339	365	416	492	513	575	460	644
GTGGTGGAGGCGGCCTCTC	E4F1	Other	1846	1199	1580	1044	954	1109	1072	1084	1074	1264
GTGTCTGAGGACAGCCCCG	E4F1	Other	221	36	21	55	50	118	90	107	28	38
GTTCACCAGTAGCTTCACC	E4F1	Other	2038	1517	1088	1496	1884	1966	1635	1852	1461	1349
GTTCAGCACAAGATTCAGA	E4F1	Other	998	615	615	871	1119	1038	1065	870	820	1002
GTTCTGCACGATGATCTGG	E4F1	Other	818	337	428	321	354	460	407	429	478	255
GTTCTGGAGCTGGAGCTGC	E4F1	Other	497	0	44	50	155	173	168	137	221	258
TACCTGCTCAAGAAGCACC	E4F1	Other	593	73	130	104	116	131	158	168	152	111
TATATCATCGAGGTGGGTG	E4F1	Other	573	363	412	526	348	435	416	394	376	276
TATCATCGAGGTGGGTGTG	E4F1	Other	718	547	601	792	613	527	594	592	665	529
TCACGGGTGAAGTCTCTAT	E4F1	Other	524	288	395	484	268	229	325	227	255	348
TCAGAGGACATCGAGATCC	E4F1	Other	424	310	245	258	315	335	226	313	171	259
TCCAGCAGGCAGCCCCCTG	E4F1	Other	820	81	152	107	830	895	797	863	674	1048
TCCAGCTCCAGAACCTTCA	E4F1	Other	717	537	495	583	869	692	703	478	675	732
TCCAGCTGGCCCTCCGGCG	E4F1	Other	7186	7284	6672	6822	5878	6874	6330	5436	6510	5159
TCCAGTACCGGCAGCTGCG	E4F1	Other	686	196	315	332	202	198	171	161	214	250
TCCCGCCCGGCTTCGGCCT	E4F1	Other	4405	4679	5278	5107	4049	4776	4874	4686	4593	4987
TCCCTGGGCATGAAAGCCC	E4F1	Other	290	225	178	270	196	250	176	84	201	153
TCCGGAGGGGCCCGCTGGC	E4F1	Other	5204	7645	7317	7493	6061	7184	6631	6334	5362	5632
TCCGTGGTAGCTGACACCC	E4F1	Other	824	364	602	402	385	283	388	350	326	348
TCCTGGCCCAGCAACGCTG	E4F1	Other	388	91	51	76	95	117	162	54	85	116
TCCTGGGTGTCAGCTACCA	E4F1	Other	368	284	218	239	188	281	289	180	193	185
TCGAGATCCTGGAGCATGC	E4F1	Other	584	643	428	271	312	153	308	370	325	312
TCGCCGGAGGGCCAGCTGG	E4F1	Other	3088	996	806	727	2227	2099	2276	1980	1801	1955
TCGCCTGTCACCGATGATG	E4F1	Other	787	563	447	653	543	584	461	578	411	357
TCGGGGGTGGCGATGGTGA	E4F1	Other	909	36	81	46	466	558	456	770	483	677
TCGTCCTTGAGCGCGCTGC	E4F1	Other	759	443	647	576	419	444	458	489	750	394
TCGTGCACCAGGCTAGCGC	E4F1	Other	984	406	356	533	290	390	374	369	357	360
TCGTGGATGACGGTGCCCT	E4F1	Other	816	370	358	344	489	827	588	568	420	602
TCTCACTGCACTGAGGACA	E4F1	Other	686	600	651	613	454	334	489	558	453	638
TCTCCACAGAACGCACAGC	E4F1	Other	300	19	33	21	12	21	18	39	35	29
TCTGTCACCAGGTGAATCA	E4F1	Other	915	141	256	234	148	269	135	265	365	338
TCTGTCAGGCTCTCGGGGG	E4F1	Other	368	366	413	283	441	388	574	453	514	521
TCTTCCGTGAGGACGGTGG	E4F1	Other	309	111	60	140	36	61	46	72	13	22
TCTTGAGCAGGTAGGCCTT	E4F1	Other	391	508	284	521	317	449	364	498	551	432
TGAACAAAATCCTCCAAGG	E4F1	Other	426	46	42	40	165	72	98	142	70	85
TGAGGACATGGGTGGGTCC	E4F1	Other	536	388	536	406	683	514	580	507	463	491
TGAGGATGCTGCCCTGTGG	E4F1	Other	530	149	408	303	369	286	455	810	559	457
TGATGGGCTCCTCTGGGCC	E4F1	Other	490	325	310	206	286	290	253	307	483	305
TGCACGATGATCTGGTGGC	E4F1	Other	884	466	541	373	607	577	550	440	439	405
TGCAGAACTGGCACACGTG	E4F1	Other	621	19	30	13	50	22	27	97	22	31
TGCAGCCGCTGGAGACAGT	E4F1	Other	824	505	530	407	609	685	649	604	469	527
TGCCACAAGACCTTCAAGA	E4F1	Other	917	22	13	34	41	8	36	33	18	45
TGCCAGCGGGCCCCTCCGG	E4F1	Other	4738	1558	1152	1113	2152	2194	2163	2884	3186	2522
TGCCCATGTGCGTGGCCAC	E4F1	Other	582	53	73	106	465	830	449	452	401	512
TGCCGGATGAGTGAGCCCT	E4F1	Other	500	14	20	35	35	39	20	87	7	11
TGCCGGCACCACCTGCCAA	E4F1	Other	1102	703	648	603	475	444	633	446	543	497
TGCGACATGGAGGGCGCGA	E4F1	Other	818	286	593	349	333	353	503	240	287	237
TGCGAGCCCCAGCCCCTGC	E4F1	Other	4233	1843	2071	2061	2728	2744	2819	2540	2418	2929
TGCGGGGCTGCCACTGCCA	E4F1	Other	1997	322	315	288	848	1029	876	1070	837	867
TGCGGGTCTTCCGTGAGGA	E4F1	Other	433	294	354	150	115	70	118	122	77	101
TGCTCTGTCAGGCTCTCGG	E4F1	Other	434	261	415	366	355	430	473	296	238	252
TGCTGAACAAAATCCTCCA	E4F1	Other	757	286	238	149	172	140	203	167	242	264
TGCTGGCGGGGGCTGCCCG	E4F1	Other	3658	814	802	772	3651	3902	3403	3228	3153	3174
TGGACCCGGCAGCAGGAGC	E4F1	Other	1109	456	366	336	627	616	391	376	692	589
TGGACGAGGAGACGGCGCT	E4F1	Other	536	383	426	453	439	307	302	305	435	245
TGGAGCCAGCTCCTGCTGC	E4F1	Other	552	318	260	439	255	425	438	509	315	384
TGGCAGGCAGGGCCTCCGG	E4F1	Other	1355	33	12	4	230	235	262	297	275	278
TGGCCACGCACATGGGCAA	E4F1	Other	893	88	71	88	74	151	97	156	83	117
TGGCCCAGCAACGCTGTGG	E4F1	Other	482	147	117	152	146	184	100	72	126	270
TGGCCCCCAGCGGCTTCCT	E4F1	Other	1353	1976	1901	1705	1537	1568	1331	1452	1542	1421
TGGCCTCGGCCATCAGCGA	E4F1	Other	528	415	374	260	257	394	362	311	389	399
TGGCTGCTGAGGCGGAGCT	E4F1	Other	591	63	98	146	225	176	160	140	205	203
TGGGAGACGGGGGGCTGCA	E4F1	Other	1109	567	704	673	1415	1086	1104	1230	979	904
TGGGCTTCTGCCGTATGAG	E4F1	Other	620	386	374	304	472	571	552	351	489	763
TGGGTCCTGGGCACCGCTG	E4F1	Other	1340	406	433	491	857	670	685	665	793	644
TGGTCATCGCCTCGCCGGA	E4F1	Other	1215	1274	972	1203	1499	1276	1085	1222	1258	1275
TGGTGCTTCTTGAGCAGGT	E4F1	Other	433	33	59	30	227	294	262	133	182	111
TGTAGCGCTTGCCACACTT	E4F1	Other	895	116	247	51	284	260	370	189	177	204
TGTCGGCGGCAGCCGCCTC	E4F1	Other	3934	4635	3999	4924	3697	3808	3655	3507	3333	3534
TGTGCCAGTTCTGCAGCCG	E4F1	Other	590	42	86	51	38	64	99	106	105	105
TGTGCTTGCCGCCCGGGCA	E4F1	Other	2048	2030	1644	1700	2022	1996	2036	1582	1663	1730
TGTGGCAAGGCCTTCCCCA	E4F1	Other	561	86	68	20	55	68	40	93	103	106
TGTGTGCGGGTCTTCCGTG	E4F1	Other	789	81	181	138	178	165	204	76	189	173
TTCACCAGTAGCTTCACCT	E4F1	Other	2600	1219	1240	909	841	1022	998	1125	1110	1139
TTCAGCGAGGAAGGTAACC	E4F1	Other	679	306	396	438	305	311	312	225	341	325
TTCAGTGTGAGCAAGGACG	E4F1	Other	928	412	528	526	420	483	453	560	354	546
TTCCAGTACCGGCAGCTGC	E4F1	Other	497	265	337	349	322	370	289	278	378	354
TTCCCGACAGCAGCCACCC	E4F1	Other	784	427	273	329	259	388	263	288	314	265
TTCCCGCCCGGCTTCGGCC	E4F1	Other	3744	2262	2360	2542	1946	2080	1664	1767	1920	1886
TTCCGAGAGAAGGGCTCAC	E4F1	Other	505	67	98	141	85	85	108	102	119	198
TTCCTCGCTGAAGGGCGCC	E4F1	Other	632	424	514	351	620	540	693	590	507	447
TTCTCACGGCTGCCCTCGC	E4F1	Other	670	417	379	402	473	367	424	357	220	221
TTCTTGAGCAGGTAGGCCT	E4F1	Other	521	442	351	479	617	569	559	479	441	550
TTGAGGATGCTGCCCTGTG	E4F1	Other	844	228	303	143	299	259	233	359	367	318
TTGGGGACAGCCACATCAT	E4F1	Other	950	876	741	837	703	875	887	952	796	678
TTGGTGGAGTTCTCGTCCG	E4F1	Other	321	129	198	131	100	70	39	50	78	110
TTGTAGCGCTTGCCACACT	E4F1	Other	1091	397	649	469	882	990	968	772	630	769
TTTGATGTGCCCACCACCT	E4F1	Other	681	297	676	720	530	625	551	673	468	607
GCCACAGAGATCCAAAGG	EFTUD2	Essential	1477	4	42	57	76	37	56	118	52	73
GGCGAGGATCTTATAAAG	EFTUD2	Essential	853	1	0	9	0	0	0	10	8	1
TGAGCACACCTACACCGG	EFTUD2	Essential	727	20	19	42	32	58	52	169	47	119
TTAAGATCCTGGATGCGG	EFTUD2	Essential	565	96	126	96	704	565	627	584	541	445
ACATCTGCATGAAGCTGG	EIF3D	Essential	582	10	19	16	45	15	77	48	19	130
ATGCTTATTTCCATGAGG	EIF3D	Essential	908	229	251	297	1212	916	1102	961	1096	721
CGATCTTTGTCTCTGCGG	EIF3D	Essential	333	60	82	123	352	212	274	319	331	554
GCGCTTGATGCTCCGCAG	EIF3D	Essential	546	43	32	38	569	647	838	709	431	644
AACCACCTGTGTGGCTGG	EIF4A3	Essential	443	8	5	0	14	2	1	1	43	10
AATGATGAGGGACACCTG	EIF4A3	Essential	653	5	5	6	35	59	52	120	227	38
ACATGCCCCAGAAAGAGC	EIF4A3	Essential	367	14	61	25	4	49	58	36	19	57
CGCAGCAGGTCCTCCCGC	EIF4A3	Essential	3047	31	43	45	32	76	29	62	113	58
AAAACTCATGCCCCAGAAA	GTF3A	Other	510	189	70	55	106	171	182	241	276	483
AAAAGGGCGGCTTTCCTCA	GTF3A	Other	719	89	45	96	85	69	86	181	133	113
AAACCCATAAAGGTAAGGC	GTF3A	Other	535	681	747	650	399	589	542	649	559	532
AACGCGTCGGCGATGGTCA	GTF3A	Other	721	290	307	129	166	193	236	164	186	307
AAGCACACGGGGGAGGTGA	GTF3A	Other	539	39	38	57	58	39	24	360	268	312
AAGCTGAAACGACATGCCA	GTF3A	Other	439	11	21	27	211	264	368	134	154	66
AAGGAGCAGATGAACCTCC	GTF3A	Other	740	87	206	93	143	240	123	89	128	73
AATACTATGTGAAGTATGC	GTF3A	Other	419	53	56	7	21	15	55	79	200	116
AATGAACCTCTATTCAAGT	GTF3A	Other	719	178	189	227	591	610	749	675	836	772
AATGCAGGTGTACCCAGGA	GTF3A	Other	652	6	5	12	545	914	596	594	415	762
AATTTTTGATCACAGCCAT	GTF3A	Other	475	339	410	430	470	533	601	605	556	368
ACATAGTATTTCCTCTGGT	GTF3A	Other	532	354	269	295	327	307	377	283	416	669
ACCACGGCCGGCGGATCCA	GTF3A	Other	3728	577	602	498	262	478	439	277	350	243
ACGAGATTTTTTGACCTTT	GTF3A	Other	702	962	847	804	684	680	696	795	669	781
ACTCGGCGACCACGGCCGG	GTF3A	Other	3274	1450	1563	1591	1245	1553	1127	1590	1649	1676
AGAGAAACCCATAAAGGTA	GTF3A	Other	569	798	566	568	498	573	478	462	575	514
AGATGGTAGTCCCTGATGA	GTF3A	Other	918	27	31	96	44	43	40	39	109	65
AGATTAAACACAGTTGTAT	GTF3A	Other	868	277	251	287	174	269	308	385	475	503
AGCACACGGGGGAGGTGAG	GTF3A	Other	682	70	71	81	87	21	47	140	186	171
AGCATGTTCACACACAAAA	GTF3A	Other	967	191	205	180	1063	1030	1136	1143	1258	958
AGCGACATACATCCCTTTC	GTF3A	Other	972	922	905	969	697	793	696	630	799	630
AGCTGCTGATGTTTCTTAA	GTF3A	Other	700	484	659	600	1002	868	1082	737	878	675
AGGAGCAGATGAACCTCCT	GTF3A	Other	574	292	419	308	198	375	208	226	272	211
AGGCCCACGAGGGTGTGTA	GTF3A	Other	1150	331	308	423	484	531	498	789	888	660
AGGTGCGCGTCAAGCTTCC	GTF3A	Other	735	155	154	204	464	220	481	237	187	184
AGTTTTCATGTGTTGCTTA	GTF3A	Other	971	1180	1046	1287	1099	903	938	1111	992	1054
ATATATCCACTGAGATGAG	GTF3A	Other	733	151	0	4	19	15	15	133	83	142
ATCTTGTCTTCCACACAGT	GTF3A	Other	714	614	525	667	752	677	797	673	603	750
ATGAACCTCCTGGGAAGCG	GTF3A	Other	325	91	58	42	26	99	91	78	79	102
ATGTGAGAGAAACCCATAA	GTF3A	Other	850	517	559	609	447	524	591	563	520	566
ATGTTCACACACAAAAGGG	GTF3A	Other	432	40	0	33	31	33	36	54	80	39
ATTGGTATGCTGGCACTGA	GTF3A	Other	659	335	321	343	808	623	459	673	705	575
ATTGTAGCAAAGTCTCACT	GTF3A	Other	979	158	281	191	233	357	383	435	489	490
ATTTGTTTGTGACTATGAA	GTF3A	Other	1192	738	619	857	1107	1160	1101	728	878	821
CAAAAAATCTCGTGAAAAA	GTF3A	Other	837	760	1049	1077	827	840	1111	553	642	999
CAAAAAGGATGTTCCTTTG	GTF3A	Other	718	594	790	778	686	806	935	752	583	594
CAAACAAATGGTCTCTAGC	GTF3A	Other	450	245	313	503	402	291	338	248	349	393
CAAGCACACGGGGGAGGTG	GTF3A	Other	430	109	55	28	112	31	45	297	204	174
CACACGGGGGAGGTGAGGG	GTF3A	Other	725	108	91	81	172	281	169	385	380	395
CACATAGTATTTCCTCTGG	GTF3A	Other	712	363	193	289	798	718	882	643	762	820
CACCTGTGCAAGCACACGG	GTF3A	Other	330	142	44	26	94	18	74	17	130	37
CACGAGATTTTTTGACCTT	GTF3A	Other	751	944	920	784	804	632	608	986	990	710
CAGAATGTGGCGGCTCAGA	GTF3A	Other	638	55	87	80	19	63	51	55	40	60
CAGCATGTTCACACACAAA	GTF3A	Other	1029	263	134	168	372	417	242	687	566	523
CAGTTGCAGTACTTACCCT	GTF3A	Other	1967	1604	1500	1040	1020	1330	1110	1524	1285	1071
CATATCCTCTCCTTCCATG	GTF3A	Other	751	1	8	17	7	3	0	29	39	106
CATGTCGTTTCAGCTTGCT	GTF3A	Other	618	216	151	218	136	385	242	271	414	327
CATTTGTTTGTGACTATGA	GTF3A	Other	916	623	758	783	959	888	934	994	980	768
CCAAAAGGAAACAAGGGCA	GTF3A	Other	681	383	618	356	794	868	863	796	653	813
CCCTCCCAAAAGGAAACAA	GTF3A	Other	559	424	288	416	494	547	510	569	549	461
CCCTTGTTTCCTTTTGGGA	GTF3A	Other	653	760	847	815	751	791	723	999	859	705
CCGACGCGTTCATTGCAGC	GTF3A	Other	728	434	408	588	506	587	469	474	308	196
CCGACTCGGCGACCACGGC	GTF3A	Other	4251	1007	989	1030	801	1061	1036	1833	1706	1720
CCGGCCGTGGTCGCCGAGT	GTF3A	Other	4168	1613	1444	1482	1520	1549	1570	1729	1566	1400
CCGGCTGCAATGAACGCGT	GTF3A	Other	401	92	166	218	124	165	186	141	41	73
CCTTGCCCTTGTTTCCTTT	GTF3A	Other	1035	1345	1738	1088	1170	1390	1116	1140	921	1067
CGACATACATCCCTTTCTG	GTF3A	Other	589	18	3	32	51	17	24	31	6	14
CGACATGCCAAGGCCCACG	GTF3A	Other	484	141	190	199	216	149	187	270	301	332
CGCACCTGTGCAAGCACAC	GTF3A	Other	1338	687	576	814	651	876	670	472	767	671
CGCCAATTACAGCAAAGCC	GTF3A	Other	548	78	45	44	43	65	64	111	78	123
CTCATGGAAGGAGAGGATA	GTF3A	Other	459	51	40	53	108	55	68	175	152	168
CTCCCCCGTGTGCTTGCAC	GTF3A	Other	603	377	338	197	293	326	304	311	399	282
CTGTGCAAGCACACGGGGG	GTF3A	Other	296	220	129	96	97	112	110	152	126	77
CTTACAGTTGTGCAGCCAA	GTF3A	Other	929	344	286	244	1104	723	990	1250	1112	844
CTTCACATAGTATTTCCTC	GTF3A	Other	692	471	276	295	493	476	394	326	466	583
CTTCATAGTCACAAACAAA	GTF3A	Other	701	262	345	279	974	1010	844	875	991	670
CTTGCCCTTGTTTCCTTTT	GTF3A	Other	1071	1846	1561	1440	1375	1514	1546	1083	1200	1133
CTTTTGTGTGTGAACATGC	GTF3A	Other	761	324	295	412	598	658	546	609	374	685
GAAAACTCATGCCCCAGAA	GTF3A	Other	603	222	333	319	818	1005	592	627	530	945
GAACCTCCTGGGAAGCGCG	GTF3A	Other	365	39	62	111	69	39	21	61	105	80
GAAGGAGAGGATATGGCTT	GTF3A	Other	623	29	47	23	101	129	107	177	170	239
GACACCGACTCGGCGACCA	GTF3A	Other	1614	322	522	527	381	613	674	544	468	373
GACATGCCAAGGCCCACGA	GTF3A	Other	492	115	219	120	154	103	97	40	54	172
GACCACGGCCGGCGGATCC	GTF3A	Other	4464	829	780	897	660	658	694	659	697	704
GACTATGAAGGGTGTGGCA	GTF3A	Other	449	22	23	33	34	64	37	35	30	34
GCAATGAACGCGTCGGCGA	GTF3A	Other	666	441	612	388	672	512	599	669	618	435
GCACACGGGGGAGGTGAGG	GTF3A	Other	655	51	74	51	90	80	108	322	246	381
GCACCTGTGCAAGCACACG	GTF3A	Other	343	50	93	65	109	60	54	102	88	98
GCATGTCGTTTCAGCTTGC	GTF3A	Other	617	545	568	592	545	576	603	439	531	557
GCCACATTCTGACTCACAC	GTF3A	Other	723	23	41	48	780	590	1014	681	780	725
GCCCTGGATCCGCCGGCCG	GTF3A	Other	2716	777	847	908	637	751	634	814	1151	711
GCCCTTGTTTCCTTTTGGG	GTF3A	Other	717	1088	1333	1141	973	1016	887	759	867	764
GCCGCGCCCCGCGCTTCCC	GTF3A	Other	9460	6029	6144	7170	9052	9311	8992	6291	6935	7407
GCCGGCGCCCTGGATCCGC	GTF3A	Other	6355	1587	1266	1206	1009	985	1064	842	859	998
GCCGGCGGATCCAGGGCGC	GTF3A	Other	3506	1110	1276	1275	1095	1588	1375	958	1114	1633
GCGACATACATCCCTTTCT	GTF3A	Other	652	681	675	1154	593	805	528	609	675	415
GCGCACCTGTGCAAGCACA	GTF3A	Other	566	261	287	119	281	585	225	312	237	195
GCGCCCCGCGCTTCCCAGG	GTF3A	Other	4683	734	664	640	926	1115	1340	758	845	941
GCGCGGGGCGCGGCGGGGT	GTF3A	Other	11608	482	546	382	2592	2765	2764	3410	3931	3658
GCTGTCCAAGAGAAGGCTG	GTF3A	Other	448	75	58	2	224	347	364	433	310	280
GCTTATCTTTGTGTCAAAA	GTF3A	Other	768	1220	1209	1011	887	610	908	718	919	647
GCTTCATTTTCTTCTTGTC	GTF3A	Other	1136	1202	1342	1004	977	957	1004	893	974	823
GCTTTCCTCATGGAAGGAG	GTF3A	Other	401	0	2	0	0	29	0	9	6	47
GGAAGCGCGGGGCGCGGCG	GTF3A	Other	5144	132	123	138	623	761	560	658	657	521
GGAGAGTCACCCAACTGTG	GTF3A	Other	788	229	309	104	138	175	358	336	782	480
GGGAAGCGCGGGGCGCGGC	GTF3A	Other	5033	479	334	401	634	696	769	833	1081	1067
GGGCGGCTTTCCTCATGGA	GTF3A	Other	877	7	12	6	4	23	25	91	37	7
GGTGTACCCAGGAAGGATG	GTF3A	Other	505	0	6	26	73	37	76	11	22	50
GTAATTGGCGCTGCAGTCA	GTF3A	Other	830	125	123	175	143	253	241	326	168	114
GTCAAGGACGACACCGACT	GTF3A	Other	682	190	349	434	273	260	311	323	264	267
GTCCATGTTTTTGCCACAA	GTF3A	Other	635	705	1070	846	611	711	988	775	703	982
GTCGGAGCTGAGCTCTCGC	GTF3A	Other	582	163	211	125	181	188	133	94	66	137
GTGTACCCAGGAAGGATGT	GTF3A	Other	648	32	25	14	36	21	23	95	40	64
GTGTGGCAAGGCCTTCATC	GTF3A	Other	913	30	55	20	50	14	56	76	44	35
GTGTTTCCCACATCCTTCC	GTF3A	Other	517	468	415	415	450	417	472	359	379	291
GTTTGGCCTCTCATCTCAG	GTF3A	Other	724	22	0	11	3	27	10	78	38	127
TACACACCCTCGTGGGCCT	GTF3A	Other	452	275	287	299	254	317	304	481	397	351
TACTTGAATAGAGGTTCAT	GTF3A	Other	1122	807	773	698	1110	1291	1146	972	1083	1069
TAGAGGTTCATTGGTATGC	GTF3A	Other	927	261	159	254	225	271	323	369	237	538
TAGGCTATGTATGTCAAAA	GTF3A	Other	798	694	483	523	754	773	731	422	563	673
TATGTCGCTGTCCAAGAGA	GTF3A	Other	636	37	51	2	437	447	623	208	135	203
TCCCTCCCAAAAGGAAACA	GTF3A	Other	444	249	225	194	229	212	321	219	265	165
TCCTGGGAAGCGCGGGGCG	GTF3A	Other	2238	362	654	511	600	542	592	775	1039	853
TCCTGTGTGAGTCAGAATG	GTF3A	Other	656	56	123	154	38	142	26	35	131	58
TCTCGTGAAAAACGGAGTT	GTF3A	Other	434	225	190	157	519	502	401	326	507	388
TCTTGTCTTCCACACAGTT	GTF3A	Other	838	217	249	277	343	447	415	472	343	512
TGAACCTCCTGGGAAGCGC	GTF3A	Other	330	257	106	151	116	104	52	165	90	75
TGGATATATCCCTCCCAAA	GTF3A	Other	813	307	233	258	272	194	209	309	426	286
TGGGAAGCGCGGGGCGCGG	GTF3A	Other	9840	1227	1395	1317	5609	5285	5890	5842	6107	6500
TGTAATTGGCGCTGCAGTC	GTF3A	Other	701	154	172	186	454	596	399	529	614	634
TGTGGCAAGGCCTTCATCA	GTF3A	Other	853	48	46	61	23	17	34	52	9	60
TGTGTGAACATGCTGGCTG	GTF3A	Other	551	26	11	6	24	20	33	23	19	23
TGTGTGAGTCAGAATGTGG	GTF3A	Other	847	0	43	64	19	56	38	107	76	149
TGTTTCCCACATCCTTCCT	GTF3A	Other	819	519	361	292	323	291	288	506	606	575
TTCCAGGCTTTGCTGTAAT	GTF3A	Other	969	951	1108	887	1123	932	729	1303	1311	837
TTCCTGGGTACACCTGCAT	GTF3A	Other	879	444	313	422	837	679	609	540	392	682
TTCCTTTGTGGCAAAAACA	GTF3A	Other	1393	771	917	891	879	1018	823	1298	1275	953
TTCTTCCACAGCCTTCTCT	GTF3A	Other	709	170	338	190	248	428	422	433	313	539
TTGGCGCTGCAGTCAGGGA	GTF3A	Other	513	227	99	118	101	153	182	142	219	124
TTTGCGTTTAAATGTTTTC	GTF3A	Other	734	531	619	625	498	504	398	319	531	390
TTTGTGACTATGAAGGGTG	GTF3A	Other	604	102	42	70	51	69	75	60	81	55
TTTGTGGCAAAAACATGGA	GTF3A	Other	556	339	335	508	623	579	853	407	482	461
AAACAGTGCCAGGGGAGCC	HINFP	Other	395	568	517	344	423	530	512	352	476	352
AAACATGCCCCCACAGGTG	HINFP	Other	359	17	30	17	86	72	20	195	56	61
AAAGCGCATGTGGTTGCGG	HINFP	Other	477	2	24	3	23	45	22	36	67	62
AAAGTACATGAAGTGAGTG	HINFP	Other	1305	182	150	148	1402	1416	1013	1315	1679	1486
AACACTGGAAGTGCTGCTC	HINFP	Other	315	277	154	118	87	143	200	197	183	223
AACCACTCAGGATTGTCGA	HINFP	Other	872	89	51	216	313	298	194	184	241	357
AAGAGGAAGAGGAGGGCAA	HINFP	Other	786	0	4	0	2	0	44	107	140	52
AAGAGGAGGATGACCCACT	HINFP	Other	660	145	161	269	151	89	132	188	99	142
AAGCGCATGTGGTTGCGGA	HINFP	Other	445	8	0	0	17	6	0	64	7	10
AAGCTTCAAGGAATAGCTG	HINFP	Other	365	592	461	446	323	437	273	274	195	458
AAGGTGGCTCAGGGGCTGG	HINFP	Other	440	93	85	34	390	383	268	428	459	474
AATTCTTCCTCTGTAGAAA	HINFP	Other	865	843	976	778	943	1350	1210	727	1005	917
ACAACCCGGTGGTGCTGTG	HINFP	Other	564	72	56	20	23	50	62	8	106	51
ACACATGACATTTGTACCT	HINFP	Other	866	304	402	224	568	436	463	600	416	668
ACACCAAGCTGAAACAGTG	HINFP	Other	594	0	57	59	627	803	605	512	639	520
ACACTGGAAGTGCTGCTCT	HINFP	Other	393	157	179	256	183	175	243	189	278	329
ACAGACACAGGAAGTGGTC	HINFP	Other	372	115	150	144	376	318	375	392	170	239
ACAGCCCTCTCAGCCTCTC	HINFP	Other	493	845	671	630	705	417	595	714	575	541
ACAGTCACATTTAAAGGGC	HINFP	Other	644	279	216	101	673	493	639	478	591	641
ACAGTGCTCCCACAGACAC	HINFP	Other	580	4	2	26	494	528	732	406	552	364
ACATGAAGATGGCTATATG	HINFP	Other	944	371	349	441	261	303	433	407	262	414
ACCACGTGGATGACAGAAC	HINFP	Other	764	859	905	737	657	708	719	475	548	719
ACCAGTTCAAGTGGCCCTC	HINFP	Other	394	366	318	244	464	420	511	348	476	455
ACCCACTTGGTAAGAGAGC	HINFP	Other	444	385	264	478	221	349	444	303	351	348
ACCTGCAGCAGCACCTGCA	HINFP	Other	914	361	142	304	284	320	264	436	280	444
ACGAAAGCGCATGTGGTTG	HINFP	Other	476	4	0	0	19	28	35	8	21	53
ACGATCTCTTGCTGGCCTT	HINFP	Other	375	342	369	455	392	195	328	358	373	374
ACTCACTTCATGTACTTTG	HINFP	Other	968	428	400	473	852	1021	1208	1086	749	929
ACTGTGACGAAAGCGCATG	HINFP	Other	686	23	55	44	551	470	575	419	434	421
ACTGTTGTGACTACAGGTA	HINFP	Other	785	14	29	63	35	82	51	186	365	232
ACTTTCCCAGGAGGCGGCA	HINFP	Other	435	84	133	46	130	52	122	75	164	188
AGAGATCCAGATGGTTTGA	HINFP	Other	660	817	564	532	931	809	625	919	503	731
AGAGTCTCCCTGATGGGGA	HINFP	Other	385	603	551	438	378	451	476	276	479	430
AGCAGCACCTGCATGGCTC	HINFP	Other	299	61	134	55	155	91	74	150	147	118
AGCCACAGATTCTCCTTTC	HINFP	Other	1148	986	957	802	836	1176	1068	986	937	849
AGCCATACCCAGGAGAAAG	HINFP	Other	568	15	18	8	48	65	26	27	76	123
AGCCCCCACTGTTTCAGCT	HINFP	Other	430	43	39	38	100	77	113	177	355	145
AGCCCCTGAGCCACCTTCA	HINFP	Other	947	1255	1068	1146	1122	896	1124	1245	1045	952
AGGAGGGCAAGGGTAGCGA	HINFP	Other	397	315	291	227	229	351	291	403	556	498
AGGGAGGAAGGCAGCGGGC	HINFP	Other	408	5	67	35	19	26	47	55	42	45
AGGGATGACGTTCCGGCTC	HINFP	Other	278	142	126	92	79	75	106	144	75	56
AGGTCAGCCTGGCTTTGCA	HINFP	Other	607	52	180	147	189	237	172	320	272	252
AGTTTACTGCGGTCCTTGA	HINFP	Other	767	82	82	79	131	265	131	200	327	156
ATAGTAGACGATCTCTTGC	HINFP	Other	684	578	642	378	509	473	452	425	378	486
ATCCAATGAGGTCTGGCGA	HINFP	Other	419	15	12	34	6	15	0	41	43	36
ATCCGTCGCCAGACCTCAT	HINFP	Other	831	796	963	797	767	821	620	818	988	541
ATGCCCCCACAGGTGGGGC	HINFP	Other	382	583	323	329	401	442	299	395	287	439
ATGCGCTTTCGTCACAGTG	HINFP	Other	707	17	52	24	228	397	239	487	356	292
ATGGGACTTGATAGAGCAG	HINFP	Other	694	65	75	18	55	39	39	85	115	139
ATGTGACTGTTGTGACTAC	HINFP	Other	1128	1044	1026	1040	743	773	934	810	999	601
ATGTGCTGTCTGAAGCCCC	HINFP	Other	432	369	339	281	460	389	389	369	224	434
ATGTTCCTTGTACCTGGTG	HINFP	Other	617	218	298	409	625	649	616	770	589	645
ATTCTAGAAACAGTGCCAG	HINFP	Other	413	620	485	699	585	575	736	666	482	411
ATTCTTCCTCTGTAGAAAG	HINFP	Other	651	564	724	770	532	656	704	696	636	636
ATTGACCTCCAGAAGCACC	HINFP	Other	678	29	40	65	137	247	256	216	172	224
ATTGGTCTGATTCACCACG	HINFP	Other	626	771	748	699	619	620	567	342	487	517
CAAAATCACACCTGTAGGC	HINFP	Other	1129	313	385	293	1192	963	1247	1033	895	1092
CAAACATGCCCCCACAGGT	HINFP	Other	313	16	10	2	16	52	175	237	94	92
CAAAGTACATGAAGTGAGT	HINFP	Other	512	35	61	57	39	63	120	196	91	156
CAAGAAGCACCAGTTCAAG	HINFP	Other	746	815	655	608	841	699	736	791	598	744
CAAGAGATTTGCCACAGAG	HINFP	Other	780	25	21	32	716	939	977	959	862	707
CAATCCTGAGTGGTTTTAT	HINFP	Other	832	1004	1097	895	734	771	1120	843	613	1023
CACAACAGTCACATTTAAA	HINFP	Other	1266	1691	1718	1760	1817	2018	1603	1436	1397	1712
CACAAGAGGGATCGGGCCT	HINFP	Other	958	1140	1107	1196	914	915	1178	882	969	962
CACACCAAGCTGAAACAGT	HINFP	Other	1552	309	241	176	600	650	614	951	613	786
CACCAAGCTGAAACAGTGG	HINFP	Other	570	57	17	0	18	25	13	21	53	33
CACCTCCGCAGCCATACCC	HINFP	Other	934	39	36	27	24	12	28	100	136	102
CACCTGCATGGCTCTGGGG	HINFP	Other	377	48	113	171	123	86	67	91	86	105
CACCTGGATACCCACAGCG	HINFP	Other	314	11	41	9	17	34	11	16	27	46
CACGTGGATGACAGAACTG	HINFP	Other	598	696	499	623	485	511	528	403	553	580
CACTGGAAGTGCTGCTCTG	HINFP	Other	408	133	143	140	91	196	123	154	162	106
CAGACACAGGAAGTGGTCA	HINFP	Other	461	109	189	80	158	195	159	235	210	202
CAGAGGGATCGGGCACTGA	HINFP	Other	568	14	35	9	23	22	46	70	59	68
CAGCACCTGCATGGCTCTG	HINFP	Other	388	91	147	62	57	90	50	168	29	218
CAGCCCCTGAGCCACCTTC	HINFP	Other	788	1105	858	953	713	932	744	844	1001	805
CAGCGAGGAGCCAGCCTAC	HINFP	Other	837	265	341	224	229	218	167	220	378	251
CAGCTTGGTGTGGTAGCAG	HINFP	Other	556	9	4	4	538	604	607	870	558	603
CAGGCTACCACTTTCTCCT	HINFP	Other	599	10	21	41	27	37	16	181	94	127
CATCCTGGACTTCCAGAGC	HINFP	Other	576	172	191	153	122	99	139	231	396	445
CATGCCGATAAAACCACTC	HINFP	Other	377	169	123	140	64	145	101	231	128	188
CATGCGCAACCATGGTGAG	HINFP	Other	1069	81	67	66	151	169	107	218	223	377
CATGGCTCTGGGGAGGAGG	HINFP	Other	396	74	67	85	86	207	128	108	220	204
CCACAAGAGGGATCGGGCC	HINFP	Other	484	394	437	413	302	467	455	339	260	509
CCACACCAAGCTGAAACAG	HINFP	Other	720	24	13	41	69	26	54	67	169	208
CCACATTCCTGCCACAAGC	HINFP	Other	549	150	255	126	194	340	423	334	300	351
CCACCTTCAGGGGGCATCA	HINFP	Other	521	502	713	512	472	590	585	484	441	380
CCACGTGGATGACAGAACT	HINFP	Other	788	910	1053	1068	1051	724	757	626	830	706
CCACTGTTTCAGCTTGGTG	HINFP	Other	485	0	7	16	525	486	532	492	434	351
CCAGCCACACAGCACCACC	HINFP	Other	854	343	322	195	328	423	382	381	553	486
CCAGGCCCGATCCCTCTTG	HINFP	Other	1460	1468	1771	1764	1609	1448	1321	1615	1111	1371
CCAGGGGAGCCAGGACGTA	HINFP	Other	1602	2925	2427	2518	1729	2172	1864	1697	1513	1405
CCAGTTCAAGTGGCCCTCA	HINFP	Other	775	1089	699	767	685	839	719	920	826	626
CCATGATGCCCCCTGAAGG	HINFP	Other	723	1115	700	935	890	873	599	982	820	721
CCCAGTTCTGTCATCCACG	HINFP	Other	468	748	578	562	513	600	488	337	463	519
CCCCCTGAAGGTGGCTCAG	HINFP	Other	454	846	892	367	769	382	486	556	316	499
CCCCTGAGCCACCTTCAGG	HINFP	Other	692	646	525	466	553	653	690	439	587	561
CCCGGTGGTGCTGTGTGGC	HINFP	Other	1637	1749	1551	1662	1527	1596	1574	1634	1547	1323
CCCTGAGGGCCACTTGAAC	HINFP	Other	702	942	760	757	704	744	774	635	544	579
CCTGCTTGTGGCAGGAATG	HINFP	Other	390	331	434	322	399	250	283	193	299	435
CCTGGGAAAGTTCCCCGAA	HINFP	Other	1292	290	286	342	385	489	364	674	660	527
CCTTACGTCCTGGCTCCCC	HINFP	Other	502	480	586	543	556	455	676	648	615	596
CCTTTCGGGGAACTTTCCC	HINFP	Other	531	596	573	778	750	665	746	737	560	420
CGAAAACGGGGATGCCCTG	HINFP	Other	234	51	49	12	222	328	148	139	229	275
CGAAGGAATTCTGTGCCAG	HINFP	Other	522	607	465	788	836	605	725	726	608	668
CGCATGTGGTTGCGGAGGG	HINFP	Other	1280	114	269	276	105	74	106	375	304	557
CGCTCTGTGGCAAATCTCT	HINFP	Other	1122	1520	1671	1540	1308	1153	896	966	1291	1269
CGGATGTGATCTAAGAACT	HINFP	Other	652	107	59	59	58	83	40	118	153	102
CGGCAACCACAAGAGGGAT	HINFP	Other	486	483	660	526	354	389	408	463	329	393
CGTAAGGAAGAGGAAGAGG	HINFP	Other	549	39	13	6	129	213	186	358	357	513
CTCACCATGGTTGCGCATG	HINFP	Other	449	150	151	135	144	202	210	131	287	150
CTCAGGGCATCCCCGTTTT	HINFP	Other	583	791	755	840	774	443	738	639	467	666
CTCCCACAGACACAGGAAG	HINFP	Other	678	234	475	235	168	200	226	321	354	406
CTCCTCCCCAGAGCCATGC	HINFP	Other	570	213	257	247	221	278	146	391	406	315
CTCCTCGCTGTGGGTATCC	HINFP	Other	608	587	584	616	618	663	668	741	364	448
CTCCTGGGTATGGCTGCGG	HINFP	Other	897	66	45	64	118	138	140	346	221	300
CTCGTTCAGCGACGTTCCC	HINFP	Other	563	736	577	498	435	439	439	358	500	471
CTCTGGAAGTCCAGGATGC	HINFP	Other	399	75	112	166	138	169	177	189	209	129
CTGAAACAGTGGGGGCTGC	HINFP	Other	349	132	284	171	260	182	290	314	329	290
CTGAACGAGAGCAGCCTGC	HINFP	Other	422	640	375	473	355	357	386	320	273	322
CTGAAGGTGGCTCAGGGGC	HINFP	Other	423	142	124	153	505	477	303	340	368	267
CTGCAGGCCTTGCAAAGCC	HINFP	Other	515	211	184	234	220	330	161	295	301	388
CTGCATGGCTCTGGGGAGG	HINFP	Other	442	221	290	286	239	316	195	494	414	481
CTGCGGTCCTTGAAGGTGC	HINFP	Other	1522	164	137	304	219	243	162	285	313	298
CTGCTGCGGCAACCACAAG	HINFP	Other	531	715	495	417	454	496	349	341	391	432
CTGGAAGTCCAGGATGCAG	HINFP	Other	644	30	24	19	18	9	13	171	133	73
CTGTGGCTACAGTGTGAGT	HINFP	Other	627	110	133	142	208	191	117	251	303	281
CTGTGTGGCTGGAAAGGTA	HINFP	Other	604	44	34	16	78	45	14	135	98	214
CTGTTGTGACTACAGGTAA	HINFP	Other	926	131	87	64	1545	1269	1355	1271	1495	1304
CTTACGATCCAATGAGGTC	HINFP	Other	508	224	252	178	131	107	144	299	163	221
CTTCCTCTTCCTTACGTCC	HINFP	Other	911	1133	736	622	744	739	718	558	769	604
CTTGATAGAGCAGAGGGAT	HINFP	Other	530	58	13	62	52	108	53	162	71	329
CTTGCGAAGGTGCACGGTG	HINFP	Other	625	50	23	30	441	467	773	556	531	613
CTTGGAACAGTGAGAACAC	HINFP	Other	573	119	53	33	74	58	80	160	110	62
CTTTCGTCACAGTGAGGAC	HINFP	Other	610	91	99	63	203	161	98	248	237	286
GAAAACGGGGATGCCCTGA	HINFP	Other	393	89	255	149	224	151	304	116	161	175
GAACTGGGGTTGTCCTGAG	HINFP	Other	500	601	649	532	615	591	680	527	350	449
GAACTGGTGCTTCTTGCGA	HINFP	Other	1092	31	86	118	892	1281	971	1196	953	992
GAAGAGGAAGAGGAGGGCA	HINFP	Other	470	41	47	5	112	137	89	103	173	34
GAAGGCCATGCCGCCTCCT	HINFP	Other	509	495	420	571	521	368	523	342	413	403
GAAGGTGCAGGTACAGCCT	HINFP	Other	480	363	224	394	256	163	393	438	394	443
GAAGGTGGCTCAGGGGCTG	HINFP	Other	474	123	88	106	367	523	427	311	829	486
GAAGTAGACATGGCGGATG	HINFP	Other	569	64	19	59	43	35	97	123	108	65
GAAGTGCTGCTCTGGGGTG	HINFP	Other	385	297	549	482	511	657	293	451	423	456
GAAGTGGTCAGGGATATCA	HINFP	Other	763	403	451	381	459	371	406	778	680	523
GAATACGAAGCAGTCGGCA	HINFP	Other	624	99	66	194	305	434	372	98	101	141
GAATGTGGCTTTTGTTCTC	HINFP	Other	770	810	1092	917	613	742	790	892	799	669
GAATTCTCCTGCTTGTGGC	HINFP	Other	609	43	37	79	553	387	498	283	223	250
GAATTCTTCCTCTGTAGAA	HINFP	Other	1584	1467	1617	1378	1627	1491	1749	1553	1521	1460
GACCACTTCCTGTGTCTGT	HINFP	Other	375	102	72	30	162	268	130	122	218	184
GACCTTGGCCCCTGCATCC	HINFP	Other	749	312	414	279	406	422	391	436	422	569
GACGATCTCTTGCTGGCCT	HINFP	Other	377	387	411	466	332	297	302	296	467	344
GAGCCAGGACGTAAGGAAG	HINFP	Other	681	399	494	430	772	663	706	797	648	662
GAGGAGCCAGAGATCCAGA	HINFP	Other	432	337	339	497	453	386	612	280	368	291
GAGGAGGAAGAGGAAGAGG	HINFP	Other	426	0	0	0	0	0	0	0	0	15
GAGGAGGAGGAAGAGGAAG	HINFP	Other	502	0	0	21	0	0	0	12	0	0
GAGTGGTTTTATCGGCATG	HINFP	Other	1236	151	85	152	1001	794	867	716	677	929
GATATCAGGGATGACGTTC	HINFP	Other	444	24	40	54	24	34	19	128	96	61
GCAAACATGCCCCCACAGG	HINFP	Other	356	44	30	22	6	40	18	127	112	52
GCAAAGTACATGAAGTGAG	HINFP	Other	771	631	815	530	1130	1088	761	913	890	680
GCAGCACCTGCATGGCTCT	HINFP	Other	397	190	156	127	308	249	166	140	95	196
GCAGGCTACCACTTTCTCC	HINFP	Other	536	69	184	155	151	200	173	93	105	147
GCAGGGGCCAAGGTCAGCC	HINFP	Other	981	1374	1427	1249	1119	1200	1064	1350	983	1024
GCAGGTCATGTCACACAGA	HINFP	Other	649	30	38	47	44	41	57	113	165	106
GCAGTCGGCAAGGACAACC	HINFP	Other	839	268	337	335	274	289	237	307	237	484
GCAGTGGAAGTAGACATGG	HINFP	Other	555	6	83	1	7	0	17	75	6	11
GCATCATGGAAAAGCTTCA	HINFP	Other	796	1268	1176	1081	753	906	948	1010	1027	861
GCCACAGAGCGGCTATTGC	HINFP	Other	642	601	601	543	449	472	612	499	646	472
GCCACAGATTCTCCTTTCG	HINFP	Other	896	367	476	321	476	473	480	532	522	617
GCCATGCAGGTGCTGCTGC	HINFP	Other	886	797	688	921	633	550	663	603	422	586
GCCCCCTGAAGGTGGCTCA	HINFP	Other	584	940	698	441	689	637	814	526	397	733
GCCCCTGAGCCACCTTCAG	HINFP	Other	681	690	877	710	819	800	851	882	733	632
GCGGAGGGAGGAAGGCAGC	HINFP	Other	456	3	9	23	7	36	40	74	45	102
GCTCAGAGTCTCCCTGATG	HINFP	Other	745	456	531	355	279	314	301	407	359	154
GCTGACACAGCAACTGCTG	HINFP	Other	513	980	554	580	373	386	441	524	433	495
GCTGGGGGAGGCTCCCCTG	HINFP	Other	826	628	676	579	631	723	703	647	523	747
GCTGTGAATACGAAGCAGT	HINFP	Other	572	166	138	295	367	408	533	297	294	321
GCTGTGTGGCTGGAAAGGT	HINFP	Other	430	0	11	0	295	182	311	502	328	417
GGAAGAATTCTCCTGCTTG	HINFP	Other	652	7	10	23	32	24	34	55	13	120
GGAAGTGCTGCTCTGGGGT	HINFP	Other	389	153	228	238	433	333	554	285	269	446
GGAAGTGGTCAGGGATATC	HINFP	Other	572	409	555	407	430	351	343	289	298	350
GGACGTAAGGAAGAGGAAG	HINFP	Other	699	239	278	236	517	730	819	443	514	420
GGAGCACTGTGAGGTCAGC	HINFP	Other	590	188	147	164	219	211	275	363	376	202
GGAGGGCAAGGGTAGCGAA	HINFP	Other	723	745	685	780	653	741	570	536	518	689
GGCAACCACAAGAGGGATC	HINFP	Other	440	319	338	536	354	337	513	220	346	361
GGCAGGTCATGTCACACAG	HINFP	Other	491	4	9	23	0	34	4	68	7	22
GGCTATATGCGGCTGCAGC	HINFP	Other	545	509	863	507	566	538	462	423	399	397
GGCTCAGAGTCTCCCTGAT	HINFP	Other	739	588	715	530	861	722	906	688	634	907
GGCTGGGGGAGGCTCCCCT	HINFP	Other	844	379	266	169	405	467	528	355	524	421
GGCTGTACCTGCACCTTCA	HINFP	Other	1150	533	596	499	696	592	604	895	737	663
GGGACCACATGCGCAACCA	HINFP	Other	772	33	46	23	59	93	115	46	124	91
GGGCTGGGGGAGGCTCCCC	HINFP	Other	2118	2400	2175	2067	2120	2286	2274	2473	2146	2219
GGGGAACTTTCCCAGGAGG	HINFP	Other	353	131	234	224	206	161	163	158	240	176
GGTACAAGGAACATGAAGA	HINFP	Other	607	174	251	145	178	228	124	52	145	92
GGTAGCCTGCCCCACCTGT	HINFP	Other	511	49	78	52	55	66	26	90	53	115
GGTATCCAGGTGCTTCTGG	HINFP	Other	409	20	6	0	34	0	4	42	10	4
GTAAGGAAGAGGAAGAGGA	HINFP	Other	513	0	0	7	102	165	143	234	109	143
GTAGCAGTGGAAGTAGACA	HINFP	Other	728	20	10	21	17	4	0	41	65	40
GTAGCCTGCCCCACCTGTG	HINFP	Other	636	8	31	30	25	42	7	99	65	61
GTAGGCTGGCTCCTCGCTG	HINFP	Other	492	24	56	65	105	84	75	85	138	100
GTCCAGGATGCAGGGGCCA	HINFP	Other	451	327	368	313	519	415	370	494	444	290
GTCGAAGGAATTCTGTGCC	HINFP	Other	650	861	950	651	745	695	780	682	761	664
GTCGGCAAGGACAACCCGG	HINFP	Other	426	184	101	125	174	147	163	34	92	21
GTGACAAATGCTTCACACG	HINFP	Other	691	1	25	12	30	42	75	85	57	41
GTGCAGGTACAGCCTGGGA	HINFP	Other	466	63	127	105	133	126	196	79	253	86
GTGCTCTCGAAGTTTACTG	HINFP	Other	641	4	7	14	7	17	19	7	12	17
GTGCTGTCTGAAGCCCCAG	HINFP	Other	382	401	455	373	306	445	384	317	294	457
GTGGCTACAGTGTGAGTGG	HINFP	Other	644	12	9	4	6	8	0	45	34	61
GTGGCTCAGGGGCTGGGGG	HINFP	Other	477	108	164	70	473	560	534	567	676	556
GTGGGTATCCAGGTGCTTC	HINFP	Other	443	194	287	275	314	240	158	229	204	251
GTGTGACAAATGCTTCACA	HINFP	Other	983	50	43	140	115	160	119	228	134	186
GTTCCGGCTCTGGAAGTCC	HINFP	Other	378	154	134	145	168	223	251	407	222	197
GTTGAGCACACAAAGGAGC	HINFP	Other	498	55	35	19	68	87	66	142	233	140
GTTGTCCTGAGAGGCTGAG	HINFP	Other	768	831	825	1253	866	788	920	595	779	1025
GTTGTGACTACAGGTAAGG	HINFP	Other	686	979	1100	829	996	769	797	1078	678	968
TACCACTTTCTCCTGGGTA	HINFP	Other	834	20	13	53	797	1015	817	1060	918	533
TAGCCACAGATTCTCCTTT	HINFP	Other	1061	597	880	736	539	571	363	833	577	413
TAGCCTGCCCCACCTGTGG	HINFP	Other	517	31	10	10	4	0	9	38	13	14
TAGGCTGGCTCCTCGCTGT	HINFP	Other	371	55	48	70	38	15	36	53	75	76
TATTCTAGAAACAGTGCCA	HINFP	Other	1427	1713	1806	1325	1146	1295	1227	1140	1308	1219
TCACAACAGTCACATTTAA	HINFP	Other	1308	1815	1865	1685	1689	1470	1578	1641	1561	1257
TCAGGGAGACTCTGAGCCA	HINFP	Other	634	159	122	155	132	173	102	279	337	335
TCATGTACTTTGCGGTAAT	HINFP	Other	955	1552	1251	865	953	828	880	1000	917	838
TCCAGCCACACAGCACCAC	HINFP	Other	1503	1092	769	1080	1499	1400	1477	1306	1346	1470
TCCATGGTTGAGCACACAA	HINFP	Other	595	61	13	16	707	681	703	549	454	498
TCCCCGAAAGGAGAATCTG	HINFP	Other	664	150	165	138	148	199	127	149	169	230
TCCCGCAATAGCCGCTCTG	HINFP	Other	750	73	10	27	24	7	35	89	46	6
TCCTTGTACCTGGTGAGGT	HINFP	Other	458	435	313	385	596	601	608	532	619	429
TCCTTTGTGTGCTCAACCA	HINFP	Other	395	48	17	54	536	394	499	91	223	115
TCGAAGGAATTCTGTGCCA	HINFP	Other	736	289	353	398	293	263	245	360	385	537
TCTAAGAACTTGGTATTGT	HINFP	Other	852	248	298	318	365	575	338	733	659	786
TCTGGAAGTCCAGGATGCA	HINFP	Other	1038	150	329	132	843	1262	799	1026	1011	915
TCTGGGGAGGAGGAGGAAG	HINFP	Other	414	0	0	0	12	0	5	91	29	70
TCTGTGGCTACAGTGTGAG	HINFP	Other	794	59	155	19	706	733	805	876	724	699
TCTTCATGTTCCTTGTACC	HINFP	Other	982	72	101	144	157	157	153	157	286	180
TCTTGCTGGCCTTGGGCAT	HINFP	Other	532	513	677	644	478	558	460	310	509	487
TGAACGAGAGCAGCCTGCA	HINFP	Other	773	983	688	698	828	967	932	1096	848	754
TGAAGGCCATGCCGCCTCC	HINFP	Other	786	382	280	235	302	310	190	383	386	353
TGAAGGTGCAGGTACAGCC	HINFP	Other	505	98	292	144	592	369	445	389	341	484
TGAAGGTGGCTCAGGGGCT	HINFP	Other	336	264	479	326	505	455	469	227	532	495
TGAATCAGACCAATGCCCA	HINFP	Other	696	655	796	830	591	704	750	733	556	652
TGACCACTTCCTGTGTCTG	HINFP	Other	633	128	106	78	657	653	688	583	683	857
TGCAAAGCCAGGCTGACCT	HINFP	Other	843	418	432	235	886	1264	820	877	973	837
TGCCACAGAGCGGCTATTG	HINFP	Other	792	249	233	187	893	643	1014	698	785	808
TGCCCCCTGAAGGTGGCTC	HINFP	Other	261	500	280	194	296	233	306	313	239	344
TGCGGAGGGAGGAAGGCAG	HINFP	Other	503	2	0	0	35	4	29	69	170	136
TGCTCAAAGAACTTTTCCA	HINFP	Other	624	63	80	60	42	78	9	152	106	138
TGCTGCGGCAACCACAAGA	HINFP	Other	676	674	506	527	570	531	629	822	601	745
TGCTTCTTGCGAAGGTGCA	HINFP	Other	1118	10	30	78	44	37	27	114	53	73
TGGAAGTGCTGCTCTGGGG	HINFP	Other	406	81	55	94	175	228	126	219	372	197
TGGCTCAGAGTCTCCCTGA	HINFP	Other	687	55	1	9	25	54	123	94	108	88
TGGGACTTGATAGAGCAGA	HINFP	Other	849	72	31	38	41	55	47	86	56	74
TGGTAGCCTGCCCCACCTG	HINFP	Other	471	34	12	25	15	30	22	85	68	31
TGGTGCTGTGTGGCTGGAA	HINFP	Other	828	17	9	15	8	31	13	71	72	64
TGTCTGTGGGAGCACTGTG	HINFP	Other	760	4	0	0	0	10	10	66	41	45
TGTGACAAATGCTTCACAC	HINFP	Other	672	148	117	188	337	416	339	399	451	463
TGTGCTGTCTGAAGCCCCA	HINFP	Other	516	358	507	426	313	437	321	450	330	308
TGTGGCTACAGTGTGAGTG	HINFP	Other	689	70	33	55	761	738	739	664	761	873
TGTGGTTGCGGAGGGAGGA	HINFP	Other	616	112	25	141	62	63	94	140	202	162
TGTTGTGACTACAGGTAAG	HINFP	Other	862	298	145	258	1119	1142	1286	896	968	917
TTATTCTAGAAACAGTGCC	HINFP	Other	740	835	774	736	714	919	776	955	736	755
TTCAAACCATCTGGATCTC	HINFP	Other	645	777	584	473	834	662	560	867	639	722
TTCATGTACTTTGCGGTAA	HINFP	Other	894	1482	1225	1072	877	1137	964	1054	1055	866
TTCCTTCGACAATCCTGAG	HINFP	Other	848	7	13	45	60	61	54	195	168	144
TTCGGGGAACTTTCCCAGG	HINFP	Other	485	57	48	108	105	94	124	37	147	95
TTCTAGAATAATGCCCTGC	HINFP	Other	437	562	589	425	260	543	632	664	290	588
TTCTCAAAATCACACCTGT	HINFP	Other	410	153	26	30	116	70	96	50	171	157
TTGATAGAGCAGAGGGATC	HINFP	Other	642	9	42	22	65	62	10	40	175	100
TTGGCAAACATGCCCCCAC	HINFP	Other	346	17	10	28	26	24	26	87	37	68
TTGTCCTGAGAGGCTGAGA	HINFP	Other	767	511	523	476	839	656	901	704	801	515
TTTCCATGATGCCCCCTGA	HINFP	Other	703	732	929	937	922	920	936	1018	633	705
TTTCTCCTGGGTATGGCTG	HINFP	Other	493	171	34	120	303	416	426	656	359	463
AAAGTCGTCAACAAGGTGG	HSF1	Other	578	197	364	146	196	257	191	205	301	263
AAAGTGGTCCACATCGAGC	HSF1	Other	443	136	194	193	207	215	195	101	213	166
AAGCCAGAGAGAGACGACA	HSF1	Other	407	147	172	120	118	142	134	125	157	114
AAGCCGTGGCTGCTCAGCA	HSF1	Other	557	128	234	318	172	307	239	164	253	254
AAGCTGTTCCCGCTCTGAA	HSF1	Other	732	488	637	497	509	562	464	426	326	414
AAGGGGAAGCAGGAGTGCA	HSF1	Other	835	229	272	257	263	244	241	285	372	341
AAGTGACCAGTGTGAGTGC	HSF1	Other	1181	620	512	474	490	436	550	368	395	487
AAGTGGTCCACATCGAGCA	HSF1	Other	518	147	223	250	240	256	179	100	201	175
AATGAGCTCAGTGACCACT	HSF1	Other	529	216	201	309	185	326	305	294	301	226
AATGAGGCTCTGTGGCGGG	HSF1	Other	307	199	87	96	64	78	147	64	45	79
ACACGCACCAGGGGGCTGC	HSF1	Other	1268	1159	1235	1155	998	1202	822	1048	1035	1039
ACAGCCCTCACGGACGCCA	HSF1	Other	450	404	561	475	585	608	573	472	577	508
ACAGCTTGGTCAGGAAGGC	HSF1	Other	426	117	134	150	436	327	290	480	224	385
ACAGGAGCTCTTGGATCTG	HSF1	Other	337	192	173	308	257	297	266	230	206	112
ACAGTGGGGTCCTTGGCTT	HSF1	Other	415	376	298	328	305	323	521	267	214	377
ACCAGCTGCTTCCCTGCGG	HSF1	Other	541	322	182	306	446	379	469	489	421	479
ACCAGGGGGCTGCTGGATA	HSF1	Other	644	802	830	640	547	806	563	1000	590	723
ACCCCGGCTCCGTGGACAC	HSF1	Other	2046	1447	1467	1372	1145	1313	1095	1111	1244	755
ACCGGCAGGTCGTTGCTCC	HSF1	Other	777	1033	665	635	549	832	688	770	615	520
ACCGGGAGCAACGACCTGC	HSF1	Other	792	881	917	738	726	859	593	779	733	593
ACGCAGGAAGCATGGGTGC	HSF1	Other	526	116	106	96	113	75	88	219	227	233
ACGCTGAGGCACTTTTCAG	HSF1	Other	754	461	302	441	379	318	481	228	507	456
ACGGACGCCAGGGGCCACA	HSF1	Other	1644	1132	1348	1431	1081	1420	1297	1278	1062	1329
ACGGACGTGCAGCTGATGA	HSF1	Other	944	403	416	337	417	542	392	334	384	314
ACTCCGTGTCGTCTCTCTC	HSF1	Other	497	283	327	304	335	405	367	482	239	337
ACTCGCCTCCTCTACCCGG	HSF1	Other	428	266	357	326	171	242	178	212	225	152
ACTCTTCAGGGTGGACACC	HSF1	Other	370	291	290	192	453	357	284	289	202	310
ACTGAGCTCATTCCTGGCC	HSF1	Other	439	715	406	636	436	455	457	547	464	396
ACTGGCCAGGCTGCTGTCA	HSF1	Other	577	399	471	396	442	357	276	421	374	365
ACTGTCGTTCAGCATCAGG	HSF1	Other	1293	906	1046	1022	1548	1062	1165	818	942	1296
ACTTTTCAGGGGTGGAGGT	HSF1	Other	256	233	83	100	257	191	269	198	236	305
AGAAAGTCGTCAACAAGGT	HSF1	Other	525	382	367	346	608	475	714	679	502	481
AGAACAGCAGCCCGGATTC	HSF1	Other	458	262	456	302	265	450	368	464	341	351
AGAACTGCCGGCTATACTT	HSF1	Other	686	462	374	415	426	541	423	454	638	339
AGACCATGCTGAGCAGCCA	HSF1	Other	572	485	318	254	421	434	323	230	286	316
AGAGAAAGATGTGAGGTTT	HSF1	Other	893	1041	1129	1135	1109	962	1069	936	1089	893
AGAGCTGGCCACAGCATCA	HSF1	Other	675	348	463	696	418	557	420	431	472	446
AGAGGGTGTCCACGGAAGA	HSF1	Other	549	284	351	223	363	298	355	628	349	457
AGATGAGCGCGTCGGTGTC	HSF1	Other	589	593	430	317	628	616	562	341	589	435
AGCACCCATGCTTCCTGCG	HSF1	Other	1255	338	404	398	523	480	568	775	1015	870
AGCAGCCACGGCTTCAGCG	HSF1	Other	692	290	284	232	170	250	293	288	135	258
AGCCCCCTGGTGCGTGTCA	HSF1	Other	576	362	408	429	781	686	464	592	536	602
AGCCCGCCTCAGAGCCCCC	HSF1	Other	0	0	0	0	0	0	0	0	0	0
AGCGTCACCAAGCTGCTGA	HSF1	Other	704	365	442	273	562	457	537	657	520	456
AGCTCTTGGATCTGTGGGG	HSF1	Other	351	120	223	72	248	295	204	304	329	119
AGCTGCTGTAGGCTGGGGA	HSF1	Other	342	283	158	131	142	177	185	208	217	100
AGCTGCTTCCCTGCGGGGG	HSF1	Other	472	829	638	562	491	823	771	599	439	659
AGCTGTTCCCGCTCTGAAA	HSF1	Other	546	281	338	402	359	453	384	389	258	248
AGCTTCCACGTGTTCGACC	HSF1	Other	420	96	100	198	255	171	254	81	225	147
AGGAAGGCCGGGACGTTGC	HSF1	Other	622	379	422	341	386	563	363	267	345	497
AGGAGCTCTTGGATCTGTG	HSF1	Other	433	282	389	355	259	154	471	234	161	279
AGGATGGAGTCAATGAGGG	HSF1	Other	459	206	360	152	293	367	327	159	332	313
AGGCACTTTTCAGGGGTGG	HSF1	Other	689	1049	889	689	436	807	870	689	828	938
AGGCTCCGAGCCTGTCAGC	HSF1	Other	547	466	518	487	369	386	534	439	401	561
AGGGAGATGGTGGGGTCCT	HSF1	Other	332	289	327	405	304	328	395	432	375	335
AGGGCGGTCGGGGACAAGA	HSF1	Other	618	201	308	251	253	454	421	342	310	277
AGGGCTCCTACTTCTCCGA	HSF1	Other	567	338	268	300	406	300	223	251	253	226
AGGGCTGTGACGGAGGCGG	HSF1	Other	796	329	550	423	482	373	526	336	365	435
AGGGGCCACACGGACACCG	HSF1	Other	569	383	236	283	332	219	341	242	211	246
AGGGGCTGAACAGCTGCGG	HSF1	Other	308	233	404	197	226	197	275	205	550	276
AGGGGTGGAGGTGGGCGGG	HSF1	Other	2756	1431	1498	1678	2130	1912	2299	2254	2017	2050
AGGTCAGGCAGGCTCATGT	HSF1	Other	562	455	358	385	428	284	330	381	283	311
AGGTGGGCGGGGGGGAGGG	HSF1	Other	4	0	0	0	1	0	0	1	0	1
AGTGACCACTTGGATGCTA	HSF1	Other	517	398	385	469	392	382	541	438	365	483
ATCAGGGGGCTGTGGGGAA	HSF1	Other	702	370	318	386	523	720	672	524	533	520
ATCTCCCTGCTGACAGGCT	HSF1	Other	391	275	359	253	181	496	218	296	205	229
ATCTCCGACATCACCGAGC	HSF1	Other	570	251	213	318	250	287	179	159	283	314
ATCTGCTGGAGCCCGGTGA	HSF1	Other	488	96	99	42	25	123	82	176	225	210
ATGTCGGGCACGGTCACCG	HSF1	Other	929	384	386	531	318	349	393	347	366	442
ATGTCTTCACTCTTCAGGG	HSF1	Other	654	310	306	242	301	297	345	291	352	224
ATTCAGTTCCTGATCTCAC	HSF1	Other	738	356	456	444	490	713	535	415	344	326
CAACAGAAAGTCGTCAACA	HSF1	Other	912	691	596	542	467	784	678	877	736	855
CAACATGGCCAGCTTCGTG	HSF1	Other	592	183	149	198	175	97	140	133	147	98
CAAGAGCTCCTGTCTCCCC	HSF1	Other	354	155	308	468	235	298	305	180	358	212
CACAGCATCAGGGGCGTAG	HSF1	Other	1242	603	729	727	921	976	929	880	1016	1276
CACAGCCCTCACGGACGCC	HSF1	Other	1755	2288	2138	2425	2001	2348	1864	1914	1658	1520
CACATCGAGCAGGGCGGCC	HSF1	Other	1567	1752	1482	1675	1570	1656	1818	2055	1369	1461
CACCAGCTGCTTCCCTGCG	HSF1	Other	658	589	466	465	587	641	566	358	385	598
CACCAGGGGGCTGCTGGAT	HSF1	Other	566	746	652	799	546	728	695	773	564	878
CACCGACGCGCTCATCTGC	HSF1	Other	1576	672	804	748	580	591	796	784	639	679
CACGGAGCCGGGGTCCAGC	HSF1	Other	3177	2465	2308	2495	1881	2181	2197	1984	2110	1620
CACGGCTCGGGCCCCTACT	HSF1	Other	1475	2595	1944	1935	1682	1803	1809	1405	1608	1657
CACTGTCGTTCAGCATCAG	HSF1	Other	614	485	628	539	748	718	825	631	597	496
CACTGTCTCCTAGAGGCCC	HSF1	Other	355	239	346	317	308	334	291	386	328	313
CACTTTTCAGGGGTGGAGG	HSF1	Other	550	469	485	750	728	426	508	565	514	706
CAGAAAGTCGTCAACAAGG	HSF1	Other	577	343	281	231	325	225	357	217	276	356
CAGAGCCCCCGGGTAGAGG	HSF1	Other	442	298	179	206	189	268	240	261	299	262
CAGAGCTGGCCACAGCATC	HSF1	Other	566	360	394	590	517	407	424	552	469	501
CAGCACCTCCTTGGCAAAC	HSF1	Other	2149	1950	2618	2092	2048	2369	2057	1647	1385	2056
CAGCCCGCCTCAGAGCCCC	HSF1	Other	1832	787	675	749	1006	1092	1101	766	819	840
CAGCCCTCACGGACGCCAG	HSF1	Other	2276	2284	2216	2350	1503	1847	1693	1740	1588	1329
CAGCCTGGCCAGTGTGCGT	HSF1	Other	479	198	222	304	226	198	273	260	215	223
CAGCTCAAACAGCACCGGC	HSF1	Other	337	242	370	447	208	245	356	213	228	243
CAGCTGATGAAGGGGAAGC	HSF1	Other	573	15	25	22	245	235	230	306	316	144
CAGCTTGGTCAGGAAGGCC	HSF1	Other	449	124	182	118	171	152	95	91	94	73
CAGCTTGGTGACGCTGTCC	HSF1	Other	500	216	311	132	196	174	228	164	157	109
CAGGAGCTCTTGGATCTGT	HSF1	Other	629	323	286	349	314	338	283	266	319	247
CAGGCCGCCCTGCTCGATG	HSF1	Other	1716	1028	710	943	936	905	967	559	749	1049
CAGGGCCAGTTTGCCAAGG	HSF1	Other	594	205	310	239	156	213	239	162	179	173
CAGGGGTGGAGGTGGGCGG	HSF1	Other	2051	142	132	166	872	773	640	1113	1254	1241
CAGTCAAACCGGATCCTGG	HSF1	Other	411	156	174	188	162	323	157	168	202	120
CAGTGAGAATGAGGCTCTG	HSF1	Other	484	203	91	107	132	86	149	88	176	140
CAGTGGGGTCCTTGGCTTT	HSF1	Other	490	571	590	733	470	648	486	459	553	473
CATCAGGGGGCTGTGGGGA	HSF1	Other	390	43	123	114	156	142	146	395	243	369
CATCTGCTGGAGCCCGGTG	HSF1	Other	487	88	175	163	243	251	135	148	197	102
CATCTTTCTCTTCACCCCC	HSF1	Other	0	0	0	0	0	0	0	0	0	0
CATGGTCTGCAGGTTATCC	HSF1	Other	948	478	566	621	599	746	546	837	662	681
CCACACGGACACCGAGGGC	HSF1	Other	1190	498	601	492	703	656	659	780	804	882
CCACCATCTCCCTGCTGAC	HSF1	Other	970	1166	962	1224	833	1263	967	1062	811	903
CCACGGAAGATGGGCGCCC	HSF1	Other	1234	737	804	844	712	974	810	782	817	722
CCACTGTCGTTCAGCATCA	HSF1	Other	996	1353	1407	1220	1347	1358	1365	857	1017	920
CCAGCCCCATGGCCTCCCC	HSF1	Other	2938	3820	4124	3305	2626	2950	3064	3202	3223	3115
CCAGGCTGCTGTCAAGGTC	HSF1	Other	984	835	1054	777	786	744	830	419	614	542
CCAGGGGGCTGCTGGATAG	HSF1	Other	1680	1693	1586	1605	1477	1676	1459	1653	1565	1425
CCATGCTTCCTGCGTGGCC	HSF1	Other	575	699	715	721	605	651	584	834	690	583
CCCCATGGCCTCCCCCGGC	HSF1	Other	4708	3066	3320	3218	2878	3724	3033	3625	3400	3245
CCCCGGCTCCGTGGACACC	HSF1	Other	7066	6895	6593	7546	6065	6251	6000	5786	5233	5301
CCCCTATCCAGCAGCCCCC	HSF1	Other	0	0	0	0	0	0	0	0	0	0
CCCCTGGTGCGTGTCAAGG	HSF1	Other	679	342	673	619	509	555	574	523	372	337
CCCGCCGCGCCGGGGCCCA	HSF1	Other	6333	6660	6821	7974	5576	6047	6703	5202	5999	5883
CCCGCCGGGGGAGGCCATG	HSF1	Other	3437	3047	3324	3122	2789	2896	2744	3666	3260	2597
CCCGGGCGCCCATCTTCCG	HSF1	Other	5883	4329	4487	4160	3650	4516	4473	4129	4040	4139
CCCGGTGTCCACGGAGCCG	HSF1	Other	3192	2467	2479	2378	2729	2685	2462	2274	2382	2380
CCCGTGGGCCCCGGCGCGG	HSF1	Other	4349	1543	1508	1371	1884	1833	2184	1548	1929	1408
CCCTGATGCTGAACGACAG	HSF1	Other	563	274	295	280	512	594	450	515	444	474
CCGAGGGGCTGAACAGCTG	HSF1	Other	469	242	389	300	189	258	295	196	230	163
CCGCAGCTGTTCAGCCCCT	HSF1	Other	898	712	668	461	579	674	613	497	568	509
CCGCAGGATGGAGTCAATG	HSF1	Other	790	609	485	498	442	543	396	429	505	435
CCGCCGCGCCGGGGCCCAC	HSF1	Other	12733	8350	7959	8321	6011	6731	7057	7178	6977	7081
CCGGCCCTCGGTGTCCGTG	HSF1	Other	3905	2954	3426	3994	3051	3037	2845	3220	2870	3035
CCGGGGGAGGCCATGGGGC	HSF1	Other	3131	658	564	865	1776	2019	1767	2096	2505	2256
CCGTCCCCTTCGGAGAAGT	HSF1	Other	501	453	480	280	344	458	360	380	283	314
CCGTGGGCCCCGGCGCGGC	HSF1	Other	5018	3163	2832	2843	2890	2748	2753	2187	2764	2519
CCTACTTCTCCGAAGGGGA	HSF1	Other	418	346	288	395	468	405	496	347	469	630
CCTCAGAGCCCCCGGGTAG	HSF1	Other	575	485	593	457	544	382	759	345	545	459
CCTCATTGACTCCATCCTG	HSF1	Other	616	390	507	461	449	681	632	447	422	429
CCTCCTTGACACGCACCAG	HSF1	Other	519	468	690	489	485	424	469	655	443	520
CCTCTACCCGGGGGCTCTG	HSF1	Other	381	471	382	428	633	388	421	537	427	327
CCTGACCTTGACAGCAGCC	HSF1	Other	567	773	581	376	360	382	334	317	523	574
CCTGGCCACGCAGGAAGCA	HSF1	Other	981	500	479	476	940	1063	1285	864	1459	1017
CCTGGCCAGTGTGCGTAGG	HSF1	Other	798	1158	776	1141	837	744	690	772	837	806
CCTGTCAGCAGGGAGATGG	HSF1	Other	496	247	283	356	285	316	321	410	351	308
CGAGCCGTGGACGTGCTCC	HSF1	Other	2781	2463	2747	3038	2822	2555	2891	2545	2813	2552
CGAGTAGGGGCCCGAGCCG	HSF1	Other	1524	879	891	527	905	1022	922	889	1150	933
CGCAGGATGGAGTCAATGA	HSF1	Other	591	362	297	343	278	281	214	271	239	273
CGCTGTTCCTGCTGGACCC	HSF1	Other	718	299	272	372	375	354	634	438	201	365
CGGACGTGCAGCTGATGAA	HSF1	Other	989	436	429	540	418	373	444	269	376	263
CGGCGGGAGCATAGACGAG	HSF1	Other	555	326	476	342	388	368	320	489	454	476
CGGGAGCATAGACGAGAGG	HSF1	Other	268	254	130	190	114	142	101	124	184	201
CGGGGCCTCTAGGAGACAG	HSF1	Other	332	130	181	241	288	256	164	158	510	285
CGGGGGCTCTGAGGCGGGC	HSF1	Other	2578	2396	2911	2646	2771	2855	2782	2737	2559	2297
CGGGGTCCAGCAGGAACAG	HSF1	Other	617	570	513	534	663	639	653	612	545	430
CGGTGATGTCGGAGATGAT	HSF1	Other	963	578	612	596	477	646	520	679	477	411
CGTCAACAAGGTGGGGGCA	HSF1	Other	658	519	565	665	598	624	752	591	656	567
CGTGGGCCCCGGCGCGGCG	HSF1	Other	5628	192	332	303	1627	1683	1884	2860	3420	2643
CTACCCGGGGGCTCTGAGG	HSF1	Other	506	22	27	35	125	385	248	306	501	297
CTACGCTGAGGCACTTTTC	HSF1	Other	1108	1138	1420	1198	938	1204	1056	999	1436	908
CTCACGAGGGTCCACAGCT	HSF1	Other	1175	441	462	290	349	454	441	399	471	446
CTCACGTCCAGCAGGGCAC	HSF1	Other	500	139	89	95	230	91	173	115	101	171
CTCACTGGTGCAGTCAAAC	HSF1	Other	815	915	714	638	879	790	534	670	791	947
CTCATTGACTCCATCCTGC	HSF1	Other	689	446	603	584	612	424	657	403	646	450
CTCCAGCAGATGAGCGCGT	HSF1	Other	497	157	149	192	151	199	266	115	139	151
CTCCCAGCTCAAACAGCAC	HSF1	Other	860	977	831	928	624	738	843	648	431	730
CTCCCGCCGGGGGAGGCCA	HSF1	Other	3131	4141	3816	3464	3343	3510	2907	2812	3403	3092
CTCCCGGTGTCCACGGAGC	HSF1	Other	2493	3295	3102	2663	2217	2162	2175	2249	1951	2341
CTCCTCCTTGACACGCACC	HSF1	Other	725	694	385	526	407	435	518	497	611	607
CTCCTGGCCATGAAGCAGT	HSF1	Other	737	997	708	715	575	660	596	543	632	707
CTCCTTGACACGCACCAGG	HSF1	Other	630	713	636	650	319	460	510	451	500	615
CTCCTTGGCAAACTGGCCC	HSF1	Other	387	273	300	371	451	253	489	269	442	315
CTCGAGATGGATCTGCCCG	HSF1	Other	314	149	225	187	142	143	225	107	206	133
CTCGATGTGGACCACTTTC	HSF1	Other	714	824	1017	955	630	738	942	819	646	380
CTCGTCTATGCTCCCGCCG	HSF1	Other	451	268	340	181	353	336	520	426	407	307
CTCTACGCCCCTGATGCTG	HSF1	Other	637	440	851	803	501	527	552	534	463	508
CTCTCGTCTATGCTCCCGC	HSF1	Other	462	136	506	241	299	391	273	276	312	204
CTCTGCCTCGGGAGGCCTG	HSF1	Other	452	312	358	232	472	391	484	616	503	308
CTGAGCTCATTCCTGGCCC	HSF1	Other	483	356	505	445	459	644	399	416	347	375
CTGAGGCACTTTTCAGGGG	HSF1	Other	552	430	428	361	392	347	438	305	552	338
CTGATGCTGTGGCCAGCTC	HSF1	Other	472	509	339	407	509	491	379	450	664	489
CTGCCCGTGGGCCCCGGCG	HSF1	Other	3870	2715	2974	3150	2726	2905	3051	3307	2883	3179
CTGCCGGTGCTGTTTGAGC	HSF1	Other	579	585	604	716	720	782	525	861	652	518
CTGCCTCGGGAGGCCTGGG	HSF1	Other	979	1338	999	934	848	1141	1040	1254	1292	782
CTGCTGGACCCCGGCTCCG	HSF1	Other	2970	1730	2021	2168	1769	2596	2182	1998	1696	2000
CTGCTGTAGGCTGGGGAGG	HSF1	Other	357	123	256	261	318	291	328	597	470	371
CTGGAGCACGTCCACGGCT	HSF1	Other	553	335	225	266	218	303	181	125	206	302
CTGGAGCTGCTGTAGGCTG	HSF1	Other	442	268	224	174	229	239	278	238	217	275
CTGGCCACGCAGGAAGCAT	HSF1	Other	700	256	276	246	155	234	253	155	201	170
CTGGCCAGTGTGCGTAGGC	HSF1	Other	475	340	551	500	561	459	416	408	434	325
CTGGCCCTGGTCGAACACG	HSF1	Other	417	121	118	212	160	145	125	134	93	164
CTGGCTCCTGCCAGCCCCA	HSF1	Other	424	637	645	569	519	487	433	461	420	381
CTGGGCATGCTTCTGCCGA	HSF1	Other	697	250	286	254	161	180	204	227	431	211
CTGGGGAGACAGGAGCTCT	HSF1	Other	245	129	163	171	247	167	175	113	138	246
CTGTCAGCAGGGAGATGGT	HSF1	Other	409	191	225	207	225	215	223	218	296	239
CTGTGACGGAGGCGGGGGC	HSF1	Other	2438	1105	1238	1738	1594	1671	1918	2243	1950	1896
CTTGGTGACGCTGTCCTGG	HSF1	Other	643	370	394	262	269	362	382	173	450	157
CTTTATGTCTTCACTCTTC	HSF1	Other	1277	1427	1503	1056	1282	1437	804	953	1003	1095
GAAAGTCGTCAACAAGGTG	HSF1	Other	696	250	266	203	388	375	211	398	536	376
GAAGACATAAAGATCCGCC	HSF1	Other	488	229	166	168	160	189	234	351	230	229
GAAGGGGACGGCTTCGCCG	HSF1	Other	776	691	583	411	627	611	644	598	648	321
GACCAGGGCCAGTTTGCCA	HSF1	Other	536	206	171	198	157	199	215	171	148	85
GACCTACTGCTTCATGGCC	HSF1	Other	715	398	367	508	372	374	616	479	581	531
GACTCGCCTCCTCTACCCG	HSF1	Other	422	201	189	291	245	270	212	211	228	193
GAGAAAGATGTGAGGTTTT	HSF1	Other	2012	2727	2257	2646	2339	1903	2205	2372	2489	2058
GAGAACTGCCGGCTATACT	HSF1	Other	743	472	576	513	535	484	503	469	368	653
GAGAATGAGGCTCTGTGGC	HSF1	Other	616	138	147	127	178	186	244	218	205	304
GAGATGATGGGTCCAGAGC	HSF1	Other	468	180	190	139	237	184	142	181	144	125
GAGCATAGACGAGAGGTGG	HSF1	Other	311	158	130	146	68	192	96	92	89	79
GAGCCCCCCAGGCCTCCCG	HSF1	Other	1895	649	813	690	1221	1460	1504	872	954	919
GAGCCGTGGACGTGCTCCA	HSF1	Other	378	422	302	511	444	314	455	253	383	406
GAGCCTGTCAGCAGGGAGA	HSF1	Other	512	7	15	19	287	247	190	243	416	241
GAGCTGCTCCTGGCCACGC	HSF1	Other	1498	324	343	413	446	419	396	339	371	374
GAGCTGCTGTAGGCTGGGG	HSF1	Other	313	71	115	49	106	212	161	242	180	268
GAGCTGGCCACAGCATCAG	HSF1	Other	356	178	264	379	194	263	231	89	199	113
GAGGCAGAGAACAGCAGCC	HSF1	Other	355	304	235	343	303	517	405	185	287	243
GAGGCCTGGGGGGCTCCTG	HSF1	Other	495	692	378	554	347	592	512	320	500	365
GAGGCTCTGTGGCGGGAGG	HSF1	Other	426	14	45	11	216	435	183	261	235	223
GAGGGCGGTCGGGGACAAG	HSF1	Other	2728	1634	1718	1523	1404	1877	1785	1704	1493	1663
GAGGGCTGTGACGGAGGCG	HSF1	Other	697	677	421	647	507	494	579	391	483	574
GAGGGTCCACAGCTTGGTC	HSF1	Other	514	103	181	161	100	82	96	69	125	134
GAGGGTGTCCACGGAAGAT	HSF1	Other	566	339	428	332	309	237	304	324	351	279
GAGTCAATGAGGGCGGTCG	HSF1	Other	389	137	219	366	244	146	204	151	208	188
GATAGGGGCCTGCACACGA	HSF1	Other	548	288	261	350	404	314	371	647	435	560
GATGAGCGCGTCGGTGTCC	HSF1	Other	1343	247	504	232	364	298	360	312	295	265
GATGCTATGGACTCCAACC	HSF1	Other	586	365	372	408	318	365	302	182	191	274
GCACCAGCTGCTTCCCTGC	HSF1	Other	838	606	514	448	1113	778	809	552	664	793
GCAGATGGCTTCCGGAAAG	HSF1	Other	1075	250	268	424	877	1384	1290	1064	961	928
GCAGTCAAACCGGATCCTG	HSF1	Other	322	207	172	148	250	151	242	149	181	172
GCATCAGGGGCGTAGAGGC	HSF1	Other	363	122	172	214	100	191	134	171	227	143
GCATGCTTCTGCCGAAGGC	HSF1	Other	385	168	185	214	133	197	218	221	145	200
GCCACTGTCGTTCAGCATC	HSF1	Other	598	780	727	801	623	651	737	568	592	607
GCCCCATGGCCTCCCCCGG	HSF1	Other	3025	4599	3828	4044	3620	4264	3531	4221	4034	3865
GCCCCTACTCGGTGAGTGC	HSF1	Other	476	340	277	257	111	223	198	169	223	221
GCCTCCGTCACAGCCCTCA	HSF1	Other	720	453	503	885	643	947	710	716	514	518
GCGCAGCCGCTGTTCCTGC	HSF1	Other	2350	2322	2235	2161	2189	2001	1761	1922	1516	1929
GCGCTCATCTGCTGGAGCC	HSF1	Other	490	550	538	514	616	498	426	548	560	380
GCGGGAGGTGGCCAGCCTT	HSF1	Other	1110	1251	1500	1323	957	1357	1097	969	934	846
GCGGGGCCCAGCAACGTCC	HSF1	Other	2869	1357	1347	1307	1189	988	1266	1130	1209	924
GCGTCCGTGAGGGCTGTGA	HSF1	Other	665	558	625	560	543	396	494	867	634	658
GCTCCTTGAGAACATCAAG	HSF1	Other	452	137	130	278	233	142	160	204	210	161
GCTGAACAGCTGCGGAGGA	HSF1	Other	598	505	461	473	461	431	324	317	528	397
GCTGCTCAGCATGGTCTGC	HSF1	Other	488	545	433	423	271	288	302	323	415	234
GCTGCTGTAGGCTGGGGAG	HSF1	Other	409	149	168	197	249	159	264	392	315	291
GCTGCTGTCAAGGTCAGGC	HSF1	Other	434	250	436	307	310	229	310	229	214	277
GCTGCTTCCCTGCGGGGGT	HSF1	Other	654	764	779	877	662	755	650	691	550	682
GCTGGAGCTGCTGTAGGCT	HSF1	Other	515	328	285	316	281	290	274	477	318	359
GCTGGGCCCCGCCGCGCCG	HSF1	Other	3633	1827	1729	2116	2355	2416	2179	2090	1635	1767
GCTTCCACGTGTTCGACCA	HSF1	Other	447	166	165	94	172	132	163	116	118	111
GGAAGGCCGGGACGTTGCT	HSF1	Other	590	206	301	209	239	221	184	239	205	115
GGACCCCACTGTCTCCTAG	HSF1	Other	489	314	542	367	368	367	393	204	303	224
GGACGTGCAGCTGATGAAG	HSF1	Other	1059	369	356	394	383	266	449	306	238	198
GGACTCGCCTCCTCTACCC	HSF1	Other	558	449	462	327	427	365	234	346	319	325
GGAGCATAGACGAGAGGTG	HSF1	Other	362	193	185	247	145	294	180	210	147	175
GGAGCCAGCTCGGTGATGT	HSF1	Other	612	370	330	509	445	531	450	344	335	339
GGAGGCCTGGGGGGCTCCT	HSF1	Other	655	863	589	570	563	615	554	628	494	688
GGAGGGGGCCTGCAATCAA	HSF1	Other	598	695	556	625	470	603	609	647	617	776
GGAGTCAATGAGGGCGGTC	HSF1	Other	905	658	566	543	1013	1069	1162	840	837	954
GGAGTCCATAGCATCCAAG	HSF1	Other	376	134	189	238	353	343	235	279	351	224
GGATAGGGGCCTGCACACG	HSF1	Other	501	374	439	624	300	518	506	444	255	499
GGCACTCACTTGTCCAGGC	HSF1	Other	601	413	294	460	530	355	351	251	312	436
GGCAGATCCATCTCGAGCA	HSF1	Other	546	464	437	473	349	352	319	245	311	265
GGCAGGCTCATGTCGGGCA	HSF1	Other	690	395	421	444	382	392	388	294	419	554
GGCAGGTTCACTCTCCCGC	HSF1	Other	388	186	263	276	157	250	194	207	169	186
GGCCTTCCTGACCAAGCTG	HSF1	Other	460	168	146	164	469	702	533	490	545	481
GGCTCCGAGCCTGTCAGCA	HSF1	Other	1382	1027	1322	1220	968	1002	706	791	820	701
GGCTCCTACTTCTCCGAAG	HSF1	Other	504	307	339	371	214	228	243	163	300	174
GGCTCTGAGGCGGGCTGGG	HSF1	Other	1275	909	532	666	745	910	932	802	908	816
GGCTGAACAGCTGCGGAGG	HSF1	Other	1188	991	920	978	475	683	714	716	803	678
GGCTGCTGTTCTCTGCCTC	HSF1	Other	398	282	376	276	263	381	166	276	226	188
GGCTGGAGCTGCTGTAGGC	HSF1	Other	515	368	371	263	275	334	251	171	392	388
GGGACTCGCCTCCTCTACC	HSF1	Other	640	505	436	579	341	594	535	541	386	359
GGGAGCATAGACGAGAGGT	HSF1	Other	317	229	97	195	155	120	185	133	148	67
GGGAGGCCATGGGGCTGGC	HSF1	Other	2498	3356	3208	2901	2655	3104	2901	2568	2528	2435
GGGAGGCCTGGGGGGCTCC	HSF1	Other	2326	1355	1486	1442	1694	1949	1900	1587	1620	1694
GGGCCTCTAGGAGACAGTG	HSF1	Other	645	180	149	85	466	426	575	250	227	185
GGGCGGGGGGGAGGGAGGC	HSF1	Other	0	0	0	1	0	0	0	0	0	0
GGGCTCCTACTTCTCCGAA	HSF1	Other	542	356	425	464	440	374	315	450	317	352
GGGCTCTGAGGCGGGCTGG	HSF1	Other	1157	1205	1357	1389	1249	1470	1300	1549	1294	1508
GGGCTGCTGTTCTCTGCCT	HSF1	Other	425	502	452	515	412	391	340	275	454	449
GGGCTGGCAGGAGCCAGCT	HSF1	Other	278	341	323	326	371	292	423	361	296	454
[truncated: 9,763 more rows]
