# Supplementary material for: Guide-specific loss of efficiency and off-target reduction with Cas9 variants
Source: Nucleic Acids Res. 2023 Aug 24;51(18):9880–93. doi: 10.1093/nar/gkad702 (PMC10570041; doi:10.1093/nar/gkad702)
Supplement: gkad702_Supplemental_Files [file gkad702_supplemental_files.zip › TableS5(H2171_EpiC_Readcounts).xlsx]

## Sheet: Sheet1
sgRNA	Gene	Category	Plasmid	WTD20R1	WTD20R2	WTD20R3	HiFiD20R1	HiFiD20R2	HiFiD20R3	LZ3D20R1	LZ3D20R2	LZ3D20R3
AAAAGGCAGCCTGGTAGAC	AAVS1	Nonessential	2570	948	868	812	767	671	879	778	646	536
AAAGTCCAGGACCGGCTGG	AAVS1	Nonessential	2700	1060	887	708	848	1020	1014	779	776	1034
AACCTTAGAGGTTCTGGCA	AAVS1	Nonessential	2064	405	539	604	482	510	482	350	419	280
AAGAAACGAGAGATGGCAC	AAVS1	Nonessential	959	83	153	133	119	226	142	154	184	256
AAGCAGGACCTGCCTGGGA	AAVS1	Nonessential	1761	231	158	162	236	342	263	709	476	427
AAGCATCGCCCCCCTGCTG	AAVS1	Nonessential	6458	1577	1313	1647	1874	1543	1465	1405	1718	1345
AAGCCCAGAGCAGGGCCTT	AAVS1	Nonessential	3451	1177	725	982	1166	1033	1085	848	778	1108
AAGCCCAGGAGAGGCGCTC	AAVS1	Nonessential	1847	392	525	363	532	417	504	535	348	606
AATATGTCCCAGATAGCAC	AAVS1	Nonessential	1726	476	365	404	291	327	250	228	281	398
AATGCAGGTCAGAGAAAGC	AAVS1	Nonessential	1834	382	282	267	292	270	362	385	328	329
AATTGCCTTAGTGGCTAGG	AAVS1	Nonessential	3745	1299	1053	1447	1039	1150	1230	931	979	974
ACAAAGGGAGTTTTCCACA	AAVS1	Nonessential	2156	683	618	662	672	357	648	571	538	511
ACAGAAAAGCCCCATCCTT	AAVS1	Nonessential	6616	1431	1690	1453	1501	1584	1757	1786	1449	1813
ACCTGGCCCCGGGAGACGC	AAVS1	Nonessential	2876	890	640	448	573	604	641	764	751	447
ACGCAAGGGAGACATCCGT	AAVS1	Nonessential	3247	729	727	619	686	556	814	749	460	402
ACTAAGGCAATTGGGGTGC	AAVS1	Nonessential	3103	860	598	705	674	836	663	675	592	611
ACTTGGGAACAGCCACAGC	AAVS1	Nonessential	3271	772	978	574	735	751	925	462	502	763
AGAAAAACGGTGATGATGC	AAVS1	Nonessential	2634	481	750	525	488	523	605	523	733	844
AGAAGACTAGCTGAGCTCT	AAVS1	Nonessential	969	212	395	383	192	245	248	208	115	197
AGAGGTGACCCGAATCCAC	AAVS1	Nonessential	3046	865	808	951	607	738	622	641	894	637
AGATGGCACAGGCCCCAGA	AAVS1	Nonessential	3142	765	782	849	706	811	890	675	783	1017
AGCACAGACTAGAGAGGTA	AAVS1	Nonessential	1469	152	184	109	252	402	166	506	227	504
AGCACAGGCTGCCAAAGCC	AAVS1	Nonessential	2109	721	692	602	655	612	495	495	573	603
AGCATGTTTGCTGCCTCCA	AAVS1	Nonessential	7243	2290	2261	1851	2028	2386	2408	2270	1883	2242
AGCCCAGGGCCAGGAACGA	AAVS1	Nonessential	2080	424	352	524	306	343	302	377	530	659
AGCCCAGGGCCAGTTGAAG	AAVS1	Nonessential	2926	762	552	753	692	615	611	520	891	673
AGCCGCTTCAACTGGCCCT	AAVS1	Nonessential	6739	2270	1876	1800	1874	1745	1530	1831	1829	1752
AGCGGCTCCAATTCGGAAG	AAVS1	Nonessential	1928	674	531	555	480	486	493	410	640	390
AGCTGAGCTCTCGGACCCC	AAVS1	Nonessential	2767	880	675	495	461	638	470	532	820	741
AGGAACCCCTGTAGGGAAG	AAVS1	Nonessential	1744	622	354	384	601	461	447	224	345	520
AGGCCCCAGGCCACCTACT	AAVS1	Nonessential	4041	1292	1033	829	1162	1246	1007	681	775	821
AGGGAAGGAGACAAAGTCC	AAVS1	Nonessential	929	67	58	52	252	222	224	167	123	111
AGGGGCTCAACATCGGAAG	AAVS1	Nonessential	1379	569	506	412	298	363	463	486	504	329
AGTAGAGCTCAAAGTGGTC	AAVS1	Nonessential	2259	645	473	396	393	410	513	408	271	338
AGTAGAGGCGGCCACGACC	AAVS1	Nonessential	2794	483	673	662	658	636	808	270	312	417
AGTCTTCTTCCTCCAACCC	AAVS1	Nonessential	4793	957	971	930	961	1052	1062	1093	957	839
AGTGACAATGGCCAGGGCC	AAVS1	Nonessential	1806	478	507	662	410	541	537	358	318	249
AGTGCCCTTGCTGTGCCGC	AAVS1	Nonessential	3945	1155	901	771	977	850	788	800	870	724
AGTGGTTGATAAACCCACG	AAVS1	Nonessential	960	173	117	101	252	233	262	224	214	272
AGTTAAAGCGACTCCAATG	AAVS1	Nonessential	3357	543	743	687	535	609	535	648	647	807
AGTTCCTGGCGGCCTGTGC	AAVS1	Nonessential	7509	1685	1328	1372	1394	1479	1458	1440	1515	1355
AGTTGAAGCGGCTCCAATT	AAVS1	Nonessential	3625	1029	1149	906	477	845	946	764	869	594
ATAAGGTGGTCCCAGCTCG	AAVS1	Nonessential	2325	387	497	352	453	459	419	381	353	373
ATATAAGGTGGTCCCAGCT	AAVS1	Nonessential	3261	1071	818	824	1046	892	948	840	799	983
ATCAACCACTTGGTGAGGC	AAVS1	Nonessential	1827	680	381	325	407	444	735	443	536	542
ATCAGTGAAACGCACCAGA	AAVS1	Nonessential	2181	806	753	894	671	485	785	793	523	443
ATCCACCCAAAAGGCAGCC	AAVS1	Nonessential	2139	941	620	613	577	495	728	473	737	633
ATCGGGGCACAGCGACTCC	AAVS1	Nonessential	4506	711	898	933	932	567	748	711	715	632
ATCTGCCTAACAGGAGGTG	AAVS1	Nonessential	1598	773	312	488	542	410	431	301	450	258
ATGATGCAGGCCTACAAGA	AAVS1	Nonessential	2665	823	665	467	703	617	811	588	711	800
ATGGTTGGTCACTGTCTCT	AAVS1	Nonessential	7615	1948	1916	1871	2064	1860	1687	1777	1766	1581
ATTCCCTTCTCAGGTTACG	AAVS1	Nonessential	3647	1361	940	1243	959	1073	1120	1107	1045	965
CAAACATGCTGTCCTGAAG	AAVS1	Nonessential	3903	929	1067	1059	1059	797	1056	1097	1084	1121
CAACACAGCAGAGAGCAAG	AAVS1	Nonessential	2318	504	551	634	605	617	635	629	438	470
CAACTGTGGGGTGACTGCT	AAVS1	Nonessential	3861	1043	871	985	1059	1119	1253	1287	972	634
CAAGCAGTCACCCCACAGT	AAVS1	Nonessential	5358	567	362	362	1051	1072	884	1343	1247	1223
CAAGGAGAGAGATGGCTCC	AAVS1	Nonessential	2202	406	398	494	510	455	422	452	381	451
CAAGGGCCACTTCTGCTAA	AAVS1	Nonessential	3498	1212	1020	1018	708	813	924	916	855	605
CAATATCAGGAGACTAGGA	AAVS1	Nonessential	2995	866	845	729	730	634	856	963	850	844
CACAGACTAGAGAGGTAAG	AAVS1	Nonessential	1567	477	303	477	381	409	387	384	641	498
CACAGGCCCCAGAAGGAGA	AAVS1	Nonessential	1955	386	306	306	607	514	513	410	514	344
CACCCTCTGCTGCGCCACC	AAVS1	Nonessential	6581	2195	1769	1823	2018	1540	2098	1984	1711	1547
CACCGCCCCAAGGATCTCC	AAVS1	Nonessential	5749	1941	1361	1383	1430	1443	1587	1408	1369	1123
CACGACCTGGTGAACACCT	AAVS1	Nonessential	3759	1261	1063	968	963	887	962	1003	858	1044
CAGAAAGCGGCACAGGCCC	AAVS1	Nonessential	3013	756	599	720	646	661	793	704	688	784
CAGACTGAGCTATGGGAGC	AAVS1	Nonessential	1634	545	175	463	353	344	329	322	298	266
CAGAGCCAGGAACCCCTGT	AAVS1	Nonessential	3152	229	211	202	556	560	568	687	814	732
CAGAGTGGTCAGCACAGAG	AAVS1	Nonessential	2619	481	398	589	518	666	677	581	451	388
CAGCCCACCCCAATGCTCC	AAVS1	Nonessential	2678	620	508	490	602	634	689	738	512	854
CAGCCCCAGGTGGAGAAAC	AAVS1	Nonessential	2111	378	650	487	366	331	494	510	405	548
CAGCTCCCATAGCTCAGTC	AAVS1	Nonessential	2574	753	450	498	952	722	604	452	569	416
CAGGCCGCCAGGAACTCGG	AAVS1	Nonessential	1391	433	403	414	293	203	461	252	340	289
CAGGGTGGCCACTGAGAAC	AAVS1	Nonessential	2625	430	260	364	403	517	504	272	440	597
CAGGTCAGCGCCCCCCGCC	AAVS1	Nonessential	5369	1710	1548	1303	1270	1372	1413	1410	1479	1605
CAGTCTGAAGAGCAGAGCC	AAVS1	Nonessential	2707	847	653	789	731	696	677	433	962	581
CAGTGGAAATCGCCAGATG	AAVS1	Nonessential	4473	927	869	948	581	724	756	696	912	612
CATCAGACGCGCCTCGTCC	AAVS1	Nonessential	2883	633	710	687	643	567	457	550	482	536
CATCCTAAGAAACGAGAGA	AAVS1	Nonessential	2040	256	589	325	429	508	537	534	458	388
CATCGTAAGCAAACCTTAG	AAVS1	Nonessential	2452	578	635	439	607	568	673	801	773	704
CATCTCTCGTTTCTTAGGA	AAVS1	Nonessential	4960	1445	1272	1168	1413	1326	1438	1550	1420	1448
CATGCCGTCTTCACTCGCT	AAVS1	Nonessential	6481	1810	1397	1465	1680	1509	1743	1715	1310	1412
CATTAGCAGAAGTGGCCCT	AAVS1	Nonessential	4697	1411	1341	1025	1253	1021	1230	718	918	698
CCAGCCGTAGAGGTGACCC	AAVS1	Nonessential	3441	1100	847	734	763	728	754	675	459	800
CCAGCGAGTGAAGACGGCA	AAVS1	Nonessential	1919	406	356	384	660	461	440	462	418	321
CCAGGAACCCCTGTAGGGA	AAVS1	Nonessential	1841	723	365	572	539	377	413	487	344	497
CCAGGCCAAGTAGGTGGCC	AAVS1	Nonessential	2492	968	687	878	717	593	583	549	482	779
CCAGGCCACCTACTTGGCC	AAVS1	Nonessential	5175	1388	1207	1349	1690	1488	1331	1245	1085	1243
CCCAAATGAAAGGAGTGAG	AAVS1	Nonessential	1171	282	240	313	306	325	283	430	385	565
CCCAACCCCCTAGCCACTA	AAVS1	Nonessential	3472	939	983	1008	1129	931	981	967	780	1066
CCCACTGTTTCCCCTTCCC	AAVS1	Nonessential	7447	2270	1805	1980	1596	1456	1452	1350	1354	1817
CCCAGGGCCAGGAACGACG	AAVS1	Nonessential	1300	446	245	328	326	211	300	193	243	247
CCCAGGTGGAGAAACTGGC	AAVS1	Nonessential	2868	1112	695	844	957	615	742	686	976	740
CCCCACAGTGGGGCCACTA	AAVS1	Nonessential	3382	1270	986	986	912	861	947	765	979	791
CCCCCCGCCCGGCGTCTCC	AAVS1	Nonessential	6401	1993	1583	1555	1618	1740	1601	1974	1717	1438
CCCCGCCCGGCGTCTCCCG	AAVS1	Nonessential	6907	1781	1683	1376	1679	1292	1766	1302	1636	1284
CCCCGTCGTTCCTGGCCCT	AAVS1	Nonessential	8658	2523	1815	1833	1634	1738	1741	1839	1658	1576
CCCGGAGAGGACCCAGACA	AAVS1	Nonessential	3350	262	311	355	890	754	761	925	943	736
CCCGGAGGAGGCCCTCATC	AAVS1	Nonessential	5430	1485	1236	1391	1277	1067	1255	1344	1105	1400
CCCGGCGTCTCCCGGGGCC	AAVS1	Nonessential	3643	1134	1076	980	1240	1079	1028	801	961	818
CCCTAGCCACTAAGGCAAT	AAVS1	Nonessential	4431	1393	899	835	1246	1227	1409	891	1003	904
CCCTAGTGGCCCCACTGTG	AAVS1	Nonessential	5586	1474	1291	1491	1432	1585	1440	1209	1360	1268
CCCTCTGCTGCGCCACCTG	AAVS1	Nonessential	10719	2592	2569	2269	2335	2091	2299	1846	2109	1659
CCCTGGAAGATGCCATGAC	AAVS1	Nonessential	5365	2030	1589	1555	1497	1471	1456	1172	1107	1358
CCGAATCCACAGGAGAACG	AAVS1	Nonessential	3048	1030	604	868	851	660	626	626	713	664
CCGCCCGCCCGCGCCGTGC	AAVS1	Nonessential	4226	877	840	627	575	491	604	522	399	567
CCGCTCAGAGGACATCACG	AAVS1	Nonessential	2616	726	687	583	566	412	530	491	517	435
CCGTGTCTGGGTCCTCTCC	AAVS1	Nonessential	7598	1851	1477	1316	1573	1583	1527	1375	1624	1311
CCTGCATCCTTCTCCAGGC	AAVS1	Nonessential	3662	944	873	688	549	825	729	1103	1048	1132
CCTGCCTGGAGAAGGATGC	AAVS1	Nonessential	2084	647	436	631	507	626	438	514	413	431
CCTGGGTCACCTCTACGGC	AAVS1	Nonessential	2419	644	495	536	469	542	521	594	463	443
CCTTTTCCTTCTCCTTCTG	AAVS1	Nonessential	13556	3748	3206	3407	4844	3966	3973	3673	3143	3593
CGACCTGCCCAGCACACCC	AAVS1	Nonessential	3808	1314	1062	960	790	993	1067	1038	1147	1049
CGAGAAACACAGCCCCAGG	AAVS1	Nonessential	947	290	209	309	185	144	158	331	188	184
CGATTTCCACTGGGCGCCT	AAVS1	Nonessential	6868	1282	1706	1081	1662	1252	1501	1801	1224	1565
CGCCGAGAAGGAAGTGCTC	AAVS1	Nonessential	1498	733	280	195	317	257	312	383	346	549
CGCGCCGCCGAGTTCCTGG	AAVS1	Nonessential	5224	762	694	694	958	772	695	968	936	697
CGCTCTCCGGGGCCAGGCT	AAVS1	Nonessential	2043	492	833	624	585	449	699	568	467	465
CGGAGAGGACCCAGACACG	AAVS1	Nonessential	2312	171	106	191	304	345	416	307	508	375
CGGATCGAGACTGGCAACG	AAVS1	Nonessential	3508	1020	866	660	1038	931	1028	661	636	765
CGGCCAGTTTCTCCACCTG	AAVS1	Nonessential	6280	1361	1190	1029	1421	1441	1388	1489	1099	1352
CGGCCCTGGGAATATAAGG	AAVS1	Nonessential	2703	374	279	389	726	392	448	513	484	603
CGGCTCCAATTCGGAAGTG	AAVS1	Nonessential	1846	381	449	440	386	414	490	574	593	382
CGTGGGTTTATCAACCACT	AAVS1	Nonessential	5039	1465	1437	1351	1409	1504	1531	1189	1072	1290
CTAGCCACTAAGGCAATTG	AAVS1	Nonessential	2086	685	674	700	584	607	588	856	778	660
CTAGGTGTTCACCAGGTCG	AAVS1	Nonessential	6855	1614	1312	1406	1338	1375	1484	1320	1061	1148
CTCAAAGTGGTCCGGACTC	AAVS1	Nonessential	3392	948	630	845	815	620	771	605	579	611
CTCCAATGCGGAAGAGAGT	AAVS1	Nonessential	1475	200	160	220	242	267	383	274	359	188
CTCCAATTCGGAAGTGGGG	AAVS1	Nonessential	2076	497	589	311	561	530	465	554	655	639
CTCCTTGCCAGAACCTCTA	AAVS1	Nonessential	3998	1523	1280	1295	1287	1239	805	1265	1183	1312
CTCGGGGACACAGGATCCC	AAVS1	Nonessential	3106	574	860	572	672	623	600	664	791	692
CTCTAAGGTTTGCTTACGA	AAVS1	Nonessential	2299	470	481	463	539	674	618	330	476	657
CTCTTCCAGCCCCCTGTCA	AAVS1	Nonessential	8159	2961	2369	2294	2081	1656	1868	2038	2056	2303
CTCTTCGGGGTATCCCAGG	AAVS1	Nonessential	4498	1224	931	1094	1009	858	990	1125	1298	920
CTGATACCGTCGGCGTTGG	AAVS1	Nonessential	2708	883	431	884	474	567	584	403	499	772
CTGCCAAGCTCTCCCTCCC	AAVS1	Nonessential	9513	1927	2073	1816	1995	1856	2069	2469	2407	2381
CTGGAAGATGCCATGACAG	AAVS1	Nonessential	3109	978	616	571	768	559	746	834	805	711
CTGGCCCCCCACCGCCCCA	AAVS1	Nonessential	5816	1493	1370	1233	1401	1180	1423	1513	1327	1508
CTGGCTTCTGCGCCGCCTC	AAVS1	Nonessential	7238	1851	1557	1421	1444	1347	1539	1349	1301	1653
CTGTCATGGCATCTTCCAG	AAVS1	Nonessential	5752	1460	1201	1695	1393	1177	1116	1587	1448	1478
CTGTTTCCCCTTCCCAGGC	AAVS1	Nonessential	6617	1131	1264	1390	1203	1438	1369	1040	1213	1444
CTTCCCCTGCATCCCCCAG	AAVS1	Nonessential	6339	1810	1204	1303	1975	1703	1974	2335	1728	2130
CTTCCTTACACTTCCCAAG	AAVS1	Nonessential	4226	1340	820	1016	920	712	849	907	751	728
CTTTAACTGGCCCTGGCTT	AAVS1	Nonessential	3099	759	593	655	682	640	740	756	526	687
GAACCAGAGCCACATTAAC	AAVS1	Nonessential	3293	1214	969	873	784	865	812	757	805	1053
GAAGCCTGAGCGCCTCTCC	AAVS1	Nonessential	5969	1492	1281	1276	1336	1196	1330	933	1255	1120
GAATCTGCCTAACAGGAGG	AAVS1	Nonessential	1752	579	621	605	322	406	482	504	455	371
GAATTGGAGCCGCTTCAAC	AAVS1	Nonessential	3827	1415	904	1167	1052	899	985	1300	981	692
GACAAAGTCCAGGACCGGC	AAVS1	Nonessential	1343	463	422	366	294	350	460	402	394	272
GACCACCCCACTTCCGAAT	AAVS1	Nonessential	13992	3726	3493	3124	3274	3169	3285	3871	2879	3430
GACCCAATATCAGGAGACT	AAVS1	Nonessential	3577	699	734	733	806	847	906	657	850	573
GACCTACTCTCTTCCGCAT	AAVS1	Nonessential	10242	2899	2087	2390	1663	1928	1943	2260	1701	2250
GACCTGCATTCTCTCCCCT	AAVS1	Nonessential	10796	3151	2267	1989	2563	2957	2608	2625	2817	2109
GACGTCACGGCGCTGCCCC	AAVS1	Nonessential	5819	1834	1753	1641	1771	1699	1730	1814	1778	1405
GACTCCTGGAAGTGGCCAA	AAVS1	Nonessential	1951	469	338	252	366	437	393	300	402	452
GACTTCCCAGTGTGCATCG	AAVS1	Nonessential	6761	1868	1361	1414	1509	1556	1439	1371	1381	962
GAGAGATGGCTCCAGGAAA	AAVS1	Nonessential	1845	486	503	354	491	511	421	271	286	382
GAGATGGCTCCAGGAAATG	AAVS1	Nonessential	3258	877	832	669	762	605	784	722	466	699
GAGCCACATTAACCGGCCC	AAVS1	Nonessential	3056	629	738	643	661	559	595	418	524	536
GAGCCCCTCCAGCCGGTCC	AAVS1	Nonessential	4070	978	847	768	603	775	872	761	700	607
GAGCGCGCCGCCGAGTTCC	AAVS1	Nonessential	2877	580	604	364	518	717	605	705	627	495
GAGCTAGCACAGACTAGAG	AAVS1	Nonessential	2090	391	515	318	566	427	488	391	678	651
GAGGAGGGATTCCCTTCTC	AAVS1	Nonessential	3357	1046	895	724	732	802	933	588	693	557
GAGTCGCTTTAACTGGCCC	AAVS1	Nonessential	3753	798	808	731	957	961	788	644	628	768
GAGTTCCGGCGGCACAGCA	AAVS1	Nonessential	4023	1439	1067	970	933	992	906	1112	893	943
GATAGACCAGACTGAGCTA	AAVS1	Nonessential	3034	705	495	529	520	398	609	635	654	477
GATCCTGTGTCCCCGAGCT	AAVS1	Nonessential	4070	1240	732	910	888	892	982	940	1008	1137
GATGCAGGCCTACAAGAAG	AAVS1	Nonessential	2014	602	589	471	513	737	607	599	604	440
GATGTTGAGCCCCTCCAGC	AAVS1	Nonessential	4958	592	406	353	744	806	920	1012	1030	1028
GCACAGAGTGGCTAAGCCC	AAVS1	Nonessential	3257	589	335	327	673	467	547	506	361	400
GCACAGCGACTCCTGGAAG	AAVS1	Nonessential	1588	558	444	386	308	307	232	152	265	215
GCACAGGCCGCCAGGAACT	AAVS1	Nonessential	2770	738	508	654	307	469	646	739	523	546
GCAGCTCCGAGGCGCCCAG	AAVS1	Nonessential	1647	362	173	258	500	501	528	606	504	360
GCAGGGTCCCGCTTCCCTA	AAVS1	Nonessential	6312	1418	1265	1475	1578	1586	1643	1240	1569	1461
GCAGTCACCCCACAGTTGG	AAVS1	Nonessential	4660	1307	846	654	1203	1293	1239	1069	950	1209
GCATAGGGTGGCAAAGCCC	AAVS1	Nonessential	2528	156	78	117	255	345	286	386	334	291
GCCAGATGAGGGCCTCCTC	AAVS1	Nonessential	3209	799	838	642	1076	939	870	901	1106	987
GCCCGGCGTGCTGACGTCA	AAVS1	Nonessential	3494	1345	695	1080	1010	924	1087	730	858	883
GCCGCCCGCACAGGCCGCC	AAVS1	Nonessential	2735	1037	799	956	653	627	792	695	420	562
GCCGTCTCTCTCCTGAGTC	AAVS1	Nonessential	8339	2991	2444	2391	2119	2250	2443	1753	1340	1689
GCCGTGACGTCAGCACGCC	AAVS1	Nonessential	3507	1157	954	1175	811	1014	954	896	908	669
GCCTCTCCTGGGCTTGCCA	AAVS1	Nonessential	5765	2229	1770	1794	1816	1493	1509	1491	1895	1790
GCGCAAAGTGACAATGGCC	AAVS1	Nonessential	2216	500	555	315	383	400	480	563	506	352
GCGCTGATACCGTCGGCGT	AAVS1	Nonessential	2185	739	568	592	349	263	357	676	250	382
GCGGATCCTCCCCGTGTCT	AAVS1	Nonessential	5598	1280	1387	1371	1180	1173	1100	1088	1222	1129
GCGGCACAGCAAGGGCACT	AAVS1	Nonessential	6123	1301	1191	1110	1165	1091	1403	1126	1322	985
GCTCCGGAAAGAGCATCCT	AAVS1	Nonessential	3437	901	744	688	939	926	766	668	527	730
GCTCGCTCGCTCGCTGGGC	AAVS1	Nonessential	2056	257	399	420	479	453	338	697	757	513
GCTGTCCTGAAGTGGACAT	AAVS1	Nonessential	5125	1179	1068	1099	1395	1297	1313	1189	740	1022
GCTGTGCCCCGATGCACAC	AAVS1	Nonessential	3374	959	867	732	1108	874	927	1030	834	858
GCTTACGATGGAGCCAGAG	AAVS1	Nonessential	2265	754	705	621	713	513	664	577	704	503
GCTTGGCAAACTCACTCTT	AAVS1	Nonessential	6738	2626	1907	1555	2093	1979	1805	1926	1887	1715
GCTTTCTGTCTGCAGCTTG	AAVS1	Nonessential	7785	2788	2767	2713	2372	1888	2244	1699	2378	2380
GGAACCCAGCGAGTGAAGA	AAVS1	Nonessential	1509	591	376	306	437	313	451	460	364	418
GGACCACCTTATATTCCCA	AAVS1	Nonessential	4801	1111	877	941	987	930	1016	849	830	1111
GGACGAGAAACACAGCCCC	AAVS1	Nonessential	1757	467	402	296	351	398	435	304	484	356
GGACGCACCATTCTCACAA	AAVS1	Nonessential	2154	473	423	363	521	537	396	529	484	415
GGACTGCATGGGTCAGCAC	AAVS1	Nonessential	2231	599	412	582	539	419	498	453	561	457
GGAGGAGAATCCACCCAAA	AAVS1	Nonessential	1345	512	485	447	349	406	488	260	458	529
GGATCTCCCGGTCCCCGCC	AAVS1	Nonessential	11388	3753	3207	3375	2757	2725	2914	3095	2404	3083
GGATTCTCCTCCAACTGTG	AAVS1	Nonessential	6585	1811	1786	1347	1923	1919	1935	1895	1416	1572
GGCACAGCAAGGGCACTCG	AAVS1	Nonessential	1422	253	299	268	134	224	312	190	306	212
GGCCGCGTCAGAGCAGCTC	AAVS1	Nonessential	1185	215	234	269	367	344	303	214	418	281
GGGACTCTTTAAGGAAAGA	AAVS1	Nonessential	1190	226	232	177	262	313	246	172	369	147
GGGCAGCGCAAAGTGACAA	AAVS1	Nonessential	1584	327	428	481	437	314	249	484	454	396
GGGCCCCTATGTCCACTTC	AAVS1	Nonessential	4738	1638	1188	1365	1610	1121	1177	952	1077	1205
GGGCTCAACATCGGAAGAG	AAVS1	Nonessential	617	168	186	108	192	172	206	112	237	123
GGGGAGCTGCCCAAATGAA	AAVS1	Nonessential	2323	588	668	624	688	656	541	619	844	607
GGGGGTTAGACCCAATATC	AAVS1	Nonessential	3581	1135	1210	949	955	849	986	1022	990	907
GGGTACCAGCCTCACCAAG	AAVS1	Nonessential	1818	495	399	360	342	346	350	251	238	269
GGTATCAGCGCCCTGCACC	AAVS1	Nonessential	3622	1096	719	669	804	675	645	955	842	677
GGTCCCAGCTCGGGGACAC	AAVS1	Nonessential	1892	766	599	490	557	590	478	584	492	233
GTAAGGAAGCTGCAGCACC	AAVS1	Nonessential	2816	1070	806	1132	767	477	679	357	587	309
GTCAGAGCAGCTCAGGTTC	AAVS1	Nonessential	3489	876	683	694	963	840	1011	542	867	853
GTCCACCATCTCATGCCCC	AAVS1	Nonessential	5990	1608	1523	1193	1585	1654	1752	1520	1421	1277
GTCCCTAGTGGCCCCACTG	AAVS1	Nonessential	4662	1564	1236	1452	1478	1177	1311	1141	1350	1354
GTGACACACCCCCATTTCC	AAVS1	Nonessential	7530	2587	1886	2191	2061	2084	2089	1568	1664	1940
GTGCTGACCACTCTGCCCC	AAVS1	Nonessential	5828	1193	1079	943	1380	1387	1238	966	1423	1327
GTGGATTCTCCTCCAACTG	AAVS1	Nonessential	5266	1304	1049	1318	1133	1197	962	703	1030	970
GTGGCCCTTGGCCACTTCC	AAVS1	Nonessential	3220	854	761	568	690	641	761	676	479	606
GTGGCCTGGGTCACCTCTA	AAVS1	Nonessential	3498	1218	856	921	954	943	855	1090	1047	965
GTGGGGTACCCTAAGAACT	AAVS1	Nonessential	2251	895	725	457	597	555	506	472	611	770
GTTTATCAACCACTTGGTG	AAVS1	Nonessential	2850	587	396	354	578	489	549	454	939	605
TACCAGGCTGCCTTTTGGG	AAVS1	Nonessential	5026	1463	1439	1409	1352	1088	1014	1387	1532	1638
TATCAGGAGACTAGGAAGG	AAVS1	Nonessential	2152	261	289	170	651	501	488	333	328	413
TATGTCCCAGATAGCACTG	AAVS1	Nonessential	3685	792	1359	905	935	826	820	901	674	858
TATTCCTCCGCCCAGAGCA	AAVS1	Nonessential	6282	1352	1872	1209	1405	1403	1495	1071	1339	1046
TCACCAATCCTGTCCCTAG	AAVS1	Nonessential	6119	2201	1627	1421	1572	1248	1475	1737	1449	1440
TCACTCTTCGGGGTATCCC	AAVS1	Nonessential	4452	1320	1089	848	1435	1170	1158	1298	1035	1121
TCATCTGGCGATTTCCACT	AAVS1	Nonessential	5710	1302	1471	1278	1431	1063	1528	1016	1207	998
TCCAGGCAAAGAAAGCAAG	AAVS1	Nonessential	2081	475	583	522	449	400	565	924	412	495
TCCAGGTCGCCGCCCGCAC	AAVS1	Nonessential	5393	1298	1174	1176	923	973	952	1033	1089	942
TCCCCTCCACCCCACAGTG	AAVS1	Nonessential	4468	384	441	396	897	1209	1039	837	936	877
TCCCGCCTCCCCTTCTTGT	AAVS1	Nonessential	14347	3771	3219	3034	2956	3021	2721	2540	3042	2835
TCCCTCCCAGGATCCTCTC	AAVS1	Nonessential	7463	2102	1673	1620	1647	1819	2009	1742	1526	1878
TCCGGACTCAGGAGAGAGA	AAVS1	Nonessential	2765	220	333	162	481	506	471	538	269	576
TCCTGCCCCTTCCCTACAG	AAVS1	Nonessential	6477	1770	1256	1284	1255	1400	1413	1253	1411	1726
TCCTTGGCAAGCCCAGGAG	AAVS1	Nonessential	3834	629	336	625	863	830	690	733	775	644
TCGTCCTGCATCCTTCTCC	AAVS1	Nonessential	12514	3036	2427	2334	2806	2727	2738	2285	2442	2198
TCTCCTGCCCCTTCCCTAC	AAVS1	Nonessential	11508	2828	2068	1872	2608	2861	2711	2910	2994	2542
TCTGCTGTGTTGCTGCCCA	AAVS1	Nonessential	8350	2813	2218	2555	2471	2463	2516	2512	2162	2245
TGCACCCCAATTGCCTTAG	AAVS1	Nonessential	4758	1495	1302	1176	1694	1433	1700	1497	1543	1243
TGCAGACAGAAAGCGGCAC	AAVS1	Nonessential	1443	364	334	370	414	291	324	254	350	385
TGCAGGGCGCTGATACCGT	AAVS1	Nonessential	5243	1349	894	970	857	877	1011	1058	616	724
TGCATCCCCCAGAGGCCCC	AAVS1	Nonessential	3241	162	289	332	710	755	805	1001	1076	1003
TGCGTCCTAGGTGTTCACC	AAVS1	Nonessential	5394	1441	1168	1342	877	797	1064	1132	1091	1143
TGGACACCCCGTTCTCCTG	AAVS1	Nonessential	5988	1488	1369	1432	1426	1694	1718	1103	1620	1229
TGGACTCCACCAACGCCGA	AAVS1	Nonessential	4529	1264	1128	1158	1226	1224	1076	1115	997	1145
TGGAGCCAGAGAGGATCCT	AAVS1	Nonessential	4451	816	826	609	758	928	869	756	710	522
TGGAGTCCATTAGCAGAAG	AAVS1	Nonessential	2303	372	630	439	510	462	519	719	542	371
TGGCCACTGAGAACCGGGC	AAVS1	Nonessential	1980	546	577	597	354	375	456	274	300	405
TGGGAAGTCCGCAGCTCCG	AAVS1	Nonessential	3437	748	747	412	749	821	621	905	783	833
TGGTTGATAAACCCACGTG	AAVS1	Nonessential	1482	338	279	215	257	224	334	293	242	305
TGTCCCCTCCACCCCACAG	AAVS1	Nonessential	4423	161	178	130	1037	1183	1136	967	1083	1102
TGTCCTGAAGTGGACATAG	AAVS1	Nonessential	1756	673	467	567	477	526	411	356	450	390
TGTCTGCAGCTTGTGGCCT	AAVS1	Nonessential	7683	2045	2401	2190	2562	1974	2437	1670	2000	1666
TGTGAGAATGGTGCGTCCT	AAVS1	Nonessential	3895	1001	885	648	958	1144	1208	806	1384	1191
TTACGTGGCCAAGAAGCAG	AAVS1	Nonessential	6358	1715	1708	1544	1219	1536	1368	1211	1416	1620
TTAGGATGGCCTTCTCCGA	AAVS1	Nonessential	4746	955	929	893	1370	1041	1135	1193	1256	1310
TTCCCAGGGCCGGTTAATG	AAVS1	Nonessential	3610	1150	951	822	696	713	786	615	694	616
TTCCCTAAGGCCCTGCTCT	AAVS1	Nonessential	3633	738	638	618	817	846	847	708	736	683
TTCCGGAGCACTTCCTTCT	AAVS1	Nonessential	11264	3445	3319	2649	2382	2704	3173	3013	2808	2976
TTCTTAGGGTACCCCACGT	AAVS1	Nonessential	5022	1171	1104	1240	1000	1024	930	1050	1299	1390
TTGAGTCCTTGGCAAGCCC	AAVS1	Nonessential	5411	1444	1352	1043	1196	1096	1217	1122	1457	1040
TTGGCAAACTCACTCTTCG	AAVS1	Nonessential	5961	1332	1226	1359	1597	1502	1833	1646	1443	1420
TTGGCCACGTAACCTGAGA	AAVS1	Nonessential	3226	794	913	818	1109	898	1037	928	885	679
TTGGCCTGGACCCCACGAG	AAVS1	Nonessential	3631	853	1022	892	723	696	967	736	753	777
TTGGGAACAGCCACAGCAG	AAVS1	Nonessential	2452	105	132	184	399	251	471	400	498	442
AAAGAGCGAGGTCCCCCGG	ABL1	Other	1639	289	180	251	264	305	324	479	474	652
AATCAGTGACATAGTGCAG	ABL1	Other	2384	715	409	445	383	460	481	438	478	488
CAGTGATGATATAGAACGG	ABL1	Other	2545	325	189	198	341	378	282	225	470	377
CCGCGCCCGCCCATGGCCG	ABL1	Other	2765	759	695	475	640	503	731	782	539	660
CTCCAGAGCGGATCGCCAG	ABL1	Other	2595	542	397	673	623	773	594	470	360	589
GACTCCAAAACCCCTCCGG	ABL1	Other	1445	238	227	290	226	217	244	314	319	259
GGGCTGCAAATCCAAGAAG	ABL1	Other	1782	564	410	432	288	398	492	276	432	382
GGTCTGACCAGGTGACCCG	ABL1	Other	469	85	147	65	85	60	61	66	102	140
GGTGGATTTCAGCAAAGGA	ABL1	Other	1537	528	476	376	364	514	334	278	439	393
GTTCATCATCATTCAACGG	ABL1	Other	3752	918	627	554	787	744	574	529	662	677
AGCAAGAATATGAAGAAGG	ACTL6A	Other	1276	52	51	15	63	12	17	17	47	75
AGCGGCTAAAGATTCCAGA	ACTL6A	Other	2020	26	31	11	33	114	82	146	171	153
CTCTGACATGAGAACAGGA	ACTL6A	Other	2164	99	43	42	37	33	36	92	38	20
CTGGGCTGATTTTGGACAG	ACTL6A	Other	3933	110	207	100	231	227	183	1252	1317	1183
GATCCAATGTCAAAAACAA	ACTL6A	Other	1852	24	30	14	82	95	128	24	153	174
GCCAAGACCTCGTAACCTG	ACTL6A	Other	3308	205	185	259	252	148	246	318	367	178
GCGATAAAGGCAAACAAGG	ACTL6A	Other	755	23	66	208	160	95	84	121	131	76
TAATACAACAGTGGAACGG	ACTL6A	Other	1484	75	10	40	34	18	39	80	54	17
TCGTGGACTGGAATTGCAG	ACTL6A	Other	3123	26	49	81	37	62	126	19	56	64
TTGATGCAATCATATATGG	ACTL6A	Other	3428	248	185	248	440	448	464	892	844	831
ACGTGGTGACCACCAGCAT	ACTL6B	Other	4835	1170	1096	1446	758	876	1061	895	970	740
AGATGAAGTCCCCTGCCAG	ACTL6B	Other	4121	1027	721	825	870	834	938	973	1040	899
CCCCGCACAGATGAGGTGG	ACTL6B	Other	2431	551	418	372	361	461	381	543	416	555
CGGCCATTCCAGTACATGA	ACTL6B	Other	4437	1594	850	1425	851	1000	1272	940	1106	939
GATGGAACCCCCGATCCAG	ACTL6B	Other	2204	402	359	332	451	394	348	524	446	422
GCCGTCTTGCATAAGAAGA	ACTL6B	Other	2124	685	502	666	392	558	414	760	486	550
GGCTCCACTGTCCAGCACG	ACTL6B	Other	1674	391	343	417	380	314	252	276	402	323
TCTGAGACCTGCAGCACGG	ACTL6B	Other	2539	635	431	431	507	619	511	421	606	577
TGACCTCCGCTCCATCCCG	ACTL6B	Other	7831	1888	1533	1430	1643	1403	1633	1368	1440	1369
TGCCAGCTTTGCAAACGGG	ACTL6B	Other	1186	311	290	297	278	412	304	130	216	290
AGAATGTCGTACTCTCAGG	ACTR3B	Other	2875	924	755	805	820	659	583	801	611	646
ATGGAGCCTCCGAACCACA	ACTR3B	Other	3344	978	755	716	970	881	986	805	664	550
CACAGTCCACCACGCAGGG	ACTR3B	Other	1539	456	262	141	343	417	365	224	381	501
CAGGTCTGCCACACCAAGA	ACTR3B	Other	3648	573	486	466	1008	1188	939	1316	1145	663
CGGGCGCCGCACATCGATG	ACTR3B	Other	3760	450	371	427	510	417	383	301	422	431
GACTCCATAAAGTCTGGGT	ACTR3B	Other	1718	194	127	87	159	195	170	228	111	155
GGACATGACTCCAAAGACG	ACTR3B	Other	1657	483	282	373	431	405	412	400	319	271
TGATGTGGATCCCCGGAAG	ACTR3B	Other	3268	711	514	399	656	668	526	675	525	651
TTCCAGCCGAAGCCTGTGG	ACTR3B	Other	4450	908	726	743	1302	1050	1200	1154	1330	844
TTTCGGACGCCGACTGCAG	ACTR3B	Other	3867	1061	881	1042	688	670	840	774	947	998
AAGAGTATGAAGAAAAGGG	ACTR5	Other	823	0	0	9	16	11	23	93	53	117
AGAACGTTTTCCTCACTGG	ACTR5	Other	5225	130	71	60	1373	1306	1591	1317	1090	1134
AGAAGTCAAACCTGAACAG	ACTR5	Other	1317	624	404	296	381	392	277	330	268	241
ATGCTGCCAAGTTAAACAC	ACTR5	Other	4160	375	150	370	207	178	293	353	289	207
CAGAAGCTCAGTATAGCAG	ACTR5	Other	2508	408	380	246	333	289	505	379	259	285
CCCAGGGTACTTCAGCTGG	ACTR5	Other	6354	147	171	155	120	134	148	140	156	166
GCAGGAGCTCAATGCCCGG	ACTR5	Other	1402	85	200	49	85	135	140	25	84	207
GTGGTAGACAGCAAGCCAG	ACTR5	Other	2058	220	222	188	414	420	289	309	214	196
TGAAGAATTACACAAATGG	ACTR5	Other	2834	250	214	189	746	746	685	809	792	598
TTTACCCATCTTAGAAGGG	ACTR5	Other	1730	322	299	122	507	521	505	554	401	682
ACCCACCCAGCTCCAACCA	ACTR6	Other	3204	735	720	581	663	677	739	514	506	490
AGAACATTGTCTTGACAGG	ACTR6	Other	1805	48	49	57	151	160	177	347	283	403
AGTGGAAAATACAAATCTG	ACTR6	Other	2970	143	89	185	172	228	268	245	264	113
CAATTCAAAATCTACCTGA	ACTR6	Other	5743	233	189	260	1617	1594	1548	1743	1461	1589
CTATTACTTATGCCTGGGA	ACTR6	Other	3798	18	55	19	380	319	332	925	768	1100
CTTGAATGCCTATATCAGA	ACTR6	Other	3143	189	88	194	1178	1305	977	913	750	1237
GATGATTTTGAAGATATGG	ACTR6	Other	4657	130	128	198	1529	1402	1453	952	1261	1261
GATTACCTTTTGAAAAGGG	ACTR6	Other	1323	21	7	8	60	123	121	197	121	70
GCGGCCCTGACTTAGCCAG	ACTR6	Other	2035	664	160	422	476	504	453	505	373	373
TTTAAGCCAAGGGAAGAGA	ACTR6	Other	1684	324	268	239	449	594	395	696	661	359
ACAAGTGTATGCTGTGTGG	ACTR8	Other	2545	15	20	8	4	35	30	56	59	89
CAAAATGGCCTTAAAATGG	ACTR8	Other	5580	330	400	442	565	486	581	1067	1180	990
CCGAAGACACAAACAACAA	ACTR8	Other	1014	217	108	98	143	115	106	184	76	197
CTTTCCATGCAATCAGCCG	ACTR8	Other	5534	294	113	66	1950	1584	1697	1282	1609	1688
GAAAGACTCCATTCCCAGG	ACTR8	Other	2338	37	77	99	57	67	184	143	164	189
GCCGGCAACGATTCCGAGG	ACTR8	Other	2126	182	121	76	85	46	82	181	155	101
GGCTTTGTCTGGCATACGG	ACTR8	Other	5081	6	0	4	25	17	62	13	89	96
TGTGTGCCACCTATGGAAG	ACTR8	Other	5379	125	119	93	268	300	246	307	372	270
TTAGGAGATGAAAAACTGC	ACTR8	Other	3358	470	448	293	437	430	430	503	565	881
TTCACTGGCCTATCAGAAG	ACTR8	Other	3122	162	52	51	145	172	105	183	70	176
AAGATGAGAGCAGCAGCAG	AEBP2	Other	1224	290	382	307	213	159	262	419	443	506
AATGAAGTAGACTCTTCGG	AEBP2	Other	1520	519	191	229	312	269	249	387	436	527
ACGGGCCCAGATCCTCTGG	AEBP2	Other	2483	377	323	492	556	417	442	676	441	308
AGCTGGAATGAACAAAAGG	AEBP2	Other	1352	349	347	275	373	232	336	349	344	220
CATATAGAAAGTTTAGGGA	AEBP2	Other	1881	346	351	473	421	536	506	520	497	428
CTGAGCCGCATGGACTCGG	AEBP2	Other	3304	679	900	598	758	741	508	774	658	830
CTGCCCCGCCGGCCCCCGG	AEBP2	Other	3669	500	406	494	782	783	599	724	769	646
CTTCCTCCTCCTCCTCGGG	AEBP2	Other	5667	844	659	749	1200	1232	1171	1249	1277	1241
TACATAAAAAGCAAACAAG	AEBP2	Other	1236	487	280	257	236	231	353	361	301	349
TAGACAGCACAATTTCCAG	AEBP2	Other	3086	640	461	470	537	740	808	441	734	529
AGTGGCTGCCGCCAAGCCG	AFF1	Other	1562	740	710	460	438	431	594	610	509	635
CAACGGTTTGCCTTTGTGG	AFF1	Other	2748	955	608	648	730	655	524	506	433	539
CCTGAGAGAGCCTTAGAGG	AFF1	Other	5026	1094	843	596	1234	1335	1571	832	1396	837
CTTCTCAGAAACTGCGCCG	AFF1	Other	2955	851	899	683	618	634	640	568	585	466
GAACTGAAACCACTGCCGG	AFF1	Other	2069	515	563	356	500	628	596	503	399	506
GACCTTTGGGAACAGGCCG	AFF1	Other	819	221	286	252	127	261	220	135	135	217
GAGCACAGAGCCCCCACGG	AFF1	Other	2226	64	54	40	253	332	231	428	434	401
GGCGGCTCCCCTTCCCGGG	AFF1	Other	1211	141	130	151	248	258	189	325	395	346
TATGTATTGCTGTCAAAGG	AFF1	Other	3135	934	784	968	806	858	758	633	1093	727
TGGGCCGGACATAAGCCGT	AFF1	Other	3732	878	874	1111	670	940	816	528	721	781
AACTGACAAGAGAAAACAA	AFF2	Other	2470	604	712	714	727	882	686	642	811	556
AAGGTCAATCTTCACCCAG	AFF2	Other	4612	1735	1226	1249	1278	1957	1534	1238	1193	1157
AGCTTCATGACCCACCAAG	AFF2	Other	3123	879	815	896	841	924	887	430	590	715
ATCCATGAAGTTCAAAAGG	AFF2	Other	2616	1022	796	898	891	681	574	776	754	817
CCCTAATGAGACTGAGGAG	AFF2	Other	1964	575	635	412	497	480	438	639	740	517
CTCCAGAAATAATGCACGG	AFF2	Other	3212	801	759	691	862	858	1135	578	665	817
GTATCACAACAGAAGGTGG	AFF2	Other	2461	565	541	478	734	695	718	763	607	560
TACTGGCAAGCCAGGCCAG	AFF2	Other	1792	521	200	392	507	434	439	414	389	432
TTACTGCAAAACAAGCATG	AFF2	Other	3132	879	1055	947	952	818	919	962	1094	990
TTTGGTTGTGGCAACCCAG	AFF2	Other	2463	450	768	505	725	538	749	752	869	843
ACCTGGCCAAGGAAAACCG	AFF3	Other	1674	178	424	231	305	275	281	211	228	286
AGCATCCCCAAGCAGGGGG	AFF3	Other	1591	176	340	328	474	453	475	542	383	377
AGCCAGAGAGTCCAGACAG	AFF3	Other	2420	545	541	526	414	454	648	702	640	510
CACCGGCCCGAGGAGCCCG	AFF3	Other	1690	166	259	187	199	435	322	141	199	234
CAGCGCATCCACCAGATGG	AFF3	Other	3174	551	469	467	431	606	445	630	488	637
CGCGCCCGCGCCTGCCCGG	AFF3	Other	4039	858	654	377	596	641	656	1091	1008	844
CTGTCCAAAGCACAGACCG	AFF3	Other	2744	719	583	566	506	508	628	393	382	401
GGGCCTTCAGACCCAGGAG	AFF3	Other	1411	280	162	169	278	243	336	395	333	245
TGAAGACATCTTAAACCAG	AFF3	Other	2166	353	525	485	491	376	505	214	383	341
TGCACTGCACATCATACAG	AFF3	Other	2996	750	432	447	493	484	586	572	564	443
ATGGGCCGCACATAGGCAG	AFF4	Other	2272	546	595	727	604	732	693	577	687	579
CTCAAGGCTACAAAAAGGA	AFF4	Other	1560	514	521	504	473	577	430	444	434	359
CTGCTAGCCAAGTCTACAG	AFF4	Other	3198	863	589	882	841	901	976	1180	699	1012
CTGCTGAAGAGCCTCGTGG	AFF4	Other	2323	812	582	520	636	606	659	574	593	448
GACAGCTTTGGAGAAACAG	AFF4	Other	2263	354	253	339	624	623	634	618	606	672
GAGTGGACATAGTAGCCAG	AFF4	Other	2072	473	471	492	515	503	475	383	389	613
TATGAAAGAACGGGAAAGG	AFF4	Other	3383	1332	1095	1154	1289	884	1106	1086	783	834
TGTATGGCTCTGCAAAGAG	AFF4	Other	3060	1084	771	813	970	830	1077	472	666	503
TTACTGTCCACTGAAGAGG	AFF4	Other	4518	1766	1442	1185	1146	1066	1033	996	798	912
TTGTGATAAGACAATGCCG	AFF4	Other	2732	964	629	618	742	652	727	554	442	471
AAGAGGAAGGCCTCAGAAG	AIRE	Other	1207	243	188	92	254	288	222	249	235	538
AGGAGTCCAGCCCTGGCAG	AIRE	Other	3795	157	213	176	1001	857	787	877	631	815
CACCGCACGGAGATCGCGG	AIRE	Other	1846	327	362	400	380	412	379	423	271	280
CAGAGCATGGCCCGTCCGG	AIRE	Other	3950	931	801	718	803	682	672	677	739	787
CTCCCTTGGCTCGAACCAG	AIRE	Other	1896	501	405	381	353	366	433	395	457	412
CTTCATCTGAAGGAAAAGG	AIRE	Other	1277	202	124	149	380	305	454	325	449	315
GCCAGCACCCCCTCCACAG	AIRE	Other	5660	367	181	188	1047	1052	962	1295	1554	1148
GCCGGGGCTCCTCTGCCCG	AIRE	Other	4326	1051	992	1056	1055	831	1167	1215	1063	1221
GGTACCAAAGCCTTGGGGA	AIRE	Other	2166	437	496	368	686	429	425	598	678	741
TGGGTTCCAGCTCCCCCCG	AIRE	Other	2058	376	539	473	533	494	582	485	532	576
AGCTTGGATAGAAATGAGG	AKAP1	Other	1563	510	558	307	355	393	574	457	655	290
CGGAAGCAGATCATTCAGG	AKAP1	Other	3609	548	431	343	636	620	838	730	846	725
GAAAAACCACCACCAGCCG	AKAP1	Other	1476	437	307	394	334	237	369	612	425	331
GACATGCAGGTGACACAGG	AKAP1	Other	3063	256	187	118	590	560	602	437	626	535
GAGAGCTTCCAAAATGCCC	AKAP1	Other	3254	1077	721	694	562	386	432	819	620	378
GCCCCGTCCGCACCAGGGG	AKAP1	Other	5210	984	896	872	633	739	782	760	874	857
GCGGAGCCTGCCACAGCAG	AKAP1	Other	1954	352	218	238	412	474	366	369	216	219
TCGGCTAATTGGCAAGCAG	AKAP1	Other	3419	624	568	595	611	664	677	267	375	398
TGGAGCTAGCCCTGACAGG	AKAP1	Other	2801	533	326	333	407	392	464	509	313	779
TTGCCAGGCCTACCAGCAG	AKAP1	Other	2408	102	110	72	554	470	596	500	616	598
AGGGGAGTACATCAAGACC	AKT1	Other	3063	522	624	481	728	497	629	481	362	410
AGTGGTCCACTGCAGGCAG	AKT1	Other	2979	784	723	795	839	765	887	941	633	655
AGTTCTCCTACTCGGCCAG	AKT1	Other	4935	1356	1112	762	1191	1164	1336	1138	1098	1366
CAAGAAGGACCCCAAGCAG	AKT1	Other	2589	258	364	409	795	613	745	642	539	639
CAGGATGTGGACCAACGTG	AKT1	Other	5071	1011	990	982	983	1004	1111	759	1011	968
CAGTCTCCGACGTGACCTG	AKT1	Other	5004	1457	1287	1147	921	873	925	806	707	1008
CCTGCTTTACAGGACGAGG	AKT1	Other	1120	205	294	229	306	349	289	352	366	312
CTTCATTGGCTACAAGGAG	AKT1	Other	2502	515	534	448	804	612	730	686	557	674
GACGGCCTCAAGAAGCAGG	AKT1	Other	3704	847	685	472	556	1035	794	794	740	741
TCATGGAGTACGCCAACGG	AKT1	Other	2485	339	349	307	563	434	444	505	403	561
ACTGATGCCCTCTTTGCAG	AKT2	Other	6002	945	891	743	1341	1420	1305	1289	1217	1433
CATGAGGATGAGCTCGAAG	AKT2	Other	1186	452	273	295	324	268	306	348	324	316
CCGCGCACGCTCAGCCCCG	AKT2	Other	3177	333	248	277	880	707	546	660	572	689
CGGGAGCGTGTCTTCACAG	AKT2	Other	2866	815	543	512	693	603	804	554	488	528
CTTCATTGGGTACAAGGAG	AKT2	Other	1715	540	271	379	519	496	335	392	368	474
GTCCAGCTCCAGTAAGCCC	AKT2	Other	2931	807	696	595	681	817	699	532	570	593
GTGGACCACAGTCATCGAG	AKT2	Other	1835	470	503	343	491	456	428	344	452	317
TAAGAAGGACCCCAAGCAG	AKT2	Other	2219	372	281	263	626	630	786	695	833	535
TGAATACATCAAGACCTGG	AKT2	Other	2822	1196	832	771	671	501	740	450	549	331
TGATGGAGTATGCCAACGG	AKT2	Other	2969	406	392	297	503	585	391	370	535	367
AACATTTCTCACTGAAAGG	AKT3	Other	2597	789	525	754	702	643	483	535	698	839
AAGCTGACTGTTCTTGCAG	AKT3	Other	3180	1090	661	842	701	655	858	698	497	733
AGAATATATAAAAAACTGG	AKT3	Other	1287	386	205	374	320	235	281	210	190	265
CTGCATGGACAATGAGAGG	AKT3	Other	1492	437	368	388	312	325	345	426	293	379
CTGTGACGAAGCCAGACAG	AKT3	Other	2032	357	445	342	500	414	662	429	521	680
GGCATATATCACTAAGCTG	AKT3	Other	2859	1093	796	608	550	570	737	751	460	708
GGTAGGTTAATACCAGCTG	AKT3	Other	1681	625	551	335	457	471	327	329	220	260
TAGCTCTTACACATAGCAG	AKT3	Other	2285	506	430	424	530	441	642	652	522	670
TGATGGAATATGTTAATGG	AKT3	Other	5033	1066	1011	888	1277	1064	1084	592	691	804
TGTAGCAGACAGACTGCAG	AKT3	Other	2330	270	250	222	788	526	497	466	507	519
ACCAAGAGAGAAAGCCAGG	ALDH1A2	Other	1586	139	81	65	284	335	298	378	393	464
ATGGGAGCCCTCATCAAGG	ALDH1A2	Other	1483	232	198	136	308	320	240	347	344	296
CCATGGAATCCCTAAATGG	ALDH1A2	Other	3783	923	901	676	750	811	764	553	737	843
CTCGAAATTAAGTACACCA	ALDH1A2	Other	2118	644	410	516	486	343	591	414	441	379
CTGCCTGTTAGAGAGGAAG	ALDH1A2	Other	3583	857	616	769	963	959	1113	1314	1031	1525
CTTGTAGTGGACTATGCTG	ALDH1A2	Other	4543	867	731	766	976	911	1009	1003	857	707
GATCTTTATAAACAACGAG	ALDH1A2	Other	2596	659	428	498	513	604	642	580	349	578
GGATGGATGCTTCAGAAAG	ALDH1A2	Other	2203	458	584	586	363	440	319	460	457	442
GTGAAGCATGAGCATGTAG	ALDH1A2	Other	1828	554	484	438	285	239	310	223	316	240
TCCAGGCAAACATCAGCAG	ALDH1A2	Other	2548	765	528	938	752	645	723	589	701	719
ATCCAGCTTGGCCAGAAGG	ALDH1B1	Other	1484	351	454	497	292	279	381	399	352	593
CGTGGAGAAAGCAAAGCAG	ALDH1B1	Other	1386	254	237	211	321	383	277	211	266	174
CTGTGGCCAGATCATCCCG	ALDH1B1	Other	5940	772	620	647	1276	1138	1343	1160	1283	994
GCTGACATGGAGCATGCCG	ALDH1B1	Other	1118	349	295	310	334	198	261	138	167	347
GGGCTTAAGGCCTACACAG	ALDH1B1	Other	2090	450	662	428	442	538	533	486	521	378
GGTGGTGAACATCATCACG	ALDH1B1	Other	1589	496	384	327	299	323	380	288	400	329
TAAGGAATCTGGAAACGGG	ALDH1B1	Other	1176	214	210	169	231	292	313	252	268	307
TCTTCTTGAACTTGAACAG	ALDH1B1	Other	3213	615	852	866	677	744	739	454	695	644
TGAGCTGGACACCCAGCAG	ALDH1B1	Other	2997	521	424	454	921	745	853	942	1100	885
TTGGCCTCCCTCATCAAGG	ALDH1B1	Other	5844	1613	1392	1498	1138	1442	1285	1442	1383	1262
CCATGGGAAACATCCAAAG	ALDH6A1	Other	1631	511	206	201	416	329	375	329	522	346
GAAGATGCTGAATACCAGG	ALDH6A1	Other	2275	464	531	413	426	425	351	569	500	531
GACTTCTGTGTTCCAGAGG	ALDH6A1	Other	3780	886	807	766	1072	971	1079	536	775	986
GTGGTTCAGGCCAATGAAG	ALDH6A1	Other	2637	483	447	461	509	550	560	583	590	533
TCGAGAGAGGATCAAGACA	ALDH6A1	Other	1954	585	427	424	369	302	273	292	242	260
TGAATGAGAACATTGGCAA	ALDH6A1	Other	3188	1059	568	628	753	694	823	540	649	621
TGCCTGCACACACTCCCAG	ALDH6A1	Other	5141	950	597	734	937	1168	1162	964	937	1079
TGGGCATATTTCCGAGCAG	ALDH6A1	Other	3144	674	505	667	512	596	498	554	703	512
TTGATAGTGGAACAAAGGA	ALDH6A1	Other	1414	397	372	380	178	221	302	319	345	421
TTGGTGTCTCCCCTGAAGG	ALDH6A1	Other	3852	885	494	551	665	540	706	979	727	981
AAGAAGCAAAGAAAGAAGG	ALDH7A1	Other	474	3	37	3	100	79	83	160	119	94
AGATTCCTGCTCCAAAACG	ALDH7A1	Other	2643	630	695	441	508	614	651	811	693	827
CAATGGGTTCTCCCGGGCG	ALDH7A1	Other	2140	375	289	409	314	453	541	620	545	595
CTCACCAGTCGCCTCGCAG	ALDH7A1	Other	3916	1077	1096	1003	1033	985	929	1084	926	640
CTCAGGTGGGAAAACAGGT	ALDH7A1	Other	1730	206	204	177	277	257	353	243	296	194
CTTTCAGCCACGCATACTG	ALDH7A1	Other	7091	2354	1841	1888	1905	1851	2009	1426	1282	1446
GGCTCCGCGAGGAAAACGA	ALDH7A1	Other	1282	283	412	360	218	155	238	381	211	227
TTCCCTTGCAGCACAGCAA	ALDH7A1	Other	3266	857	820	868	627	734	735	796	649	779
TTGAGCAGTGGAATCCCGT	ALDH7A1	Other	7891	2380	2044	1847	1873	1821	1777	1594	1545	1746
TTTCCACAGATCATGGCGA	ALDH7A1	Other	3359	812	631	830	739	650	482	571	621	606
AACTGCGTTGGGTGACCGT	ALKBH1	Other	2478	653	623	339	673	532	628	352	554	418
AAGCGGAAAAGTTTCCGAA	ALKBH1	Other	1544	496	465	403	457	398	378	292	217	223
ACTCTGGCGACTGAGCCCG	ALKBH1	Other	1941	444	533	355	311	425	372	280	360	264
CGGCGGCCCACGCAGCCCG	ALKBH1	Other	1379	217	263	152	240	212	285	270	213	329
CTGTGCATAAACATGGCCG	ALKBH1	Other	1918	438	387	550	491	554	418	389	428	315
CTTCCTCCCAGGTTACCAG	ALKBH1	Other	3329	864	600	714	584	814	713	690	598	812
GGCCTGCCTCACTGCCTAG	ALKBH1	Other	5384	1358	1339	1520	1308	1229	991	934	1005	906
TACCATTGAATCTCTCGGG	ALKBH1	Other	2533	570	603	368	366	589	415	325	500	474
TCCTCAAATCCACAGGCAG	ALKBH1	Other	3747	985	920	985	774	794	777	746	718	759
TTCCAAATCCAGAAGGGGA	ALKBH1	Other	3296	1076	979	920	757	1001	744	974	761	998
CAAAGAAAGCACAAGGAAG	ALKBH2	Other	1173	331	225	171	245	232	204	221	221	311
CACCGCCACCCTCCTGGAG	ALKBH2	Other	4099	356	393	503	831	941	767	743	672	637
CAGGCACCGAAGGAGACAG	ALKBH2	Other	1330	93	77	134	232	298	341	233	345	145
CTCAGCAGGCCCTAGCTGG	ALKBH2	Other	2661	383	455	245	582	670	818	523	458	709
GAAAAGTCAGATTCACCCG	ALKBH2	Other	2040	328	384	313	655	494	695	519	585	480
GAAGTGGCACAGTGTGCCC	ALKBH2	Other	1859	397	366	232	413	353	321	531	206	352
GATGGCTGTGACCACATCG	ALKBH2	Other	4263	975	939	774	1095	984	981	763	552	446
GTAAGCTCCCGTGGGCCAG	ALKBH2	Other	2035	505	559	485	340	509	439	563	447	396
GTCCTGTTTGGCAAAGCTG	ALKBH2	Other	4351	1079	928	637	927	884	784	880	765	1038
GTGAGGCCTGAAAATGTGT	ALKBH2	Other	4779	948	1081	917	831	824	906	1154	1041	1186
AATCTTTATCGCAATGAGA	ALKBH3	Other	3404	1078	725	634	912	927	1094	679	1414	607
ACTTAGTGAAGCAATAATG	ALKBH3	Other	1667	461	360	529	356	364	319	322	160	140
AGATGTTCCCTGGAAACAG	ALKBH3	Other	1457	308	198	167	389	254	296	240	269	213
ATGGCCTGGCTTTTAACAG	ALKBH3	Other	3724	862	839	1051	1029	802	830	1269	799	663
CAACATGGAGGAAAAAAGA	ALKBH3	Other	928	307	192	325	234	197	248	235	116	265
GTCTATCCAGACCCTCGAG	ALKBH3	Other	3064	1161	877	827	696	558	582	574	487	621
GTGTTCAAAGAACCTCAGC	ALKBH3	Other	2497	297	357	281	605	476	601	669	917	509
TGATGAACCCTCACTAGGG	ALKBH3	Other	2029	478	562	424	508	145	302	482	368	361
TGGAGATGGCTCTTAGCAG	ALKBH3	Other	2973	697	726	384	435	516	566	732	638	466
TTACTTACTCAATCACTCG	ALKBH3	Other	6027	1714	1329	1144	1411	1246	1480	1013	1326	1199
AACAGAAGCTAAAGACCGA	ALKBH4	Other	1392	195	286	376	340	332	217	402	308	352
ATCACTCCTGGGAAGGGGA	ALKBH4	Other	2619	358	225	167	485	474	629	621	814	784
CCCTGGGAGCTGCCCCCAG	ALKBH4	Other	2894	325	236	396	485	288	506	809	659	438
CCGGAAAGTGACGCAGACG	ALKBH4	Other	1459	381	512	350	357	307	442	166	221	192
CGACACATGGACAGCACGG	ALKBH4	Other	3210	686	546	594	588	757	731	805	572	665
GACCTGTCTGATCTGCGAG	ALKBH4	Other	3720	939	1335	985	885	636	672	716	716	508
GAGGATGGGCCTCTACCCG	ALKBH4	Other	3655	784	982	733	648	741	801	830	581	719
GCCCCGTCGGCTGCCCCGG	ALKBH4	Other	4167	873	803	776	850	809	709	740	895	725
GCTCTCCCAGTCTGGACGG	ALKBH4	Other	2027	494	383	373	290	427	537	566	574	623
TCCCTGCTGGTCCTCACCG	ALKBH4	Other	8572	1809	1592	1518	1886	2148	2104	1919	1472	1666
CAGGAGCGCCTCTACCCGC	ALKBH5	Other	4092	426	315	455	496	526	353	356	391	659
CGCAGGTCCGTGTAGCCGC	ALKBH5	Other	3823	498	424	414	521	458	370	712	621	453
CTGGTGATCCAAAAGCTGG	ALKBH5	Other	2015	318	235	200	348	281	271	209	137	315
CTGTACAACGAGCACACGG	ALKBH5	Other	2281	339	265	277	404	336	363	385	214	412
GACGAGTGCGCCAAGATCG	ALKBH5	Other	4333	535	665	498	693	501	632	432	465	527
GCCAAGCGCAAGTATCAGG	ALKBH5	Other	3528	558	560	498	623	506	491	488	657	611
GCTGCCCACACACCGGCGG	ALKBH5	Other	3943	937	633	695	944	1056	1154	1077	1096	1305
TCAACGACTACCAGCCCGG	ALKBH5	Other	2578	240	203	225	407	346	521	228	360	330
TCCCGGGACAACTATAAGG	ALKBH5	Other	2848	214	304	448	583	334	437	490	527	508
TTTCCCTGCCGGTGCGCAG	ALKBH5	Other	5729	957	554	799	864	755	670	915	852	1010
AATGCGGCAGCCTGCCCGT	ALKBH6	Other	4304	1082	977	797	676	775	923	1128	804	1085
AGCTGGGAGGCCTCCAAAG	ALKBH6	Other	4991	567	577	574	1045	909	986	883	1152	1132
CGGTCACTTGCCCAGCAGG	ALKBH6	Other	2578	368	337	349	491	562	588	687	519	529
CTGTCAGCACCATCAGCCT	ALKBH6	Other	6253	1913	2146	2054	1643	1459	1491	1634	1665	1737
GCTGGACTTCTACGAGCCG	ALKBH6	Other	1480	378	308	341	428	372	405	281	317	295
GGACATAGTAGATTACAGG	ALKBH6	Other	2149	463	625	428	515	498	521	385	608	504
TCCAGCGCGTCTACGCGGG	ALKBH6	Other	3724	963	880	734	858	846	816	781	835	534
TGCCCCGCGTGCTGCGCGC	ALKBH6	Other	5006	1414	891	1290	1172	1096	1129	788	970	1201
TTCATCTCCAAAGAAGAGG	ALKBH6	Other	4559	1443	1070	1123	1554	1570	1343	1160	1101	1237
TTGAATTTGGAAATTGGAG	ALKBH6	Other	1961	448	525	407	367	455	465	366	330	277
AGAGTTCCAGCCACTCCCC	ALKBH7	Other	5265	1309	1302	1065	1165	1109	1266	1392	1228	814
AGGCGGCCGCCTTTGGCCC	ALKBH7	Other	5065	1718	1892	1309	1316	1169	1359	1302	1088	996
AGGTCCAGCACGTGCACGG	ALKBH7	Other	2803	889	700	827	584	634	607	588	709	566
CACGGCCGCGTCCTGCAGG	ALKBH7	Other	3520	471	453	518	614	675	462	649	774	611
CTCTGTCTCTCGGAAGCCG	ALKBH7	Other	2175	428	592	432	701	586	479	738	579	806
CTGGTGCACACCCAGGAGC	ALKBH7	Other	3299	601	572	382	628	799	659	556	767	778
GCAGATCACGGAGATGCGC	ALKBH7	Other	2558	413	531	358	372	459	370	289	267	311
GGCCCCATGCCCTCAGGGA	ALKBH7	Other	2865	715	449	476	693	641	584	681	921	675
GTGATCGTATTCGTAGCGG	ALKBH7	Other	2277	339	222	255	323	385	303	270	364	268
TTCCTGAGCACGGCAGAGG	ALKBH7	Other	3167	616	435	380	549	454	544	422	309	434
AAGATAAGCCATTATCTGG	ALKBH8	Other	1394	272	357	442	196	298	227	427	196	341
CACTCTCTGGAAATGAGGG	ALKBH8	Other	1458	325	233	254	199	351	321	326	216	401
CAGTGATACCTCAGTGCAG	ALKBH8	Other	1091	81	116	94	136	102	97	160	138	165
CATAAATCAGTATGAACCT	ALKBH8	Other	3703	639	737	489	744	859	860	989	789	847
GAAATAATTTCTTCTGAGG	ALKBH8	Other	3189	992	830	472	660	558	746	785	830	603
GAGGAAACAGAAATAGCCA	ALKBH8	Other	1897	516	386	298	356	453	346	282	359	555
GTTGGTCTGTGATAGCCAG	ALKBH8	Other	4098	1504	945	910	1338	1174	1194	1427	1239	1181
TCACCAGCAAACTCCGACG	ALKBH8	Other	4620	1043	1034	752	916	934	856	893	1057	988
TGTGGACATTTGTAGAGAG	ALKBH8	Other	3003	891	816	774	1188	964	935	703	891	785
TTAATGACTCTCAGGAAGG	ALKBH8	Other	2100	314	625	515	354	344	439	453	498	346
CACAGCTTCAGGCTACCGG	ALPK3	Other	2192	661	597	580	520	447	454	666	387	480
CAGCCTCCCACCCAAGAGG	ALPK3	Other	1930	336	224	230	235	309	358	392	232	276
CGGAAGCCAGAGTTAGAGA	ALPK3	Other	1166	194	171	178	347	225	263	205	268	344
CTCAGGTCACTAATGGAGG	ALPK3	Other	2771	518	545	485	782	666	545	665	897	729
GAAGTGACCACCAACGGGG	ALPK3	Other	1007	308	343	355	148	158	156	186	333	143
GAAGTGCTAACCCCAATGG	ALPK3	Other	2512	867	666	637	559	534	519	560	492	615
GAGGGCACCAGACCTCCGG	ALPK3	Other	223	74	33	41	46	13	33	55	107	18
TACACACCGCAGTCTACGG	ALPK3	Other	3695	706	529	728	481	699	821	758	636	631
TCTGGAGTGCCCACAGCAG	ALPK3	Other	2694	293	154	115	469	559	488	324	648	533
TGGGACACAAGAAAGCAAG	ALPK3	Other	1880	331	416	503	546	536	598	461	374	547
AGCTGAGGTAATTCCCCGG	AMER1	Other	3375	1245	1206	759	806	793	836	801	615	942
CAGTCCCAAGTATCGAGGG	AMER1	Other	2713	685	608	662	672	473	674	461	485	471
GATCCAGAAAAACCCATGG	AMER1	Other	1421	592	476	482	333	393	383	335	345	333
GCTGAGCAAAGTGAGCCAG	AMER1	Other	1074	207	164	123	309	298	375	351	281	374
GGAGCCACAGAGAAAGCTG	AMER1	Other	2316	326	182	322	594	517	670	660	364	608
GGAGTCAAAAGTTCCCCAG	AMER1	Other	2316	730	558	713	529	626	541	588	537	608
GGCAGGGAAGCCTATGCCA	AMER1	Other	2067	466	281	210	597	600	438	550	601	299
GGCAGGGTAACTCAGGCAA	AMER1	Other	2605	451	458	439	630	628	675	427	477	575
GGGCTCAAAGTTTAAGAAG	AMER1	Other	1781	631	628	504	367	476	476	380	322	460
TGGTGACCTACCAAGGAGG	AMER1	Other	1367	305	266	172	245	224	296	168	248	295
AACATCAAAACACAGCAAG	AMFR	Other	1970	750	775	397	634	653	629	546	685	759
ATCAGCAGACTTGGAGAAG	AMFR	Other	1000	249	124	100	273	317	257	114	241	192
CAGGGACAGGACTCGACCG	AMFR	Other	5712	1412	1228	1697	1452	1167	1435	920	839	834
CGCGCGCTCAGCCAGCCCG	AMFR	Other	2163	682	537	371	370	469	499	463	356	315
CTCGCTCACCCACACGAAG	AMFR	Other	3877	1211	955	809	843	1009	689	726	652	777
GACAAGTCCGGCAAACCAG	AMFR	Other	2287	748	422	548	468	600	405	588	751	556
GTGCTGAATGTCCAGACAG	AMFR	Other	2591	619	574	608	758	704	869	850	411	900
TAGCTGGTCCGGCTCGCCG	AMFR	Other	2819	160	185	266	641	701	556	496	410	478
TCTGCAGCCATGAAAGCCA	AMFR	Other	4562	1615	1243	1067	1133	1058	1126	1098	1005	1048
TGAAGCCTCCGTTCCGCGG	AMFR	Other	3930	1173	1009	731	753	824	869	1029	914	926
AAATGCTTTCTCCATGGAG	ANAPC11	Other	2100	347	304	396	372	324	377	485	597	517
CATGCATTGCATCCTCAAG	ANAPC11	Other	4353	2	78	36	405	322	333	636	488	486
CCGACCTGGCTCTCGCTGG	ANAPC11	Other	4209	895	649	810	756	699	859	675	712	774
CCGCTCAGACAGCATGGAG	ANAPC11	Other	1141	297	373	78	269	210	383	160	140	229
CGCTGTCCCCAGCAGCCAT	ANAPC11	Other	2660	404	304	634	538	568	370	627	591	652
CTTGAACTTCCATTCCTGG	ANAPC11	Other	7528	143	128	25	2109	2161	2087	1746	1812	1498
GAAGGTGAAGATTAAGTGC	ANAPC11	Other	2825	5	11	36	29	45	21	199	193	142
TGCCTCCCAGGACAGGCAC	ANAPC11	Other	1504	541	219	340	473	329	446	342	412	374
TGGTCTCTTGATCAAGGGC	ANAPC11	Other	2548	430	439	378	853	796	686	565	503	621
TTGGCCACCCAGAGCCAAG	ANAPC11	Other	1189	8	17	3	2	7	5	74	30	19
AGTGCCCATCAGCAAGCCC	ANAPC2	Other	4174	390	430	376	688	521	656	431	351	446
CAGCCCTCACCTCAGGTAG	ANAPC2	Other	8109	211	60	88	199	150	183	646	389	630
CAGCGTAGACCCCGAACGG	ANAPC2	Other	1251	41	10	55	6	20	41	12	37	0
CAGGACCGAGTGTAGCCCG	ANAPC2	Other	1831	44	26	101	46	79	49	53	35	79
CCAGCCCCAGCGCAGCCGG	ANAPC2	Other	1053	6	33	42	49	137	99	117	84	168
CTGAAGCTGCGCTTTGGCG	ANAPC2	Other	554	183	129	146	89	64	173	81	62	34
GCCAGGCCCGCATCTCCCG	ANAPC2	Other	9136	605	622	613	1124	1358	1151	875	874	883
TCCCAGGCCGACCAGAAGG	ANAPC2	Other	2203	108	182	141	258	259	294	295	440	309
TGCTGCACCCTGCACACAG	ANAPC2	Other	3351	394	145	355	589	657	558	668	438	439
TTCAAGGACGAGAAGCTGG	ANAPC2	Other	3100	47	32	27	78	59	37	241	325	386
AACAGAAAAAGTCAGAAGA	ANAPC4	Other	1370	116	183	49	345	494	521	535	245	438
AATGAAAATACAGGAAAGG	ANAPC4	Other	1084	0	2	27	25	20	13	42	72	94
ATTGCATTTTGTGAAAAGG	ANAPC4	Other	1625	408	283	165	419	403	487	324	399	479
GAGTCTTCAGATGAAGAGG	ANAPC4	Other	974	102	39	29	74	176	172	194	163	199
TAACACAGAAGGAAACCAG	ANAPC4	Other	1061	41	45	60	71	69	77	97	128	186
TCATGAAGTACCTTTAAGG	ANAPC4	Other	3951	182	111	19	21	76	78	64	44	59
TGTTATATACTAAAGACAA	ANAPC4	Other	2083	40	11	7	563	600	418	580	805	564
TTACACTCTTTTTCTGTGG	ANAPC4	Other	6707	329	395	318	1910	1823	1858	2030	1560	2067
TTGAGTGAATTGAAAGGAA	ANAPC4	Other	2689	120	0	20	526	698	716	648	865	837
TTGGTATCAGCAAGAGCAA	ANAPC4	Other	2535	5	17	14	480	654	542	484	491	466
AATGGTGAGAAAAAGACAG	ANAPC5	Other	2246	183	138	227	143	188	106	208	259	129
AGATGAGCCGCACAGGCGA	ANAPC5	Other	1371	134	153	141	77	104	65	51	71	93
AGCATGAACAGCCTGGAGG	ANAPC5	Other	1046	73	86	17	94	117	149	104	106	54
AGGGACTGTATTCCCAGGG	ANAPC5	Other	1954	78	170	106	206	127	138	392	301	162
ATTTTTTCCAGAGAAGAGG	ANAPC5	Other	1711	505	415	297	415	491	441	474	610	412
CAGACGATCAAAATAATGG	ANAPC5	Other	2397	0	2	5	67	30	41	165	251	411
CAGACTCTACCATACCCTG	ANAPC5	Other	5011	23	11	13	2	47	11	38	61	15
CGTCAGCCTCATGGAGCGG	ANAPC5	Other	2072	131	128	45	83	137	125	338	584	464
TTAGTGGCCAAGTGCCAGG	ANAPC5	Other	2897	29	40	9	69	66	108	254	328	222
TTCTCTGGAACTGAACCAG	ANAPC5	Other	2937	245	239	439	211	236	296	198	302	248
AACGAGAACCTGAAGATGA	ANP32A	Other	2202	460	403	310	502	422	444	570	362	377
AAGATGAAGAAGAGCTTGG	ANP32A	Other	2009	381	297	208	391	241	293	341	554	626
AAGTTAAACAAACTTAAGA	ANP32A	Other	1262	229	313	207	290	284	302	137	146	263
CCCTCAGCATCCGAGTCAG	ANP32A	Other	5070	1077	859	826	892	856	955	846	811	1200
CGCAACTCACATATCTCGA	ANP32A	Other	4243	1036	833	990	765	1031	984	934	1377	693
CTCAGCACAATAGAGCCAC	ANP32A	Other	2862	638	618	542	489	693	515	499	377	369
CTTTTCCAGAAGAAGAAAG	ANP32A	Other	3691	829	794	681	968	641	886	854	989	721
GCGATAACAGAGTCTCAGG	ANP32A	Other	2305	478	291	438	333	313	338	331	368	496
TAAGTTTGCGATTGAGGTG	ANP32A	Other	2126	423	442	328	369	342	397	142	309	227
TCTTAAGTACAATCAACGT	ANP32A	Other	5191	873	1022	781	1275	1489	1287	1089	1031	1706
AAGCTGCCTAAATTGAAAA	ANP32B	Other	1534	643	566	856	482	544	514	419	644	554
ATCAGCACCTTGGAACCTT	ANP32B	Other	5466	2045	1691	1630	1555	1273	1447	1397	1231	1626
CAGGTTCGAGAACTTGTCT	ANP32B	Other	4819	1173	1013	933	1197	1048	944	690	949	931
CATCCAAGTAGGTAAGCTG	ANP32B	Other	3081	706	707	708	973	888	736	651	739	627
CCTGACTCAGATGCCGAGG	ANP32B	Other	3098	63	54	69	670	572	602	573	588	886
GACGACGATGAAGTCAGTG	ANP32B	Other	1868	448	481	382	541	403	310	355	339	248
GAGCTGAGGAACCGGACCC	ANP32B	Other	1567	580	150	281	295	296	210	297	258	275
GCCTACATTTATTAAACTG	ANP32B	Other	5121	1077	802	1064	1144	1233	1055	1035	1270	983
GGTAACCTCACAGTTAAAG	ANP32B	Other	2266	500	270	472	859	655	645	708	585	624
TCTCGGTAGTCATTCAGGT	ANP32B	Other	4048	801	633	799	1015	1163	961	1091	1107	1282
AACGAGATGCTGAAGACGA	ANP32E	Other	1782	316	438	272	365	426	389	302	517	375
AATGTGGAACTAAGTTCGC	ANP32E	Other	1598	239	308	151	359	261	342	310	416	183
ATGAAGATGAAGATGAAGC	ANP32E	Other	1341	197	321	174	231	352	300	208	247	185
CAGGAGGATAATGAAGCGC	ANP32E	Other	1724	385	216	282	225	213	357	156	159	264
CCACTCTTTAAGAAGAAGG	ANP32E	Other	1606	303	315	393	363	222	261	478	342	397
CCTCTGCGAGGCTCCCCGC	ANP32E	Other	3814	824	734	623	600	497	526	789	628	473
CTTCCTCATATCCTTCCGG	ANP32E	Other	11073	1744	1385	1293	1442	1523	1526	2013	1798	2107
GTGATAATATAATTTCTGG	ANP32E	Other	2159	392	305	387	313	254	266	305	479	338
GTGTCAATGGGGAAATTGA	ANP32E	Other	3005	814	478	386	513	535	678	705	536	564
TTAAGGAACAGATCCCCGG	ANP32E	Other	2668	540	550	440	619	536	591	452	624	377
AAACACTGTCAATCACCGG	APC	Other	2738	764	727	697	628	615	509	671	679	568
AAAGTAAAGGAATCAAAGG	APC	Other	934	392	373	341	169	240	421	296	333	181
ACCGGACCCGAGCCCAGGG	APC	Other	4750	651	557	627	1261	1126	1334	1109	1091	1292
CCACGAATTCTAAAACCAG	APC	Other	810	215	122	175	260	219	319	184	174	364
CTGACAGCACAGAATCCAG	APC	Other	2664	628	819	701	755	726	597	574	759	653
CTTCAACACAATACACCCG	APC	Other	4038	1363	1203	1120	1050	1008	1049	1000	1278	719
TAGCCATTATTGAAAGTGG	APC	Other	3861	755	766	624	899	1039	715	996	781	1172
TCCCAAGCAACAGAAGCAG	APC	Other	2359	693	742	646	644	630	718	745	362	610
TTCAGAGTGAACCATGCAG	APC	Other	4203	1208	1354	993	1016	1066	895	1055	961	1121
TTGGATGACAATAAAGCAG	APC	Other	1903	485	484	450	678	476	581	252	540	400
AACCGGTGACCCCACTCTG	APOBEC1	Nonessential	6512	310	477	423	282	235	372	349	484	409
ACAACATCATCCACAGAGG	APOBEC1	Nonessential	1759	67	73	49	80	175	34	368	378	202
AGTGAGCTTCATCCCCAGG	APOBEC1	Nonessential	4020	215	72	122	663	574	575	909	601	648
CAGGACAAGAACCAGGTGA	APOBEC1	Nonessential	1758	114	174	144	114	78	145	113	215	127
CCCAGAGAACTTCGTAAAG	APOBEC1	Nonessential	1850	80	120	167	415	463	417	498	584	452
TAGCTAAAAGGATGTGTGG	APOBEC1	Nonessential	3434	194	159	201	197	164	154	269	191	254
TATTAGAGAGTTTCTGAGT	APOBEC1	Nonessential	3328	105	102	30	159	108	107	77	166	142
TCAGGGACCTTGTTAACAG	APOBEC1	Nonessential	2787	238	308	122	224	208	313	381	272	246
TGCTCTACGAAATCAAGTG	APOBEC1	Nonessential	2977	77	264	137	702	766	908	982	962	700
TTGAAATCTTTAAACAGGG	APOBEC1	Nonessential	1630	115	222	70	553	612	452	349	809	497
AATTTTGTGGAGCAAGAAG	APOBEC2	Other	1379	233	364	241	313	352	354	440	491	450
CACCAGAATGAGCAGACGC	APOBEC2	Other	2491	683	622	596	519	476	678	641	801	633
CAGGTGACATTGTACCGCA	APOBEC2	Other	5499	1424	1386	1257	1197	1081	1122	905	992	1139
CATGCGGCTGCCCATGCAG	APOBEC2	Other	1961	670	567	512	473	456	548	421	357	228
CTGTGACAATCTCAAAGGG	APOBEC2	Other	1260	247	385	282	269	331	370	430	493	248
GCTCTGAAGAAGCTGAAGG	APOBEC2	Other	2603	784	824	660	602	471	722	680	888	666
GCTGCCTCCCAGAATGGGG	APOBEC2	Other	2206	286	234	241	479	494	494	465	443	342
GTCAGCACACGCTGCACAG	APOBEC2	Other	1316	402	217	302	263	295	280	390	323	233
TCCATGGCCCAGAAGGAAG	APOBEC2	Other	2687	877	726	795	701	686	750	513	754	665
TGCTTCAACCACATAGCAG	APOBEC2	Other	4859	1083	813	1013	1023	1010	1181	916	1027	753
AAGTGGAGCGCCTGGACAA	APOBEC3A	Other	2523	509	429	500	548	389	537	528	414	418
ACAGCCCCAGGAGAAGCAG	APOBEC3A	Other	1545	308	433	337	447	482	477	365	418	356
AGGGGCTTTCTACACAACC	APOBEC3A	Other	3359	726	811	589	890	944	857	575	628	764
CAGCCCAGCATCCGGGCCC	APOBEC3A	Other	4864	622	448	665	742	886	837	1125	1230	992
GAAGCGCAGCTCCGCATGG	APOBEC3A	Other	2690	689	463	474	555	494	592	359	405	421
GCTGTCCACAGACACTTGA	APOBEC3A	Other	5124	1631	1312	1344	1348	1461	1687	1312	1149	1470
GGAGGCACTGCAAATGCTG	APOBEC3A	Other	2645	766	677	523	639	677	576	471	474	707
GGGTCGTAATCATAGATGC	APOBEC3A	Other	3213	837	551	589	393	478	359	346	368	399
TCACTTCCAACTTTAACAA	APOBEC3A	Other	2550	737	610	505	631	701	807	648	706	795
TGCTGGTCCATCTTGACCG	APOBEC3A	Other	7395	1393	1416	1313	1397	1095	1496	984	1249	1374
ACCTACTTGTGCTATGAGG	APOBEC3B	Other	3085	1078	685	611	559	698	569	593	713	719
ATGGGCTTTCTATGCAACG	APOBEC3B	Other	4506	1113	1057	1035	846	1086	1073	900	934	791
CAGCGCCTCCTTATATAGG	APOBEC3B	Other	5123	939	1034	1186	896	943	1070	972	792	1104
CATCCCTGGCGGTACACAA	APOBEC3B	Other	2310	642	360	383	417	450	365	608	481	571
GCTCCTCTAGTCCATCCCA	APOBEC3B	Other	6587	369	302	336	1320	1520	1397	980	1040	1171
TAGTCCATGATCGTCACGC	APOBEC3B	Other	4962	1370	1265	1099	1163	1257	1287	888	1088	1045
TGACCCTTTGGTCCTTCGA	APOBEC3B	Other	4888	1265	1066	662	948	1150	1045	1429	1655	1110
TGCTGGTCCATCAGGACCC	APOBEC3B	Other	3118	993	678	478	648	710	775	560	681	542
TTTCATCGAATTTGTACCA	APOBEC3B	Other	5011	1462	1388	1467	1479	1635	1368	1534	1184	1610
TTTGTCCACAGATACCTGA	APOBEC3B	Other	4618	1618	1201	1087	1370	1247	1275	1255	1590	869
ACTTGGCTGTGCTTCACCG	APOBEC3C	Other	5520	1311	1238	1307	1292	1177	1448	1567	1288	1515
CAGTATCCATGTTACCAGG	APOBEC3C	Other	2261	435	626	518	739	428	481	426	350	517
CCTATGGGAAGCCAACGAT	APOBEC3C	Other	3381	678	665	775	840	667	757	655	709	722
CCTTGCCCAGACTGTGCAG	APOBEC3C	Other	4916	404	437	367	999	912	1084	977	887	737
CTTCCAGGAGACAACTGAG	APOBEC3C	Other	7296	1994	1640	1547	2176	1702	1976	1795	1943	1438
GCCTTCAGAAACCCGATGA	APOBEC3C	Other	3817	827	712	519	1261	1409	1077	1301	1212	869
GTCGTCGCAGAACCAAGAG	APOBEC3C	Other	2136	504	384	525	400	551	681	440	460	402
TAATGAGCCATTCAAGCCT	APOBEC3C	Other	3772	539	528	577	823	904	761	847	1051	863
TACGGGAGAGTCTCCAGTG	APOBEC3C	Other	3390	879	649	827	825	713	802	747	619	709
TGGAGATCATGGACTATGA	APOBEC3C	Other	4030	721	580	841	829	756	814	779	812	614
CACCACACAGGGCAGGCAG	APOBEC3D	Other	2099	522	553	489	688	469	702	660	474	356
CAGTCGAATCACAGGCAGG	APOBEC3D	Other	2318	493	540	553	506	463	520	355	700	342
CTCAGCTGTCTTCCGGAAG	APOBEC3D	Other	4888	1165	1208	1183	829	976	1070	1019	1088	708
CTCAGGCTGCATAAGGCAG	APOBEC3D	Other	1467	355	225	201	260	311	330	223	188	345
GCCCTCAGAAACCCGATGG	APOBEC3D	Other	1410	406	368	193	250	217	284	436	550	426
GTGGAAGTAGAATATGTGT	APOBEC3D	Other	4424	1269	1046	823	1012	1070	1103	689	1045	887
TAGCCCATGATCTTCACGG	APOBEC3D	Other	3414	513	627	551	1034	844	679	447	836	732
TCCCGGTAGTAGTAGAGGC	APOBEC3D	Other	2511	332	389	254	441	358	538	617	382	434
TGCAGCCTGAGTCAGGAAG	APOBEC3D	Other	3284	509	327	305	1103	1024	1076	872	1092	909
TGTATCCCAGAAGTAGCAG	APOBEC3D	Other	3137	673	726	954	1001	1278	952	1105	990	903
AGATCTTTGCGTCCAAACG	APOBEC3F	Other	5242	1343	1334	1003	1444	1426	1270	887	1089	975
CACGCATGAGGCTCTGAAC	APOBEC3F	Other	1795	312	218	336	328	352	391	384	419	414
CCGACCATAGGCTTTGCGT	APOBEC3F	Other	2838	666	486	539	633	329	540	428	422	299
GCCTTCAGAAACCCGATGG	APOBEC3F	Other	2266	457	506	653	587	559	710	515	436	534
GGCCTCCCCAGCTGACCGC	APOBEC3F	Other	2779	571	632	637	715	534	623	545	672	461
TAGAGGGCCAGGCCACAGC	APOBEC3F	Other	3117	491	554	493	488	502	551	684	526	857
TAGCCCATGATCTCCACGG	APOBEC3F	Other	4892	522	556	588	973	1144	1002	1025	1188	1037
TGCAGGAGATTCTCGAGTG	APOBEC3F	Other	4853	1148	1042	946	1196	1095	1087	1365	1346	943
TGGGAAAACTTCCAAACGA	APOBEC3F	Other	1300	415	150	301	207	186	388	385	468	260
TGTATCCCAGAAGTAGTAG	APOBEC3F	Other	4980	1404	1272	1154	1656	1857	1658	1268	1383	1511
AGATCTTTGCGTCCAAAGG	APOBEC3G	Other	2666	592	599	485	607	640	729	910	903	464
ATGGCCACGTTCCTGGCCG	APOBEC3G	Other	3548	1255	1026	943	720	962	933	836	707	863
CCACTGGTTCAGCAAGTGG	APOBEC3G	Other	2505	703	608	626	520	611	624	553	791	518
CCTTGTACACTTTGTGCAG	APOBEC3G	Other	4654	1147	1025	728	1207	1310	1179	1023	928	1088
CTGGGCACAGCTGAAGCAG	APOBEC3G	Other	1586	87	165	109	184	451	304	299	310	273
GAAGCACAGCTCTGCATGG	APOBEC3G	Other	3459	635	510	570	713	636	736	701	597	613
TCAAGGAAGATGTCAGGAG	APOBEC3G	Other	1792	405	340	354	536	298	353	263	282	283
TCCTGCTGAACCAGCGCAG	APOBEC3G	Other	4096	1110	1009	824	870	832	842	870	868	789
TGGGACCCAGATTACCAGG	APOBEC3G	Other	1625	233	258	113	483	508	419	299	318	398
TTGGCCCCAGCCTCGGCCA	APOBEC3G	Other	4438	980	1145	1051	945	1148	1190	1055	980	1078
ACCAGCTCCCAGGCACAGG	APOBEC3H	Other	2397	676	518	431	683	542	682	859	569	378
AGAGGCTACTTTGAAAACA	APOBEC3H	Other	1774	481	666	664	570	500	424	410	598	493
AGTCACCTGTTACCTCACG	APOBEC3H	Other	4810	1077	1045	1133	837	822	1126	791	939	734
CACCAGTGGTAGTACAGGC	APOBEC3H	Other	1615	264	486	357	244	341	185	272	286	209
CAGAAGGCCTTACTACCCG	APOBEC3H	Other	4248	941	886	915	970	886	954	598	557	915
CAGTCGAGCCATAAAGCGA	APOBEC3H	Other	1726	466	392	375	179	232	240	359	207	338
CTCCTCTAACATCTTATAG	APOBEC3H	Other	3646	956	773	791	760	912	824	682	639	830
GAAGGAAAGCGGTTTCTCG	APOBEC3H	Other	2070	378	249	262	499	439	557	470	473	335
GTCAGCTGGTAACACAAGA	APOBEC3H	Other	1784	408	487	583	648	465	600	588	564	619
TGTGGATCCCAGGTCCCGG	APOBEC3H	Other	2239	606	735	427	535	505	514	610	523	536
AAAAGATAACATTAACCTG	ARCN1	Essential	2367	51	77	26	122	96	77	102	224	131
AAGTTTTAAAGCCTTGCTG	ARCN1	Essential	2793	104	120	140	505	475	557	574	500	517
AGCCATTTCCACTCTCCGA	ARCN1	Essential	8358	115	113	149	260	245	230	421	226	143
CAGCGGTCTGCACAAAAGC	ARCN1	Essential	2068	50	10	10	24	15	16	11	91	42
CTCTGTGGAAAACCTGACG	ARCN1	Essential	1520	7	3	1	6	13	11	5	20	1
GAAAATGAAGATAAGAAAG	ARCN1	Essential	1391	104	35	14	68	27	32	23	57	3
GAGATGCGTCGTAAAGCAA	ARCN1	Essential	1593	63	93	76	137	146	210	311	183	198
GCAGCTCTGCAGTATCTGG	ARCN1	Essential	3251	114	47	65	246	279	204	194	225	137
TGGAGACTACAAACCACAG	ARCN1	Essential	1836	11	5	8	4	24	24	6	13	3
TTGATGCCAAAAATAAGAG	ARCN1	Essential	2170	24	15	39	26	33	26	42	6	15
CAACAAGAACAAAAAATGG	ARID1A	Other	1913	743	345	466	657	468	602	449	614	696
CGGGTCCCAGACCCCGCAG	ARID1A	Other	1227	306	280	288	316	265	223	258	156	212
CGTCGCCCAGCTCGGCCCG	ARID1A	Other	2433	963	602	535	513	428	470	492	725	789
CTCTGCTGGAACTGTGTGG	ARID1A	Other	4957	926	564	869	1378	1332	1143	808	857	745
CTGAGCGCCGACCAGCAGG	ARID1A	Other	1486	334	469	330	584	437	364	473	464	338
GCGCCTCCTCACTCAGCCG	ARID1A	Other	2023	570	342	339	524	352	398	416	571	524
GGGATCAGGATCTATGCAG	ARID1A	Other	2772	792	882	998	743	688	634	609	636	768
TCTTCAGCTCCGAGGGCGG	ARID1A	Other	2070	805	698	575	410	530	491	623	650	444
TGCGGTTCTCCATTGGCCG	ARID1A	Other	6353	1730	1719	1771	1886	1523	1952	1383	1478	1214
TTTATTTCAGGAACCCCGG	ARID1A	Other	2696	903	793	894	990	957	859	965	1039	772
ATGGTGTGCCCGTCTGCAG	ARID1B	Other	4617	1417	1282	873	867	818	836	776	781	985
CAGACCTATGAGAAAGAGG	ARID1B	Other	2016	381	291	395	581	545	488	503	450	453
CCCACAGCGCCAAGAGCGG	ARID1B	Other	2931	757	601	920	609	640	725	872	964	656
CGCCCGGCTTGCTCAGCAG	ARID1B	Other	2322	600	680	599	614	534	532	651	469	340
CTCAGCACCCCGTACCCCG	ARID1B	Other	3661	384	297	410	431	544	525	425	370	354
GCTGGTGCCCTCCATACGG	ARID1B	Other	3621	658	592	474	681	819	754	842	928	577
GGTTAATAAAAACAAGAAG	ARID1B	Other	474	147	79	137	61	143	56	245	53	181
TCATGGTTAGGTTTTCCGG	ARID1B	Other	4544	1451	1091	1409	869	943	1026	989	1277	1198
TGCTGAAGACTTCCGGCGG	ARID1B	Other	3654	1190	688	904	801	925	807	593	831	690
TGGAGCAGCCGCAACATGG	ARID1B	Other	2575	579	630	561	680	623	704	596	521	540
AAAGTTCATCATTTTGGGG	ARID2	Other	2418	803	914	878	787	931	790	650	814	478
AGAATGCAAAACTGTAAAG	ARID2	Other	1348	144	199	186	419	313	229	163	263	405
ATAATTTGCCAAAAGGAGG	ARID2	Other	1349	325	354	413	202	475	333	257	265	370
ATGCAGCAACTGAACATGG	ARID2	Other	2015	533	208	257	444	379	335	576	405	606
CCTTTCTCCGCTCGTCCGG	ARID2	Other	5964	1068	1333	1210	1429	1354	1464	1131	1096	826
CTCTTGCATTATTAGGGGG	ARID2	Other	2247	501	442	499	394	405	684	833	392	768
GGCAGTTCCACCACAGCAG	ARID2	Other	4078	571	385	598	745	736	723	743	753	629
TCTGTGAGCAGTATACAGG	ARID2	Other	2513	626	488	538	378	323	450	498	448	492
TTTAAAAAAATCCCTGCGG	ARID2	Other	1944	487	437	440	566	625	539	797	883	612
TTTGACTGACAGTAGGAGG	ARID2	Other	2467	978	524	680	561	653	661	513	787	567
AAGAAAATTAAAAAACAGG	ARID4A	Other	800	329	291	160	282	284	279	87	392	303
AGAGGCAGAAGTCAAAACG	ARID4A	Other	1920	254	187	228	343	304	162	175	206	257
AGAGGGTTGATTTTAAAGG	ARID4A	Other	2427	278	264	228	359	317	400	368	464	417
AGTTGCAACCATAGACAGG	ARID4A	Other	2925	337	419	391	446	478	412	467	558	384
ATTATACTACAGGTACCAG	ARID4A	Other	2767	270	293	467	272	431	490	347	460	395
CAGCAAGTACATTTTGTGG	ARID4A	Other	3836	1026	904	836	730	741	604	667	832	714
GATGAAGCAGATGACATGG	ARID4A	Other	3830	529	466	631	695	697	680	539	560	623
GGAAGAGAAAAGCCAAGAG	ARID4A	Other	2576	373	320	263	579	521	552	255	255	361
TGAAAGTAAAATATGGACG	ARID4A	Other	1608	267	261	290	249	237	293	280	423	370
TTGCAAAGAAGACGAACAG	ARID4A	Other	1668	179	217	289	164	193	277	191	72	122
AAAGAAATAAAGATGGAGG	ARID4B	Other	1216	247	192	268	299	243	271	399	333	499
AATGATCTTATTTCAAAGG	ARID4B	Other	1828	435	396	475	208	352	333	451	470	415
AGTAGCTTCCATTGATCGG	ARID4B	Other	7206	1091	1025	1288	1015	996	1220	1090	1258	948
ATGTGAGTGCTAAATACAG	ARID4B	Other	3153	503	292	329	539	681	601	317	441	311
CATCAGTCACTGTAACAGA	ARID4B	Other	2440	328	419	417	514	378	494	472	449	447
CCTGGCAAAAAGGAAGAGA	ARID4B	Other	1292	359	262	141	385	313	255	246	137	180
CTGGCTCCAAACCAAGAAG	ARID4B	Other	754	179	69	56	113	140	95	51	298	125
GAGGAGTCACTGCAGACTG	ARID4B	Other	4922	1143	760	920	722	921	994	843	875	786
TAGGAAAGAAAACAAATAG	ARID4B	Other	971	151	133	190	193	80	151	201	114	408
TGCCCACTGTCAAATAGGG	ARID4B	Other	2749	436	317	325	378	442	410	599	526	404
AGTGGCCTACTATCAGGCC	ARNTL	Other	3259	760	798	903	896	753	665	798	485	674
CAGTCGTCCAATTGCGACG	ARNTL	Other	3323	464	633	672	574	741	671	632	864	646
CATGTCTATACCTATGTGG	ARNTL	Other	3695	843	1041	831	819	837	833	588	634	595
CTGATGCCTCTTCTCCAGG	ARNTL	Other	5698	1765	1347	1739	1344	1419	1352	1158	1082	963
CTGGCCACCCACAAAGATG	ARNTL	Other	2834	737	603	722	715	568	651	455	744	475
GTTTGTAGATTTTAAATGG	ARNTL	Other	3680	1081	845	940	1241	1003	1463	809	1204	900
TAGAATATACAGAACACCA	ARNTL	Other	3013	1025	921	772	694	975	979	665	619	1020
TCACAGTCAGATTGAAAAG	ARNTL	Other	2072	697	602	691	602	487	425	435	277	340
TGACACCGCACCCCGGGAG	ARNTL	Other	3460	1013	975	1076	803	816	810	500	549	522
TTGTCGTAGGATGTGACCG	ARNTL	Other	3404	971	693	543	680	559	820	772	599	529
AAAGTGAAAGTGAAGCTGG	ARRB1	Other	1052	276	281	161	230	307	283	400	344	265
AGCCAATAACCGAGAGAAG	ARRB1	Other	493	211	86	97	76	81	63	189	85	71
AGTATCTCAAAGAGCGGAG	ARRB1	Other	1853	465	187	366	475	376	511	391	466	406
CTCCACAGAGTGTTCAAGA	ARRB1	Other	3669	1280	1107	1187	1109	1230	834	1198	1104	1000
CTTGCGAAAGGTCAGGCCC	ARRB1	Other	3616	904	895	949	983	975	1003	903	853	938
GAAGCCTCTCTGGATAAGG	ARRB1	Other	1985	0	1	16	418	336	334	403	343	460
GAGCTTCCCGTCCAAGGCG	ARRB1	Other	3253	840	860	607	522	507	587	614	333	416
GGACAAGAAGCCCCTGACG	ARRB1	Other	2227	561	659	594	488	366	463	232	307	452
GGAGGAGAAGATCCACAAG	ARRB1	Other	1130	284	219	169	325	241	430	182	319	199
TTCTGTGACACTGCAGCCG	ARRB1	Other	4699	781	784	629	833	910	898	1293	1016	1026
AACAAGAAGATGAGTAAGG	ASCL1	Other	1424	195	361	194	314	353	215	335	245	274
ACTGATGCGCTGCAAACGC	ASCL1	Other	1990	580	389	421	393	391	412	303	356	277
CAAAGAAACAGGCTGCGGG	ASCL1	Other	729	139	174	151	137	140	105	91	106	120
CAGCAGCAGCCGGCCGCCG	ASCL1	Other	2207	551	287	388	505	605	697	405	304	442
CAGGTTGACCAACTTGACG	ASCL1	Other	1528	272	280	484	342	304	240	280	180	196
CGGCCGCCGGTCTCAGCTG	ASCL1	Other	4608	969	1258	1035	983	986	1074	1237	853	1081
CTGCTGGACGAGCATGACG	ASCL1	Other	1703	301	328	391	282	449	292	249	193	256
GAGCACGTCCCCAACGGCG	ASCL1	Other	2472	386	391	297	354	463	420	524	374	479
GCTCTGCCAAGATGGAGAG	ASCL1	Other	2636	797	796	829	653	848	818	726	644	526
TACGACCCGCTCAGCCCCG	ASCL1	Other	3574	805	816	839	868	747	854	660	672	715
AAAAGTCTGGTTTTACTGG	ASF1A	Other	5740	1929	2104	1845	1843	1778	1861	1443	1807	1734
ACCTTCAGCATCAAAGGGA	ASF1A	Other	3628	902	1001	819	891	885	928	964	1071	949
AGGTCCTCGATGCACTCGA	ASF1A	Other	4026	1767	1326	1724	1225	1008	1060	962	1381	980
GTCATGTTAGAATCCCACA	ASF1A	Other	3285	1240	929	658	777	754	866	809	936	1075
GTTCAGGTGAACAATGTAG	ASF1A	Other	3742	1186	1223	860	969	903	926	1059	1010	947
TAATTACTTGTACCTATCG	ASF1A	Other	10534	2696	2307	2240	2324	2300	2451	1980	2109	1980
TAGTGGGTCCTGTTCCCGC	ASF1A	Other	5404	1347	1260	1131	1287	1361	1487	967	1077	1391
TGTGGAATCTTGTGACCCT	ASF1A	Other	8536	2478	2268	2379	2124	1836	2355	1959	2214	1841
TTCCAGATGCAGATGCAGT	ASF1A	Other	4953	1156	1177	1028	1204	895	1294	1075	1297	1232
TTTTTTCAAAATATGGCAA	ASF1A	Other	3572	1242	1098	1026	1170	904	1304	719	1095	715
AGAAATCTGGCTTCATGGG	ASF1B	Other	2234	970	553	535	491	539	414	493	500	331
AGGACCACAGTCACACCCA	ASF1B	Other	3292	338	467	358	668	573	700	448	328	459
AGGACCCCTCCCTGGGCTG	ASF1B	Other	5408	1187	812	1023	1637	1401	1500	1594	1245	1622
CAGATCCTAGACTCGGTGC	ASF1B	Other	4386	933	977	881	601	641	832	909	926	905
CTGGGACAACAACATGGAC	ASF1B	Other	2559	490	471	338	425	610	427	543	533	547
GACAGGAGTTCATCCGAGT	ASF1B	Other	2841	547	341	525	412	375	417	251	298	254
GTCCATGGAGTTCTCAGGG	ASF1B	Other	2437	397	549	423	564	530	431	614	704	405
TATGGAAGCGGGTCACCCG	ASF1B	Other	1194	355	206	208	123	248	292	103	139	88
TGTGTCTCCCTGCTGGCAC	ASF1B	Other	4683	722	838	724	1337	1299	1195	1282	976	849
TTCGAGTGCAGTGAAGCCC	ASF1B	Other	2815	486	417	503	677	454	481	345	406	455
AATGTCGAGGAATCATCGG	ASH1L	Other	3148	1400	859	896	713	915	749	648	608	564
ATCAGGCAGGAAACTGCGA	ASH1L	Other	2593	718	542	655	619	586	506	559	472	555
CATAAGCTACTTCGACAGG	ASH1L	Other	2465	575	445	338	473	502	437	666	882	411
CCTCGGTGGACTAAAGTGG	ASH1L	Other	4047	997	738	596	1083	784	1096	930	1000	1149
CGAGCAATGCTGTAACCAG	ASH1L	Other	3726	948	747	758	914	816	941	726	608	540
CTAGAAAAAAACACAAAGG	ASH1L	Other	813	125	109	202	90	120	144	237	163	200
GAGAAGTGCAATATACAGG	ASH1L	Other	1911	562	388	401	449	423	414	326	408	523
GAGGGTGAAAAAAAAACAG	ASH1L	Other	756	111	89	89	70	107	110	132	51	130
TAAACACAAATGTAAGCGC	ASH1L	Other	1316	223	219	254	191	211	130	108	136	261
TTGGGATGAGAGAAAGCAC	ASH1L	Other	1669	41	35	64	192	293	188	305	170	365
AATGGTGTCAATCAAGGTG	ASH2L	Other	3368	8	48	6	96	124	91	394	314	398
CAGAGATCCCCTCTCCAGG	ASH2L	Other	1674	126	85	67	139	182	142	154	154	171
CCAATGGGTAGCCATGAGG	ASH2L	Other	2164	180	93	14	90	95	131	334	179	203
CTTCCGCACCTTTCACGGG	ASH2L	Other	5279	1156	1407	1338	1236	1207	1284	1364	894	1348
GAATTGCAGCAGGAAGCAG	ASH2L	Other	1914	223	78	89	94	122	176	113	136	91
GACCACCAAGAAGGCCCGG	ASH2L	Other	798	2	15	13	27	37	44	33	46	34
GCGGTCGCAAATGCAACAG	ASH2L	Other	2640	260	266	326	315	534	462	141	222	296
GGTAAGTGAGATCCTTCGG	ASH2L	Other	4273	94	107	63	59	88	38	174	99	105
GGTCACTCTGAAAACAGGG	ASH2L	Other	1117	342	229	295	369	217	360	182	280	421
TAGCTCACACTTTAACGGG	ASH2L	Other	2079	340	501	281	309	343	355	254	257	308
ACTGACGATCTTCAAGCCG	ASXL1	Other	4701	1055	1072	1225	990	868	984	1133	845	993
AGGAGGCTGAAATCAAAAG	ASXL1	Other	1561	576	580	387	348	408	366	327	296	243
ATGGTCTTGGAAAAAACAG	ASXL1	Other	1751	446	365	445	418	472	383	452	638	399
ATTCTGTCTGGAGATGCAG	ASXL1	Other	3104	258	293	501	982	818	919	528	707	642
CACCACTGCCATAGAGAGG	ASXL1	Other	2228	939	953	732	706	647	740	952	784	796
GAGGAGTCAGGACAACTCG	ASXL1	Other	2388	544	579	678	434	381	509	517	337	476
GCCACCCTGAGCCCAGGGG	ASXL1	Other	2317	400	424	350	663	697	685	635	498	610
TACATTCCAATTCAAGAGG	ASXL1	Other	2985	684	587	528	764	653	803	598	723	661
TTTGAAGGTCACCTCACGG	ASXL1	Other	3197	1095	983	1063	1264	993	861	1085	831	837
TTTTCGGGAAAGGATGCAG	ASXL1	Other	2512	620	574	588	635	585	718	626	545	433
AAGAAGAGTGTGAAAGCCA	ASXL2	Other	4346	1381	1234	1231	1151	1154	1277	1090	1012	818
AATAAAGATGTTAAAGGGG	ASXL2	Other	1272	247	100	100	555	452	416	430	267	333
AGACATCTCCACAAGCCAG	ASXL2	Other	2615	506	608	506	633	602	614	517	764	739
ATATTTCTACCTACGGCCG	ASXL2	Other	3798	923	1027	818	923	766	983	1106	1317	1047
ATGGTCCCTCCAACTGAGG	ASXL2	Other	2494	401	342	592	525	656	415	538	568	461
CAAGGAGGGAAAAAAGAGC	ASXL2	Other	1503	130	157	201	337	303	265	245	251	302
CAGCACTCTGGGAAACCTG	ASXL2	Other	2661	68	31	157	661	552	516	844	633	475
CTCTTCTCCCAGCTCACAG	ASXL2	Other	4893	1591	1654	1478	1373	1406	1639	1039	1569	1596
TCTTCCCTCACCCAAGAAG	ASXL2	Other	3536	581	654	540	766	735	563	741	648	615
TGAAAGCTACTATGGGCAG	ASXL2	Other	2720	806	493	553	812	883	914	771	705	941
AACCCGAGTGAGTAACCAG	ASXL3	Other	2176	601	548	567	528	524	531	939	417	565
AAGGACCGCACCTGGGCCG	ASXL3	Other	1794	364	379	323	308	332	348	237	324	221
AATACCATACCTTGAGAGG	ASXL3	Other	2270	560	559	567	677	487	623	745	520	493
ACAGTCAGAGACAAACTGG	ASXL3	Other	1741	401	566	247	528	446	440	444	410	321
AGGCTCCCTCTGCAGCCGG	ASXL3	Other	2103	488	445	342	479	591	548	670	446	448
ATGGTGTCAAAACAACACG	ASXL3	Other	1137	308	223	243	212	388	331	162	241	308
CTTCCTTTGAGCTGAGCGG	ASXL3	Other	2104	499	535	448	472	370	515	613	315	361
GAGGCATCCGTACAGCCCG	ASXL3	Other	2331	525	511	385	587	422	533	614	510	586
GATGGTACAGATATGGCCG	ASXL3	Other	2053	496	654	400	509	324	342	414	513	455
TTCTGGGAGCAAAAGCAGG	ASXL3	Other	2556	291	154	125	633	562	644	634	641	497
AGGAGTGGTTTCACAACGG	ATAD2	Other	2210	612	636	446	542	335	593	304	250	483
AGGCACCATAAAAAAGCGA	ATAD2	Other	1436	221	314	292	392	379	347	307	426	211
ATCACATGGTAGTAAGACG	ATAD2	Other	3968	652	706	618	844	883	871	789	801	617
GACAGGTCCAAGGAGCCCG	ATAD2	Other	1362	394	259	291	301	422	380	265	411	375
GAGCTGCACAACCACTCCG	ATAD2	Other	1691	534	567	353	318	384	386	372	489	297
GAGTCTTTCCAGTTCCAGG	ATAD2	Other	3793	728	812	537	740	670	624	887	887	1032
GCGGCGCAGAAGAAACCCG	ATAD2	Other	1206	212	177	159	164	167	217	330	154	180
TCTGGAGCACATCGGCCGG	ATAD2	Other	3801	786	881	864	948	1072	876	606	915	716
TGAACAGCACTTTGAGAGG	ATAD2	Other	2115	537	419	718	598	577	515	500	352	284
TTTCCGAAAATTTAGTGGG	ATAD2	Other	3313	1021	1109	1124	954	960	934	798	968	799
AAACTAGAATCTCAAGAGG	ATAD2B	Other	2228	620	531	292	433	405	450	480	461	711
AACATCTTCAGCAAACCGG	ATAD2B	Other	3679	562	717	514	960	887	1142	893	711	710
AGCCAAGGAGACAAAAAAG	ATAD2B	Other	956	166	245	155	165	315	362	202	173	146
AGGAAGCAAGAATAAAAAG	ATAD2B	Other	877	282	172	289	311	282	412	154	300	180
ATCCAGATAAGGACCCAGG	ATAD2B	Other	2419	760	474	402	532	669	641	451	653	423
CTCCGCAGTGCAATCAGGG	ATAD2B	Other	2077	567	445	459	293	309	386	330	495	661
CTTCCCCCGGCTTTGGCGG	ATAD2B	Other	3169	647	408	674	625	536	566	690	768	710
GACTATGAGAACCATACGG	ATAD2B	Other	1994	562	275	489	289	293	272	417	179	388
TTGAGACAGAGAAAAACAG	ATAD2B	Other	1642	197	276	209	509	465	395	570	596	252
TTTAGAATACAGTATGAAG	ATAD2B	Other	2053	558	316	385	489	567	611	509	540	386
AGCATGGAGGAATATGCAG	ATM	Other	1661	208	277	272	252	233	318	272	169	264
AGCTTTGTATTTACAGCAG	ATM	Other	2653	602	420	300	648	658	627	554	601	594
CAAGAGAAACTGAAAGGAG	ATM	Other	1445	266	141	292	275	392	190	247	199	205
CAGAATTTCGCTTAGCAGG	ATM	Other	3040	651	598	546	372	420	641	763	455	607
CAGGCATCTAACAAAGGAG	ATM	Other	2867	547	357	441	537	702	599	723	654	750
CATGCGATGGAAAATGAGG	ATM	Other	1731	408	401	404	298	313	259	333	379	382
GAATTTCTGACTAAACCAG	ATM	Other	2644	607	438	427	673	564	537	811	728	639
TACTGAAAGATATAAAAAG	ATM	Other	1332	392	205	260	457	432	432	385	431	294
TATTAATAGGATCGAACAG	ATM	Other	2267	347	266	283	377	344	433	447	417	382
TTGGATGCCAGCTGTGCAG	ATM	Other	4265	816	572	626	1030	854	839	998	755	864
AAATCAAGCAACATCACGG	ATR	Other	2758	35	45	45	68	41	128	42	16	19
AATCAAGAAGATCAGCAGG	ATR	Other	2429	186	66	136	128	157	215	206	319	220
AATGCTCTCCTTAATGCAG	ATR	Other	2481	15	69	48	551	626	764	296	429	347
CAGCTGCAAGCTTTGAAAG	ATR	Other	1621	0	8	18	306	362	279	564	435	517
CTACTGCCAGAGTATCCTG	ATR	Other	4158	67	20	21	3	25	7	6	71	10
GACGTGCGAAAACAAGATG	ATR	Other	3215	374	391	280	918	679	925	785	616	747
GCCCTGTCATAACAAGCAG	ATR	Other	2665	0	14	9	365	370	471	468	573	517
GGCATCCCTCAGCAAGCCA	ATR	Other	10442	14	37	32	2820	2806	2460	445	797	603
GTTCAGAAACTGGACCTGG	ATR	Other	1290	27	14	10	76	73	75	49	122	105
TTGTGTAACAAATGACAGG	ATR	Other	2586	54	112	68	186	159	174	625	510	420
AGAGGAATGTATCAGCCAG	ATRX	Other	3424	1232	814	900	1021	849	948	857	1024	776
AGTGGAACTGAACAAGAAG	ATRX	Other	1788	531	463	368	649	567	556	475	309	574
ATGAGTAATCAACAGCTGG	ATRX	Other	3506	875	873	914	828	538	990	805	565	816
ATGGAAAACAGCAAGGAAG	ATRX	Other	1586	341	279	218	326	515	452	242	292	337
CATGTAAAAAAGTACAGGA	ATRX	Other	1958	537	317	517	406	386	419	441	401	385
GAGAAGCTACATGCTGCAG	ATRX	Other	1921	473	405	301	491	438	424	352	266	279
GAGCGAGAAAAATTGAGAG	ATRX	Other	1170	275	354	302	367	335	415	443	279	320
GATGAATGAATTTGAGAAG	ATRX	Other	2100	514	444	495	433	465	457	485	445	527
TGAATCCGAAGATGAACAG	ATRX	Other	1378	351	447	374	484	379	272	523	238	228
TGAGAGTTGAAACTGACAG	ATRX	Other	2145	726	581	891	581	548	538	363	634	336
AATCAGGTTGTCAAACCGC	ATXN7	Other	2550	559	516	396	390	626	487	544	342	602
ACACTACTGAAATCTGCGG	ATXN7	Other	3003	651	472	704	636	690	620	624	970	660
AGCTGAAAATAGCACGGGG	ATXN7	Other	1139	152	292	404	420	308	262	253	322	218
CACACAGGCACCATCCCAG	ATXN7	Other	4288	949	956	634	998	890	1002	1028	1215	1002
CCAGTAGCAGTACCAGTGG	ATXN7	Other	1762	306	536	606	380	330	330	224	231	234
CCGACCGTCGCCATTGCGG	ATXN7	Other	4400	1229	964	967	949	894	957	1028	925	797
CTCTGTCCAAAAGCAAAGG	ATXN7	Other	2664	732	961	809	692	715	848	659	777	497
TCACTTCAGGACTGGGCAG	ATXN7	Other	3995	309	284	208	995	783	803	858	775	706
TCCTGTGACGTTCTAGGAG	ATXN7	Other	4126	1333	819	760	635	908	722	730	849	1072
TCTCGGTTATCCAGTGAGG	ATXN7	Other	6733	1932	1479	1745	1689	1539	1756	1450	1664	1590
AAGAAGAAGCCAAAGCCAC	ATXN7L3	Other	1426	395	423	303	332	395	452	142	332	257
AAGAAGAGAAAGTCAGACA	ATXN7L3	Other	1568	557	533	347	503	359	387	401	614	342
ACAGCACACAGATGAGCAG	ATXN7L3	Other	2284	631	670	869	689	602	698	567	591	743
AGTTTACAAATGAAAATGG	ATXN7L3	Other	1889	561	484	593	316	393	343	342	381	223
CAGCCGAATCGCCAACCGC	ATXN7L3	Other	2532	669	501	606	552	620	447	512	529	486
CTGGATAACAGCAAACTAG	ATXN7L3	Other	2583	691	486	580	610	598	680	822	622	542
CTTTCCAGTGTCCTTCCAG	ATXN7L3	Other	7451	2030	1557	1923	1785	1883	1644	1887	1719	1812
GACGAGTGAAAATCAGGGA	ATXN7L3	Other	2425	584	477	567	373	405	450	531	577	543
TGGACAGGTTTTCAACCAG	ATXN7L3	Other	3158	1226	753	964	1028	971	894	590	713	896
TTGTTGGAACCTAGGCCGG	ATXN7L3	Other	4571	836	722	710	946	837	807	936	877	1041
AGGCTACAGCTCCAGTTGG	AURKA	Other	4669	637	391	343	855	561	689	1065	986	1034
ATAGAAAATAATCCTGAGG	AURKA	Other	2099	56	90	50	552	596	589	646	763	660
ATCCATTACCTGTAAATAG	AURKA	Other	4131	321	391	366	374	304	399	397	390	540
ATGTGTTTGCCTCAAAAGG	AURKA	Other	3960	15	2	11	82	76	48	114	261	179
CAAACTTTCCTTTACCCAG	AURKA	Other	4292	38	64	47	1430	1375	1353	1176	1221	1184
CTCTATAAACTGTTCCAAG	AURKA	Other	1274	14	24	0	35	0	14	2	38	15
CTGAAAACTCACCGAAGGT	AURKA	Other	1220	0	4	1	219	173	160	461	241	263
CTTGTCTCCAGTCACAAGC	AURKA	Other	2840	339	370	361	417	305	334	569	667	648
TACCAGGTGCCGATGGCAG	AURKA	Other	2728	358	274	228	242	238	219	243	169	132
TTCATAGCAAAGAACTCCA	AURKA	Other	3146	7	10	20	19	38	85	106	71	104
AGGCCACCATACCTCAGGG	AURKB	Other	1233	0	0	0	21	2	10	37	32	64
CAACTATTTTTATGACCGG	AURKB	Other	4455	1138	1235	1175	1245	1149	1224	1026	994	874
CAGGCATAACCCCTCGGAA	AURKB	Other	4111	73	31	25	144	134	115	482	480	589
GACGAGCAGCGAACAGCCA	AURKB	Other	2244	52	67	47	505	689	631	518	577	633
GGGCGCATGCACAATGAGA	AURKB	Other	3239	7	0	0	5	0	1	37	8	6
GGTGACAGGCTCTTTCCGG	AURKB	Other	3327	551	302	369	381	319	192	325	186	255
GTGATGCACTCTCAAAGGG	AURKB	Other	2218	29	67	39	67	24	74	82	49	107
TTCAAGTCCCAGATAGAGA	AURKB	Other	1994	14	21	21	224	212	113	588	643	572
TTGGGCGTCCTCTGGGCAA	AURKB	Other	3491	12	0	0	27	4	4	43	27	59
TTGTAGAGCTCCCCGCGGG	AURKB	Other	2972	149	29	107	12	44	56	306	314	307
AACGGGAACAGCCATCCAG	AURKC	Other	3662	918	828	805	964	1008	831	689	729	831
AAGCCATCTGAGCACAGGG	AURKC	Other	998	232	103	197	197	164	218	450	183	198
CAAATTTCCCCTTGCCCAG	AURKC	Other	4453	1232	1156	1377	1365	1325	1317	979	1244	1126
CCAGGGGCAGTCTCTCCAA	AURKC	Other	5560	873	497	434	1199	1216	1648	1534	1545	1464
CTGACCTACCTCAGGGAGG	AURKC	Other	1363	356	298	294	471	327	354	328	336	475
GAAATAGTTATACAGGCGC	AURKC	Other	1345	418	205	290	288	233	343	289	190	258
TCAAGTCCCGGGCCCCCAG	AURKC	Other	3461	532	622	686	887	928	869	885	758	828
TTCAAGTCGCAGATAGAGA	AURKC	Other	2898	315	92	237	657	766	834	547	816	477
TTCTGGAATATGCTCCAAG	AURKC	Other	4126	1093	829	1018	869	904	935	1037	862	1050
TTGTCATGGCAGTAGGTCA	AURKC	Other	4160	978	974	1193	989	1015	1088	760	918	951
ACGTGCTTCCCGTGCCCCG	AXIN1	Other	5503	1319	1449	1420	1074	1200	1132	1221	1096	1196
ACTGGTGTCCACAGACCCG	AXIN1	Other	3022	567	293	343	598	512	592	463	599	512
CCAGTAGACGGTACAGCGA	AXIN1	Other	1626	501	271	370	387	245	249	261	277	257
CCATGTCCACACAGCGGGG	AXIN1	Other	2223	666	358	742	374	386	407	674	606	465
CCCCTAACCCAGCTGGAGG	AXIN1	Other	2160	561	474	386	326	404	430	355	258	382
CCGAGCACCCTCCAAGCAG	AXIN1	Other	2745	695	502	570	472	493	571	653	604	546
CTGCACAGCCTCCAGGCGG	AXIN1	Other	1512	110	67	133	252	108	212	215	222	193
GAACCAGAAAATCATGCAG	AXIN1	Other	2513	695	411	356	541	585	453	334	434	625
GAGCAGAAACTGTAGCTGG	AXIN1	Other	2136	310	333	459	523	424	401	362	499	508
GAGCCTCAGAAGTTCGCGG	AXIN1	Other	1897	341	260	251	350	333	401	474	476	234
CAGCCGGCACCATCTGTGG	AXIN2	Other	2707	863	463	667	603	674	526	641	653	754
CAGGGCCCCAGCTCCGCCG	AXIN2	Other	2489	434	322	483	452	500	540	479	567	384
CATCTCCTTGGGCAGGCGG	AXIN2	Other	2493	636	764	506	667	628	659	768	547	582
CTTCCGTGAGGATGCCCCG	AXIN2	Other	2567	677	643	530	611	562	631	487	510	503
GGAAGAAATTCCATACCGG	AXIN2	Other	1262	210	240	317	250	330	200	230	127	160
GGTGGCAAGCTGCCTCCCG	AXIN2	Other	633	173	162	252	155	178	118	210	62	140
GTCGAAGCCCCCAAAGCAG	AXIN2	Other	2460	389	303	285	646	592	555	311	730	292
GTGGCTCCCGTCTGAACAG	AXIN2	Other	4226	1157	1297	921	826	883	959	761	787	950
TGTCTCTTCCAACACCAGG	AXIN2	Other	5565	1413	1367	1591	1823	1499	1616	1240	1497	1271
TTCAGGATGAAGAGAGAGA	AXIN2	Other	1008	23	10	7	77	48	69	130	72	99
AATGCCCCGGAGTTGGCCA	BAP1	Other	3591	430	301	418	709	835	744	748	591	580
ATTCTGCTTCTCAGGGAGG	BAP1	Other	1913	186	185	222	283	251	331	447	494	402
CAGGGCCCTTACCCTGCAG	BAP1	Other	1802	117	129	242	291	245	345	283	461	359
CAGGGGTCCAGCAGCCCAG	BAP1	Other	2515	9	30	33	79	97	84	91	140	81
CCCCACTCCCATTGTCCAG	BAP1	Other	8176	878	977	930	833	803	997	739	779	663
CGGCCGGCTCCACAAGCAG	BAP1	Other	2537	505	379	335	391	499	498	418	591	607
CTGGCGCTTGGCCTTGTAG	BAP1	Other	3302	822	689	895	491	507	356	505	409	552
GCAGAACATCTCCGTGCGG	BAP1	Other	2630	334	304	286	211	240	171	362	399	381
GGGGAGAAATACTCACCCA	BAP1	Other	711	77	158	73	66	79	159	98	45	102
TGTCCATCAAGACTAGCAG	BAP1	Other	3423	784	597	556	962	1109	1019	666	1075	1035
AACTACTTAATGTAGAAGG	BARD1	Other	1207	92	107	125	170	172	164	21	136	96
AAGTCTTGTATCCAGGCCG	BARD1	Other	3209	318	159	201	345	674	562	630	731	1077
ACTTACACAGCATTTCTGG	BARD1	Other	6062	57	68	44	1032	1252	1406	1199	1266	1387
AGCTCGTCACTGCAGGTGG	BARD1	Other	2694	30	26	13	78	128	108	106	128	87
CATACTTACTACTGAGCAG	BARD1	Other	3578	95	316	259	799	564	630	651	1122	951
GAGTCATTTTGATACCCGG	BARD1	Other	2373	35	69	54	285	317	336	315	320	233
GTCTCCAGACACTAAGAGC	BARD1	Other	3128	117	100	78	194	102	140	223	76	176
TAGAGGCAGAAAAAGAAGA	BARD1	Other	1190	59	142	67	150	179	232	80	102	143
TCTCAGAAACATCTGCAGG	BARD1	Other	2723	227	309	120	690	758	634	823	615	887
TGAAGGTCCACGCAGAAGC	BARD1	Other	3835	0	11	12	858	897	932	840	788	829
ACGGCTTTCGGTGTAGCAG	BAZ1A	Other	2857	784	821	855	530	535	533	354	461	492
AGTGCATAAGCCAAATCGG	BAZ1A	Other	1794	414	414	489	303	410	502	254	485	228
ATAGATATCAAAAACGAGG	BAZ1A	Other	871	106	105	206	87	172	107	71	146	180
ATCACGCTACGATCCAAGG	BAZ1A	Other	2913	859	561	505	663	575	525	433	436	488
GTCCTCGTAGAAAACGCAG	BAZ1A	Other	2067	523	373	628	572	504	477	403	593	637
GTGAGACAGAAGCCGCCCG	BAZ1A	Other	2512	622	636	445	614	462	405	564	590	576
TGTGGAATACTTAAAACAG	BAZ1A	Other	1939	578	526	408	473	360	519	268	482	272
TTCCTGATGGAGTAACCCT	BAZ1A	Other	5012	1593	1308	1284	1159	1125	884	1196	1070	1206
TTCCTTAAAGATTTAACAG	BAZ1A	Other	2447	1087	728	732	664	964	640	1076	779	454
TTGTAGGAAATGACAGTGA	BAZ1A	Other	2282	308	376	300	370	351	497	355	289	518
AGGCCGTTGGACAGTCCAG	BAZ1B	Other	3209	534	414	490	633	637	606	633	412	470
ATGTTCAGGAGGAAAGCGA	BAZ1B	Other	1131	178	106	117	291	190	121	257	165	167
CGGCCTCAGACAAAACAGG	BAZ1B	Other	2060	419	386	300	293	293	293	260	256	303
CGGGCAACGGCTTCACCAG	BAZ1B	Other	2846	584	487	372	383	497	530	465	527	512
CTGAGGTTTACAACTGCCG	BAZ1B	Other	2314	497	366	389	450	462	374	388	341	182
GAAGCCACACTCTACCAGG	BAZ1B	Other	3351	597	426	489	591	685	721	754	703	683
GACCAAGCGGAGCTCCCGG	BAZ1B	Other	1410	338	217	191	280	277	368	285	318	225
GAGATTAGAAAAACAGAAG	BAZ1B	Other	601	81	63	141	126	97	67	153	120	94
GTATGTCATGAGGATCCGG	BAZ1B	Other	2402	454	259	263	270	344	277	337	232	229
TATTTGAAAAAGAAACGGG	BAZ1B	Other	438	3	49	79	42	62	97	110	169	101
AAACAGAGCCAGTGAGTGG	BAZ2A	Other	907	131	144	62	235	141	158	266	309	300
CCTCAGAAACTGCAGGGGG	BAZ2A	Other	832	264	261	107	274	245	329	145	106	260
CGCCCCCTAAAGAAACTGG	BAZ2A	Other	2871	510	619	730	694	719	695	858	798	643
CTCGTGAGAAGTCAGGCAG	BAZ2A	Other	3028	884	585	679	837	870	720	803	609	592
CTGATAAAACTCCTCCCAG	BAZ2A	Other	2561	672	668	502	514	425	566	537	477	503
GCTCCATCACAACCCCCGG	BAZ2A	Other	2656	676	482	473	603	696	663	643	625	549
GCTCTCCCCCTCCAAGCGG	BAZ2A	Other	1910	186	453	359	336	350	222	197	285	344
GGAACAGAATGTAGAACGG	BAZ2A	Other	1022	5	13	6	169	137	152	253	304	160
TAAGACCCTGGCCACACAG	BAZ2A	Other	2875	612	439	568	770	912	640	880	749	868
TGGGTGCAGCTCTCAGCAG	BAZ2A	Other	2769	850	523	510	638	810	606	505	414	271
AAAGTACAAGCTCAGGTGG	BAZ2B	Other	4821	1229	1173	1134	1221	1167	1335	1371	1213	1206
ATCCTGCATAGTCAAGGGA	BAZ2B	Other	2570	581	615	340	766	550	764	573	687	717
CAGGCTAAAAAGAAAAAGA	BAZ2B	Other	1365	159	249	198	360	198	278	380	302	439
CTAATAGGAACGAGAGCGA	BAZ2B	Other	1137	366	177	177	128	133	216	209	170	139
CTCAAGAAAAGAAAAATGG	BAZ2B	Other	1348	388	493	315	349	387	255	310	549	465
GGAGCGGAACATTGAAAGA	BAZ2B	Other	2111	500	551	767	547	441	460	560	536	413
TAATTAAAAGGGAATGCAG	BAZ2B	Other	1401	216	242	332	352	325	347	395	231	290
TACGAGGCAACTCTGGCAA	BAZ2B	Other	3179	477	817	809	681	537	582	383	787	558
TCAGTGCAAAAATAAGAGT	BAZ2B	Other	2549	727	528	529	987	967	833	626	690	750
TTAGAGAGAAACTAAGTAG	BAZ2B	Other	2119	561	325	542	461	318	330	426	417	437
AATACACCCGAGACAGTGG	BCOR	Other	2203	673	461	433	658	814	523	562	339	664
CTCGGAAAACCGATTCCGG	BCOR	Other	1042	542	321	265	293	288	241	230	317	204
CTGGGCGATACCACAGCAG	BCOR	Other	1802	1002	700	526	634	407	546	594	543	590
CTGGTGACCGCCTTGGCAG	BCOR	Other	3446	1108	1138	947	1180	966	1263	850	934	1121
GGGTGGAGCCACTCTACAG	BCOR	Other	2612	754	638	840	656	493	694	645	680	626
GTTAGCAGCGAGTTCCCCG	BCOR	Other	1936	846	610	735	611	671	832	530	743	481
TAAGTCTCCGTGCTTCCGG	BCOR	Other	3309	1522	1750	1549	1449	1364	1275	1437	834	949
TGAACGTTCCCATACAGGG	BCOR	Other	2897	667	573	509	619	514	426	753	758	640
TGCAGACTGGAGAATACAG	BCOR	Other	2277	440	416	385	684	1022	980	754	1125	784
TGGAGATGAAAGAAAGAGA	BCOR	Other	1114	21	20	60	377	249	401	371	309	447
AGAGCAAGAAGACGAGCAG	BCORL1	Other	1093	236	341	251	372	282	199	427	340	566
ATGGCAACCGTCTCAGAAG	BCORL1	Other	1661	349	549	496	260	354	441	536	295	378
CAGCCACAAGCCAAGGCCG	BCORL1	Other	3152	656	798	629	667	846	649	689	711	872
CAGGGGAAAGCACAAGCAC	BCORL1	Other	2529	651	686	407	689	657	691	477	555	439
CCCACAGAAGAAGAAGAGG	BCORL1	Other	1342	333	338	215	326	317	462	433	434	299
CGAAGGAGCCCCCAGGCCG	BCORL1	Other	1997	574	567	369	470	447	424	682	463	477
GAGGCGGGATATATACCAG	BCORL1	Other	2343	579	499	371	575	599	567	506	376	316
TGAAGTTAGTGGTAACCAG	BCORL1	Other	2979	788	597	766	910	931	1005	1161	761	903
TGAGGCCGAAACAGAAAGG	BCORL1	Other	1622	409	305	302	667	441	378	421	541	343
TGTCTGTTCAGCCTAGCGG	BCORL1	Other	2924	549	565	703	942	905	718	949	784	808
AGAGAGTTTCTGAATACAG	BIRC3	Other	2769	1096	543	613	698	636	714	668	780	766
ATGGGTTCAACATGCCAAG	BIRC3	Other	2929	972	821	673	965	677	958	704	805	682
CTCTTTCTAGATCTACCAG	BIRC3	Other	1219	356	205	309	262	201	245	438	392	524
GAAGATGAAATAAGGGAAG	BIRC3	Other	1112	303	301	223	448	361	314	198	284	271
GAGAGAGAAAGAGCAACTG	BIRC3	Other	1542	68	81	190	352	235	275	303	341	250
TGCTGGATAACTGGAAAAG	BIRC3	Other	2669	846	894	859	631	543	855	472	732	665
TTAAAGAATGTTTTAAAGC	BIRC3	Other	947	248	216	262	222	352	232	403	256	241
TTCCGGGTACAGAAAACAG	BIRC3	Other	1493	279	378	565	430	413	496	344	479	560
TTCGTTATTCATTGCACAG	BIRC3	Other	5386	1614	1367	1341	1730	1638	1676	1557	1176	1365
TTGAGCAATTGGGAACCGA	BIRC3	Other	3193	1180	890	961	681	916	881	698	772	694
AAAGAGAAATCTAAGGAGG	BMI1	Other	983	126	199	120	251	265	238	176	103	154
AAGGTTTACCATCAGCAGA	BMI1	Other	4982	1581	1346	1156	1236	1500	1312	1695	1260	1515
ACAAAGCACACACATCAGG	BMI1	Other	2870	663	510	520	1070	739	986	827	660	814
AGACTGCACTGGAGTACTG	BMI1	Other	2083	817	637	813	492	571	540	420	362	615
AGATTGGTGGTTACCGCTG	BMI1	Other	5162	1048	1263	1114	1243	846	1230	995	881	1025
AGGCCAACAGCCCAGCAGG	BMI1	Other	1457	188	65	143	258	357	235	357	418	325
ATTGATGTCATGTATGAGG	BMI1	Other	3763	904	859	929	732	902	1106	839	925	1006
CTAGGCAAACAAGAAGAGG	BMI1	Other	1320	124	260	189	281	275	290	349	265	395
TCTAATGAAGATAGAGGAG	BMI1	Other	1388	503	466	302	336	434	336	328	416	362
TGGAAATGTGAGGAAACTG	BMI1	Other	2519	513	439	270	833	714	909	744	557	594
AAATGATCAACCTTTATGG	BMP2K	Other	4114	911	811	815	758	529	737	988	504	769
ACAGAGACAGATCTGGCAG	BMP2K	Other	1537	514	348	330	447	366	369	201	271	322
AGCACGCACTGCAAAGAAG	BMP2K	Other	1980	381	315	393	409	410	550	468	283	234
CAGATGCCGCAGTATCAGC	BMP2K	Other	2685	661	442	476	594	569	568	499	527	546
GCACCAAGACAAAGACCAA	BMP2K	Other	1272	303	317	334	450	333	303	309	311	385
GTACAAGAATGCCATGCAG	BMP2K	Other	3512	879	985	1126	938	1022	895	774	838	750
TCAGAGGATAATTGGGCTG	BMP2K	Other	5089	1167	967	854	1392	1391	1080	1129	869	1110
TCCACCCTGACATATCAGG	BMP2K	Other	2794	855	626	570	633	604	543	434	412	572
TCCTCGTGCGTACTCACGG	BMP2K	Other	6829	1521	1490	1444	1487	1459	1398	1550	1182	1293
TGATGAAGAAGTTCTTCAG	BMP2K	Other	3213	503	519	598	537	541	571	572	461	847
AACATGGCAGAGAAGAAGG	BPTF	Other	3399	176	96	151	789	627	923	705	700	705
AAGGAGCAGAGCAAAACCG	BPTF	Other	1130	164	98	68	129	174	70	114	195	185
ACTCCCTGACCACCACGGG	BPTF	Other	3252	409	346	471	319	505	362	661	484	412
AGGCCGCCCAAGCAGCCCG	BPTF	Other	1157	47	57	76	149	182	128	119	115	160
CACGTCCGGACCCATCGGG	BPTF	Other	4382	298	257	257	379	390	447	474	541	474
CAGCTGAAGAGCCAGCAGG	BPTF	Other	1377	98	86	188	106	108	129	113	182	171
CCAAGGCTCCTCCAGGAGG	BPTF	Other	5724	930	601	596	1131	1127	947	1148	1164	1141
CTGGCACCTCCTCAAGAGG	BPTF	Other	3704	267	143	261	481	396	284	723	760	647
GACTAGTCCCTCTGAAGGG	BPTF	Other	2944	798	814	670	913	650	591	710	926	860
TACAGGTACAGGTGAACAA	BPTF	Other	1681	300	224	162	227	151	265	239	160	321
ACTGGCTATTGTTACCCAG	BRAF	Other	2881	423	574	537	759	764	835	583	459	499
AGCACTGAAAGGCTAGAAG	BRAF	Other	1093	202	207	347	260	227	303	205	207	192
CACCCAATACCACAGGAAG	BRAF	Other	776	220	303	259	193	203	283	298	375	198
CGGGCCAGCAGCTCAATAG	BRAF	Other	5057	1070	1091	1237	980	988	1103	779	1104	999
CGGGCTGGTTTCCAAACAG	BRAF	Other	2645	743	658	556	717	717	634	656	650	681
CTTCCTGCCCAACAAACAG	BRAF	Other	2554	938	924	603	458	744	552	479	695	375
GCGGACCCTGCCATTCCGG	BRAF	Other	3049	632	548	538	452	391	395	606	588	526
GGGGTAGCAGACAAACCTG	BRAF	Other	1050	153	194	223	193	186	149	225	139	275
TACCCAATAGAGTCCGAGG	BRAF	Other	2017	480	475	527	428	421	403	445	198	334
TGAAGGCTTGTAACTGCTG	BRAF	Other	3987	1468	1080	1154	1249	1117	1300	1092	1091	1321
ACTCAGCTAAACACAAAAG	BRAP	Other	1278	173	122	100	377	448	501	559	394	194
AGTCAGGTCCATCACTGGG	BRAP	Other	3751	359	450	397	430	366	500	510	418	368
ATAGAGAAGGACACAGCAG	BRAP	Other	2311	280	295	358	376	368	301	436	656	379
CAGAACAAGCTAAAAGAGG	BRAP	Other	1195	156	126	105	206	125	172	353	137	190
CGAGCCCTGCCTCTTCGGG	BRAP	Other	2730	274	564	356	697	581	751	764	948	779
GATGAACTAAAAACTACAG	BRAP	Other	837	229	166	199	105	210	166	143	126	74
GTACAGTATGAATGTGAGG	BRAP	Other	2205	158	274	289	287	252	241	214	250	261
TGGTTGCAAGTAAAACAGA	BRAP	Other	924	83	99	114	282	263	197	344	224	234
TTCTATTGAGTTGAACTGG	BRAP	Other	2511	327	188	299	609	641	603	650	710	791
TTGCTGCGGCCCTTCCTGG	BRAP	Other	7106	499	513	406	1381	1512	1296	1570	1510	1720
AACCAGGTAATATTGGCAA	BRCA1	Other	2359	356	329	346	530	537	481	453	313	516
AACTCTGAGGACAAAGCAG	BRCA1	Other	2585	224	201	261	400	307	351	579	348	315
ACCTAAAAAGAATAGGCTG	BRCA1	Other	2055	274	247	288	268	338	282	346	400	222
ACTTGATGGGAAAAAGTGG	BRCA1	Other	2024	96	111	86	125	96	144	208	332	184
ATTTTCTAGGAATTGCGGG	BRCA1	Other	1708	138	180	58	581	480	479	569	577	412
CCAAATGTAGTATCAAAGG	BRCA1	Other	2451	134	98	154	89	139	191	185	211	164
CTTCTTCCAGATCTTCAGG	BRCA1	Other	6529	209	85	78	83	121	108	59	281	106
TGGGGAACTTTCAATGCAG	BRCA1	Other	3436	213	256	229	763	801	790	949	668	741
TGTCTGTCTAAGAACACAG	BRCA1	Other	2366	35	75	39	37	181	133	46	94	161
TTCAGGGTCATCAGAGAAG	BRCA1	Other	3372	119	90	120	164	239	348	152	229	104
AAAGCGATGATAAGGGCAG	BRCA2	Other	1971	142	61	81	115	120	194	240	93	96
AAATGGGACTAACAGGTGG	BRCA2	Other	2780	564	442	528	689	524	556	628	395	813
AAGACCCTAAAGTACAGAG	BRCA2	Other	1420	105	76	79	160	79	141	83	99	121
AGTGAGGAAACTTCTGCAG	BRCA2	Other	2893	195	357	382	329	416	329	319	557	327
CAAGAATTGGAAAAAGAAG	BRCA2	Other	1182	156	203	220	354	448	315	279	383	191
CTCTGAAAGCAGCAGTAGG	BRCA2	Other	944	34	61	91	78	211	105	68	110	74
CTGCATTTAGGATAGCCAG	BRCA2	Other	2757	267	349	246	314	350	361	297	419	362
GAAGCAGCAAAATATGTGG	BRCA2	Other	3797	98	257	95	313	351	342	350	254	214
TGCTGCAAGCAACCTCCAG	BRCA2	Other	4496	129	160	161	976	982	1170	892	963	938
TTAAGACAGCTAAGAGGGG	BRCA2	Other	1942	172	78	80	475	544	454	414	602	527
AAGTAATGGGGCTGTGCAT	BRCC3	Other	4302	631	654	768	915	750	1081	995	810	756
AATCTGTGCAGTCAGATGT	BRCC3	Other	2543	995	832	711	636	734	777	446	535	537
AGCGTGGTTGAGACAAACG	BRCC3	Other	3197	448	517	457	566	472	423	427	547	512
CAGCGGGCCTCTCCTACAG	BRCC3	Other	3988	1028	777	681	947	826	764	611	918	880
CAGGAATTACAACAAGAAA	BRCC3	Other	1519	593	250	314	350	333	333	494	443	560
CAGTAACCAAGATCCATAA	BRCC3	Other	3232	955	841	835	984	1090	942	847	486	935
CTTACGACGTTCTGATAAG	BRCC3	Other	2820	846	430	547	625	672	788	405	498	758
GATACTTACCAACATGTGA	BRCC3	Other	3195	1540	892	662	1105	830	758	659	720	742
TGAATGTGAACAATTCTGA	BRCC3	Other	4465	1071	1044	853	1197	998	1175	844	963	1129
TGCGTATAGGAGGATCCAC	BRCC3	Other	2324	337	284	377	592	291	468	541	740	417
AATAGGATTGCGAATCAGG	BRD1	Other	2357	246	332	161	142	215	149	394	435	370
AGAGGCTCCAGCACCGAGG	BRD1	Other	1292	92	73	60	208	139	242	160	268	226
AGAGTCAAAAAGAAAAACG	BRD1	Other	1586	195	198	283	244	302	355	186	473	571
CAACAAGGAAAACAGCGAG	BRD1	Other	1310	251	258	168	163	157	227	364	152	250
GAAGCTGAAGTACTGGCAG	BRD1	Other	2178	226	117	116	304	354	416	359	459	498
GAGAATGGGAACTACGCCA	BRD1	Other	2884	305	468	369	483	474	536	400	480	515
GCCTCCAGGCTGCACCCGG	BRD1	Other	5276	270	309	237	535	650	859	517	537	640
GGGTGCCCTACATCCCCGA	BRD1	Other	1974	194	277	178	195	155	179	278	297	298
TAGTTCTTAAGCAGACAGG	BRD1	Other	2757	340	240	395	387	294	364	337	272	253
TGAACTTGTAGTACACAGG	BRD1	Other	1539	204	231	195	110	129	132	257	201	168
ACAGGTTATGATTCAGAGG	BRD2	Other	3480	331	345	301	366	276	450	467	676	558
CAGGCAAGTCTTTGCGTGG	BRD2	Other	2741	262	199	195	248	288	516	649	451	503
CAGTAACAGCAAGGAGCGG	BRD2	Other	1153	164	126	104	162	117	119	229	157	128
CATGAGTTACGATGAGAAG	BRD2	Other	1727	155	125	163	445	393	371	470	437	352
CCTGTGGGAAAGACAAAGG	BRD2	Other	1669	103	77	76	283	192	304	382	306	376
GAGAAAAAGAAGAAACGGA	BRD2	Other	677	23	38	112	148	148	162	77	34	69
GCCAACCCACCACCCCCGG	BRD2	Other	3603	263	396	265	1027	891	1203	1037	828	790
GGCCGATGAAGATGACAAG	BRD2	Other	2178	313	319	287	289	263	256	281	328	203
GTGGTCCTCTCCCAACCCG	BRD2	Other	4776	681	853	665	926	1120	1066	869	978	798
TAAGAACAGCCACAAGAAG	BRD2	Other	890	259	180	164	209	257	252	263	484	288
AAGCAGGCTCAGCAGAAGA	BRD3	Other	1712	479	394	481	488	533	394	566	588	613
ATGCCAGATGAGCCCGTGG	BRD3	Other	3700	1133	910	915	821	934	984	976	632	720
ATGCTATCCAAGAAGCACG	BRD3	Other	1213	290	396	278	226	265	252	212	143	253
CCCAAGCAGGCCAAAGTGG	BRD3	Other	2767	444	517	620	439	400	534	492	307	506
CCGGCTCAGCACCCTCAGG	BRD3	Other	2065	344	319	321	362	325	310	658	566	487
GAAGGTACACAGCAAGTGG	BRD3	Other	2299	203	305	412	446	358	438	626	891	689
GTGAACCCACCCCCCCCGG	BRD3	Other	2276	328	331	215	479	496	478	621	540	603
TACAAGCCAGTGGATGCCG	BRD3	Other	2714	615	696	525	784	743	881	551	535	614
TACGACTCAGAGGAAGAGG	BRD3	Other	1144	188	135	113	330	422	266	208	432	316
TTGTTTACAGAAAAAGCAA	BRD3	Other	1688	434	544	332	431	520	487	479	442	652
ACAGGAACACATCAGGCGC	BRD4	Other	1387	259	324	333	381	436	369	298	146	245
ACATGACTAATCCACCCCG	BRD4	Other	3654	743	477	488	1017	833	979	936	773	485
AGACTCACCCCACTAGAGG	BRD4	Other	2220	513	678	545	469	456	494	570	527	532
AGATTTGCTGTGGAAGCAG	BRD4	Other	2529	592	571	595	854	683	700	537	517	467
AGCAGCTCAAGTGCTGCAG	BRD4	Other	1006	114	63	126	113	119	79	276	110	139
AGGCAGGCAGCCTTCCCGA	BRD4	Other	2850	372	436	385	671	780	684	601	641	465
CAACAGCAAGCAGCTGCGG	BRD4	Other	2024	202	268	236	94	194	193	225	219	126
CAGAACGCACCGCCACCAG	BRD4	Other	2217	159	145	169	102	130	203	164	142	255
CTTTTCTTCCGCAAACAGG	BRD4	Other	3194	438	550	614	952	981	1274	843	1081	922
TCCGAAGTCAAAAAAGAAG	BRD4	Other	875	180	116	291	312	235	188	325	413	175
ACTGAAGAACCTAAAAAGA	BRD7	Other	1652	408	816	482	523	379	427	322	319	297
ACTGATGAGACAATTGCAG	BRD7	Other	3686	840	751	492	599	597	725	669	806	772
ACTTTGTGGATTTGACAGA	BRD7	Other	2796	841	538	703	674	692	520	708	537	289
AGACAGATCATGTTCGGAG	BRD7	Other	1491	274	298	403	270	276	322	403	171	193
CGGACAAACACCTCTACGA	BRD7	Other	3416	686	723	551	430	604	620	559	982	457
CTGTGGATCCCATTGTAGG	BRD7	Other	4058	1209	957	1206	848	700	719	813	1030	965
GACACAGCAAAAGAAATGG	BRD7	Other	2619	367	212	334	802	582	1058	599	459	438
TACGGATAATCTTGGCACG	BRD7	Other	2365	844	595	549	464	445	486	275	458	509
TCGTGCCCCGAGCTGCCCG	BRD7	Other	4737	1039	1016	802	776	885	627	911	717	913
TGGAGTCCAAACGCCCTGG	BRD7	Other	4801	1021	680	654	982	1023	1044	955	937	857
AAGAAATTGGAAGAAGAGG	BRD8	Other	1305	47	35	45	346	266	372	106	194	212
AGGGAAACTGAGGATCCAG	BRD8	Other	2077	316	364	457	521	456	556	506	556	459
CAGCAAGAATCCAAAGGGG	BRD8	Other	1415	532	320	340	268	406	275	290	387	471
GAAAATGGAAAGCCAGAGG	BRD8	Other	2470	426	513	423	582	457	669	649	457	582
GGATAATCACCTCCTGGGG	BRD8	Other	2138	380	371	232	230	247	256	387	388	597
GGGAAATTAAAGCTAGCGA	BRD8	Other	998	133	175	303	270	349	267	101	110	165
GTGGCACAAGTTTAACTGG	BRD8	Other	4006	1276	801	1006	879	1078	787	975	815	918
TACCTCAGAGAGAAAGTGG	BRD8	Other	2058	121	166	131	402	464	381	393	281	292
TGGGACACAGACTCTACAG	BRD8	Other	2790	1095	773	632	707	698	596	706	714	778
TTTCGATCAGGGGTAGCAG	BRD8	Other	4130	1209	692	1124	1320	1123	1357	944	941	1213
AAGAAGAAGAAGTCCGAGA	BRD9	Other	853	155	161	98	221	139	184	153	266	229
AGCTACAGCAAGAAAGTGG	BRD9	Other	2628	289	170	333	344	408	395	343	324	485
CAGGACCTGCACGAAGCAC	BRD9	Other	2562	675	480	543	500	338	385	448	408	290
CGCCCAGGAAGAGAAGAAG	BRD9	Other	1126	130	194	118	402	396	314	263	299	176
GCTTTAGAGGCTTCTCCAG	BRD9	Other	3950	830	847	854	501	702	613	667	419	633
TAGAGTTAGGTCTTGGCAG	BRD9	Other	5330	1351	1021	1151	1057	1255	1218	936	1179	1091
TCCTGGACCAGATCACAGG	BRD9	Other	4411	976	657	639	878	737	866	633	820	606
TTACCTCTGAAGCTGGCGG	BRD9	Other	2625	742	767	553	484	561	575	449	427	512
TTACCTTGGCTTCATCTGG	BRD9	Other	6827	1863	1318	1638	1741	1776	1917	2086	1642	1537
TTGACGGACAGTACCGCAG	BRD9	Other	1646	327	243	227	211	259	181	264	215	207
AACTCCAGTTCACAAACTG	BRDT	Nonessential	2830	737	755	816	701	680	922	887	704	560
ACAAGGGTAGTATTGGCAG	BRDT	Nonessential	3736	1285	876	869	1109	962	1119	999	1035	764
CATTTGGAACAAAATACAA	BRDT	Nonessential	1579	618	680	465	337	606	564	318	301	372
GAGAATAAATATTATGCGA	BRDT	Nonessential	1608	152	278	263	204	227	220	236	400	373
GATTGGAATTGCTCAGAGA	BRDT	Nonessential	3100	520	486	485	568	649	603	509	828	668
GCAGAAAGAACAAGAGAGG	BRDT	Nonessential	1083	126	84	126	292	213	391	316	220	324
GGTTACAAAAGGTGTGAAG	BRDT	Nonessential	580	176	130	217	175	136	91	73	139	204
TTAAGGAAAGAATCAAGAA	BRDT	Nonessential	997	420	363	346	402	244	381	157	362	147
TTAATTTCTTACCTGAGGG	BRDT	Nonessential	2633	430	578	488	751	635	610	812	715	832
TTACAGTCAGCCAAAGAAA	BRDT	Nonessential	951	277	292	457	276	235	226	241	218	243
AAAGGATACCAGAAACCAG	BRMS1	Other	1341	220	153	236	263	184	268	232	255	371
AGCCAGACAGAGTCAGAAG	BRMS1	Other	1490	339	224	319	261	407	328	254	256	377
AGGGGCTCCGTGTATTCAG	BRMS1	Other	5160	743	487	458	747	550	583	880	643	858
ATGACAAACTGCACGCCAG	BRMS1	Other	2484	747	425	676	698	734	942	820	770	1225
CAAGAGATCGACATCCTGG	BRMS1	Other	4576	706	591	559	612	537	470	586	611	493
CTCAAGATTCGCATTCAGG	BRMS1	Other	4572	770	781	608	814	896	821	914	874	866
CTCAGAAGAGAAAATCGGA	BRMS1	Other	2080	529	439	314	453	425	456	609	333	450
CTCGCGCTTACCAGAGCTG	BRMS1	Other	1715	263	245	304	276	189	187	384	294	331
GGAACGACTGAGTCAGCTG	BRMS1	Other	3725	545	604	476	425	493	555	418	284	322
GGAGCCAAACAGCACCTGG	BRMS1	Other	1197	240	134	180	264	187	99	202	255	333
AAAGAACGATTAAGTCAGG	BRMS1L	Other	1923	538	331	547	503	490	530	593	748	552
AAGATAAGAAGGCTTGAAG	BRMS1L	Other	2265	601	593	481	577	602	678	392	778	473
ACAGTCCAGAGTGAACTAG	BRMS1L	Other	2071	405	722	728	602	690	667	569	771	544
ATGCCAGTCCATTCCCGAG	BRMS1L	Other	3637	492	655	617	655	762	645	841	649	898
CACAGTGCTAGATCTGAAG	BRMS1L	Other	1156	256	283	226	94	227	127	215	157	158
CAGTCAAGAAAAAAGAGGA	BRMS1L	Other	1086	340	82	281	319	429	321	417	247	313
CATCACGATGAGATGGAGG	BRMS1L	Other	1328	293	334	249	279	330	359	348	145	144
GACTGGACAACAATTAGGA	BRMS1L	Other	3604	1174	888	479	857	794	774	924	799	866
TAAGGCAATGGCTACATTG	BRMS1L	Other	4058	1011	1094	1518	801	906	861	1015	973	1045
TTTCCTGTAAAGTTGCCAG	BRMS1L	Other	5296	1577	1590	1446	1657	1553	1664	1972	1396	1668
ACTGCTGTGGCCCACGCCG	BRPF1	Other	2292	749	683	819	663	581	719	502	600	697
CAGCCAATGGCTTCAGCGG	BRPF1	Other	1509	488	298	294	313	325	235	162	342	239
CGAGGTCCAGAGCATCCAG	BRPF1	Other	3079	1061	741	1137	615	950	716	679	715	593
CGCCCTCAAAACAAGGCCG	BRPF1	Other	972	212	288	114	231	193	222	265	251	220
CTGCCCACCTCATGTGCGG	BRPF1	Other	3270	817	995	817	1028	720	739	776	835	646
GAAGAGCCAGTTCATGCAG	BRPF1	Other	2206	470	509	394	352	392	377	506	354	505
GAGAAAGTCAAGAAGGCCA	BRPF1	Other	1714	217	230	252	285	300	327	235	307	283
GAGGTGATGAGCTATGCAC	BRPF1	Other	3064	548	622	629	540	565	559	364	697	484
GTTTCAGCACCTCCAGTGG	BRPF1	Other	5938	1131	678	712	1428	1391	1313	1154	1318	1333
TTGGAGCAGCTCCAAGAGA	BRPF1	Other	1632	363	390	399	299	297	368	368	322	267
AAGAGCAGGAAGCTCAAGG	BRPF3	Other	538	60	26	40	32	114	110	88	179	197
AAGTCCCGGCAGAATGCCG	BRPF3	Other	1590	439	415	443	242	213	322	223	514	405
AGAGCGCCACTCCCGGAAG	BRPF3	Other	2799	751	647	643	539	556	704	551	343	795
CATCCTACGGCACGCCCGG	BRPF3	Other	3128	972	775	731	742	676	755	1158	994	825
CTTCAGCACGTCCAGCGGG	BRPF3	Other	1741	372	484	338	447	422	367	492	243	132
GAAAAACCAGTTTATGCAG	BRPF3	Other	1797	434	374	408	396	281	311	452	486	596
GAGAGGTCCCCCCAGCAGG	BRPF3	Other	3542	233	222	151	725	496	581	795	1155	827
GATCTCCCGGCGTAGCAGG	BRPF3	Other	1580	347	278	439	354	345	378	179	333	202
GTCTTCAAAGGGCAGCAGG	BRPF3	Other	2380	333	375	297	405	498	601	539	498	750
TGTGCAGGAGGCCCTCCCG	BRPF3	Other	4889	263	196	241	1073	1163	1149	1021	676	953
AACTCAAAGAAGAAAGGGA	BRWD1	Other	928	121	68	56	313	250	292	245	165	222
AAGCCAGAGGTTCAAGCAA	BRWD1	Other	2260	791	519	507	608	442	324	607	441	554
AGTAGTAAAAAGAATGTGG	BRWD1	Other	2274	766	385	562	744	556	613	379	642	590
ATTCTACTCAAGTAGCCAG	BRWD1	Other	2596	830	756	550	761	508	625	511	704	561
CTAAGCCACAAATGAGAGG	BRWD1	Other	2176	931	550	506	521	452	361	465	380	546
GACATGATGTTCTTAAAGG	BRWD1	Other	2819	842	812	789	755	448	717	498	575	588
GATAGCCCACTGCGTGAGG	BRWD1	Other	2862	699	663	636	783	676	606	453	305	704
TAATACAAAAACCAAAAGG	BRWD1	Other	674	275	207	207	139	209	216	215	239	138
TTATGATGAAGCAAGACAG	BRWD1	Other	2695	755	460	641	738	771	867	461	626	507
TTGCCACTTACAAAAAGGG	BRWD1	Other	1515	339	394	418	459	447	502	402	342	403
AAAATGACAGAAAAAGCCA	BRWD3	Other	1338	502	307	279	457	305	338	236	130	546
AAAGAAATTGGAAGACCAG	BRWD3	Other	1363	381	408	506	389	418	455	334	444	416
AACAAGAAACCAAGGCAGG	BRWD3	Other	1383	182	212	62	215	225	342	375	389	465
AACAGTACTGATGCAGAGG	BRWD3	Other	1241	290	321	289	293	411	313	242	311	231
ACTGGAACAGCAAAAGGGC	BRWD3	Other	1089	564	225	183	440	334	303	366	248	408
AGCAATCCAGAGTCAGAAG	BRWD3	Other	3019	901	1093	908	1160	743	956	751	771	633
ATCTGTAGGTCAAATGCCG	BRWD3	Other	3211	1072	934	945	761	831	851	579	532	597
CATCCACCAAAAATGGAGG	BRWD3	Other	2446	767	610	911	496	649	575	637	806	769
TATTTGGGACCTTGACCGG	BRWD3	Other	3882	1006	1001	1043	960	977	999	1055	1062	1089
TGACCTCAATACCATCAGG	BRWD3	Other	3770	932	745	732	748	639	962	1205	688	863
AACTGACATTACCCTCCGG	BTRC	Other	3394	339	475	269	783	681	451	642	759	435
ATGATCAGAAAATAGTAAG	BTRC	Other	1903	385	475	428	509	326	440	492	451	364
CTCATCATACTGGAGACAG	BTRC	Other	2111	211	229	185	615	694	644	465	374	544
GAGGAGCATTCCCGTCAGG	BTRC	Other	3418	511	515	397	805	827	664	798	585	928
GCGATTATGGACCCGGCCG	BTRC	Other	1349	491	391	232	328	366	389	213	317	270
GGACAGATTCTCTGTGGAG	BTRC	Other	2335	962	410	548	485	349	511	522	401	387
TAGGTGTATGTTCGAGAAG	BTRC	Other	2268	390	568	433	333	325	244	380	373	434
TATACAGGCATCGCAGCGA	BTRC	Other	1517	470	342	291	367	177	261	380	326	182
TGTCAAATACTTTGAGCAG	BTRC	Other	1939	507	496	590	433	377	392	435	372	444
TGTCCCTGCAGGAGCACGG	BTRC	Other	1569	175	368	304	193	192	188	210	201	152
AAACCTGAACATTATGCAG	BUB1	Other	1226	164	54	107	100	60	98	107	77	160
AAACTCAAAAAATTGATGG	BUB1	Other	1517	288	148	202	177	269	321	484	314	347
AAGAAGTTGCATCAGGTGG	BUB1	Other	2750	221	178	447	663	836	805	943	712	557
ACAGACTCCATGTTTGCAG	BUB1	Other	2071	175	258	197	205	200	188	87	153	311
ATGGAAAAGAACCCAAGAG	BUB1	Other	974	14	83	33	133	126	116	190	148	168
CAGAGAGGAATTCAAAACC	BUB1	Other	1735	54	64	83	80	54	51	55	107	147
CCAAAGGAGGAACAACAGG	BUB1	Other	1284	215	95	83	259	164	175	233	246	193
GCCCAGGCAATGTACAGAG	BUB1	Other	3223	25	59	74	104	49	82	78	144	137
GGGCTTTCAAAGGAACAGG	BUB1	Other	1041	50	26	102	190	156	167	264	170	322
TGAAAGTGAAAAATGAAGG	BUB1	Other	1027	51	58	96	200	89	106	157	120	135
AATTAAAAGAGCAAAGGGA	BUB1B	Other	1172	16	5	15	1	0	47	164	147	160
AGTAACTGTACATATCCAA	BUB1B	Other	2452	129	136	67	140	126	142	214	197	133
ATTTGAAGACATTTGATGG	BUB1B	Other	2974	380	331	257	425	241	479	649	463	518
CAGGAAGGGATTCAACAGA	BUB1B	Other	1843	79	42	20	75	53	61	31	38	12
CTTGAGAAAGAAGAAGAGG	BUB1B	Other	1474	65	77	42	130	186	156	199	211	169
GAAGAACCAGAGAAGCCAG	BUB1B	Other	1706	37	24	21	306	190	237	201	159	385
GTGAAGCTGTATTGCCACG	BUB1B	Other	3360	87	165	174	141	118	85	128	194	165
GTTGAGCTAAAACTCGTGG	BUB1B	Other	1731	97	82	74	405	507	422	251	461	243
TAGCTCCAAGCCAGAACAG	BUB1B	Other	869	4	13	20	14	53	38	43	94	35
TCTATACACAACTCTGCAG	BUB1B	Other	4408	426	471	395	352	294	313	357	616	404
CACAAAACCCAGACAAAGG	CABIN1	Other	505	153	96	115	96	44	130	125	8	98
CAGAAGGACCCTTTGCCAG	CABIN1	Other	2341	497	545	435	323	455	511	315	435	243
CAGCAGCTCCAAAACCCAG	CABIN1	Other	1046	199	124	129	147	122	254	205	244	179
CGTCTACCACAGCTGGAGG	CABIN1	Other	4204	1053	1116	851	725	787	688	912	882	734
CTGAGCCATCAGCCAGAGG	CABIN1	Other	1517	229	261	209	312	324	295	283	630	429
CTTGGGGCTGCGAAAAAAG	CABIN1	Other	1427	404	421	385	390	385	454	498	244	417
GAAATCCTACACAGAGAAG	CABIN1	Other	2313	442	555	329	407	396	552	598	503	309
GCTAGGCAGCAGTATCCCG	CABIN1	Other	2707	175	242	155	593	626	591	514	466	362
GGCCACTACCTGCACGAGG	CABIN1	Other	2186	445	411	533	592	438	393	732	684	366
TTGCCAGGGATGCAAGCAG	CABIN1	Other	2926	785	668	722	414	663	543	579	544	740
AACGATGAGGCATACGCTG	CALR	Other	3811	787	680	751	942	925	871	585	826	700
AAGATTGACAACAGCCAGG	CALR	Other	2309	541	280	576	410	462	366	304	479	616
AGTTTGGCAACGAGACGTG	CALR	Other	2868	553	488	688	470	582	399	450	468	304
ATGAAGGACAAACAGGACG	CALR	Other	2960	631	517	682	618	545	691	622	606	593
ATGAGCAGAACATCGACTG	CALR	Other	3042	772	619	676	402	500	492	533	476	595
CAGGGTTCTGAATCACTGG	CALR	Other	4887	1331	977	813	881	906	1005	1154	770	1314
CCTGATGCTAAGAAGCCCG	CALR	Other	1350	318	341	276	261	302	280	179	159	213
CTCGTCCTTGGCCTGGCCG	CALR	Other	5811	2084	1315	1890	1482	1649	1841	1653	1510	1665
CTGGGTTGTCGATCTGCCG	CALR	Other	5764	1232	859	760	758	1090	869	887	751	742
TCCAAGTCTCACCTGCCAG	CALR	Other	4633	1261	942	1035	1382	1424	1550	1507	1705	1880
AAAGAAAGGGAAACTGAAG	CAMKMT	Other	465	96	44	135	137	90	220	160	90	122
AAAGAGATTACTCCAGCCC	CAMKMT	Other	3288	1026	584	766	1083	931	871	762	907	588
AAGCCAAAACCTCTTCAGA	CAMKMT	Other	1251	447	263	352	320	357	355	326	375	258
ATCATCACAAGGAATCAGA	CAMKMT	Other	3647	1276	1098	885	861	951	1076	1401	927	1191
ATCTGTTTTCAGTAACAGA	CAMKMT	Other	2856	643	685	625	670	869	545	648	698	767
CAGAAAACTAACCTTGGAG	CAMKMT	Other	2466	635	485	508	535	507	597	566	526	544
CCTAGCTCACACACAGCAA	CAMKMT	Other	1692	512	546	417	444	415	401	369	391	552
CGCAGGAGCTTCCACCGGG	CAMKMT	Other	3317	480	680	310	797	641	893	818	836	606
GAGTGGTGCAGCCAACTGC	CAMKMT	Other	1933	504	431	354	382	412	353	196	376	404
TGGTATTTGCCCCACGCCG	CAMKMT	Other	4140	1298	774	1229	995	775	1125	754	919	712
AAACCAGAAAGCCAGGCCG	CARM1	Other	2006	486	369	302	617	613	691	781	806	381
ACATCCTGAAAACCTGCCG	CARM1	Other	2833	438	381	383	387	367	407	218	342	439
ACCATGGCCCAGCACGCTG	CARM1	Other	9094	1005	1157	1147	947	999	893	869	1152	1167
CCACTGTTCGCCAAGGCAG	CARM1	Other	2651	345	388	273	369	454	398	254	188	331
CGCGAACGGCGAGATCCAG	CARM1	Other	2973	191	236	223	373	356	293	178	258	246
CGGAAATACTCATCCACCG	CARM1	Other	3792	610	603	404	860	700	636	899	627	1006
GCACCTACAACCTCAGCAG	CARM1	Other	1658	197	248	160	265	314	227	209	365	293
GCACGGAAAATCTACGCGG	CARM1	Other	2087	184	158	196	222	198	232	273	220	216
GGGGTTTTTCAGATCCAGG	CARM1	Other	2356	335	365	317	386	269	338	336	265	179
TACATGGAGCAGTTCACCA	CARM1	Other	4515	486	450	513	626	731	607	467	473	474
AAATGAAAAGCAAACCTCG	CASP8	Other	1587	437	463	245	383	444	349	342	386	336
ACTATGAAGAATTCAGCAA	CASP8	Other	2292	602	459	565	567	761	638	498	538	448
CCTGGACTACATTCCGCAA	CASP8	Other	3303	917	610	773	660	761	756	542	542	672
GATGTCAGCTCATAGATGG	CASP8	Other	3967	1104	1038	1057	752	670	887	646	553	921
GGATGACAAGAAAAACATG	CASP8	Other	1769	500	402	477	323	440	400	330	346	350
GTCTGTACCTTTCTGGCGG	CASP8	Other	4346	1003	679	795	1015	563	672	645	662	516
TATGGCACTGATGGACAGG	CASP8	Other	2308	461	337	535	522	574	505	560	633	336
TCCTACCGAAACCCTGCAG	CASP8	Other	2753	547	614	531	632	558	578	513	541	523
TGAGGCTGACTTTCTGCTG	CASP8	Other	5153	1678	1020	1420	1052	1228	1252	1031	928	898
TTAGTGTGAAAGTAGGCTG	CASP8	Other	3171	916	885	753	990	942	738	649	485	758
AATGGAAACAAATTCCCGG	CBL	Other	1375	259	319	192	284	253	337	327	298	257
AGAGACAACCAGCCAAAGG	CBL	Other	2295	603	632	929	617	590	596	545	474	553
AGGGAACACATACTCGCTG	CBL	Other	2583	490	713	461	694	662	719	503	454	648
AGGTTCCCAAGTTCCCGAG	CBL	Other	1421	649	263	341	270	331	250	381	240	211
CAGCCATGAGTCTCCAAGG	CBL	Other	3293	510	587	418	906	679	876	653	1107	1007
CAGGTGGCAGTTTTGGCAC	CBL	Other	3103	841	977	813	878	908	1096	785	547	488
CCTCAGCCCCCACCCGCCG	CBL	Other	6831	1346	1162	1343	1788	1621	1461	1638	1641	1550
GCCTCCAAAACCATTCCCG	CBL	Other	2885	603	752	731	662	754	668	618	875	693
TCCTGAGCAAAGAGGACCA	CBL	Other	2745	497	431	314	669	714	641	588	846	556
TGATTGATGGCTTCAGGGA	CBL	Other	2897	991	785	655	815	868	853	666	846	695
AAAACAAGAGACCCAGTAG	CBLB	Other	1999	670	748	722	413	532	668	798	415	667
AAACCCCATGGGCCTGAGG	CBLB	Other	1711	337	451	434	230	340	308	482	337	544
AAAGGTTTCAACCTAATGG	CBLB	Other	1915	550	342	320	523	553	542	679	332	518
AGGGAAGGCAAATTCTCGG	CBLB	Other	1618	442	362	422	253	306	355	313	367	351
ATGAGAAGATCATAATCAG	CBLB	Other	2230	637	398	453	605	630	678	525	637	338
CAGGCCAGAGCTAATCTGG	CBLB	Other	2419	526	602	537	476	553	705	424	692	513
GAGGGTTATGCCTTTGAAG	CBLB	Other	3802	816	912	690	634	986	794	739	852	840
TAGTCCCAAACACATCCCG	CBLB	Other	4920	1121	1134	878	1030	860	1014	1145	938	904
TCTGAATTAGATCCAGGCG	CBLB	Other	3486	1126	712	811	1112	967	1092	848	1013	1105
TGAGACTATGCCTTGCAGG	CBLB	Other	4272	996	851	702	1096	1023	1111	1224	877	916
AATTACCTTCATCACCAGG	CBLL1	Other	3776	746	388	420	514	612	611	495	494	654
ATAAACAGGATGCCTGCAA	CBLL1	Other	2819	547	564	353	567	616	649	711	752	437
CAATAATATGTCCAGGGGG	CBLL1	Other	2116	640	644	493	493	643	638	631	534	775
CAGGTGGACCACCATGTTG	CBLL1	Other	5287	1252	1056	1025	883	1035	822	862	635	1070
CCATGGACAATTCTGCTGG	CBLL1	Other	4236	659	552	685	529	726	817	815	813	562
CCTCCATTTACACAACCAG	CBLL1	Other	3727	1147	1391	887	1040	919	1081	899	1109	1204
GAACGGTATGACTGTAAAG	CBLL1	Other	1967	179	208	73	236	152	192	114	196	141
GAATATCAGGGTCAACCAG	CBLL1	Other	2780	684	550	602	460	390	558	527	572	368
GAGGAGTACCTGCAGCCTG	CBLL1	Other	4348	882	851	885	954	818	859	1142	1109	718
GAGGATGATTCATATAAGG	CBLL1	Other	2061	335	418	433	483	409	585	335	474	477
AGAAACTCAGCAATGAGGT	CBX1	Other	1348	315	384	479	453	355	333	425	458	392
CTATGAGGAAAGGCTGACG	CBX1	Other	3147	842	662	455	543	561	606	374	606	553
GCCGACTCACCATTTCATC	CBX1	Other	7097	2434	2399	2238	1853	2216	2153	1617	1983	1826
TACAGTCAGAAAAGCCACG	CBX1	Other	2115	672	503	489	524	390	624	441	566	609
TGACATTGGCTTCCTTGGC	CBX1	Other	6475	1641	1400	1223	1282	1561	1847	1341	1804	1517
TGCAGGAAAAACTCTGATG	CBX1	Other	5175	1003	703	741	1024	916	854	919	1176	763
TTCAGTGAGGACAACACAT	CBX1	Other	2422	616	579	589	1050	799	771	525	536	702
TTTGCCCTTTACCACTCGA	CBX1	Other	5213	1880	1733	1920	1388	1544	1610	1121	1348	1154
TTTGCTCGAGGTTTGGAGC	CBX1	Other	5096	1387	953	1188	1377	1608	1351	1509	1216	1732
TTTGTCATCATCCTCCGAG	CBX1	Other	8073	2254	2046	1693	2662	2230	2289	1913	1993	2072
CACCTTCAGGTCCAGCCCG	CBX2	Other	4597	708	745	742	978	884	919	888	897	1013
CAGAAAGTGGGGAACACAG	CBX2	Other	1378	142	270	119	246	243	236	334	291	230
CCAGGAAGCAAAATCCCGA	CBX2	Other	3750	850	706	943	1112	1026	1222	821	851	924
CGTGGGCTTCTTCAACCTG	CBX2	Other	5962	1287	961	1006	1075	1380	1007	1003	1188	1410
CTCCCAGTGCCCTTCCCAG	CBX2	Other	7639	101	226	151	670	590	751	693	756	784
CTGAAGGCCCACGCCAAGG	CBX2	Other	3239	1075	856	637	752	840	863	705	698	797
GGGCTGACTGAATAGCCAG	CBX2	Other	1446	530	347	314	266	267	290	186	305	366
TGGCCAGTAGCCCCGGCCG	CBX2	Other	2732	809	723	861	711	489	663	762	494	634
TTCAGGGAACATGAGAAGG	CBX2	Other	1816	389	359	358	461	392	398	278	335	151
TTGCTCAGGATGCACTCGG	CBX2	Other	3712	691	570	696	624	730	845	809	681	828
AAATGGGAAAAAAACAGAA	CBX3	Other	1240	571	407	408	514	440	277	297	228	406
AACAGGAAAGATTCAGATG	CBX3	Other	2596	618	678	396	784	923	963	958	789	502
AACAGGCTGACAAACCAAG	CBX3	Other	1508	789	724	710	469	383	526	530	327	427
AAGAGTAAAAAAGTTGAAG	CBX3	Other	570	84	90	97	50	33	80	153	172	74
AAGCTGGCAAAGAAAAAGA	CBX3	Other	793	43	169	89	116	108	101	98	212	84
AATTCTCCACTGCTGTCTG	CBX3	Other	10826	3139	3598	3426	3249	3502	3108	3240	3109	2779
ACCAATGTAGTTTTGTTGG	CBX3	Other	2908	780	956	1117	975	835	856	568	909	725
AGTGGAATATTTCCTGAAG	CBX3	Other	1897	406	309	332	221	335	438	481	269	208
GAAACGCTTCAATCAATTC	CBX3	Other	4921	2013	1635	1214	1263	1481	1284	1501	1524	1421
GAGCCTGAAGAATTTGTCG	CBX3	Other	4503	1223	1368	844	905	823	930	843	1147	955
AAGCTGTCCCCGACCAAGG	CBX4	Other	1978	293	422	347	317	369	470	556	344	502
ACTTGCCGCTCTTGCCCGG	CBX4	Other	4595	1315	891	1013	1002	787	796	863	785	834
CAGCCGCACAGCAAGGAGC	CBX4	Other	1687	147	126	141	213	225	220	377	161	231
CTTGCGCCCACTTGTCGGG	CBX4	Other	3793	542	608	481	775	697	645	794	848	635
GACAGGACTTTTAAAAAGG	CBX4	Other	862	249	224	284	108	112	266	173	217	160
GCAGCGGCACCCACCACGA	CBX4	Other	3071	534	395	468	464	517	614	539	659	877
GCGCGAGCCCTGCAAGAAG	CBX4	Other	2163	475	334	485	376	606	340	520	451	398
GCGGAGAAGCCTCCAGCCG	CBX4	Other	564	153	129	98	70	155	121	162	144	300
GTGAAGATCAAGTCCGGCG	CBX4	Other	2678	689	505	476	445	623	505	281	397	391
TACCAGGGCGGCCACAAGG	CBX4	Other	2075	125	203	201	303	258	407	487	374	281
AAATCTAAAAAAAAGAGAG	CBX5	Other	667	241	250	288	228	277	120	144	179	384
ACATGGCATGCATATCCTG	CBX5	Other	5383	1212	1334	1450	1350	1619	1471	1337	1122	1106
AGAGCAATGATATCGCTCG	CBX5	Other	1699	555	381	446	423	563	517	364	403	375
AGGAACATTAAATCACCAC	CBX5	Other	2198	845	652	803	657	562	697	494	667	362
AGTATAAGAAGATGAAGGA	CBX5	Other	792	393	286	203	250	130	208	330	161	123
AGTGGAATATCTACTGAAG	CBX5	Other	2097	813	591	475	656	601	705	489	450	414
CATGGGAAAGAAAACCAAG	CBX5	Other	648	444	217	234	330	135	196	85	173	346
GAAGTCAGAAAGTAACAAG	CBX5	Other	1119	353	366	535	331	367	276	248	118	327
GGTGAAAATAATAAACCCA	CBX5	Other	1128	282	236	293	328	231	316	223	256	270
TCTTCTTCAGAGGATGAGG	CBX5	Other	1057	34	129	89	320	277	367	282	97	291
AACCGCAAGGTGAAGCCGC	CBX6	Other	1761	205	204	142	264	250	340	258	272	333
ATGCACATCACTGATGCGG	CBX6	Other	2974	581	473	496	534	513	493	662	799	638
ATGCTGCCACCGCCCCCAG	CBX6	Other	4596	818	597	649	1158	1364	1210	1282	1344	1397
CCCGCCCGGACCCGCAGGG	CBX6	Other	1881	252	296	287	504	384	357	344	353	520
CGAATCCATCATCAAACGG	CBX6	Other	3256	805	783	618	1123	1148	988	999	926	1097
CTCCGGCTCGCGCCAGCTG	CBX6	Other	3195	778	670	673	476	611	560	677	619	327
CTTGATTGTGACCGTCAGG	CBX6	Other	4575	632	735	562	1007	752	1024	1095	816	720
GCTGTATGGGCCCAAGAAG	CBX6	Other	2825	660	679	460	495	522	519	649	640	624
GGCGCCGAACTTCATGTGG	CBX6	Other	5157	1000	614	806	1031	692	915	570	653	638
TGAGGCCTCAGCCTTGCCG	CBX6	Other	4651	641	909	610	962	980	933	1022	796	848
AAAGGCCCACAAGTACCTG	CBX7	Other	3540	597	757	716	563	579	558	1050	613	634
ATCACCGTCACCTTCCGCG	CBX7	Other	7196	1599	1292	1433	1139	1275	1342	1095	1301	1236
CAGGGCTCCCGCTGCCGAG	CBX7	Other	5900	1477	1292	1129	1567	1471	1433	1527	1409	1333
CGCAGCCCCCTGAAGAGGA	CBX7	Other	1921	512	549	475	653	425	459	492	403	310
CTCCTCGTAGGCCATGACG	CBX7	Other	4640	904	812	678	840	832	897	660	589	713
GAGAGGTCCGAAACCCAAG	CBX7	Other	1100	263	132	291	193	186	155	155	218	150
GATTCAGAACTTCCCACTG	CBX7	Other	4095	1130	1028	734	735	815	927	747	885	1117
GCAGATGCCGACCTGGCCG	CBX7	Other	2670	776	643	585	706	852	712	647	590	833
GCCCCAGACGTCCTGCAGG	CBX7	Other	4433	912	688	832	966	1006	868	791	743	1387
GGAGCTCCCACAAGGCCAA	CBX7	Other	3347	809	595	641	776	840	803	572	634	695
ACCAGCCCTAGCTCAGCTG	CBX8	Other	3261	587	684	622	429	611	701	491	389	433
AGCAGCACCTGCCGCGCAG	CBX8	Other	1111	198	220	165	290	247	387	309	189	293
CACAGGGCTGCCTTCCTGG	CBX8	Other	5662	319	322	159	879	669	794	922	744	846
CAGGCGCAGGCCAAGGCAA	CBX8	Other	1202	181	161	141	455	232	146	281	319	354
CCTTAGGCGAACCCAGCGC	CBX8	Other	1945	417	360	344	345	266	323	276	266	443
CGGAGAGTACCTCAAGGGC	CBX8	Other	2058	99	171	105	184	290	267	457	227	288
CTGCCAACCTACTTTGAGG	CBX8	Other	3479	677	766	682	746	901	629	622	902	950
GACAAGCCCAGCTCACCGG	CBX8	Other	1292	168	174	221	207	166	283	167	195	227
TACAGCACATGGGAACCGG	CBX8	Other	2297	679	581	404	601	446	553	382	509	666
TTCGAAGTGACTCAGCCAG	CBX8	Other	3533	543	446	573	1080	857	1011	1079	741	877
ACCGCCAAGGCCGATGCAG	CCDC101	Other	2601	1103	786	702	394	422	625	377	459	596
CAGCTGATCAAACAAACCC	CCDC101	Other	2491	642	709	690	559	400	448	608	493	460
CAGGAGACACACCCTGAGC	CCDC101	Other	2441	510	376	277	415	436	298	435	308	409
CAGGCTTCCCGATCCACAG	CCDC101	Other	4585	759	752	978	942	983	897	1107	754	597
CGGGAATCGGCAGACACGA	CCDC101	Other	2084	400	402	511	420	639	388	575	346	517
CTTGTCCAGAGCTTTCCGA	CCDC101	Other	6645	2293	1817	1536	1665	1835	1825	1657	1514	1847
GATCCATGCGCCCCCACAG	CCDC101	Other	4079	906	902	698	923	976	868	960	950	936
GGACCGAGTAGTCATCCTG	CCDC101	Other	4112	734	601	525	574	661	531	475	419	581
TCTGAGCCACATTGAGGGG	CCDC101	Other	3050	629	668	686	911	955	963	1100	1075	893
TGGAAGGCCAACCCGGAGA	CCDC101	Other	2467	931	753	540	573	578	457	445	790	433
AGGTTCAGGCCTTGCACTG	CCND1	Other	5011	1405	1190	1201	1078	1165	941	910	1353	964
ATTTGAAGTAGGACACCGA	CCND1	Other	3079	767	676	903	559	595	503	480	636	489
CAGCAGAACATGGACCCCA	CCND1	Other	2633	379	492	415	600	545	530	436	552	480
CAGCTTCTCGGCCGTCAGG	CCND1	Other	4306	459	651	598	704	586	608	486	754	640
CCGCTGCCACCATGGAGGG	CCND1	Other	2569	509	470	585	582	725	770	1028	839	1184
CGCACCTCCAGCATCCAGG	CCND1	Other	3833	344	201	343	887	720	839	866	732	611
CTCTCCAAAATGCCAGAGG	CCND1	Other	1554	305	285	202	324	382	252	326	209	155
CTGCTCCTGGCAGGCCCGG	CCND1	Other	2933	574	491	331	493	664	536	640	518	570
GAGGCCACGAACATGCAAG	CCND1	Other	2398	611	508	377	514	605	478	597	279	231
GGCCCCCAGCAGCTGCAGG	CCND1	Other	3219	550	480	395	577	616	728	699	596	753
AGGAGATTCCACCAGACCG	CCNT1	Other	3513	590	671	882	613	647	723	523	670	763
CAGTACACACCTCCTGTGG	CCNT1	Other	3635	467	436	680	751	855	750	492	662	597
CTTTCTTATCGCCAGCAGG	CCNT1	Other	3963	870	921	592	818	973	749	939	696	639
GAAGAACAACAACAAACGG	CCNT1	Other	1279	483	199	277	309	337	261	294	468	229
GCCAGGTGAATGCAGACAC	CCNT1	Other	3882	1003	734	937	933	950	594	766	531	604
TGGCAATACAGACAAACCC	CCNT1	Other	2993	538	664	610	491	657	685	393	484	376
TGGGTCCACGCCAAAACGA	CCNT1	Other	2209	448	323	402	561	557	553	704	398	600
TTACGAGTAGAACTGGAAG	CCNT1	Other	1405	448	301	497	413	452	425	507	303	390
TTGTGTCTGAGCTATGCCC	CCNT1	Other	8332	1497	1510	1587	1562	1550	1634	1802	1887	1436
TTTCTAGCAGCTAAAGTGG	CCNT1	Other	1305	191	188	281	252	229	223	196	187	313
ATGATGTTGGAACAGGAGC	CCT3	Essential	3321	55	71	120	69	90	160	295	227	258
ATTCAAGTCCAGCATCCAG	CCT3	Essential	4445	90	151	70	115	77	47	128	58	84
ATTGAGATTACACGAGAGG	CCT3	Essential	2022	15	90	177	458	413	505	435	356	455
CAGACTTATAAGACAGCAG	CCT3	Essential	1272	0	0	0	9	33	5	154	24	54
CGGATAGTCAGCCGACCAG	CCT3	Essential	2543	104	29	40	86	61	128	170	117	227
CTTTTGTTCAGATACCTGG	CCT3	Essential	6931	300	237	235	842	780	800	875	818	896
GAGCACGAGCACTGGACGA	CCT3	Essential	1715	60	97	106	61	125	199	40	33	100
GAGGAACTCACCCGAAGGG	CCT3	Essential	819	15	0	0	0	0	0	43	10	25
TGCACCATTCTCCTCCGGG	CCT3	Essential	4940	151	116	68	123	96	131	839	1053	1129
TGGGCCACAGCCATCTCGG	CCT3	Essential	3207	7	4	103	25	16	26	199	93	111
AAGATATAGAAGCAGGAGA	CCT4	Essential	1283	0	0	0	3	10	1	32	55	32
AATAGATTTCTGTATGAGA	CCT4	Essential	1761	17	34	38	218	183	307	311	514	247
AATGTGGCACCCCGGAGCG	CCT4	Essential	1572	136	146	135	44	43	36	92	61	120
AGAGTGATACCTTTGGCGG	CCT4	Essential	10081	103	67	53	200	295	206	84	105	112
ATGCTATTAGAACAAGCCT	CCT4	Essential	2730	3	38	31	97	71	38	333	407	281
CACTGACTGATACCAACAG	CCT4	Essential	3374	0	0	0	20	16	12	27	68	56
CAGATGGATAATCAAATAG	CCT4	Essential	1782	6	62	70	101	58	32	116	55	37
CCCAGGGAGAAAAAACTGC	CCT4	Essential	1610	160	119	108	133	128	154	251	177	205
CTGATAGGCGCCTTTCCCG	CCT4	Essential	6345	496	361	433	321	344	278	223	268	331
TCGTTGTTTAGTGAAGAAG	CCT4	Essential	2580	66	55	72	824	919	552	691	790	691
ATTGTCACACAGCTGGCGT	CCT7	Essential	3831	67	62	87	168	199	138	627	887	598
CAGGTGAAACCCTATGTGG	CCT7	Essential	2354	27	32	38	24	36	47	65	35	6
CTCCCACAGCAGCAGGCCG	CCT7	Essential	3631	424	226	172	311	178	296	826	884	594
CTGCAGAATGATTCAGTGG	CCT7	Essential	2317	108	73	36	72	32	110	46	14	10
CTGCGGGCTCGGCATGCCC	CCT7	Essential	3781	199	52	112	81	182	92	132	29	136
CTTGTGTCCCAGGGAGCAG	CCT7	Essential	2804	46	42	23	82	51	112	242	103	197
GAATCAAGAAGGTACAGGG	CCT7	Essential	1258	0	0	3	68	8	37	66	50	33
GTCTTCATCTTCTGTGCAG	CCT7	Essential	6616	1939	1626	1533	1561	1390	1272	1181	1187	1286
TTGAAGAGACCCAGATTGG	CCT7	Essential	3600	65	61	88	12	34	28	32	82	21
TTGCTCCCTAGGCCTGTGG	CCT7	Essential	4439	44	13	4	1074	956	1051	1207	1445	1089
AAGAAGGAAATAAAAACGT	CCT8	Essential	2142	105	60	69	25	136	116	241	162	281
AAGTGCCCGCAGGCTCCGG	CCT8	Essential	1625	401	229	315	179	210	315	343	270	192
AGGCCCTCCTACTTCGCCG	CCT8	Essential	4062	874	834	817	849	846	958	807	792	709
CAAATGTCGTAGTAACAGG	CCT8	Essential	1794	111	140	119	187	177	280	136	86	97
CACTTTTCAGGATTAGAAG	CCT8	Essential	2802	268	167	167	378	284	446	298	273	199
CAGATCACATCATATGGAG	CCT8	Essential	3077	132	72	32	57	48	63	117	103	197
GAGAAGATTCCAGAAAGGG	CCT8	Essential	1108	304	230	202	428	274	347	221	493	317
TAGAAAGGGCAGTAGACGA	CCT8	Essential	2235	46	51	95	102	73	69	32	54	56
TTCTTCCGCGACCGGGAGA	CCT8	Essential	3736	882	698	661	850	840	827	787	1034	848
TTTTTAAGAAGGAAACCGA	CCT8	Essential	1958	138	115	144	147	119	145	359	216	244
AAGTGCAACAACACCTCGG	CD79B	Other	1995	388	484	402	449	538	381	245	375	275
AGCAGCTGAAGCTGGAAAA	CD79B	Other	3326	598	548	599	738	888	966	541	696	806
AGCCAGCTCACATTGCCGG	CD79B	Other	6811	1633	1470	1579	1324	1523	1548	1176	1444	1073
ATAGTGACGCTGCGGACAG	CD79B	Other	3543	787	676	584	960	936	1013	966	840	925
CAGCAACGCCACCATCCAG	CD79B	Other	3569	832	556	797	793	724	738	739	515	713
CTTGGCACAGCTGAAGCAG	CD79B	Other	1495	199	228	128	298	353	330	233	228	271
GATAGGCACGATGATGAAG	CD79B	Other	1728	332	217	249	284	249	305	244	310	394
GTACCAGCAGCCAGATCGG	CD79B	Other	2823	647	706	391	487	442	567	445	336	365
GTTCTGGGACTCTTCCATG	CD79B	Other	6251	767	882	1016	1263	1284	1309	1232	1364	1263
GTTTCATAGCCAGGAAACG	CD79B	Other	1063	94	121	132	121	233	128	310	145	201
ACATTCACCCAGCATCAAG	CDC20	Other	4773	138	88	197	126	149	76	164	105	171
CAATGCACCCCCTGCGCGC	CDC20	Other	3858	301	352	355	277	370	282	315	358	368
CCAACCGATCCCACAGCGC	CDC20	Other	2466	256	191	210	248	302	260	282	247	310
CCAATGTCCTGGCAACAGG	CDC20	Other	2254	28	74	41	239	328	251	139	241	139
CGGGTAGCAGAACACCATG	CDC20	Other	3093	0	11	0	36	30	83	157	259	269
CTTGTAATGGGGAGACCAG	CDC20	Other	2616	27	44	0	41	33	64	59	84	73
GCAAAGCCAAGGAAGCCGC	CDC20	Other	1130	238	134	221	252	195	276	185	109	276
TCTGGGAATGTACTGGCCG	CDC20	Other	2669	708	759	671	746	602	913	736	757	924
TGCCAGGGACACCATGCTA	CDC20	Other	3849	11	54	13	94	61	78	442	293	370
TTGCAAATGGAGCAGCCTG	CDC20	Other	3983	57	85	129	221	223	262	161	273	187
AAAGGACAAGTGAAAAATG	CDC23	Other	1383	20	9	28	47	41	86	130	91	92
CAGTCTGGAGAAAAAAAGA	CDC23	Other	1612	28	17	48	27	37	83	13	38	37
CCAGGCTTACCGAAGCTGG	CDC23	Other	2531	96	26	49	17	48	81	39	26	31
CTGATCACAGACAAAGAGA	CDC23	Other	1295	0	4	11	15	47	20	76	32	25
GATTTCATAGGTCTGCCCG	CDC23	Other	3474	54	56	42	59	61	88	211	200	178
GGCGAGACTCCTACCACCG	CDC23	Other	2843	340	282	176	319	395	357	367	352	278
TAGCTCATTAAAAATGGAG	CDC23	Other	1006	0	0	0	308	323	214	188	145	302
TCCAGGCACCAAGATACCG	CDC23	Other	3162	3	20	0	64	20	20	47	75	82
TTAACGTCAAAGTAGGCCT	CDC23	Other	3579	116	233	210	1106	1014	1046	801	789	809
TTACCTCTGTAATAGGCGG	CDC23	Other	2674	299	230	71	569	459	582	649	636	402
CACTTCCTGTACATCACGG	CDC34	Other	6242	1216	1135	1286	1091	1243	1498	1195	1690	1562
CCAACACCTACTACGAGGG	CDC34	Other	1956	301	293	336	720	466	667	448	451	480
CTAGTGCCCAGCTCGCAGA	CDC34	Other	2232	618	751	523	742	428	447	273	581	538
CTCGTCCACCAGTGTCACG	CDC34	Other	8222	1916	1651	1961	1483	1301	1353	1245	1541	1118
CTGAGCCCTCGTCGGGCGC	CDC34	Other	4126	1064	975	955	770	712	938	834	815	866
GACTACTACGAGGACGGCG	CDC34	Other	982	259	157	301	206	200	140	263	303	269
GATCTATACAACTGGGAGG	CDC34	Other	2665	534	529	581	459	670	748	713	720	521
TCCATCCTCCACCCGCCGG	CDC34	Other	5817	1213	1225	984	1254	1371	1284	1589	1376	1959
TCGGTTCCTGACCAAGATG	CDC34	Other	3511	503	532	485	928	938	990	474	828	923
TGCGTGAAGACCAAGGCGC	CDC34	Other	2477	428	447	214	590	335	369	451	468	485
AAGTTAAACATTAATCCCG	CDC5L	Essential	3214	183	107	137	141	125	149	252	227	223
AATTGAATCACTTGAAAAG	CDC5L	Essential	2001	13	31	7	129	263	157	286	339	341
AGATTCTGCTATTCCCCGG	CDC5L	Essential	4901	176	161	172	191	95	149	165	148	206
ATTGCACGTCAAACTGCCG	CDC5L	Essential	2249	453	216	328	363	343	356	414	325	577
CCAATCATTGGAAGAACAG	CDC5L	Essential	2226	22	7	7	656	536	689	610	493	704
CTCGAATTATGATCAAGGG	CDC5L	Essential	1737	29	81	114	295	461	427	271	590	470
GAAGTATCATAAAAACCAA	CDC5L	Essential	989	9	26	13	62	39	36	56	28	37
GAATGGTCCAGAGAAGAAG	CDC5L	Essential	1883	124	77	39	44	100	59	138	143	90
GATGAAATTCTGAAAGCAG	CDC5L	Essential	1557	26	11	11	28	16	65	52	17	15
GTTGATGCCAACTCAGTGG	CDC5L	Essential	2961	62	41	121	71	62	19	93	45	86
AGGCAGTTGAAAATCAAAG	CDC6	Other	1757	38	45	5	45	33	106	354	355	276
CAGGAGATTTGTCAGGAAG	CDC6	Other	3336	278	462	113	830	791	827	824	704	754
CAGGGCTCTTGGAAGCCAG	CDC6	Other	1801	0	35	19	1	25	31	72	49	41
CTTGTTCTCCACCAAAGCA	CDC6	Other	4321	165	188	238	1136	1314	1256	1100	1143	850
GAGGCAGGGCTTTTACACG	CDC6	Other	3424	285	249	279	248	235	207	344	314	292
GTGGGAAGTTCAACAGCTG	CDC6	Other	7415	115	265	129	118	110	135	110	158	141
TGAGCCTCTGATTCCCAAG	CDC6	Other	4471	256	297	213	1480	1325	1339	1235	1028	1302
TGGATCAACTGGACAGCAA	CDC6	Other	1911	36	35	34	69	53	104	113	115	87
TGTCGCAAACAGCAGGTGG	CDC6	Other	3215	224	152	305	481	539	592	1286	1036	698
TTTACCCAGACGTTTCCTG	CDC6	Other	7210	546	487	538	621	617	529	556	378	405
AAAGACCAGATGCAACCAG	CDC73	Other	1856	141	66	91	154	168	146	45	134	119
AAAGATTCAAAGGAAAAGA	CDC73	Other	1500	79	90	182	81	102	97	253	247	159
AGCATGGTTATTAAAGAGG	CDC73	Other	1032	55	36	46	17	55	79	90	26	59
ATCCATCAGGCAAAAGCCA	CDC73	Other	2221	163	375	161	327	307	350	185	172	174
ATTTCAGGACTGGAAAGGA	CDC73	Other	2122	80	32	26	123	137	247	177	159	321
CACAAAAACGGCTACAACG	CDC73	Other	723	0	0	0	2	3	20	13	5	31
CATAACTGCCCTTAAACAG	CDC73	Other	2526	131	177	304	124	95	80	210	249	189
CTTTCTTCTGATTTGGGGG	CDC73	Other	3225	695	459	371	1072	961	1117	1277	1198	925
TGCATGGCAGTTCAAAGGT	CDC73	Other	2300	47	48	151	103	70	92	268	119	120
TTTTTTTCGTAGAAACGGA	CDC73	Other	1622	271	358	297	455	381	452	393	465	540
ACTATGATGAAGAAGGAGG	CDH1	Other	1117	30	57	68	126	245	236	197	228	170
ACTTGAGCCAGCTGCACAG	CDH1	Other	3523	795	847	877	886	939	793	895	864	708
AGCAGAGAATCATAAGGCG	CDH1	Other	1615	284	382	289	336	358	389	484	283	445
AGCTGGCTGACATGTACGG	CDH1	Other	2716	608	529	616	509	406	462	552	446	501
CAATGCGTTCTCTATCCAG	CDH1	Other	5554	1050	974	1176	849	891	927	977	837	776
CTCACCTCTGCCCAGGACG	CDH1	Other	5506	995	995	809	1002	1295	1192	921	1134	974
GAGGTCACAGCCACAGACG	CDH1	Other	2551	382	336	426	667	482	657	470	375	595
GCTTGGATTCCAGAAACGG	CDH1	Other	1722	361	516	419	368	289	292	276	358	224
TAATAAAGACACCAACAGG	CDH1	Other	1913	368	276	376	309	337	372	184	478	367
TCAGGAGGCACAAAGATGG	CDH1	Other	3942	694	885	735	791	818	718	964	1020	533
AATATGATGAAGAAGGTGG	CDH2	Other	2040	836	819	615	649	939	626	539	731	594
AGATAGTACCATTGAGAAG	CDH2	Other	2385	1240	1388	765	993	1139	1059	996	858	1150
CAGCAAGTTTCTTGAACCG	CDH2	Other	1563	292	442	423	233	360	319	339	321	464
CAGTGTACAGAATCAGTGG	CDH2	Other	3434	1708	1586	1528	1622	1324	1463	1281	1638	1230
CTGAAGCCAACCTTAACTG	CDH2	Other	3823	2012	1570	1403	1508	1620	1474	1351	1299	1634
CTGGCAAACCTTCACACGC	CDH2	Other	5443	1325	1867	1202	1439	1183	1421	1141	934	1189
GAGCCTGCAGATTTTAAGG	CDH2	Other	2342	1178	876	1084	1088	716	916	1042	1108	919
GAGCTCAAGGACCCAGCAG	CDH2	Other	1094	81	34	74	265	332	316	269	203	285
TGATTACCTGAACGACTGG	CDH2	Other	3441	850	706	759	647	733	695	573	602	539
TGTTTGACTATGAAGGCAG	CDH2	Other	3571	1032	683	763	915	823	528	742	1055	920
AAATAGAGAAAATTGGAGA	CDK1	Other	848	0	10	0	16	15	51	19	20	95
AACAAAGTAATGAAAGCCT	CDK1	Other	3180	538	792	670	629	556	553	446	773	482
ATCAGACTAGAAAGTGAAG	CDK1	Other	879	22	22	95	43	62	43	3	51	83
ATCAGAGTATATACACATG	CDK1	Other	4855	143	135	56	117	36	102	216	116	105
ATCCTAACGAAAATATAGG	CDK1	Other	1933	463	378	405	420	308	306	521	805	364
ATCTCCAGAAGTATTGCTG	CDK1	Other	4625	12	23	42	4	4	17	13	39	7
CAAAAATGTAAATAGACAT	CDK1	Other	2692	1051	870	764	805	889	881	1014	1018	507
CTACCAAACCACTCTGCAG	CDK1	Other	2819	536	497	484	536	540	608	615	635	721
TATTCCAAAAGCTCTGGCA	CDK1	Other	4026	0	22	0	56	24	87	101	45	37
TTTATACCAAATCCTACAG	CDK1	Other	4997	42	6	24	39	21	31	296	69	113
AAAGAGAACAGTTCAGTAG	CDK12	Other	2369	256	149	179	183	256	221	209	395	378
CCCACAATGCCACAGGAGG	CDK12	Other	2812	806	489	549	745	793	778	875	600	954
CTGGGGCCAGGAACCACTG	CDK12	Other	2807	148	240	79	366	598	458	416	328	334
CTTTGCAGCCGTCATCGGG	CDK12	Other	2919	362	352	294	356	359	366	400	414	496
GAGACTGATGACTATGGGA	CDK12	Other	2740	153	34	61	134	146	72	82	123	65
GATCGCCTTCAACCAGAGG	CDK12	Other	2840	307	230	404	287	326	374	303	360	373
GTAACACATCTAAACACAG	CDK12	Other	2323	205	122	176	163	251	131	94	254	136
GTCAGACCACTTCCTGTGG	CDK12	Other	5141	491	420	321	406	492	511	823	711	1129
TAAATGCTGGCTGAGAAGG	CDK12	Other	2068	214	146	129	571	570	598	349	353	329
TCTTTGAGTGAGTAGAAGG	CDK12	Other	3408	557	387	310	363	347	322	417	269	279
ACAGTTACATAGTAAAAGG	CDK13	Other	1157	474	254	326	339	348	298	382	349	328
CAGCAGCCCCTATTCTCGG	CDK13	Other	5622	1403	1245	1371	1092	1253	1310	1094	892	975
CAGCAGTGACCCTTCCACG	CDK13	Other	3662	570	446	428	737	679	816	673	548	758
CCACCGCGAGCACCGGCGG	CDK13	Other	1669	288	301	482	344	566	448	421	210	159
CGAGCCTAAGGCCTACAGG	CDK13	Other	797	106	221	188	199	176	271	135	88	72
CTCCTCCTCCGGCACCCAG	CDK13	Other	5299	1094	1201	1071	929	1159	1123	1064	1172	983
CTTTGGTTTCACCATAGCG	CDK13	Other	854	311	308	254	252	323	224	215	384	300
GAGCTCCCAGTCCGAGCAG	CDK13	Other	2444	620	261	285	444	421	368	286	237	355
GTCTGGATAATGAAAAGGA	CDK13	Other	1471	371	296	322	249	228	354	229	317	167
TTAGCACATCAACTGGCAG	CDK13	Other	3396	1250	1196	1174	987	1079	1044	1134	1062	1044
AAATTGGAAAAGCTTGGAG	CDK17	Essential	3941	1025	631	705	1184	1094	1190	1282	906	1153
AACCAAGAAGCACATCAGG	CDK17	Essential	2711	638	563	472	560	615	541	485	757	611
ATCTGTGTTGAGTACTCCG	CDK17	Essential	4277	1204	916	809	787	1030	955	992	591	660
CATAGACGGATCTCAATGG	CDK17	Essential	4658	1263	1094	1207	949	965	1011	1070	935	877
CATTGCCATGAAGGAGCCA	CDK17	Essential	4017	1183	924	969	952	1039	981	1134	885	951
CCTGCACAGCTATAAGAGA	CDK17	Essential	3105	1025	816	863	976	674	883	826	772	761
GATGAAAAAATTTAAGAGA	CDK17	Essential	1272	325	354	257	498	444	459	249	460	365
TCATTGGTTGGTCAAATGG	CDK17	Essential	3669	1057	702	981	1017	1116	835	855	917	857
TCCTTTCTCATTAATGAGG	CDK17	Essential	2380	586	336	295	959	704	694	524	458	740
TTATTTCCAGGATCAACCG	CDK17	Essential	5179	1280	1285	1077	1278	1309	1236	1065	1138	1191
AACAAGCGGATTTCGGCCA	CDK2	Other	2499	681	501	548	517	555	556	533	538	444
ACAGGGACTCCAAAAGCTC	CDK2	Other	1391	65	42	46	16	10	30	99	72	45
AGGCTATCAGAGTCGAAGA	CDK2	Other	1599	246	249	206	245	250	204	298	250	332
ATCTCCAGGGAATAGGGCC	CDK2	Other	2638	273	246	152	392	398	426	715	610	853
ATGGAGAACTTCCAAAAGG	CDK2	Other	1411	113	78	140	72	104	70	136	42	136
ATGGCAGAAAGCTAGGCCC	CDK2	Other	2719	138	102	62	145	115	158	184	277	266
CAGGCATAGAAGTAACTCC	CDK2	Other	8020	268	211	172	205	191	239	414	212	315
CTCAGCAAAGATGCAGCCC	CDK2	Other	2438	82	65	142	88	74	89	252	154	153
CTGAGGTTTAAGGTCTCGG	CDK2	Other	3838	140	98	94	101	133	87	86	125	127
GTCCATCTTCATCCAGGGG	CDK2	Other	3416	257	167	198	726	775	682	923	1054	799
ACGAAAGATACGAAAGAGC	CDK3	Other	1068	109	217	68	171	149	237	191	263	125
AGCGAAGACACATGGCCCG	CDK3	Other	1679	521	482	368	337	337	286	367	368	482
AGTACATGGACTCCACCCC	CDK3	Other	4284	1163	1186	854	685	849	777	742	892	940
CCCCTGCAGCAGCTGGAAG	CDK3	Other	1130	220	182	156	344	249	347	281	150	212
CTCCAGATATCCACAGCTG	CDK3	Other	5531	224	299	286	478	312	399	590	718	510
CTGCCCAAGAGAATCTCGG	CDK3	Other	4917	1210	998	932	976	1083	1321	909	1080	1067
GCAGTATGACCCCAGCCAG	CDK3	Other	5648	1162	1092	953	1246	1339	1620	1231	1274	1620
GCCTTGACATTCTCAATGG	CDK3	Other	7057	1834	1463	1757	1387	1411	1594	1131	1554	1388
GGTGTACAAGGCCAAGAAC	CDK3	Other	3599	575	637	560	819	797	826	643	693	641
GTGCCCAATCTGGAGCCAG	CDK3	Other	1473	348	356	232	546	558	500	382	195	384
ACCTCTCGATATGAGCCAG	CDK4	Other	4035	971	897	776	1043	942	1003	903	966	907
AGGCCCGTGATCCCCACAG	CDK4	Other	2953	532	490	349	693	696	757	309	528	657
ATCAGCACAGTTCGTGAGG	CDK4	Other	1715	493	338	357	322	431	345	422	372	419
CAGAGTTTCCACAGAAGAG	CDK4	Other	2817	909	716	809	557	466	659	469	531	544
CAGATGGCACTTACACCCG	CDK4	Other	4307	1155	878	672	871	962	817	683	840	571
CCCCGCCCAGTGCAGTCGG	CDK4	Other	4092	863	827	860	584	990	788	932	708	885
CTAAGGACATATCTGGACA	CDK4	Other	4714	1023	1223	1202	1036	990	1009	683	748	880
GAGGCCAGTCATCCTCTGG	CDK4	Other	3904	777	769	760	575	736	707	466	705	835
GCTTTACTGAGGCGACTGG	CDK4	Other	2991	585	660	617	610	601	887	576	715	536
TGAGAGTCCCCAATGGAGG	CDK4	Other	2379	320	350	419	564	625	457	438	523	438
AAACTCAATGCCACAGGGA	CDK5	Other	1589	295	373	307	483	542	666	399	560	495
AACTGGAAAAGATTGGGGA	CDK5	Other	2477	468	363	369	502	698	680	579	531	736
ACAGAAGTCGGAGAAGTAG	CDK5	Other	1452	232	268	171	358	236	319	253	452	348
CAGCGGACGGGAATCCCAA	CDK5	Other	2351	169	312	308	546	471	498	432	474	452
CAGCGTATCTCAGCAGAAG	CDK5	Other	2064	556	513	269	612	434	633	424	449	411
CATCATTGCCGGGAAAAAG	CDK5	Other	1745	633	628	273	382	263	315	424	510	256
CCCCAAAGAGGACATCCGG	CDK5	Other	2818	803	467	602	600	510	457	662	659	555
CGGGAGACTCATGAGATCG	CDK5	Other	4199	954	889	792	921	875	748	628	492	742
CTGCTGGGGACGCCCACCG	CDK5	Other	2817	352	423	387	487	603	466	449	435	589
TCACCTGCAAAGATGCAGC	CDK5	Other	2337	698	398	496	504	423	411	391	368	283
ACATTCTGGTGACCAGCAG	CDK6	Other	3297	1038	908	816	842	835	718	694	927	590
ATGAAGAAAGTCCAGACCT	CDK6	Other	4092	922	840	973	1051	1022	1193	929	1089	1068
CAGCAGTACGAATGCGTGG	CDK6	Other	1732	564	404	526	390	561	465	345	414	408
CATCTGGAAACTATAGATG	CDK6	Other	3204	731	706	465	646	740	686	806	720	661
CCCGCGACTTGAAGAACGG	CDK6	Other	1904	481	412	338	419	506	448	475	371	478
CGGAGCTGAATACAGCCTG	CDK6	Other	3615	888	758	827	959	1228	884	631	760	565
CTCCAGAGATCCACGGGGG	CDK6	Other	3074	1000	690	582	642	595	737	726	372	823
CTCTCCACCATCCGCGAGG	CDK6	Other	2565	529	367	463	554	487	586	734	427	620
CTGAACTTCCACGAAAAAG	CDK6	Other	1808	314	358	311	556	570	610	497	534	371
GCGCTTCAACGCCACGAAA	CDK6	Other	2620	620	722	429	813	949	843	861	778	670
AAGCTGGACTTCCTTGGGG	CDK7	Other	2732	4	9	8	1	7	6	43	22	41
ACTTTGGGCACACCAACTG	CDK7	Other	3344	33	61	128	64	79	125	162	140	83
ATAAAAAGGAAAAGAACAG	CDK7	Other	906	151	88	120	117	205	164	140	116	190
ATAGATCAGAAGCTAAAGA	CDK7	Other	2456	42	95	108	161	132	194	56	197	111
ATGTGTATAAGCTCTATTG	CDK7	Other	2795	60	58	71	36	55	54	86	86	34
CCAAGACCAAACTGTCCAG	CDK7	Other	2601	163	242	198	153	163	160	244	222	196
GCTCCAAATAGTAACTCGG	CDK7	Other	7746	78	5	83	13	40	73	64	148	65
GTGATGCAAAGGTATTCCA	CDK7	Other	4343	34	20	15	33	50	70	132	140	152
TCTCTGGCCTTGTAAACGG	CDK7	Other	3750	2	24	12	23	16	25	26	25	9
TTCCATAAAATCAAAGACA	CDK7	Other	2094	84	48	53	364	468	372	211	240	119
AAGCGAATTACCTCAGAAC	CDK8	Other	3431	616	674	535	486	673	728	567	503	772
AGCGAGGAAGAGTAAAAAT	CDK8	Other	2035	630	712	577	463	598	518	597	492	439
ATGCTTTAAAACAAATAGA	CDK8	Other	775	194	211	113	181	216	145	217	199	134
CAAGACAGCAGTCACACAC	CDK8	Other	2927	1015	643	753	978	805	912	616	509	492
CTCTCACTTTCTTCAACGG	CDK8	Other	5571	1339	1129	1262	1297	1369	1415	1581	1450	1102
GCTCCAAGAAGTAGTTCAG	CDK8	Other	2460	598	740	566	480	686	556	556	656	520
GTCATGATAAGTCCACCTG	CDK8	Other	4651	1274	1234	1165	1117	1009	1185	837	1309	1002
GTGACTTCACCATTCCCCG	CDK8	Other	3501	905	926	995	905	1000	946	745	873	810
TCACGTCTACAAAGCCAAG	CDK8	Other	2992	766	994	697	630	562	758	698	691	519
TCTGATGTGAGTACTGTGG	CDK8	Other	4465	1886	1208	1515	1725	1343	1552	1028	1091	1194
AAGCTGGCAGACTTTGGGC	CDK9	Other	1808	8	10	27	67	25	95	238	357	374
ACCCCACAGGTCAATGGGG	CDK9	Other	1734	364	337	284	369	262	339	325	263	531
AGCTCGCCAAGATCGGCCA	CDK9	Other	2201	0	11	0	0	11	29	23	24	19
CACCGAGCAACAGCTCCGG	CDK9	Other	2046	11	34	39	51	11	19	23	47	12
CGCAAGACCGGCCAGAAGG	CDK9	Other	2120	128	82	48	69	87	45	64	37	33
CGTGTTGCCCTGCATGATG	CDK9	Other	9361	80	37	73	2576	2519	2282	2399	2338	2016
CTGATGGAAAACGAGAAGG	CDK9	Other	1648	30	108	73	75	110	72	190	59	142
GTCGGACCAGAAGAAGTCG	CDK9	Other	3247	12	22	74	52	32	22	77	90	46
TTGAGATTTGTCGAACCAA	CDK9	Other	3073	109	275	126	211	162	173	462	663	379
TTGGCCAGGCTGAAGGCCC	CDK9	Other	2286	2	52	3	60	75	48	407	277	361
ACTCATCCCGGCCTCGCCG	CDKN1A	Other	3481	868	665	548	582	737	715	659	486	471
AGCTTTGTTGGCCAGGAAG	CDKN1A	Other	3300	703	1020	663	749	706	764	1019	719	812
CAAGCTCTACCTTCCCACG	CDKN1A	Other	3277	1029	912	840	864	587	649	770	713	1170
CAGCTGGCGCAGCTCAGCG	CDKN1A	Other	1961	643	297	518	420	531	552	356	250	358
CTCTCAGGGTCGAAAACGG	CDKN1A	Other	900	101	326	73	240	226	279	215	118	193
GACACGCAGGGACACACGC	CDKN1A	Other	1746	184	189	157	225	226	381	278	359	381
GACTGTGATGCGCTAATGG	CDKN1A	Other	4697	1002	941	1069	1106	1160	1115	764	908	923
GCACCGAGGCACTCAGAGG	CDKN1A	Other	1947	419	236	405	473	499	463	668	489	459
GTCACCGAGACACCACTGG	CDKN1A	Other	3703	883	488	677	1155	955	995	894	970	818
TTTCTACCACTCCAAACGC	CDKN1A	Other	4631	1123	846	624	827	993	925	699	877	957
AATTAAAGGCGCCGCCGGG	CDKN1B	Other	1890	505	306	466	405	329	454	386	544	405
AGAGGTTCCTGCAGGCCGA	CDKN1B	Other	4628	1224	1112	1002	1345	1441	1355	1155	1368	1158
ATCGAAATTCCACTTGCGC	CDKN1B	Other	3259	748	456	427	889	589	1011	506	587	581
CACTGCAGAGACATGGAAG	CDKN1B	Other	1983	451	518	369	456	489	339	434	577	878
CAGAAGAAAATGTTTCAGA	CDKN1B	Other	1869	510	551	384	431	433	498	696	326	420
CCTAGAGGGCAAGTACGAG	CDKN1B	Other	2328	1162	711	652	596	582	610	727	510	697
CCTTGCAGGCACCTTTGGG	CDKN1B	Other	6902	985	827	918	1696	1581	1801	1538	1750	1704
GGAAGCGACCTGCAACCGA	CDKN1B	Other	1484	369	463	255	247	310	386	306	254	366
GTTCTACTACAGACCCCCG	CDKN1B	Other	1827	799	630	590	437	573	565	562	462	445
TCCGTCGGACAGCCAGACG	CDKN1B	Other	2676	554	661	505	580	700	713	632	657	640
ATGCTGAGAAGATCTGAAG	CDKN2A	Other	1853	659	410	374	457	632	510	368	283	375
CACATCCCGCGGCTCACGG	CDKN2A	Other	3628	1015	761	754	960	1001	914	827	1217	792
CCGGGGGAGACCCAACCTG	CDKN2A	Other	4043	626	693	498	1226	963	1059	1008	944	866
CGAAAACCCTCACTCGCGG	CDKN2A	Other	976	316	459	317	233	295	153	181	187	172
CTTGCCTGGAAAGATACCG	CDKN2A	Other	3533	1232	1088	924	760	937	817	751	805	581
GATTCTCCGGAAAAAGGGG	CDKN2A	Other	1589	542	426	445	402	345	399	315	373	276
GCACGCGCGCCGAATCCGG	CDKN2A	Other	2710	439	621	412	390	346	356	530	428	551
TACCTGGTCTTCTAGGAAG	CDKN2A	Other	1634	603	520	413	414	400	375	312	369	539
TCTACCCGACCCCGGGCCG	CDKN2A	Other	3079	722	582	764	764	801	716	761	899	889
TGGCCAGCCAGTCAGCCGA	CDKN2A	Other	4785	896	709	920	1146	1147	1182	1203	1211	1513
AGCCTGATGCAGGCAAACG	CDKN2C	Other	1506	444	369	426	271	344	295	203	126	172
AGCCTGGCCAAATCACAGG	CDKN2C	Other	1881	350	374	235	531	492	452	470	331	288
CAAGCTGATGTTAACATCG	CDKN2C	Other	2684	667	586	710	646	555	635	641	597	688
CAGGAACTCCACCACCCGG	CDKN2C	Other	3693	951	429	613	807	849	799	733	863	1226
CTAAAGAATGGCCGAGCCT	CDKN2C	Other	3364	1066	798	696	1265	716	873	700	885	713
CTTTGGCAGCCAAGTGCAA	CDKN2C	Other	3587	1065	699	768	894	917	1025	932	1076	1039
GGGGCATCGGAACCATAAG	CDKN2C	Other	1686	424	306	343	475	508	367	177	570	336
TAAACGTCAATGCACAAAA	CDKN2C	Other	1778	499	521	493	431	338	676	399	299	280
TGGCGTCCGCAGCTGCCAG	CDKN2C	Other	3625	1046	861	959	955	898	910	1237	1347	1150
TTCGCTGTCATTCATGATG	CDKN2C	Other	8577	1927	1568	1508	2301	2488	2184	1885	2286	2220
AATAACTCACTAAATCCAG	CDYL	Other	3263	929	943	780	780	689	704	759	682	673
AGCTTGCTGTCATCGGCAG	CDYL	Other	3518	912	786	815	825	1165	815	649	984	711
AGGTGCTGAAGAAAATCTG	CDYL	Other	2573	596	390	467	811	578	565	458	584	499
ATCACGAGTGCCTTAGGAG	CDYL	Other	3512	1241	929	1220	936	743	849	759	1028	895
CAGTGGTACATGGTTAAGG	CDYL	Other	3703	594	687	597	761	916	898	854	813	1015
CATGTTAAAGTACTTGCAG	CDYL	Other	2537	704	546	588	773	731	712	704	610	481
CTCTGTTTCCTTAGAGCCG	CDYL	Other	2805	752	528	788	747	675	670	582	530	621
TAAAAGCCCCGTTAAGAGC	CDYL	Other	1296	154	227	194	399	380	440	454	218	255
TGTTTCCCAAGATAATGGG	CDYL	Other	4202	1045	1056	1059	930	994	857	829	812	1004
TTCATGTTGCAGCGCACGA	CDYL	Other	4182	1074	1087	970	1056	846	857	945	1447	1361
AAAGGCTACGGGAGCACCG	CDYL2	Other	1183	298	314	261	332	361	301	387	425	189
AGCTGCTGCGTGACAGTCG	CDYL2	Other	2125	616	407	425	398	351	487	243	285	433
AGGCACCCAGGCCCAGGGC	CDYL2	Other	1399	136	61	163	346	222	369	260	228	173
ATGGGAGTATCTTATCCGA	CDYL2	Other	4147	907	786	1031	846	723	919	712	1067	922
CAGGCAAGCCCTCTTCAGG	CDYL2	Other	2831	376	467	499	427	628	633	616	718	590
CGGAAGCTCACCGCCCAGG	CDYL2	Other	2497	310	283	262	831	446	506	269	270	228
CTCCTCACAGTGCAAGAGG	CDYL2	Other	3536	652	906	789	838	1074	1222	923	997	761
CTGCTGCTCCTCAGCGCAG	CDYL2	Other	2637	923	695	699	500	548	660	688	835	663
CTGGAAGACGTGAACGAGA	CDYL2	Other	2388	723	652	756	474	428	481	516	445	530
GCTCTGCTCTGACCAACGG	CDYL2	Other	1463	431	405	328	380	328	376	331	345	392
AGGAACTCGTCGTTGAAGG	CEBPA	Other	1324	497	331	435	419	272	316	170	409	209
CACAGCCGGCAGCAGGAGA	CEBPA	Other	3108	338	329	638	494	582	552	394	600	719
CCCCGACGCGCTCGTACAG	CEBPA	Other	3256	736	916	664	747	826	601	573	697	550
CCGCGAACTGGACACGCTG	CEBPA	Other	4960	1043	916	904	981	875	938	848	1015	800
CGCGAGCGCAACAACATCG	CEBPA	Other	4877	1195	1141	1217	1113	1058	1187	1147	877	1104
CGGCGGCGCCGTCATGCCC	CEBPA	Other	5337	1167	1182	712	763	941	920	929	839	918
CTTCTACGAGGCGGAGCCG	CEBPA	Other	2080	576	485	572	582	450	580	618	592	757
GAAGCCAAGCAGCTGGCGC	CEBPA	Other	1794	444	296	398	350	462	421	351	499	502
GCTCGCAGATGCCGCCCAG	CEBPA	Other	3058	701	601	861	776	801	936	813	668	623
GCTGCCGCCACTCGCGCGG	CEBPA	Other	4166	1107	1144	1049	1021	1065	983	1215	1491	1294
AAACAAAAGCGCAAAGAGG	CECR2	Other	966	126	206	233	328	241	254	115	335	191
AAGTGCCCACCTCCCGCGG	CECR2	Other	2887	516	756	614	567	463	490	583	522	648
AGTGCCTCCCGTCAAACCG	CECR2	Other	2794	725	431	458	560	497	397	508	507	465
CTCCCACCTCACCACCCAG	CECR2	Other	5108	493	622	420	957	883	982	797	874	1007
CTGGAGCCCCCCCATGCCG	CECR2	Other	3241	969	998	613	592	721	486	585	630	807
GCTGGATGAATCTATGGAG	CECR2	Other	3091	548	751	542	686	528	489	593	543	577
GGCCAGGCATATACAGCGG	CECR2	Other	3147	854	755	474	612	668	568	641	532	308
GTGAGAGACCTCTCCACGG	CECR2	Other	2487	219	176	232	360	328	389	467	388	391
GTGTCCCACCACAATGCAG	CECR2	Other	4218	768	820	802	744	668	683	575	827	679
TGGAGAAGAAACTGAATGG	CECR2	Other	2841	491	657	417	685	526	628	493	469	521
ATCTCCTCACCTTACATGC	CENPA	Other	7646	23	63	43	60	34	52	399	354	447
CGCCGGAGCCGAAAGCCCG	CENPA	Other	1255	23	73	73	50	38	65	61	55	32
CGGCCGGTTACCTAAGGAG	CENPA	Other	3790	45	48	122	84	115	117	180	178	252
CTCCCATCAACACAGTCGG	CENPA	Other	4987	327	244	337	497	509	666	657	359	679
CTCGGGCTGCGCCTCCTCG	CENPA	Other	6949	455	468	438	337	441	482	370	262	278
GACCCCCGGCCCCTCCCGG	CENPA	Other	4567	48	62	73	455	396	288	645	737	517
GAGTCCCTCCTCAAGGCCC	CENPA	Other	4763	117	122	85	230	204	167	232	161	314
GGGCAGCTTCCTTATCAAG	CENPA	Other	3907	82	119	125	37	87	64	176	86	55
TATGTGTTAAATTCACTCG	CENPA	Other	3842	132	168	130	215	206	250	328	317	321
TGTAGGGCCAATAGGGCCT	CENPA	Other	3239	941	1192	907	1043	899	961	885	893	1003
AAGAATTTTACTTATCCGT	CENPC	Other	5581	488	384	416	398	358	427	726	594	437
ATAAACACTTACCCACAGG	CENPC	Other	1435	54	58	63	31	80	54	188	27	116
ATTCAGTCACCAAGCAAAG	CENPC	Other	2615	46	53	36	91	108	45	455	388	272
GATCCTTTGCAGCCAACGA	CENPC	Other	5779	69	47	108	72	33	33	89	106	117
GGCAGAAGACAGCAACTAA	CENPC	Other	2302	167	90	82	49	52	64	112	68	118
TACAATACCAAGAAAGGCA	CENPC	Other	2246	46	58	117	148	141	95	105	82	83
TAGGACCACAAGAAGAAAA	CENPC	Other	966	16	1	0	53	0	35	134	6	10
TCAACTTCGTATCATCGGG	CENPC	Other	2933	107	41	115	413	430	379	513	485	525
TCTACAACAAACTGTAGAG	CENPC	Other	1791	62	36	3	116	89	107	336	266	392
TTCAGTTAAAACCAAAAAA	CENPC	Other	624	48	39	20	282	177	223	47	106	127
AAGCTCCTGGACTATGAGG	CHAF1A	Other	1774	66	53	69	48	118	104	77	130	139
AAGGTCCGCCAGAAACTGA	CHAF1A	Other	1978	278	164	254	322	241	226	299	192	278
ATTCCTTGCAAAACAGAGG	CHAF1A	Other	2207	101	148	77	152	183	225	204	208	284
CGGCCCCCAAAGAGGACAG	CHAF1A	Other	1505	87	76	116	217	161	170	163	196	185
CGGCTGACAGAGACTGCGC	CHAF1A	Other	1551	39	73	77	91	24	119	60	80	46
CTGGTCCAGCTGACTGCAG	CHAF1A	Other	2545	47	16	37	77	63	110	60	120	189
CTTGAAAGACCTCAAAGGC	CHAF1A	Other	1727	92	36	194	395	374	402	448	518	482
GAACTCAGTGTATGAGAAG	CHAF1A	Other	877	38	40	56	49	44	44	61	72	57
GTTGCTGAGCAGTCCCCGG	CHAF1A	Other	2524	140	118	75	98	85	47	90	103	76
TGCTCTTTAATTTCAAAGG	CHAF1A	Other	3689	38	29	78	219	80	127	122	58	84
AGAAGCACGGAATCCTCCG	CHAF1B	Other	1918	60	84	31	43	109	180	111	130	98
ATGGCTGTGTTATCCACAG	CHAF1B	Other	3041	2	36	7	0	15	31	8	17	1
GACACGTAACCAAAAGGGA	CHAF1B	Other	1402	0	7	7	24	13	16	59	4	37
GACTCGATGAAAACAAAGG	CHAF1B	Other	1257	174	131	145	212	261	232	206	93	225
GGCCACAGCAAACACCAGG	CHAF1B	Other	2192	0	13	13	11	9	16	25	26	1
GGGAAATTTTAGCATCGGG	CHAF1B	Other	1127	0	0	0	81	28	91	93	46	144
TCCGGTCTACTTTGAACTG	CHAF1B	Other	6169	183	316	114	206	247	343	394	293	377
TCTTGGGTTCTGCTGGCAG	CHAF1B	Other	5351	839	850	795	736	689	623	864	919	680
TGTCAAAAGCCCCTTGCCG	CHAF1B	Other	4353	346	469	455	1157	1072	943	945	1051	1045
TTGGACAAAAATTCCACGA	CHAF1B	Other	1853	23	36	29	23	33	46	103	12	63
AAAGTGTAAAGAAAGAATG	CHD1	Other	976	249	213	177	275	297	243	275	210	213
AACGTATTTACCTTTCCAG	CHD1	Other	4005	736	849	722	638	583	540	546	683	549
ATAACAACAGTGTCAGCAG	CHD1	Other	2102	432	403	437	430	371	407	311	336	483
ATATTCAGAACTTGACCGG	CHD1	Other	3707	892	789	701	683	922	834	708	693	896
CAGACTTCTCTGAAGGCAG	CHD1	Other	1423	255	429	352	323	460	267	441	434	336
CTCATTTTGATATAGACTG	CHD1	Other	6160	1475	1203	920	1145	1118	1033	1138	924	964
GAATTCTATAATAAACAGG	CHD1	Other	2128	662	541	570	653	601	589	1017	573	651
GTTAATGTTAGCTATAAGG	CHD1	Other	2190	551	400	479	576	401	499	336	510	516
TCCTGAACAAATTAAGCAA	CHD1	Other	2185	403	690	617	542	435	417	528	472	406
TTTCAATGGAAGTGAAGGG	CHD1	Other	1478	354	271	381	265	273	297	326	304	240
AAGAAGAGGCAAAAGGAAG	CHD1L	Other	1215	142	177	48	293	413	315	387	452	251
ATCAGGCTCCACAAAACTG	CHD1L	Other	3763	915	601	794	1114	908	1107	692	1061	658
CCAACATGATCATAGAAGG	CHD1L	Other	2109	536	698	458	352	522	434	621	549	375
CCTTGCCTGCAGCAGAAGG	CHD1L	Other	2411	674	555	423	585	491	520	400	542	459
CTGAGTCCAGAAGAGCTGG	CHD1L	Other	3023	226	212	196	654	732	484	506	618	596
CTGGAAAGAAGAAATGCAG	CHD1L	Other	1407	198	255	313	227	280	221	217	378	337
GATGCATTTGAAAATGAGA	CHD1L	Other	2264	477	396	346	457	438	430	323	397	436
GGGATCTACCAAAAGGAAG	CHD1L	Other	914	304	279	150	231	128	221	124	234	149
GTCACCCACCCTCAGGCTG	CHD1L	Other	5919	1115	1015	917	1270	1418	1335	1176	1237	1348
TACTGGGAGAAACAAAAGA	CHD1L	Other	1031	278	298	295	301	345	192	166	316	231
AAGGACAAAAGCCAAGAGG	CHD2	Other	809	337	226	247	217	265	175	253	335	205
CAAAGGAAAAAAGTAGAGG	CHD2	Other	841	195	243	264	200	198	235	264	183	191
CAAGACTGGGAAAGAAAGG	CHD2	Other	1401	106	125	145	415	429	442	463	259	308
CCAGGCCAAATTAAAGAAG	CHD2	Other	1640	545	592	426	560	408	525	536	502	338
CCATCATGACTCCAAGCGG	CHD2	Other	2397	936	560	598	611	695	684	600	527	454
CTCTTGCCAAAGGAACAAG	CHD2	Other	2491	807	698	956	572	503	833	547	607	728
GAGAACTTCAAGAAAAAAG	CHD2	Other	684	111	256	148	135	214	273	190	102	66
GCTCGACAAACCTGACAAG	CHD2	Other	672	207	149	91	170	151	155	60	77	101
GTGGGAGCCCAAAAAGAAG	CHD2	Other	1782	391	365	392	715	563	605	346	402	493
TTCAAAGAACTGGAAGGGG	CHD2	Other	1113	390	330	333	328	361	389	266	288	255
AGGTCCAGGCCATAAGAGG	CHD3	Other	2163	775	755	582	685	663	667	669	810	690
ATGATGACAGTGTCAGCAG	CHD3	Other	1284	383	322	302	292	258	349	332	293	282
CAGTGGCTGTGATAAACCG	CHD3	Other	3473	1144	892	864	843	710	944	740	1016	803
CATTGGGAATGTCAGGCAG	CHD3	Other	2606	755	654	592	659	555	599	640	1017	784
CGATATTGAACATGAACCG	CHD3	Other	2365	551	322	576	432	504	389	334	560	501
CTGTAATTGGCGCCTGCGG	CHD3	Other	3186	670	755	657	870	878	759	699	809	640
GAGGAAGCTGAAAACCAGG	CHD3	Other	497	187	98	335	112	184	153	161	162	108
GCACCAAGAAACTAAAGAG	CHD3	Other	1800	582	521	361	409	353	569	222	327	365
GGATGCCTTCACCACACAG	CHD3	Other	2275	935	483	611	685	537	608	781	603	531
TAGCCATGGCTATGCACGG	CHD3	Other	1966	48	13	21	107	70	93	166	214	263
AGCAAGCGCCAAAAAAAGG	CHD4	Essential	687	59	86	30	81	42	40	43	145	117
ATAATAACTGTGTCAGCAG	CHD4	Essential	1873	0	0	3	94	82	144	58	151	94
CAACACGGGCCAACAGAGG	CHD4	Essential	1414	109	28	54	118	31	107	205	256	257
CGGCATTTATGTGAGCCGG	CHD4	Essential	1433	17	34	17	64	32	68	120	92	75
CGGGGGACACCATCAGCAA	CHD4	Essential	1773	141	58	63	194	256	195	531	353	492
GGGTAGTAAAAGCATCCTG	CHD4	Essential	1649	138	100	42	82	74	42	73	42	65
TAGCCATGGCTATGCCCGG	CHD4	Essential	2356	23	3	40	11	2	23	40	16	48
TAGGCACCTCCACAGGGGG	CHD4	Essential	2813	762	830	838	716	742	648	893	703	563
TCAAGGGTGAAATGAACCG	CHD4	Essential	2136	85	223	189	199	173	212	204	364	356
TGTTGGGATCAGCATCTGG	CHD4	Essential	2113	83	120	174	118	180	270	124	122	365
AAGGGCAAAGGGAAAAAGA	CHD5	Other	666	13	18	4	83	51	105	135	81	98
AGCTGGAGAAGGCTCCCGA	CHD5	Other	2629	377	196	300	635	565	569	579	479	526
AGGCACTGAACTCCAAGGG	CHD5	Other	1274	132	128	239	234	163	314	288	167	190
ATGGATGAGAAAGACCCCG	CHD5	Other	1458	201	144	120	303	330	299	144	249	203
CAGAGCCGTAGTCAAAGGG	CHD5	Other	1406	375	315	265	374	381	321	242	215	174
GAGCCATTGGGCAAGACAG	CHD5	Other	1788	233	148	123	376	313	327	402	517	508
GTCGATTGCCTCCTGCCGG	CHD5	Other	3492	1151	950	801	1028	724	949	740	561	747
TACGTGGTCACCTACACGG	CHD5	Other	3098	486	487	413	704	616	533	560	702	819
TGGACGACGACAATCCCGG	CHD5	Other	2117	350	453	380	483	586	549	541	459	558
TTGATGGTGGCATCACCGG	CHD5	Other	2911	411	644	442	584	487	509	629	472	450
AAAGGATGAACAAAAGCAC	CHD6	Other	1575	429	357	258	449	344	507	302	208	315
AAGAAAGGAAGCTTAGAGG	CHD6	Other	867	79	94	110	270	157	164	157	160	99
[truncated: 10,215 more rows]
