# Supplementary material for: Guide-specific loss of efficiency and off-target reduction with Cas9 variants
Source: Nucleic Acids Res. 2023 Aug 24;51(18):9880–93. doi: 10.1093/nar/gkad702 (PMC10570041; doi:10.1093/nar/gkad702)
Supplement: gkad702_Supplemental_Files [file gkad702_supplemental_files.zip › TableS6(DLD1_EpiC_LFC).xlsx]

## Sheet: EpiC_DLD-1_sgRNA_LFC
			HiFi		LZ3		WT
sgRNA	Gene	Category	D0	D23	D0	D23	D0	D23
AAAAGGCAGCCTGGTAGAC	AAVS1	Nonessential	0.127797	0.386491	0.252794	0.382525	0.296116	0.741169
AAAGTCCAGGACCGGCTGG	AAVS1	Nonessential	0.377431	0.368424	0.393238	0.495469	0.359703	0.531468
AACCTTAGAGGTTCTGGCA	AAVS1	Nonessential	0.0427519	0.24132	0.243662	-0.0377495	0.34511	0.549596
AAGAAACGAGAGATGGCAC	AAVS1	Nonessential	0.211475	-0.00339097	-0.1916	-0.0834872	0.217789	0.130672
AAGCAGGACCTGCCTGGGA	AAVS1	Nonessential	0.155247	0.308823	-0.311912	-0.335638	0.0815783	-0.46184
AAGCATCGCCCCCCTGCTG	AAVS1	Nonessential	0.254977	0.12003	0.143591	0.150953	0.168001	0.173685
AAGCCCAGAGCAGGGCCTT	AAVS1	Nonessential	0.216769	0.403997	0.206563	0.570447	0.248092	0.480367
AAGCCCAGGAGAGGCGCTC	AAVS1	Nonessential	0.027025	0.162083	0.0923054	-0.144099	0.0997949	0.350516
AATATGTCCCAGATAGCAC	AAVS1	Nonessential	-0.103951	0.128433	0.228731	0.42378	0.117698	0.17273
AATGCAGGTCAGAGAAAGC	AAVS1	Nonessential	-0.0037013	-0.139563	-0.136453	-0.187969	-0.112136	0.241417
AATTGCCTTAGTGGCTAGG	AAVS1	Nonessential	0.157721	0.305306	0.0127423	0.429274	0.338273	0.575863
ACAAAGGGAGTTTTCCACA	AAVS1	Nonessential	0.302406	0.665013	0.206308	0.0798494	0.364572	0.615244
ACAGAAAAGCCCCATCCTT	AAVS1	Nonessential	0.169572	0.247497	0.154555	0.4437	0.256638	0.610447
ACCTGGCCCCGGGAGACGC	AAVS1	Nonessential	-0.118642	-0.266582	0.0148377	-0.195203	-0.0300585	0.212343
ACGCAAGGGAGACATCCGT	AAVS1	Nonessential	-0.0355356	0.17403	0.0820695	0.154684	0.216672	0.289219
ACTAAGGCAATTGGGGTGC	AAVS1	Nonessential	0.0454323	0.0179948	0.0474952	0.116853	0.123752	0.28902
ACTTGGGAACAGCCACAGC	AAVS1	Nonessential	-0.0642873	-0.0410152	-0.125624	0.0245649	-0.0213937	-0.416455
AGAAAAACGGTGATGATGC	AAVS1	Nonessential	-0.276118	0.12151	-0.21688	0.116565	0.0146971	-0.170987
AGAAGACTAGCTGAGCTCT	AAVS1	Nonessential	0.199885	0.335604	-0.27352	0.0129755	0.203061	0.14333
AGAGGTGACCCGAATCCAC	AAVS1	Nonessential	-0.0568444	0.201915	0.0287483	0.225386	0.142889	0.408357
AGATGGCACAGGCCCCAGA	AAVS1	Nonessential	0.0232038	0.317671	0.300061	0.176699	0.17952	0.538012
AGCACAGACTAGAGAGGTA	AAVS1	Nonessential	0.0360583	-0.468296	-0.0746698	-0.0168039	0.0202087	-0.490663
AGCACAGGCTGCCAAAGCC	AAVS1	Nonessential	0.356541	0.578198	0.328951	0.348246	0.290706	0.760085
AGCATGTTTGCTGCCTCCA	AAVS1	Nonessential	0.342321	0.595039	0.428583	0.670098	0.411857	0.766619
AGCCCAGGGCCAGGAACGA	AAVS1	Nonessential	0.0330447	0.170047	0.518214	0.58621	0.199501	0.237552
AGCCCAGGGCCAGTTGAAG	AAVS1	Nonessential	0.19211	0.389747	0.114113	0.387494	0.177313	0.433752
AGCCGCTTCAACTGGCCCT	AAVS1	Nonessential	0.159247	0.366432	0.221107	0.450092	0.28369	0.558512
AGCGGCTCCAATTCGGAAG	AAVS1	Nonessential	-0.125	-0.0959622	0.289227	0.113512	-0.0795549	0.315352
AGCTGAGCTCTCGGACCCC	AAVS1	Nonessential	0.0461105	0.259096	0.0938802	0.243061	-0.00545246	0.398184
AGGAACCCCTGTAGGGAAG	AAVS1	Nonessential	0.242823	0.53708	-0.13236	0.300359	0.340651	0.523951
AGGCCCCAGGCCACCTACT	AAVS1	Nonessential	0.219788	0.549293	0.139152	0.552937	0.34593	0.729179
AGGGAAGGAGACAAAGTCC	AAVS1	Nonessential	0.330905	0.459611	0.161897	0.0713126	0.0466336	-0.257212
AGGGGCTCAACATCGGAAG	AAVS1	Nonessential	-0.0226029	0.345626	0.275952	0.261947	0.453763	0.470403
AGTAGAGCTCAAAGTGGTC	AAVS1	Nonessential	0.032522	0.291128	0.0918279	0.065647	0.0951907	0.413437
AGTAGAGGCGGCCACGACC	AAVS1	Nonessential	-0.0658328	0.0251373	-0.176735	-0.0816372	0.0592768	0.014636
AGTCTTCTTCCTCCAACCC	AAVS1	Nonessential	0.0980782	0.251683	0.0289543	0.0975651	0.169851	0.138722
AGTGACAATGGCCAGGGCC	AAVS1	Nonessential	0.0572521	0.295343	0.167505	0.268193	0.312852	0.285249
AGTGCCCTTGCTGTGCCGC	AAVS1	Nonessential	0.0857445	0.0425663	-0.072099	0.123436	0.02128	0.566488
AGTGGTTGATAAACCCACG	AAVS1	Nonessential	0.165804	0.0597582	-0.293042	-0.0478247	0.0370765	0.414493
AGTTAAAGCGACTCCAATG	AAVS1	Nonessential	-1.4867	-1.34439	-1.61557	-1.58381	-1.53854	-1.1012
AGTTCCTGGCGGCCTGTGC	AAVS1	Nonessential	0.0321149	0.149922	-0.0635526	0.0463857	0.150158	0.189847
AGTTGAAGCGGCTCCAATT	AAVS1	Nonessential	-0.18451	0.121026	-0.000365089	0.279155	-0.124451	0.198591
ATAAGGTGGTCCCAGCTCG	AAVS1	Nonessential	-0.0289958	0.124238	-0.0942457	-0.0957208	-0.27319	0.126314
ATATAAGGTGGTCCCAGCT	AAVS1	Nonessential	0.00415932	0.190105	-0.10628	0.132902	0.0421323	0.567339
ATCAACCACTTGGTGAGGC	AAVS1	Nonessential	0.17783	0.378412	0.126607	0.044332	0.297985	0.653092
ATCAGTGAAACGCACCAGA	AAVS1	Nonessential	-0.0482101	0.44525	0.210173	0.517169	0.309611	0.562334
ATCCACCCAAAAGGCAGCC	AAVS1	Nonessential	0.28577	0.613559	0.343787	0.509836	0.322193	0.585868
ATCGGGGCACAGCGACTCC	AAVS1	Nonessential	-0.0464075	-0.0171614	-0.0616475	-0.344711	-0.0550659	0.232527
ATCTGCCTAACAGGAGGTG	AAVS1	Nonessential	0.0465297	0.296013	0.00983648	0.608006	0.324448	0.525012
ATGATGCAGGCCTACAAGA	AAVS1	Nonessential	0.30833	0.234795	0.0345105	0.0802628	0.117325	-0.0420261
ATGGTTGGTCACTGTCTCT	AAVS1	Nonessential	0.174123	0.208479	0.00351883	0.138596	0.241683	0.24012
ATTCCCTTCTCAGGTTACG	AAVS1	Nonessential	0.429364	0.666385	0.341565	0.613271	0.265379	0.659988
CAAACATGCTGTCCTGAAG	AAVS1	Nonessential	0.203327	0.332605	0.287715	0.616291	0.408341	0.604092
CAACACAGCAGAGAGCAAG	AAVS1	Nonessential	0.0699854	0.153758	0.193204	0.124277	0.367072	0.467754
CAACTGTGGGGTGACTGCT	AAVS1	Nonessential	0.0754797	0.395973	0.21292	0.529912	0.378197	0.531941
CAAGCAGTCACCCCACAGT	AAVS1	Nonessential	0.129536	0.0452848	0.0685091	0.317647	-0.0644656	-0.548008
CAAGGAGAGAGATGGCTCC	AAVS1	Nonessential	-0.0761174	0.16181	0.0876993	0.136979	0.0750333	0.541307
CAAGGGCCACTTCTGCTAA	AAVS1	Nonessential	0.181213	0.531783	0.341533	0.216945	0.289513	0.405528
CAATATCAGGAGACTAGGA	AAVS1	Nonessential	0.169488	0.242838	0.2508	0.468593	0.358893	0.523465
CACAGACTAGAGAGGTAAG	AAVS1	Nonessential	0.442013	0.650187	0.205644	0.313589	0.0236037	0.12707
CACAGGCCCCAGAAGGAGA	AAVS1	Nonessential	0.252668	0.188987	0.0725767	0.413578	0.180387	0.36357
CACCCTCTGCTGCGCCACC	AAVS1	Nonessential	0.101876	0.159787	0.0978235	0.185144	0.0992267	0.590129
CACCGCCCCAAGGATCTCC	AAVS1	Nonessential	0.167838	0.400992	0.141537	0.0601535	0.262897	0.410342
CACGACCTGGTGAACACCT	AAVS1	Nonessential	-0.0355691	0.122151	-0.00115807	0.156075	0.152667	0.498925
CAGAAAGCGGCACAGGCCC	AAVS1	Nonessential	0.098112	0.0883869	0.0356962	0.166491	-0.0665825	0.299262
CAGACTGAGCTATGGGAGC	AAVS1	Nonessential	-0.10247	-0.18465	-0.0921186	0.194063	-0.0277721	-0.186106
CAGAGCCAGGAACCCCTGT	AAVS1	Nonessential	0.0410367	-0.0121544	0.458923	0.372255	-0.43762	-1.35353
CAGAGTGGTCAGCACAGAG	AAVS1	Nonessential	0.0872919	0.397773	0.245142	0.265267	0.0419437	0.404779
CAGCCCACCCCAATGCTCC	AAVS1	Nonessential	0.113427	0.47701	0.230998	0.182588	0.0611717	0.533727
CAGCCCCAGGTGGAGAAAC	AAVS1	Nonessential	0.286772	0.588822	-0.0620639	-0.168754	0.314884	0.197049
CAGCTCCCATAGCTCAGTC	AAVS1	Nonessential	-0.0385999	0.111829	-0.0407457	0.0561801	0.0592104	0.527077
CAGGCCGCCAGGAACTCGG	AAVS1	Nonessential	0.0558614	0.0681047	0.285618	0.243421	0.142575	0.245588
CAGGGTGGCCACTGAGAAC	AAVS1	Nonessential	-0.186812	-0.134261	-0.153131	0.149964	0.0164624	-0.384317
CAGGTCAGCGCCCCCCGCC	AAVS1	Nonessential	0.05735	0.34247	0.260686	0.394396	0.275584	0.45931
CAGTCTGAAGAGCAGAGCC	AAVS1	Nonessential	-0.0233024	0.217786	0.203938	0.54003	0.218698	0.3869
CAGTGGAAATCGCCAGATG	AAVS1	Nonessential	0.00780545	0.0622639	-0.111566	-0.0190085	0.177354	0.371616
CATCAGACGCGCCTCGTCC	AAVS1	Nonessential	-0.0613641	-0.0193342	-0.0599095	-0.0963463	0.0757776	0.135942
CATCCTAAGAAACGAGAGA	AAVS1	Nonessential	0.135401	0.322018	0.111377	0.387543	0.0183532	0.120383
CATCGTAAGCAAACCTTAG	AAVS1	Nonessential	0.185798	0.585886	0.0607447	0.247164	0.439617	0.528226
CATCTCTCGTTTCTTAGGA	AAVS1	Nonessential	0.240489	0.578355	0.220877	0.362851	0.179378	0.567388
CATGCCGTCTTCACTCGCT	AAVS1	Nonessential	0.221829	0.361888	0.127155	0.292499	0.353837	0.447071
CATTAGCAGAAGTGGCCCT	AAVS1	Nonessential	-0.107587	-0.0920955	0.00231965	-0.258963	0.0556223	0.060053
CCAGCCGTAGAGGTGACCC	AAVS1	Nonessential	-0.0728457	0.111253	-0.146512	0.164379	0.227493	0.547568
CCAGCGAGTGAAGACGGCA	AAVS1	Nonessential	0.0944014	0.532537	-0.0151645	0.278091	0.0345375	0.163284
CCAGGAACCCCTGTAGGGA	AAVS1	Nonessential	0.214615	0.39002	0.197401	0.229108	0.177572	0.308426
CCAGGCCAAGTAGGTGGCC	AAVS1	Nonessential	0.362924	0.515097	-0.135522	0.326987	0.148257	0.592308
CCAGGCCACCTACTTGGCC	AAVS1	Nonessential	0.0848385	0.398197	-0.0578581	0.363894	0.148995	0.546611
CCCAAATGAAAGGAGTGAG	AAVS1	Nonessential	0.326175	0.124816	0.14946	0.488756	0.232921	0.791957
CCCAACCCCCTAGCCACTA	AAVS1	Nonessential	0.36775	0.646943	0.300932	0.598547	0.412287	0.849228
CCCACTGTTTCCCCTTCCC	AAVS1	Nonessential	0.143748	0.360435	0.100289	0.246767	0.0717855	0.432659
CCCAGGGCCAGGAACGACG	AAVS1	Nonessential	0.456225	0.304627	0.152597	0.150271	0.119481	0.403523
CCCAGGTGGAGAAACTGGC	AAVS1	Nonessential	0.326863	0.39826	0.0135046	0.244825	0.201601	0.217416
CCCCACAGTGGGGCCACTA	AAVS1	Nonessential	0.142776	0.325504	0.169084	0.590925	0.222244	0.683737
CCCCCCGCCCGGCGTCTCC	AAVS1	Nonessential	0.144632	0.293893	0.0847464	0.2346	0.152947	0.276486
CCCCGCCCGGCGTCTCCCG	AAVS1	Nonessential	0.30641	0.348277	0.129283	0.136389	0.176985	0.414397
CCCCGTCGTTCCTGGCCCT	AAVS1	Nonessential	-0.0732989	0.0659818	-0.0724171	0.0364701	0.0147012	0.244178
CCCGGAGAGGACCCAGACA	AAVS1	Nonessential	0.141298	0.381697	0.0360412	0.250835	0.0984142	-0.306996
CCCGGAGGAGGCCCTCATC	AAVS1	Nonessential	0.237913	0.301098	0.223297	0.269207	0.204293	0.333465
CCCGGCGTCTCCCGGGGCC	AAVS1	Nonessential	0.183108	0.268452	0.181402	0.334817	0.360771	0.274392
CCCTAGCCACTAAGGCAAT	AAVS1	Nonessential	0.167364	0.551488	0.0649099	0.296106	0.290468	0.702065
CCCTAGTGGCCCCACTGTG	AAVS1	Nonessential	0.298394	0.457998	0.245223	0.599508	0.346604	0.485787
CCCTCTGCTGCGCCACCTG	AAVS1	Nonessential	0.191115	0.29275	0.121307	0.269649	0.299698	0.448644
CCCTGGAAGATGCCATGAC	AAVS1	Nonessential	0.357861	0.227648	0.386209	0.50771	0.35935	0.701534
CCGAATCCACAGGAGAACG	AAVS1	Nonessential	-0.258637	0.0661783	-0.241708	-0.075451	0.212758	0.566411
CCGCCCGCCCGCGCCGTGC	AAVS1	Nonessential	-0.357211	-0.521903	-0.342364	-0.344648	-0.196764	-0.197527
CCGCTCAGAGGACATCACG	AAVS1	Nonessential	-0.0453566	-0.0503969	0.228517	0.125713	0.0543058	0.0645477
CCGTGTCTGGGTCCTCTCC	AAVS1	Nonessential	0.0462901	0.14161	-0.051269	-0.00599541	0.175146	0.467546
CCTGCATCCTTCTCCAGGC	AAVS1	Nonessential	0.232878	0.387814	0.0758721	0.402035	0.109673	0.239317
CCTGCCTGGAGAAGGATGC	AAVS1	Nonessential	0.190618	0.217244	0.23057	0.480967	0.340117	0.581183
CCTGGGTCACCTCTACGGC	AAVS1	Nonessential	0.180666	0.190652	0.0460923	0.100127	0.162946	0.66147
CCTTTTCCTTCTCCTTCTG	AAVS1	Nonessential	0.23217	0.549531	0.22213	0.587704	0.320399	0.559587
CGACCTGCCCAGCACACCC	AAVS1	Nonessential	0.16313	0.300713	0.192346	0.265722	0.253755	0.554968
CGAGAAACACAGCCCCAGG	AAVS1	Nonessential	0.110341	0.32759	-0.0924887	0.196098	0.200724	0.219955
CGATTTCCACTGGGCGCCT	AAVS1	Nonessential	-0.0559775	0.220872	-0.0221617	0.169778	0.127354	0.294408
CGCCGAGAAGGAAGTGCTC	AAVS1	Nonessential	-0.116047	-0.0146667	-0.298647	-0.513602	0.338453	0.764886
CGCGCCGCCGAGTTCCTGG	AAVS1	Nonessential	-0.305815	-0.135568	-0.329755	-0.236091	-0.455673	-0.260404
CGCTCTCCGGGGCCAGGCT	AAVS1	Nonessential	0.276571	0.104157	0.254848	0.427389	0.185706	0.411222
CGGAGAGGACCCAGACACG	AAVS1	Nonessential	0.0719383	0.0968425	-0.108885	-0.258195	-0.316646	-0.800954
CGGATCGAGACTGGCAACG	AAVS1	Nonessential	0.0939222	0.10166	-0.125384	-0.0337575	0.0815379	0.326506
CGGCCAGTTTCTCCACCTG	AAVS1	Nonessential	0.0761825	0.120336	-0.054372	0.21167	0.102097	0.194948
CGGCCCTGGGAATATAAGG	AAVS1	Nonessential	0.04069	0.143976	0.0939064	0.0400334	-0.0103254	-0.0444417
CGGCTCCAATTCGGAAGTG	AAVS1	Nonessential	-0.103032	0.182223	0.111389	0.187008	0.120651	0.154485
CGTGGGTTTATCAACCACT	AAVS1	Nonessential	0.064742	0.363345	0.128264	0.286409	0.0758057	0.39075
CTAGCCACTAAGGCAATTG	AAVS1	Nonessential	0.0429938	0.318125	0.0330108	0.285935	0.300988	0.647442
CTAGGTGTTCACCAGGTCG	AAVS1	Nonessential	0.055381	0.204929	-0.069858	0.1495	0.115206	0.148826
CTCAAAGTGGTCCGGACTC	AAVS1	Nonessential	0.0164578	0.145218	0.0461813	0.220976	0.0399384	0.176968
CTCCAATGCGGAAGAGAGT	AAVS1	Nonessential	-0.156513	0.258779	0.219223	0.20547	0.190262	0.23499
CTCCAATTCGGAAGTGGGG	AAVS1	Nonessential	-0.0443996	0.30672	-0.154131	0.415075	0.191046	0.152595
CTCCTTGCCAGAACCTCTA	AAVS1	Nonessential	0.0718597	0.423095	0.128557	0.444385	0.288118	0.809892
CTCGGGGACACAGGATCCC	AAVS1	Nonessential	0.165886	0.07451	0.137214	0.062362	0.0798578	0.195868
CTCTAAGGTTTGCTTACGA	AAVS1	Nonessential	-0.105275	-0.107827	0.122792	0.548216	0.154169	0.498366
CTCTTCCAGCCCCCTGTCA	AAVS1	Nonessential	0.29693	0.465613	0.406454	0.617804	0.397	0.621624
CTCTTCGGGGTATCCCAGG	AAVS1	Nonessential	0.247204	0.331257	0.218743	0.533067	0.261645	0.582482
CTGATACCGTCGGCGTTGG	AAVS1	Nonessential	-0.20125	0.0453859	-0.229384	-0.0729698	0.117548	0.340405
CTGCCAAGCTCTCCCTCCC	AAVS1	Nonessential	0.103802	0.261383	0.252004	0.495062	0.283979	0.227005
CTGGAAGATGCCATGACAG	AAVS1	Nonessential	0.19683	0.1616	0.223359	0.465725	0.232005	0.70579
CTGGCCCCCCACCGCCCCA	AAVS1	Nonessential	0.274461	0.412582	0.264686	0.371954	0.416869	0.471219
CTGGCTTCTGCGCCGCCTC	AAVS1	Nonessential	-0.113266	0.176453	-0.0881995	0.0628474	-0.0130783	0.316487
CTGTCATGGCATCTTCCAG	AAVS1	Nonessential	0.206658	0.283901	0.262611	0.252871	0.263229	0.283322
CTGTTTCCCCTTCCCAGGC	AAVS1	Nonessential	-0.126428	0.0417321	-0.116101	0.0901585	0.0456469	0.221837
CTTCCCCTGCATCCCCCAG	AAVS1	Nonessential	0.291016	0.364284	0.348118	0.527993	0.302211	0.553649
CTTCCTTACACTTCCCAAG	AAVS1	Nonessential	0.19061	0.340182	0.101123	0.00998291	0.0187298	0.340082
CTTTAACTGGCCCTGGCTT	AAVS1	Nonessential	0.103236	0.251228	0.0731639	0.289114	0.167965	0.357643
GAACCAGAGCCACATTAAC	AAVS1	Nonessential	0.287382	0.52637	-0.0248925	0.351561	0.308048	0.558218
GAAGCCTGAGCGCCTCTCC	AAVS1	Nonessential	0.120832	0.142312	-0.0386406	-0.108701	0.080696	0.371316
GAATCTGCCTAACAGGAGG	AAVS1	Nonessential	0.303208	0.383749	0.294805	0.556788	0.471289	0.622527
GAATTGGAGCCGCTTCAAC	AAVS1	Nonessential	0.168008	0.371282	0.0194356	0.51316	0.336043	0.566681
GACAAAGTCCAGGACCGGC	AAVS1	Nonessential	0.200838	0.465832	0.19094	0.359733	0.311922	0.3606
GACCACCCCACTTCCGAAT	AAVS1	Nonessential	0.0290506	0.31905	0.148702	0.397741	0.173984	0.505271
GACCCAATATCAGGAGACT	AAVS1	Nonessential	0.0776672	0.244673	0.0861167	0.122127	0.115315	0.199293
GACCTACTCTCTTCCGCAT	AAVS1	Nonessential	-0.0172328	0.243956	0.0383814	0.225259	0.112061	0.211092
GACCTGCATTCTCTCCCCT	AAVS1	Nonessential	0.25827	0.44717	0.208101	0.253841	0.265036	0.388878
GACGTCACGGCGCTGCCCC	AAVS1	Nonessential	0.33073	0.603619	0.248038	0.420605	0.301161	0.640194
GACTCCTGGAAGTGGCCAA	AAVS1	Nonessential	-0.0266915	0.248257	-0.195219	-0.247204	0.0646562	0.255576
GACTTCCCAGTGTGCATCG	AAVS1	Nonessential	0.0132834	0.247367	-0.0501573	0.0593503	0.0183784	0.436988
GAGAGATGGCTCCAGGAAA	AAVS1	Nonessential	0.145831	0.16328	-0.0211506	0.177713	0.19568	0.236182
GAGATGGCTCCAGGAAATG	AAVS1	Nonessential	0.0208717	0.112216	-0.0342425	0.0574363	0.0640189	0.152285
GAGCCACATTAACCGGCCC	AAVS1	Nonessential	-0.135279	0.117967	0.0942327	0.213495	0.146724	0.461497
GAGCCCCTCCAGCCGGTCC	AAVS1	Nonessential	-0.00332593	-0.0240096	-0.113249	0.00750492	0.140881	0.438467
GAGCGCGCCGCCGAGTTCC	AAVS1	Nonessential	-0.0898113	-0.031474	-0.258809	-0.422002	0.118281	-0.039567
GAGCTAGCACAGACTAGAG	AAVS1	Nonessential	0.0791391	0.28475	-0.0156937	0.341012	0.171399	0.283123
GAGGAGGGATTCCCTTCTC	AAVS1	Nonessential	0.158527	0.315941	0.0953568	0.621117	0.302839	0.80245
GAGTCGCTTTAACTGGCCC	AAVS1	Nonessential	-0.179292	-0.125428	-0.379361	0.0621199	0.00710551	0.434387
GAGTTCCGGCGGCACAGCA	AAVS1	Nonessential	0.0827707	0.34886	0.0785612	0.23707	0.22503	0.591683
GATAGACCAGACTGAGCTA	AAVS1	Nonessential	-0.015943	0.132703	-0.0110974	0.220109	-0.0361231	0.311134
GATCCTGTGTCCCCGAGCT	AAVS1	Nonessential	0.181378	0.227138	0.107018	0.490109	0.200845	0.456259
GATGCAGGCCTACAAGAAG	AAVS1	Nonessential	0.170127	0.180765	-0.0736766	0.011672	0.156399	0.377918
GATGTTGAGCCCCTCCAGC	AAVS1	Nonessential	-0.0823746	0.206515	-0.0364394	0.12551	-0.174681	-0.887962
GCACAGAGTGGCTAAGCCC	AAVS1	Nonessential	0.275511	-0.00275673	0.0983459	-0.213748	0.125201	-0.26658
GCACAGCGACTCCTGGAAG	AAVS1	Nonessential	-0.0429641	-0.064667	-0.0196589	-0.0564717	0.160002	0.0145743
GCACAGGCCGCCAGGAACT	AAVS1	Nonessential	0.0822079	0.235049	-0.187926	-0.0749918	0.253138	0.567893
GCAGCTCCGAGGCGCCCAG	AAVS1	Nonessential	0.0818264	0.551964	-0.0330869	0.23662	0.0589193	0.356106
GCAGGGTCCCGCTTCCCTA	AAVS1	Nonessential	0.243612	0.362054	0.0340254	0.278714	0.151035	0.399533
GCAGTCACCCCACAGTTGG	AAVS1	Nonessential	-0.0895874	0.27618	0.0364137	0.363398	0.158578	0.222651
GCATAGGGTGGCAAAGCCC	AAVS1	Nonessential	-0.0162851	-0.440591	-0.224514	-0.290029	-0.604974	-1.37873
GCCAGATGAGGGCCTCCTC	AAVS1	Nonessential	0.217939	0.446693	0.17934	0.525664	0.118637	0.605624
GCCCGGCGTGCTGACGTCA	AAVS1	Nonessential	0.217051	0.467096	0.110955	0.384643	0.163065	0.637351
GCCGCCCGCACAGGCCGCC	AAVS1	Nonessential	0.110175	0.0182171	0.237149	0.657514	0.113026	0.294787
GCCGTCTCTCTCCTGAGTC	AAVS1	Nonessential	0.0449456	0.351268	0.0373813	0.44928	0.229402	0.365897
GCCGTGACGTCAGCACGCC	AAVS1	Nonessential	0.228487	0.536482	0.201765	0.584722	0.182701	0.77109
GCCTCTCCTGGGCTTGCCA	AAVS1	Nonessential	0.304862	0.593441	0.177989	0.583046	0.479845	0.715135
GCGCAAAGTGACAATGGCC	AAVS1	Nonessential	-0.160581	-0.0391671	0.011615	0.0394242	-0.0706925	0.377472
GCGCTGATACCGTCGGCGT	AAVS1	Nonessential	0.136671	0.405378	0.131669	-0.106392	-0.100504	0.0728762
GCGGATCCTCCCCGTGTCT	AAVS1	Nonessential	0.159099	0.382799	0.111868	0.421323	0.371701	0.519974
GCGGCACAGCAAGGGCACT	AAVS1	Nonessential	0.158165	0.140448	0.0419717	0.0990984	0.0286212	0.199264
GCTCCGGAAAGAGCATCCT	AAVS1	Nonessential	0.200958	0.308339	0.0982661	0.078327	0.266595	0.314472
GCTCGCTCGCTCGCTGGGC	AAVS1	Nonessential	0.249561	0.265831	-0.147342	0.0449923	-0.0297913	0.234722
GCTGTCCTGAAGTGGACAT	AAVS1	Nonessential	0.188254	0.366164	-0.0565173	0.381519	0.145829	0.289028
GCTGTGCCCCGATGCACAC	AAVS1	Nonessential	0.0693822	0.476842	0.151546	0.433226	0.138163	0.283054
GCTTACGATGGAGCCAGAG	AAVS1	Nonessential	0.19266	0.361671	-0.147116	0.225899	0.203357	0.772812
GCTTGGCAAACTCACTCTT	AAVS1	Nonessential	0.240858	0.446592	0.240897	0.577465	0.330777	0.649144
GCTTTCTGTCTGCAGCTTG	AAVS1	Nonessential	0.271381	0.494421	0.277604	0.373986	0.330229	0.642075
GGAACCCAGCGAGTGAAGA	AAVS1	Nonessential	0.252773	0.286051	0.0717573	0.216204	0.157847	0.35069
GGACCACCTTATATTCCCA	AAVS1	Nonessential	0.0359573	0.160273	0.0729722	0.136717	0.222296	0.349474
GGACGAGAAACACAGCCCC	AAVS1	Nonessential	0.0309681	0.228637	-0.00453842	0.0276879	0.112577	0.311561
GGACGCACCATTCTCACAA	AAVS1	Nonessential	-0.0272134	0.31766	0.207753	0.409707	0.0262856	0.768222
GGACTGCATGGGTCAGCAC	AAVS1	Nonessential	0.0278662	0.0244211	-0.0238964	-0.0674586	-0.0231342	0.211964
GGAGGAGAATCCACCCAAA	AAVS1	Nonessential	0.204685	0.518855	-0.0623692	0.336537	0.263711	0.702898
GGATCTCCCGGTCCCCGCC	AAVS1	Nonessential	0.0970842	0.338141	-0.00833194	0.388636	0.189034	0.582438
GGATTCTCCTCCAACTGTG	AAVS1	Nonessential	0.238972	0.447104	0.167438	0.304527	0.206539	0.531057
GGCACAGCAAGGGCACTCG	AAVS1	Nonessential	0.0398428	-0.120694	0.0300582	-0.193562	0.0642716	0.19213
GGCCGCGTCAGAGCAGCTC	AAVS1	Nonessential	-0.0749658	0.11279	-0.203277	0.254867	-0.0747142	-0.156013
GGGACTCTTTAAGGAAAGA	AAVS1	Nonessential	0.267138	0.777672	0.021312	0.353661	0.0138421	0.0247619
GGGCAGCGCAAAGTGACAA	AAVS1	Nonessential	0.0358695	-0.0438217	-0.0406673	0.0255851	0.20606	0.552
GGGCCCCTATGTCCACTTC	AAVS1	Nonessential	0.0275043	0.315091	0.0891885	0.261487	0.159753	0.435416
GGGCTCAACATCGGAAGAG	AAVS1	Nonessential	0.230648	0.510246	0.347471	-0.0715495	0.22137	0.655406
GGGGAGCTGCCCAAATGAA	AAVS1	Nonessential	0.324541	0.647766	0.186217	0.454046	0.360164	0.766276
GGGGGTTAGACCCAATATC	AAVS1	Nonessential	0.108386	0.11879	0.103948	0.435203	0.0481308	0.485126
GGGTACCAGCCTCACCAAG	AAVS1	Nonessential	0.159508	0.439207	-0.00780073	-0.319983	0.0495305	0.541337
GGTATCAGCGCCCTGCACC	AAVS1	Nonessential	-0.0364503	0.0174012	-0.0162439	-0.355607	0.0171676	0.317185
GGTCCCAGCTCGGGGACAC	AAVS1	Nonessential	0.0614158	0.389171	-0.041889	0.20477	0.156682	0.476508
GTAAGGAAGCTGCAGCACC	AAVS1	Nonessential	0.274655	0.325684	0.0877257	0.0801215	0.34977	0.49871
GTCAGAGCAGCTCAGGTTC	AAVS1	Nonessential	0.147688	0.315416	-0.0648448	0.423707	0.151421	0.200033
GTCCACCATCTCATGCCCC	AAVS1	Nonessential	0.186841	0.237988	0.222072	0.320463	0.243053	0.359471
GTCCCTAGTGGCCCCACTG	AAVS1	Nonessential	0.346789	0.405907	0.172943	0.526691	0.346792	0.551937
GTGACACACCCCCATTTCC	AAVS1	Nonessential	0.11083	0.304252	0.0798588	0.458141	0.311315	0.480746
GTGCTGACCACTCTGCCCC	AAVS1	Nonessential	0.0203824	0.19124	-0.0240957	0.244346	0.152243	0.383566
GTGGATTCTCCTCCAACTG	AAVS1	Nonessential	0.0785264	0.22365	-0.0958275	0.325606	0.0987245	0.269699
GTGGCCCTTGGCCACTTCC	AAVS1	Nonessential	0.0205096	0.0718674	-0.0509866	-0.0257685	0.0624178	0.367943
GTGGCCTGGGTCACCTCTA	AAVS1	Nonessential	0.241846	0.621981	0.229356	0.423429	0.300161	0.506809
GTGGGGTACCCTAAGAACT	AAVS1	Nonessential	0.216679	0.364296	0.135778	0.20715	0.155169	0.245612
GTTTATCAACCACTTGGTG	AAVS1	Nonessential	-0.171522	-0.346089	-0.0788687	-0.0218014	-0.0239269	0.131651
TACCAGGCTGCCTTTTGGG	AAVS1	Nonessential	0.202451	0.214052	0.292999	0.438103	0.477479	0.66844
TATCAGGAGACTAGGAAGG	AAVS1	Nonessential	0.151333	-0.313798	-0.158311	0.0250395	-0.365297	-1.45745
TATGTCCCAGATAGCACTG	AAVS1	Nonessential	-0.00767917	0.467439	0.131357	0.338416	0.135801	0.524549
TATTCCTCCGCCCAGAGCA	AAVS1	Nonessential	0.0748987	0.212265	-0.0321867	0.0160708	0.235074	0.462974
TCACCAATCCTGTCCCTAG	AAVS1	Nonessential	0.337597	0.337062	0.398629	0.308031	0.221534	0.617362
TCACTCTTCGGGGTATCCC	AAVS1	Nonessential	0.232366	0.398389	0.149488	0.328063	0.228029	0.546646
TCATCTGGCGATTTCCACT	AAVS1	Nonessential	0.165435	0.0654469	-0.0724034	-0.211071	0.32158	0.443728
TCCAGGCAAAGAAAGCAAG	AAVS1	Nonessential	0.0995331	0.523379	0.0842553	0.403209	0.0740887	0.465134
TCCAGGTCGCCGCCCGCAC	AAVS1	Nonessential	-0.0763725	-0.00147148	-0.20221	-0.166823	0.00174993	0.284679
TCCCCTCCACCCCACAGTG	AAVS1	Nonessential	-0.0397391	-0.175838	-0.0687151	-0.089974	-0.311023	-0.936703
TCCCGCCTCCCCTTCTTGT	AAVS1	Nonessential	0.0856772	0.244262	0.128206	0.299307	0.145059	0.38939
TCCCTCCCAGGATCCTCTC	AAVS1	Nonessential	-0.0680857	0.242068	0.126915	0.480247	0.112908	0.509606
TCCGGACTCAGGAGAGAGA	AAVS1	Nonessential	0.128487	0.372237	-0.259561	-0.46815	-0.0755327	-0.665442
TCCTGCCCCTTCCCTACAG	AAVS1	Nonessential	0.199619	0.396376	0.0766146	0.26024	0.293851	0.373813
TCCTTGGCAAGCCCAGGAG	AAVS1	Nonessential	0.113715	0.0420661	-0.0542398	0.0875779	-0.160362	-0.311966
TCGTCCTGCATCCTTCTCC	AAVS1	Nonessential	-0.018613	0.0837902	-0.161911	-0.178036	-0.0880409	-0.0603848
TCTCCTGCCCCTTCCCTAC	AAVS1	Nonessential	0.131443	0.199182	0.108502	0.302992	0.174497	0.0370055
TCTGCTGTGTTGCTGCCCA	AAVS1	Nonessential	0.416009	0.719233	0.426173	0.647413	0.392066	0.546631
TGCACCCCAATTGCCTTAG	AAVS1	Nonessential	0.277155	0.711538	0.211096	0.564813	0.277525	0.525601
TGCAGACAGAAAGCGGCAC	AAVS1	Nonessential	0.0584829	0.219084	0.0695297	-0.0108377	-0.00236088	-0.0268192
TGCAGGGCGCTGATACCGT	AAVS1	Nonessential	0.0165111	-0.00657305	-0.0814802	-0.322454	0.0299977	-0.128553
TGCATCCCCCAGAGGCCCC	AAVS1	Nonessential	0.219215	0.184973	0.169769	0.459891	-0.191148	-0.478789
TGCGTCCTAGGTGTTCACC	AAVS1	Nonessential	-0.0578591	0.0451342	-0.0521292	-0.0656585	0.0941	0.293462
TGGACACCCCGTTCTCCTG	AAVS1	Nonessential	0.104705	0.0229212	-0.031096	-0.212997	0.128589	0.391161
TGGACTCCACCAACGCCGA	AAVS1	Nonessential	0.0695703	0.308421	0.18257	0.210268	0.254665	0.316931
TGGAGCCAGAGAGGATCCT	AAVS1	Nonessential	-0.239019	-0.308421	-0.19072	-0.391302	-0.247787	-0.687562
TGGAGTCCATTAGCAGAAG	AAVS1	Nonessential	0.233092	0.235498	0.252452	0.289589	0.166153	0.527231
TGGCCACTGAGAACCGGGC	AAVS1	Nonessential	0.14847	0.0624213	0.0324111	-0.286415	0.11448	0.382348
TGGGAAGTCCGCAGCTCCG	AAVS1	Nonessential	0.109957	0.445458	-0.0615369	-0.189905	0.124885	0.266668
TGGTTGATAAACCCACGTG	AAVS1	Nonessential	0.126203	0.0988362	0.204424	0.0888445	0.00122391	0.144589
TGTCCCCTCCACCCCACAG	AAVS1	Nonessential	0.219742	0.231263	0.280114	0.268862	-0.335332	-1.54996
TGTCCTGAAGTGGACATAG	AAVS1	Nonessential	0.117902	0.153143	0.104413	0.268416	0.249271	0.609079
TGTCTGCAGCTTGTGGCCT	AAVS1	Nonessential	0.274874	0.617145	0.148401	0.571787	0.442604	0.828825
TGTGAGAATGGTGCGTCCT	AAVS1	Nonessential	0.252008	0.379012	0.0582809	0.39562	0.233335	0.478824
TTACGTGGCCAAGAAGCAG	AAVS1	Nonessential	0.100705	0.0890835	-0.00781047	-0.193971	0.0273088	0.153817
TTAGGATGGCCTTCTCCGA	AAVS1	Nonessential	0.101012	-0.0308354	-0.0751476	-0.103238	-0.0252274	0.0576849
TTCCCAGGGCCGGTTAATG	AAVS1	Nonessential	0.104581	0.338623	0.0586058	0.263374	0.176194	0.367708
TTCCCTAAGGCCCTGCTCT	AAVS1	Nonessential	0.31999	0.33883	0.137128	0.391106	0.196928	0.257422
TTCCGGAGCACTTCCTTCT	AAVS1	Nonessential	0.235669	0.339093	0.154188	0.252592	0.221081	0.518331
TTCTTAGGGTACCCCACGT	AAVS1	Nonessential	0.286246	0.336014	0.138615	0.186048	0.219735	0.398861
TTGAGTCCTTGGCAAGCCC	AAVS1	Nonessential	0.0949211	0.2603	-0.151023	0.0879887	0.139511	0.371741
TTGGCAAACTCACTCTTCG	AAVS1	Nonessential	0.12282	0.238893	0.2063	0.4736	0.174455	0.339843
TTGGCCACGTAACCTGAGA	AAVS1	Nonessential	0.290396	0.575535	0.0988995	0.37313	0.327055	0.378235
TTGGCCTGGACCCCACGAG	AAVS1	Nonessential	-0.0225731	0.396481	0.0931279	0.212048	0.0719959	0.355039
TTGGGAACAGCCACAGCAG	AAVS1	Nonessential	0.0474479	-0.0733398	-0.131084	-0.0833934	-0.43655	-1.28651
AAAGAGCGAGGTCCCCCGG	ABL1	Other	0.300131	0.607576	0.401674	0.34165	0.0652911	-0.249341
AATCAGTGACATAGTGCAG	ABL1	Other	0.332319	0.550316	-0.101013	0.260892	-0.111578	0.294744
CAGTGATGATATAGAACGG	ABL1	Other	-0.27503	0.040249	-0.121265	0.161398	-0.0339016	0.0801309
CCGCGCCCGCCCATGGCCG	ABL1	Other	0.135589	0.305582	0.10901	-0.12991	0.250242	0.334601
CTCCAGAGCGGATCGCCAG	ABL1	Other	0.155398	0.455982	0.237993	0.665633	0.365496	0.699505
GACTCCAAAACCCCTCCGG	ABL1	Other	-0.105565	0.326426	-0.00876666	0.108144	-0.133211	-0.0215768
GGGCTGCAAATCCAAGAAG	ABL1	Other	0.236851	0.421404	-0.0306125	0.0767922	0.2087	0.409977
GGTCTGACCAGGTGACCCG	ABL1	Other	0.0982023	0.0922827	-0.407406	0.236796	0.0931905	0.451347
GGTGGATTTCAGCAAAGGA	ABL1	Other	0.165347	0.365475	0.0923202	0.155886	0.115426	0.645403
GTTCATCATCATTCAACGG	ABL1	Other	0.0576654	0.208301	0.0243159	0.502316	0.236263	0.541143
AGCAAGAATATGAAGAAGG	ACTL6A	Other	-0.521472	-2.4963	-0.174232	-1.80354	-0.566374	-2.53169
AGCGGCTAAAGATTCCAGA	ACTL6A	Other	-0.223724	-2.21867	-0.380841	-1.56267	-0.673106	-2.99583
CTCTGACATGAGAACAGGA	ACTL6A	Other	0.233658	0.40888	0.181138	0.249867	-0.64773	-2.59241
CTGGGCTGATTTTGGACAG	ACTL6A	Other	-0.106441	-2.00892	0.0733827	-0.450386	-0.0367029	-1.91656
GATCCAATGTCAAAAACAA	ACTL6A	Other	-0.293962	-2.55022	-0.230633	-2.06633	-0.377786	-2.9828
GCCAAGACCTCGTAACCTG	ACTL6A	Other	-0.0111878	-1.67862	-0.209687	-1.56865	-0.154345	-1.97118
GCGATAAAGGCAAACAAGG	ACTL6A	Other	-0.308957	-0.331127	-0.153241	-0.699852	-0.466855	-0.884158
TAATACAACAGTGGAACGG	ACTL6A	Other	-0.845862	-2.12171	-0.590962	-2.51978	-0.324979	-1.85082
TCGTGGACTGGAATTGCAG	ACTL6A	Other	-0.772006	-2.85007	-0.791129	-3.11063	-0.582455	-3.58798
TTGATGCAATCATATATGG	ACTL6A	Other	0.0196879	-1.53875	0.0487157	-1.21823	-0.361897	-2.08128
ACGTGGTGACCACCAGCAT	ACTL6B	Other	-0.0425984	0.0971239	-0.253424	-0.118003	0.130424	0.479211
AGATGAAGTCCCCTGCCAG	ACTL6B	Other	0.127037	0.449225	0.203234	0.42801	0.233384	0.200296
CCCCGCACAGATGAGGTGG	ACTL6B	Other	-0.108281	0.0847747	-0.00239406	0.142874	-0.0383377	0.284593
CGGCCATTCCAGTACATGA	ACTL6B	Other	0.278046	0.271686	0.0803558	0.611651	0.296396	0.719368
GATGGAACCCCCGATCCAG	ACTL6B	Other	-0.0356569	-0.211951	0.22286	0.486574	-0.0312969	0.190593
GCCGTCTTGCATAAGAAGA	ACTL6B	Other	0.132413	0.254759	0.135373	0.256153	0.250709	0.499797
GGCTCCACTGTCCAGCACG	ACTL6B	Other	-0.0833754	0.286495	-0.0211922	0.0345266	-0.139843	-0.162632
TCTGAGACCTGCAGCACGG	ACTL6B	Other	-0.203645	0.0876335	-0.137197	0.364043	0.0132047	0.21311
TGACCTCCGCTCCATCCCG	ACTL6B	Other	-0.0633876	-0.0180031	-0.239167	-0.0670209	-0.0469767	-0.00472606
TGCCAGCTTTGCAAACGGG	ACTL6B	Other	-0.0603756	0.238574	-0.159337	-0.0329672	0.0842857	0.674989
AGAATGTCGTACTCTCAGG	ACTR3B	Other	0.0611824	-0.00153551	-0.00927841	0.223533	0.129718	0.248663
ATGGAGCCTCCGAACCACA	ACTR3B	Other	0.201892	0.555354	0.253193	0.164269	0.393659	0.888172
CACAGTCCACCACGCAGGG	ACTR3B	Other	0.158346	0.406077	-0.0945766	0.296392	0.157632	0.635465
CAGGTCTGCCACACCAAGA	ACTR3B	Other	0.190719	0.368309	0.236025	0.375207	0.0408048	0.0575967
CGGGCGCCGCACATCGATG	ACTR3B	Other	-0.26427	-0.502342	-0.0655972	-0.416059	-0.265106	-0.179863
GACTCCATAAAGTCTGGGT	ACTR3B	Other	-0.384935	-0.785553	-0.319747	-0.522338	-0.619325	-1.54524
GGACATGACTCCAAAGACG	ACTR3B	Other	0.125572	0.378696	-0.155932	-0.228159	0.166546	0.502349
TGATGTGGATCCCCGGAAG	ACTR3B	Other	0.143958	0.131785	0.208023	-0.0960476	0.070658	-0.176129
TTCCAGCCGAAGCCTGTGG	ACTR3B	Other	0.261326	0.512986	0.28668	0.509954	0.220674	0.527706
TTTCGGACGCCGACTGCAG	ACTR3B	Other	-0.0871133	0.322644	-0.0446379	0.331989	0.100576	0.368067
AAGAGTATGAAGAAAAGGG	ACTR5	Other	-0.0102265	-0.723184	0.0845156	-0.458703	0.0839653	-1.2161
AGAACGTTTTCCTCACTGG	ACTR5	Other	0.0789395	-0.191659	0.114834	0.164865	0.0551756	-0.769536
AGAAGTCAAACCTGAACAG	ACTR5	Other	0.145717	0.477489	0.0637488	0.458282	0.175301	-0.110603
ATGCTGCCAAGTTAAACAC	ACTR5	Other	0.0834581	-0.543383	0.204204	-0.326278	0.100991	-0.279533
CAGAAGCTCAGTATAGCAG	ACTR5	Other	0.0274852	-0.0600749	0.221381	-0.0125615	0.183063	0.0476738
CCCAGGGTACTTCAGCTGG	ACTR5	Other	0.0401427	-0.90432	-0.0456677	-0.994611	0.0375045	-0.832664
GCAGGAGCTCAATGCCCGG	ACTR5	Other	-0.183831	-0.326891	0.0755297	-0.358956	0.174055	-0.0206415
GTGGTAGACAGCAAGCCAG	ACTR5	Other	0.0121482	-0.00448004	-0.0780771	-0.15669	-0.0146153	-0.303589
TGAAGAATTACACAAATGG	ACTR5	Other	-0.0539761	0.398505	-0.0555031	0.386716	-0.10261	-0.391281
TTTACCCATCTTAGAAGGG	ACTR5	Other	0.182892	0.1516	-0.0349517	0.134221	0.184975	-0.0392736
ACCCACCCAGCTCCAACCA	ACTR6	Other	0.0405103	0.304767	0.0689716	0.195378	0.116307	0.674694
AGAACATTGTCTTGACAGG	ACTR6	Other	0.0436243	-1.67357	-0.0221894	-0.0905059	0.157608	-1.52324
AGTGGAAAATACAAATCTG	ACTR6	Other	-0.00677741	-1.14459	-0.0862038	-1.02373	0.105746	-1.29982
CAATTCAAAATCTACCTGA	ACTR6	Other	0.387238	0.435233	0.168454	0.0308476	0.271737	-1.69871
CTATTACTTATGCCTGGGA	ACTR6	Other	0.293903	-1.00489	0.190453	-0.0912547	-0.209706	-2.96855
CTTGAATGCCTATATCAGA	ACTR6	Other	0.296555	0.549421	0.311272	0.460825	0.262998	-1.2338
GATGATTTTGAAGATATGG	ACTR6	Other	0.165536	0.325965	0.0781031	0.293643	0.0340715	-2.11976
GATTACCTTTTGAAAAGGG	ACTR6	Other	0.158739	-1.7577	0.101594	-1.31527	0.0290455	-1.80011
GCGGCCCTGACTTAGCCAG	ACTR6	Other	-0.00172798	0.244848	-0.00332881	0.233975	0.195715	-0.161372
TTTAAGCCAAGGGAAGAGA	ACTR6	Other	0.128525	0.332405	0.246596	0.429016	0.0429764	-0.482548
ACAAGTGTATGCTGTGTGG	ACTR8	Other	0.162238	-1.5387	0.0368264	-0.942264	0.0822362	-1.42288
CAAAATGGCCTTAAAATGG	ACTR8	Other	0.173586	-0.0558601	0.245346	0.0992211	0.150445	-0.16017
CCGAAGACACAAACAACAA	ACTR8	Other	0.168922	0.126866	0.0977934	-0.313564	0.285559	0.116909
CTTTCCATGCAATCAGCCG	ACTR8	Other	0.146491	0.488522	0.142378	0.257767	0.265211	-0.689211
GAAAGACTCCATTCCCAGG	ACTR8	Other	0.227793	-0.875957	-0.0199702	-0.684012	0.027363	-0.618162
GCCGGCAACGATTCCGAGG	ACTR8	Other	-0.317274	-0.916902	-0.0657127	-0.49625	0.0682686	-0.572942
GGCTTTGTCTGGCATACGG	ACTR8	Other	-0.330633	-1.84706	-0.43946	-1.8903	-0.0902663	-1.99062
TGTGTGCCACCTATGGAAG	ACTR8	Other	0.0768643	-1.05824	0.0386727	-0.86083	0.0324868	-1.61474
TTAGGAGATGAAAAACTGC	ACTR8	Other	-0.0659658	-0.384887	0.114744	0.0585448	0.18085	-0.109488
TTCACTGGCCTATCAGAAG	ACTR8	Other	-0.0141391	-1.0282	-0.0751357	-0.97337	0.0824922	-0.835139
AAGATGAGAGCAGCAGCAG	AEBP2	Other	-0.161383	-0.171898	0.000770219	-0.203679	0.0656589	0.0780481
AATGAAGTAGACTCTTCGG	AEBP2	Other	0.0120641	0.104319	0.0691139	0.258538	-0.142839	0.127047
ACGGGCCCAGATCCTCTGG	AEBP2	Other	0.119805	0.154263	-0.241311	0.056289	0.0186445	-0.345453
AGCTGGAATGAACAAAAGG	AEBP2	Other	0.420015	0.389832	0.180219	-0.305787	0.42525	0.256121
CATATAGAAAGTTTAGGGA	AEBP2	Other	0.166689	0.177933	0.238573	0.256852	0.223051	0.0645765
CTGAGCCGCATGGACTCGG	AEBP2	Other	0.21036	-0.223643	0.0182616	0.0511613	0.181416	0.206347
CTGCCCCGCCGGCCCCCGG	AEBP2	Other	0.197936	-0.136411	0.290767	-0.0702187	0.103099	0.0102846
CTTCCTCCTCCTCCTCGGG	AEBP2	Other	0.0261374	0.16879	0.251293	0.438871	0.250723	0.128238
TACATAAAAAGCAAACAAG	AEBP2	Other	0.149067	0.314965	0.335544	0.387605	0.21259	0.150918
TAGACAGCACAATTTCCAG	AEBP2	Other	0.193975	0.0793541	0.0252674	-0.211249	0.204725	0.0211993
AGTGGCTGCCGCCAAGCCG	AFF1	Other	0.453125	0.446821	0.331186	0.271608	0.478282	0.774491
CAACGGTTTGCCTTTGTGG	AFF1	Other	-0.127857	-0.167891	-0.213365	-0.0663355	0.211878	-0.141498
CCTGAGAGAGCCTTAGAGG	AFF1	Other	0.0227477	0.00177697	0.0664226	0.102674	0.177169	-0.120891
CTTCTCAGAAACTGCGCCG	AFF1	Other	-0.0383055	0.0773198	0.000650868	0.356134	-0.0445352	0.255459
GAACTGAAACCACTGCCGG	AFF1	Other	0.19065	-0.129388	0.18194	0.076179	-0.0121538	-0.13297
GACCTTTGGGAACAGGCCG	AFF1	Other	0.233873	0.298857	-0.124477	0.0969221	-0.0821238	0.392855
GAGCACAGAGCCCCCACGG	AFF1	Other	-0.286972	-0.694127	-0.53254	-0.605595	-1.36349	-2.46509
GGCGGCTCCCCTTCCCGGG	AFF1	Other	-0.0684219	-0.214162	0.360144	0.686612	-0.16569	-0.372981
TATGTATTGCTGTCAAAGG	AFF1	Other	0.125529	0.187599	-0.0223714	-0.041781	0.076662	0.541993
TGGGCCGGACATAAGCCGT	AFF1	Other	0.0664112	0.0397789	0.120535	0.154561	0.0844956	0.130828
AACTGACAAGAGAAAACAA	AFF2	Other	0.175751	0.399238	0.362732	0.545342	0.100198	0.64781
AAGGTCAATCTTCACCCAG	AFF2	Other	0.13635	0.411068	0.265439	0.713992	0.267624	0.691407
AGCTTCATGACCCACCAAG	AFF2	Other	0.25911	0.422833	0.0801358	0.198934	0.191015	0.458513
ATCCATGAAGTTCAAAAGG	AFF2	Other	0.201861	0.383289	0.00713372	0.177798	0.246606	0.711584
CCCTAATGAGACTGAGGAG	AFF2	Other	0.338798	0.474963	0.270068	0.409672	0.174984	0.276476
CTCCAGAAATAATGCACGG	AFF2	Other	-0.0281268	0.109261	-0.0319633	0.327379	0.270027	0.452647
GTATCACAACAGAAGGTGG	AFF2	Other	0.248904	0.669104	0.154322	0.333562	-0.0280177	0.290096
TACTGGCAAGCCAGGCCAG	AFF2	Other	-0.127938	0.0712417	0.256167	0.125881	0.0651515	0.568576
TTACTGCAAAACAAGCATG	AFF2	Other	0.384704	0.356107	0.180265	0.68045	0.146161	0.563121
TTTGGTTGTGGCAACCCAG	AFF2	Other	0.0770452	0.343713	0.081667	0.248698	0.136201	0.493964
ACCTGGCCAAGGAAAACCG	AFF3	Other	0.0736058	0.236675	-0.0225012	-0.134125	0.131909	0.30086
AGCATCCCCAAGCAGGGGG	AFF3	Other	0.074841	0.310183	0.164534	0.499771	-0.185197	0.326398
AGCCAGAGAGTCCAGACAG	AFF3	Other	0.213467	0.16166	0.0794542	0.475499	0.0388413	0.105831
CACCGGCCCGAGGAGCCCG	AFF3	Other	-0.213092	-0.0349	-0.173829	-0.029067	-0.234054	-0.69179
CAGCGCATCCACCAGATGG	AFF3	Other	-0.253677	-0.191845	-0.198751	-0.266352	-0.0878153	0.0425302
CGCGCCCGCGCCTGCCCGG	AFF3	Other	0.0238064	-0.24509	0.00891335	-0.0160529	0.0127138	0.238059
CTGTCCAAAGCACAGACCG	AFF3	Other	0.0953595	0.19633	-0.0930617	0.05713	0.102296	0.304959
GGGCCTTCAGACCCAGGAG	AFF3	Other	-0.342815	-0.356123	0.0566016	-0.0128574	0.073677	0.0840493
TGAAGACATCTTAAACCAG	AFF3	Other	0.0670339	0.410502	0.0558084	0.228592	0.201243	0.414001
TGCACTGCACATCATACAG	AFF3	Other	-0.0446169	0.225088	0.0812786	0.121202	-0.0540772	0.108454
ATGGGCCGCACATAGGCAG	AFF4	Other	0.225729	0.347108	0.143097	0.333386	0.204109	0.481195
CTCAAGGCTACAAAAAGGA	AFF4	Other	0.312847	0.793013	0.358294	0.606215	0.453316	0.927094
CTGCTAGCCAAGTCTACAG	AFF4	Other	0.254831	0.478998	0.114642	0.359435	0.196619	0.565754
CTGCTGAAGAGCCTCGTGG	AFF4	Other	0.0367257	0.0232105	0.240277	0.0403073	0.191377	0.385441
GACAGCTTTGGAGAAACAG	AFF4	Other	-0.0510177	0.0518421	0.0374977	0.333743	0.0223865	-0.0705813
GAGTGGACATAGTAGCCAG	AFF4	Other	-0.0488315	0.290619	0.00421882	0.258524	-0.113347	0.29588
TATGAAAGAACGGGAAAGG	AFF4	Other	0.0717877	0.329135	-0.0506609	0.228019	0.120405	0.379406
TGTATGGCTCTGCAAAGAG	AFF4	Other	0.223052	0.468109	0.0020045	0.253193	0.0130035	0.487193
TTACTGTCCACTGAAGAGG	AFF4	Other	0.0528354	0.195207	-0.0382598	0.0330925	0.192412	0.467809
TTGTGATAAGACAATGCCG	AFF4	Other	-0.311474	0.102562	-0.10029	0.287085	-0.198254	0.484117
AAGAGGAAGGCCTCAGAAG	AIRE	Other	0.158588	0.196551	0.0720635	-0.48759	-0.501517	-1.63211
AGGAGTCCAGCCCTGGCAG	AIRE	Other	0.193185	0.129038	0.298437	0.397891	-0.344607	-1.54723
CACCGCACGGAGATCGCGG	AIRE	Other	0.135886	0.37577	-0.018779	0.138944	0.0866759	-0.0561861
CAGAGCATGGCCCGTCCGG	AIRE	Other	0.0656876	0.267273	-0.0930205	0.00662232	0.00511351	0.152813
CTCCCTTGGCTCGAACCAG	AIRE	Other	0.0219866	0.543848	0.102342	0.0134514	0.337036	0.429229
CTTCATCTGAAGGAAAAGG	AIRE	Other	0.161802	0.200839	0.130735	0.753193	0.135412	0.180671
GCCAGCACCCCCTCCACAG	AIRE	Other	0.139407	0.121413	0.0426013	0.16922	-0.389473	-1.34018
GCCGGGGCTCCTCTGCCCG	AIRE	Other	0.0735406	0.269506	-0.0152023	0.23097	0.163521	0.438138
GGTACCAAAGCCTTGGGGA	AIRE	Other	0.233519	0.447998	-0.0863941	0.0209531	-0.0267503	0.0447281
TGGGTTCCAGCTCCCCCCG	AIRE	Other	0.196325	0.256551	0.0699116	-0.0437576	-0.0251635	0.201895
AGCTTGGATAGAAATGAGG	AKAP1	Other	0.252697	0.146133	0.208472	0.534394	0.0124496	0.384087
CGGAAGCAGATCATTCAGG	AKAP1	Other	0.00834546	0.110703	0.0738445	0.11416	-0.0599281	-0.0199823
GAAAAACCACCACCAGCCG	AKAP1	Other	0.178583	0.307434	0.246223	0.444374	0.104436	0.304051
GACATGCAGGTGACACAGG	AKAP1	Other	-0.207866	-0.392533	-0.0220996	-0.143732	-0.396099	-0.765279
GAGAGCTTCCAAAATGCCC	AKAP1	Other	-0.00629686	-0.253689	-0.191137	-0.183289	0.0547344	0.372572
GCCCCGTCCGCACCAGGGG	AKAP1	Other	-0.0273857	0.165696	0.071548	0.18707	0.0304817	0.134676
GCGGAGCCTGCCACAGCAG	AKAP1	Other	0.0945588	0.0922848	0.0269983	-0.0952456	-0.170648	-0.185819
TCGGCTAATTGGCAAGCAG	AKAP1	Other	-0.102193	-0.046089	0.0300295	0.219856	-0.0506657	0.163766
TGGAGCTAGCCCTGACAGG	AKAP1	Other	-0.109375	-0.0752242	-0.0723955	-0.0989719	-0.0496121	-0.255297
TTGCCAGGCCTACCAGCAG	AKAP1	Other	0.102375	-0.157527	0.193805	-0.0269283	-0.179572	-0.632277
AGGGGAGTACATCAAGACC	AKT1	Other	-0.0339144	-0.226468	-0.0375392	-0.570737	-0.0528471	-0.134579
AGTGGTCCACTGCAGGCAG	AKT1	Other	0.226661	0.37126	0.0706578	0.486205	0.109049	0.153366
AGTTCTCCTACTCGGCCAG	AKT1	Other	0.0960132	0.024606	0.0448753	-0.148941	0.129444	0.154512
CAAGAAGGACCCCAAGCAG	AKT1	Other	0.336945	0.225644	0.16567	0.263068	-0.208695	-2.27363
CAGGATGTGGACCAACGTG	AKT1	Other	-0.083415	-0.233308	-0.093459	-0.614256	0.00855767	-0.12377
CAGTCTCCGACGTGACCTG	AKT1	Other	-0.065312	-0.368748	-0.115218	-0.488206	0.00521945	0.00330047
CCTGCTTTACAGGACGAGG	AKT1	Other	0.258676	0.24473	0.290825	0.466276	0.2825	-0.0355984
CTTCATTGGCTACAAGGAG	AKT1	Other	0.100609	0.386052	0.0409972	0.253138	0.18745	0.161116
GACGGCCTCAAGAAGCAGG	AKT1	Other	-0.0868912	-0.162955	-0.0140476	0.0017757	0.175278	-0.100593
TCATGGAGTACGCCAACGG	AKT1	Other	0.181945	-0.0086668	0.0225039	-0.146298	-0.232843	-1.16583
ACTGATGCCCTCTTTGCAG	AKT2	Other	0.0420596	-0.245376	0.0243793	-0.329937	-0.150463	-0.393042
CATGAGGATGAGCTCGAAG	AKT2	Other	0.220343	0.468043	0.115109	0.290035	0.264872	-0.50141
CCGCGCACGCTCAGCCCCG	AKT2	Other	-0.221672	-0.613972	-0.352552	-0.949336	-0.278813	-0.831091
CGGGAGCGTGTCTTCACAG	AKT2	Other	0.0849858	0.0377273	0.161256	0.0558392	0.117245	0.0311925
CTTCATTGGGTACAAGGAG	AKT2	Other	0.307269	0.494517	0.0681781	0.481168	0.301433	-0.180712
GTCCAGCTCCAGTAAGCCC	AKT2	Other	-0.0697813	-0.0244553	-0.223327	-0.169583	-0.0142664	0.084756
GTGGACCACAGTCATCGAG	AKT2	Other	0.0230835	-0.182096	-0.0838112	-0.292099	0.0238324	-0.23931
TAAGAAGGACCCCAAGCAG	AKT2	Other	0.27715	0.0375903	0.12903	0.438619	-0.280778	-1.79461
TGAATACATCAAGACCTGG	AKT2	Other	-0.0236857	-0.142448	0.0506282	-0.253632	-0.0429976	-0.3732
TGATGGAGTATGCCAACGG	AKT2	Other	-0.0949557	-0.656564	-0.159004	-0.495671	-0.517547	-2.45598
AACATTTCTCACTGAAAGG	AKT3	Other	0.0987455	0.673549	0.111465	0.00722208	0.291397	0.450095
AAGCTGACTGTTCTTGCAG	AKT3	Other	0.120386	0.122976	0.142684	0.214918	0.241829	0.697552
AGAATATATAAAAAACTGG	AKT3	Other	-0.0478742	0.369841	0.0474567	0.477129	0.161777	0.400704
CTGCATGGACAATGAGAGG	AKT3	Other	0.0863395	0.211	0.268595	0.132586	0.132311	0.275459
CTGTGACGAAGCCAGACAG	AKT3	Other	0.175429	0.468111	-0.068032	0.21979	-0.159737	0.0934561
GGCATATATCACTAAGCTG	AKT3	Other	0.29328	0.321816	0.0714445	0.121249	0.318669	0.574592
GGTAGGTTAATACCAGCTG	AKT3	Other	0.0658785	0.260674	0.0282358	0.208021	0.257604	0.516777
TAGCTCTTACACATAGCAG	AKT3	Other	0.181028	0.267268	0.225537	0.21145	0.0747999	0.0625043
TGATGGAATATGTTAATGG	AKT3	Other	0.157488	0.177276	-0.111445	0.119647	0.0443094	0.305758
TGTAGCAGACAGACTGCAG	AKT3	Other	0.194709	0.0756146	0.103693	0.323982	-0.231299	-0.745023
ACCAAGAGAGAAAGCCAGG	ALDH1A2	Other	0.147025	0.335621	0.206188	-0.150083	-0.319183	-0.590769
ATGGGAGCCCTCATCAAGG	ALDH1A2	Other	0.0803306	0.272242	0.10248	0.0813217	0.0826847	-0.253077
CCATGGAATCCCTAAATGG	ALDH1A2	Other	0.0825578	0.364074	0.0928352	0.1403	0.211575	0.27225
CTCGAAATTAAGTACACCA	ALDH1A2	Other	0.111497	0.6021	0.147191	0.314952	0.296097	0.621516
CTGCCTGTTAGAGAGGAAG	ALDH1A2	Other	0.378431	0.571275	0.561343	0.692184	0.521927	0.421759
CTTGTAGTGGACTATGCTG	ALDH1A2	Other	-0.104827	-0.0302448	0.163347	0.150144	0.0674603	0.197013
GATCTTTATAAACAACGAG	ALDH1A2	Other	-0.0569083	0.0526023	-0.025903	0.0113984	-0.13181	0.271239
GGATGGATGCTTCAGAAAG	ALDH1A2	Other	0.258311	0.65597	-0.0565632	0.0272759	0.308312	0.652299
GTGAAGCATGAGCATGTAG	ALDH1A2	Other	0.164695	0.202574	-0.0585548	0.0646351	0.151626	0.26004
TCCAGGCAAACATCAGCAG	ALDH1A2	Other	0.258014	0.698182	0.014928	0.121948	0.0761422	0.514026
ATCCAGCTTGGCCAGAAGG	ALDH1B1	Other	0.307785	0.257286	0.102055	0.300302	0.404921	0.61182
CGTGGAGAAAGCAAAGCAG	ALDH1B1	Other	-0.197518	-0.0734209	-0.112801	0.128653	0.238098	0.338881
CTGTGGCCAGATCATCCCG	ALDH1B1	Other	0.0940239	0.00804431	-0.064276	-0.00952624	0.0601936	-0.359204
GCTGACATGGAGCATGCCG	ALDH1B1	Other	0.225121	0.150099	-0.0245357	0.42081	-0.113742	0.243533
GGGCTTAAGGCCTACACAG	ALDH1B1	Other	0.107905	0.446512	0.0532933	0.33042	-0.110328	0.28121
GGTGGTGAACATCATCACG	ALDH1B1	Other	-0.190232	-0.249521	-0.184074	-0.384115	-0.0656214	0.273103
TAAGGAATCTGGAAACGGG	ALDH1B1	Other	0.10173	0.533931	0.00420682	0.404694	-0.12076	0.717541
TCTTCTTGAACTTGAACAG	ALDH1B1	Other	-0.0278382	0.375476	0.00678862	0.275427	0.0784552	0.24478
TGAGCTGGACACCCAGCAG	ALDH1B1	Other	0.145072	0.34729	0.177749	0.26554	-0.28373	-0.682075
TTGGCCTCCCTCATCAAGG	ALDH1B1	Other	0.206624	0.320618	0.198039	0.380485	0.263061	0.568743
CCATGGGAAACATCCAAAG	ALDH6A1	Other	0.28848	0.269352	0.64007	0.57099	0.266361	0.418273
GAAGATGCTGAATACCAGG	ALDH6A1	Other	0.219596	0.203268	-0.0699554	0.104078	0.326401	0.648132
GACTTCTGTGTTCCAGAGG	ALDH6A1	Other	0.106488	0.446767	0.0165666	0.399017	0.0711918	0.158705
GTGGTTCAGGCCAATGAAG	ALDH6A1	Other	0.186571	0.523146	-0.0579421	-0.113705	0.313653	0.227301
TCGAGAGAGGATCAAGACA	ALDH6A1	Other	0.208999	0.0431187	0.0462725	0.220138	0.112776	0.398371
TGAATGAGAACATTGGCAA	ALDH6A1	Other	-0.0493953	0.257937	0.0224478	0.167623	0.234617	0.301537
TGCCTGCACACACTCCCAG	ALDH6A1	Other	0.141647	0.245963	0.108422	0.250542	0.0627577	-0.0147375
TGGGCATATTTCCGAGCAG	ALDH6A1	Other	0.0200197	-0.00930207	0.0619746	0.0817626	0.168273	0.398566
TTGATAGTGGAACAAAGGA	ALDH6A1	Other	0.12543	-0.0240494	-0.140861	-0.115275	0.051922	0.0498959
TTGGTGTCTCCCCTGAAGG	ALDH6A1	Other	-0.00631563	-0.113802	0.136551	-0.063389	-9.20227e-05	-0.218991
AAGAAGCAAAGAAAGAAGG	ALDH7A1	Other	-0.203336	-0.259503	-0.312879	-0.188454	-0.670515	-1.2073
AGATTCCTGCTCCAAAACG	ALDH7A1	Other	-0.00962213	0.315399	-0.0739178	0.233528	0.0529904	0.256812
CAATGGGTTCTCCCGGGCG	ALDH7A1	Other	-0.0177236	0.225424	-0.107387	-0.195121	-0.0343857	-0.259166
CTCACCAGTCGCCTCGCAG	ALDH7A1	Other	0.130213	0.310056	-0.0656605	-0.0176542	0.0463165	0.410581
CTCAGGTGGGAAAACAGGT	ALDH7A1	Other	-0.0121447	0.00956128	0.318785	0.400469	-0.26696	-0.746475
CTTTCAGCCACGCATACTG	ALDH7A1	Other	0.047676	0.330586	0.0686163	0.398204	0.168007	0.26153
GGCTCCGCGAGGAAAACGA	ALDH7A1	Other	0.0523089	0.0587505	-0.0442015	-0.195235	0.19032	-0.106871
TTCCCTTGCAGCACAGCAA	ALDH7A1	Other	0.102259	-0.0700053	0.0307984	0.0874083	0.157015	0.360289
TTGAGCAGTGGAATCCCGT	ALDH7A1	Other	-0.00105461	-0.00335486	-0.0160597	0.102437	0.0939626	0.261153
TTTCCACAGATCATGGCGA	ALDH7A1	Other	-0.0601565	0.276815	-0.0772621	0.0671559	-0.0615148	0.23783
AACTGCGTTGGGTGACCGT	ALKBH1	Other	-0.112113	-0.529559	-0.261729	-0.393614	0.124063	-0.530929
AAGCGGAAAAGTTTCCGAA	ALKBH1	Other	0.039767	-0.159943	-0.170633	-0.713641	0.10183	0.139901
ACTCTGGCGACTGAGCCCG	ALKBH1	Other	0.0826512	-0.512448	-0.0693037	-0.610685	-0.0061951	-0.423468
CGGCGGCCCACGCAGCCCG	ALKBH1	Other	0.122218	-0.225231	0.129784	-0.465831	0.0202077	-0.074837
CTGTGCATAAACATGGCCG	ALKBH1	Other	0.0864051	0.502447	0.103555	0.281859	0.233338	0.567539
CTTCCTCCCAGGTTACCAG	ALKBH1	Other	0.0124608	-0.0858224	0.169685	-0.142346	0.276369	0.185922
GGCCTGCCTCACTGCCTAG	ALKBH1	Other	0.224384	-0.0283917	0.117126	-0.147183	0.286845	-0.180865
TACCATTGAATCTCTCGGG	ALKBH1	Other	0.0741984	-0.436693	0.145553	-0.388099	0.123384	-0.1732
TCCTCAAATCCACAGGCAG	ALKBH1	Other	0.0875154	-0.218965	0.155869	-0.287005	0.030235	-0.138839
TTCCAAATCCAGAAGGGGA	ALKBH1	Other	0.260546	-0.0458453	0.135648	0.0111392	0.223372	-0.0447265
CAAAGAAAGCACAAGGAAG	ALKBH2	Other	0.375748	0.442501	0.120241	0.184337	0.231614	0.593903
CACCGCCACCCTCCTGGAG	ALKBH2	Other	-0.0708445	0.0602346	0.0532711	0.275962	-0.165407	-0.212803
CAGGCACCGAAGGAGACAG	ALKBH2	Other	-0.177922	0.08714	0.114105	-0.190477	-0.168634	-0.246543
CTCAGCAGGCCCTAGCTGG	ALKBH2	Other	0.166093	0.124153	-0.0335843	0.0882744	-0.0823626	-0.212225
GAAAAGTCAGATTCACCCG	ALKBH2	Other	0.197045	0.243895	0.0543626	0.12969	0.213739	0.421854
GAAGTGGCACAGTGTGCCC	ALKBH2	Other	-0.0179112	0.153788	-0.142414	0.164641	-0.0375189	0.444322
GATGGCTGTGACCACATCG	ALKBH2	Other	0.031666	0.343805	-0.0317425	0.0992637	0.330288	0.281032
GTAAGCTCCCGTGGGCCAG	ALKBH2	Other	0.241291	0.485787	0.152947	0.140468	0.124034	0.0317185
GTCCTGTTTGGCAAAGCTG	ALKBH2	Other	0.080283	0.196914	0.146601	0.375887	0.109618	0.47275
GTGAGGCCTGAAAATGTGT	ALKBH2	Other	0.325076	0.381896	-0.125257	-0.0189172	0.311058	0.676677
AATCTTTATCGCAATGAGA	ALKBH3	Other	-0.17416	0.292146	0.155799	0.427498	0.0856486	0.582386
ACTTAGTGAAGCAATAATG	ALKBH3	Other	0.0999744	0.24289	0.108256	0.132752	0.099836	0.641324
AGATGTTCCCTGGAAACAG	ALKBH3	Other	0.0136937	0.0458816	-0.012278	-0.0479663	-0.0698876	-0.196884
ATGGCCTGGCTTTTAACAG	ALKBH3	Other	-0.0248225	0.154016	0.0133653	-0.0692734	0.0966065	0.340921
CAACATGGAGGAAAAAAGA	ALKBH3	Other	0.0575961	0.130662	0.236903	0.364588	0.02647	0.162931
GTCTATCCAGACCCTCGAG	ALKBH3	Other	-0.116979	0.071997	0.0762617	0.0112496	0.316701	0.422618
GTGTTCAAAGAACCTCAGC	ALKBH3	Other	-0.0993686	0.0900004	0.0191247	0.0191686	-0.24395	0.101584
TGATGAACCCTCACTAGGG	ALKBH3	Other	-0.094111	0.218937	0.0600435	0.531786	0.0079569	0.137274
TGGAGATGGCTCTTAGCAG	ALKBH3	Other	0.0589705	0.109812	-0.0764364	-0.110074	-0.30948	0.0973019
TTACTTACTCAATCACTCG	ALKBH3	Other	0.00603472	0.210867	0.143546	0.0771791	-0.0410697	0.262748
AACAGAAGCTAAAGACCGA	ALKBH4	Other	-0.204353	0.266209	-0.130238	0.0408533	-0.00765347	0.128832
ATCACTCCTGGGAAGGGGA	ALKBH4	Other	0.159347	0.17364	0.0859	0.345609	-0.322006	-0.249305
CCCTGGGAGCTGCCCCCAG	ALKBH4	Other	0.0646484	0.164565	0.0516359	-0.0151024	0.43908	-0.220836
CCGGAAAGTGACGCAGACG	ALKBH4	Other	0.136671	0.268786	0.112826	0.202838	-0.0476177	0.222256
CGACACATGGACAGCACGG	ALKBH4	Other	-0.236154	0.138567	-0.0578946	0.0844154	0.203368	0.151968
GACCTGTCTGATCTGCGAG	ALKBH4	Other	0.0803094	0.0808115	-0.023058	-0.0245131	0.103295	0.430834
GAGGATGGGCCTCTACCCG	ALKBH4	Other	-0.186479	0.174192	-0.169288	0.0833134	-0.0922768	0.197178
GCCCCGTCGGCTGCCCCGG	ALKBH4	Other	-0.210768	-0.140563	0.0888558	0.185995	0.00747265	0.360965
GCTCTCCCAGTCTGGACGG	ALKBH4	Other	-0.247231	-0.00423322	0.125594	0.0535482	-0.210253	-0.00349862
TCCCTGCTGGTCCTCACCG	ALKBH4	Other	0.0998414	0.16561	-0.0234407	0.0297638	0.145481	0.0949412
CAGGAGCGCCTCTACCCGC	ALKBH5	Other	-0.219125	-0.179238	-0.380208	-0.302195	-0.236383	-0.262949
CGCAGGTCCGTGTAGCCGC	ALKBH5	Other	-0.207816	-0.239602	-0.0380081	-0.0455735	-0.0424701	0.192755
CTGGTGATCCAAAAGCTGG	ALKBH5	Other	0.0528113	-0.211945	-0.0183931	-0.0309431	0.129888	0.112584
CTGTACAACGAGCACACGG	ALKBH5	Other	0.116633	-0.156773	-0.181147	-0.161483	0.106046	-0.219537
GACGAGTGCGCCAAGATCG	ALKBH5	Other	0.21171	0.300562	0.0659415	-0.122776	0.0567728	0.11766
GCCAAGCGCAAGTATCAGG	ALKBH5	Other	0.403442	0.42951	0.0372745	0.0859374	0.261286	0.18569
GCTGCCCACACACCGGCGG	ALKBH5	Other	0.282272	0.353571	0.00591413	0.29869	0.103448	0.0791825
TCAACGACTACCAGCCCGG	ALKBH5	Other	-0.229857	-0.0775481	-0.0120186	0.18233	-0.102037	0.171067
TCCCGGGACAACTATAAGG	ALKBH5	Other	-0.0814046	-0.269064	-0.0396066	-0.0633791	-0.0791104	-0.26784
TTTCCCTGCCGGTGCGCAG	ALKBH5	Other	0.00498015	0.181766	-0.0543426	0.0867129	0.0771467	0.0861034
AATGCGGCAGCCTGCCCGT	ALKBH6	Other	-0.0023387	-0.0253986	0.0696723	0.279848	0.000160058	0.200579
AGCTGGGAGGCCTCCAAAG	ALKBH6	Other	0.112723	-0.169075	0.0743563	-0.222414	-0.143505	-0.399289
CGGTCACTTGCCCAGCAGG	ALKBH6	Other	-0.147637	-0.277995	0.0091098	-0.0167665	-0.146045	-0.615204
CTGTCAGCACCATCAGCCT	ALKBH6	Other	0.362815	0.447935	0.369966	0.561298	0.480537	0.649484
GCTGGACTTCTACGAGCCG	ALKBH6	Other	-0.0832754	0.303841	0.141123	0.703257	0.00141757	-0.290722
GGACATAGTAGATTACAGG	ALKBH6	Other	0.139486	0.139254	0.019106	0.28521	0.17127	0.194309
TCCAGCGCGTCTACGCGGG	ALKBH6	Other	-0.0481525	-0.0489981	-0.0111889	-0.194874	-0.184116	0.188957
TGCCCCGCGTGCTGCGCGC	ALKBH6	Other	-0.0878001	0.063671	-0.104678	-0.121749	0.100281	0.381972
TTCATCTCCAAAGAAGAGG	ALKBH6	Other	0.243429	0.421682	0.195467	0.433032	0.212413	0.505853
TTGAATTTGGAAATTGGAG	ALKBH6	Other	-0.0216724	0.356884	0.104679	-0.0502283	0.0534977	0.339828
AGAGTTCCAGCCACTCCCC	ALKBH7	Other	-0.0821984	0.000360885	-0.093754	-0.200553	0.224773	0.0964222
AGGCGGCCGCCTTTGGCCC	ALKBH7	Other	0.0715125	0.261415	0.0447987	0.207238	0.0452723	0.233647
AGGTCCAGCACGTGCACGG	ALKBH7	Other	0.078546	0.0187101	-0.0699698	0.0863113	0.0678575	0.35939
CACGGCCGCGTCCTGCAGG	ALKBH7	Other	-0.242567	-0.646401	-0.267821	-0.545278	-0.446991	-0.659348
CTCTGTCTCTCGGAAGCCG	ALKBH7	Other	0.0947985	0.39525	0.118006	0.423697	0.0584908	0.040132
CTGGTGCACACCCAGGAGC	ALKBH7	Other	-0.0655521	-0.130574	-0.043495	0.075861	-0.110566	-0.277415
GCAGATCACGGAGATGCGC	ALKBH7	Other	-0.231147	-0.653584	-0.343828	-0.465276	-0.174605	-0.253933
GGCCCCATGCCCTCAGGGA	ALKBH7	Other	0.148333	-0.182695	0.217968	0.149137	0.143357	0.234417
GTGATCGTATTCGTAGCGG	ALKBH7	Other	-0.436542	-0.622092	-0.475357	-0.604042	-0.163075	-0.595659
TTCCTGAGCACGGCAGAGG	ALKBH7	Other	-0.127121	-0.317354	-0.0557762	-0.233365	-0.0662024	-0.0285007
AAGATAAGCCATTATCTGG	ALKBH8	Other	0.159656	0.363824	0.209259	-0.01932	-0.0298473	0.539846
CACTCTCTGGAAATGAGGG	ALKBH8	Other	0.0748327	-0.131062	0.338188	0.0629683	-0.0169304	0.256265
CAGTGATACCTCAGTGCAG	ALKBH8	Other	-0.273155	-0.417828	-0.137754	-0.524568	-0.012022	-0.516913
CATAAATCAGTATGAACCT	ALKBH8	Other	0.210688	0.357965	-0.0389739	0.0965475	0.142818	0.170765
GAAATAATTTCTTCTGAGG	ALKBH8	Other	0.0561359	0.174774	0.213171	0.427776	0.16927	0.0742929
GAGGAAACAGAAATAGCCA	ALKBH8	Other	0.0981645	0.107832	0.147598	-0.476185	0.300606	0.265261
GTTGGTCTGTGATAGCCAG	ALKBH8	Other	0.051477	0.541633	0.0931543	0.338405	0.0486631	-0.0106105
TCACCAGCAAACTCCGACG	ALKBH8	Other	0.0768129	-0.177025	-0.0292204	-0.204471	0.13674	0.176197
TGTGGACATTTGTAGAGAG	ALKBH8	Other	0.355773	0.553002	0.344794	0.610607	0.379499	-0.129712
TTAATGACTCTCAGGAAGG	ALKBH8	Other	-0.0776697	-0.506796	0.0517085	-0.257947	0.144398	0.14833
CACAGCTTCAGGCTACCGG	ALPK3	Other	0.178949	0.147498	0.125521	0.310761	0.201455	0.296308
CAGCCTCCCACCCAAGAGG	ALPK3	Other	-0.205689	-0.822876	-0.16819	-0.663026	-0.100173	-1.14982
CGGAAGCCAGAGTTAGAGA	ALPK3	Other	0.128967	0.419878	0.284855	0.167641	0.0831176	0.150021
CTCAGGTCACTAATGGAGG	ALPK3	Other	0.133008	0.392446	0.15454	0.327598	0.0544104	0.163797
GAAGTGACCACCAACGGGG	ALPK3	Other	0.36785	0.258409	0.0799785	0.110651	-0.0398578	0.271276
GAAGTGCTAACCCCAATGG	ALPK3	Other	0.0232269	-0.136242	-0.287785	-0.222906	-0.295186	0.119955
GAGGGCACCAGACCTCCGG	ALPK3	Other	0.155297	0.255429	-0.063436	0.134744	0.291932	0.15718
TACACACCGCAGTCTACGG	ALPK3	Other	-0.253415	-0.202109	-0.0875277	0.0165793	0.0631141	0.346425
TCTGGAGTGCCCACAGCAG	ALPK3	Other	-0.159398	-0.135446	-0.0110276	-0.0085355	-0.599311	-1.22688
TGGGACACAAGAAAGCAAG	ALPK3	Other	0.337377	0.210222	0.269875	0.226285	0.312437	0.396098
AGCTGAGGTAATTCCCCGG	AMER1	Other	0.181633	0.497941	0.286946	0.596443	0.212715	0.663405
CAGTCCCAAGTATCGAGGG	AMER1	Other	0.160717	0.612308	0.237746	0.424965	0.139969	0.701155
GATCCAGAAAAACCCATGG	AMER1	Other	0.00526314	0.0130578	0.127721	0.413475	0.160783	0.319276
GCTGAGCAAAGTGAGCCAG	AMER1	Other	0.0223508	0.231637	0.257398	0.214849	0.110571	0.557532
GGAGCCACAGAGAAAGCTG	AMER1	Other	0.159633	0.450906	-0.0407175	0.290151	0.113392	-0.0216305
GGAGTCAAAAGTTCCCCAG	AMER1	Other	0.100373	0.344366	0.163864	0.382536	0.246962	0.543408
GGCAGGGAAGCCTATGCCA	AMER1	Other	0.0278209	-0.0333898	-0.215527	-0.214349	-0.289576	-0.519157
GGCAGGGTAACTCAGGCAA	AMER1	Other	0.273646	0.30205	0.0381899	-0.157377	0.180686	-0.265505
GGGCTCAAAGTTTAAGAAG	AMER1	Other	0.337009	0.586474	-0.0473947	0.318658	0.50083	0.705533
TGGTGACCTACCAAGGAGG	AMER1	Other	-0.189725	-0.146317	-0.520096	-0.608225	-0.162777	0.348359
AACATCAAAACACAGCAAG	AMFR	Other	0.198285	0.495026	0.318394	0.406329	0.156141	0.579781
ATCAGCAGACTTGGAGAAG	AMFR	Other	-0.199943	-0.157868	0.163241	0.0325337	-0.0754501	-0.216405
CAGGGACAGGACTCGACCG	AMFR	Other	0.0120917	0.0961161	-0.291164	-0.338663	-0.0604521	-0.0638987
CGCGCGCTCAGCCAGCCCG	AMFR	Other	-0.300054	-0.364633	-0.260032	-0.305967	-0.0230901	-0.144092
CTCGCTCACCCACACGAAG	AMFR	Other	-0.139783	-0.157419	-0.108236	-0.24511	-0.00449788	0.20239
GACAAGTCCGGCAAACCAG	AMFR	Other	-0.0369361	0.186563	-0.134022	-0.288389	-0.0418319	0.0227028
GTGCTGAATGTCCAGACAG	AMFR	Other	0.210637	0.238921	-0.14664	-0.121199	0.2206	0.478969
TAGCTGGTCCGGCTCGCCG	AMFR	Other	-0.120954	-0.0532691	-0.355019	-0.322977	-0.0202985	-2.41038
TCTGCAGCCATGAAAGCCA	AMFR	Other	0.123573	0.275588	0.0308901	0.138908	0.330572	0.484096
TGAAGCCTCCGTTCCGCGG	AMFR	Other	-0.0509334	0.127099	0.108754	0.18303	-0.077671	0.26497
AAATGCTTTCTCCATGGAG	ANAPC11	Other	0.192285	0.0865726	0.043258	0.270068	0.212103	0.465303
CATGCATTGCATCCTCAAG	ANAPC11	Other	0.0583515	-1.36308	-0.0253804	-1.51082	-0.34225	-2.8408
CCGACCTGGCTCTCGCTGG	ANAPC11	Other	0.0101327	-0.154149	-0.0653044	0.1106	0.00448084	0.110019
CCGCTCAGACAGCATGGAG	ANAPC11	Other	0.0876211	0.349555	0.222753	0.263068	0.298636	0.55431
CGCTGTCCCCAGCAGCCAT	ANAPC11	Other	0.308666	0.297778	0.0211059	0.163309	0.288075	0.411647
CTTGAACTTCCATTCCTGG	ANAPC11	Other	0.227592	0.48036	0.149345	0.216001	-0.0950481	-3.38003
GAAGGTGAAGATTAAGTGC	ANAPC11	Other	-0.284959	-3.42585	0.0179607	-2.08899	-0.556551	-3.09008
TGCCTCCCAGGACAGGCAC	ANAPC11	Other	0.234404	0.282648	0.159108	0.0954818	0.0823741	0.770614
TGGTCTCTTGATCAAGGGC	ANAPC11	Other	0.207052	0.35678	-0.0459152	0.0490102	0.146789	0.298457
TTGGCCACCCAGAGCCAAG	ANAPC11	Other	-0.289244	-2.24613	-0.00930254	-1.99064	-0.205715	-2.09691
AGTGCCCATCAGCAAGCCC	ANAPC2	Other	-0.0382651	-0.451285	-0.137407	-0.506728	-0.191266	-0.735361
CAGCCCTCACCTCAGGTAG	ANAPC2	Other	-0.302116	-2.42198	0.153236	-1.29687	-0.406558	-2.91173
CAGCGTAGACCCCGAACGG	ANAPC2	Other	-1.19344	-2.3038	-0.674891	-2.19411	-0.690721	-2.25003
CAGGACCGAGTGTAGCCCG	ANAPC2	Other	-0.641722	-1.62482	-0.650239	-2.30288	-0.652504	-1.58323
CCAGCCCCAGCGCAGCCGG	ANAPC2	Other	-0.269588	-1.3322	-0.239555	-0.68181	-0.196494	-1.42042
CTGAAGCTGCGCTTTGGCG	ANAPC2	Other	0.027977	0.426054	0.118107	-0.516134	-0.0551287	0.201438
GCCAGGCCCGCATCTCCCG	ANAPC2	Other	0.00260502	-0.917512	-0.00252065	-1.35795	-0.237316	-0.840341
TCCCAGGCCGACCAGAAGG	ANAPC2	Other	-0.163089	-1.47354	-0.217111	-1.41825	-0.068217	-1.44379
TGCTGCACCCTGCACACAG	ANAPC2	Other	-0.138121	-0.0427628	0.132915	-0.253774	-0.0870481	-0.332371
TTCAAGGACGAGAAGCTGG	ANAPC2	Other	-0.520652	-3.39719	-0.129804	-2.26548	-0.782375	-3.05778
AACAGAAAAAGTCAGAAGA	ANAPC4	Other	0.0492535	0.432096	0.358672	0.387276	0.21482	-0.734126
AATGAAAATACAGGAAAGG	ANAPC4	Other	-0.0486541	-1.42821	0.0836597	-0.565486	-0.263979	-1.96169
ATTGCATTTTGTGAAAAGG	ANAPC4	Other	0.199526	0.320547	0.253302	0.859518	0.172211	0.030162
GAGTCTTCAGATGAAGAGG	ANAPC4	Other	0.0940528	-0.133904	-0.0106151	0.37144	0.141102	-0.511645
TAACACAGAAGGAAACCAG	ANAPC4	Other	0.311791	-0.774313	0.321585	-0.109397	0.253905	-0.936442
TCATGAAGTACCTTTAAGG	ANAPC4	Other	-0.235236	-2.12949	-0.137219	-2.36018	-0.0834667	-1.98547
TGTTATATACTAAAGACAA	ANAPC4	Other	0.215364	0.28732	0.333678	0.109234	0.0912887	-2.05575
TTACACTCTTTTTCTGTGG	ANAPC4	Other	0.204318	0.468336	0.109007	0.354693	0.170058	-1.4803
TTGAGTGAATTGAAAGGAA	ANAPC4	Other	0.295619	0.425577	0.340803	0.217324	-0.0561114	-1.77109
TTGGTATCAGCAAGAGCAA	ANAPC4	Other	0.329608	-0.33201	0.275904	-0.388575	-0.0378434	-2.74434
AATGGTGAGAAAAAGACAG	ANAPC5	Other	0.16191	-0.877317	-0.033927	-1.55951	-0.322599	-1.3872
AGATGAGCCGCACAGGCGA	ANAPC5	Other	-0.458183	-1.29314	-0.408219	-1.05715	-0.226779	-0.878826
AGCATGAACAGCCTGGAGG	ANAPC5	Other	-0.225712	-1.18938	-0.0591933	-0.626864	-0.170799	-0.937847
AGGGACTGTATTCCCAGGG	ANAPC5	Other	-0.0594102	-0.7844	0.00899175	-0.771778	-0.177478	-1.19683
ATTTTTTCCAGAGAAGAGG	ANAPC5	Other	0.250366	0.250148	0.152574	0.33487	0.189149	0.427124
CAGACGATCAAAATAATGG	ANAPC5	Other	-0.070294	-1.96963	-0.135276	-1.30647	0.0930394	-2.43302
CAGACTCTACCATACCCTG	ANAPC5	Other	-0.257952	-3.85216	-0.206629	-3.59159	-0.146461	-3.93252
CGTCAGCCTCATGGAGCGG	ANAPC5	Other	0.00987032	-1.55877	0.161345	-0.910821	-0.127921	-0.5683
TTAGTGGCCAAGTGCCAGG	ANAPC5	Other	-0.0946225	-2.35364	-0.157869	-2.11187	0.0963922	-2.55603
TTCTCTGGAACTGAACCAG	ANAPC5	Other	-0.126995	-0.813898	-0.0707033	-0.896395	-0.15226	-1.02326
AACGAGAACCTGAAGATGA	ANP32A	Other	0.0774907	0.347022	0.210528	0.240539	-0.170412	-0.00706175
AAGATGAAGAAGAGCTTGG	ANP32A	Other	0.465394	0.332744	0.276259	0.38428	0.35573	0.0574688
AAGTTAAACAAACTTAAGA	ANP32A	Other	-0.205994	0.415872	0.23783	0.430483	0.0211577	0.363728
CCCTCAGCATCCGAGTCAG	ANP32A	Other	0.105573	0.395317	0.118567	0.580462	0.255371	0.231144
CGCAACTCACATATCTCGA	ANP32A	Other	0.0157244	0.402142	-0.0398941	0.266062	0.0233597	0.127924
CTCAGCACAATAGAGCCAC	ANP32A	Other	0.0779926	0.443221	0.0818868	0.178492	0.25237	0.387234
CTTTTCCAGAAGAAGAAAG	ANP32A	Other	-0.0682908	0.205316	0.141113	0.361882	0.241508	0.534632
GCGATAACAGAGTCTCAGG	ANP32A	Other	0.144752	0.037683	0.155238	0.281662	0.0853154	0.296157
TAAGTTTGCGATTGAGGTG	ANP32A	Other	0.141847	-0.160586	-0.46525	-0.191037	-0.303659	-0.0247471
TCTTAAGTACAATCAACGT	ANP32A	Other	0.0368326	0.220811	-0.0375409	0.271156	0.059283	0.507717
AAGCTGCCTAAATTGAAAA	ANP32B	Other	0.568344	0.714661	0.396387	0.741365	0.560798	0.554167
ATCAGCACCTTGGAACCTT	ANP32B	Other	0.243099	0.359196	0.274376	0.65499	0.331716	0.506546
CAGGTTCGAGAACTTGTCT	ANP32B	Other	0.0518429	0.159474	-0.0549213	0.128551	0.0893357	0.147062
CATCCAAGTAGGTAAGCTG	ANP32B	Other	0.588442	0.595108	0.502201	0.587405	0.391846	0.500287
CCTGACTCAGATGCCGAGG	ANP32B	Other	0.107484	0.123876	0.213093	0.191639	-0.282841	-1.64514
GACGACGATGAAGTCAGTG	ANP32B	Other	-0.136748	0.235853	-0.119576	-0.00624689	0.0372847	0.314017
GAGCTGAGGAACCGGACCC	ANP32B	Other	-0.028621	0.119282	-0.178901	0.00930088	0.031577	0.258076
GCCTACATTTATTAAACTG	ANP32B	Other	0.25913	0.221368	0.305282	0.452322	0.267986	0.561953
GGTAACCTCACAGTTAAAG	ANP32B	Other	0.233355	0.371427	0.437446	0.664362	0.0328715	0.380095
TCTCGGTAGTCATTCAGGT	ANP32B	Other	0.139387	0.273598	0.160505	0.287132	0.223225	0.539898
AACGAGATGCTGAAGACGA	ANP32E	Other	-0.197964	0.143395	-0.222975	0.060526	-0.0114576	0.54745
AATGTGGAACTAAGTTCGC	ANP32E	Other	-0.260068	-0.266675	-0.0514858	0.0766265	-0.223613	-0.076497
ATGAAGATGAAGATGAAGC	ANP32E	Other	-0.0778265	-0.0431889	0.0712209	0.14321	-0.0558358	0.274851
CAGGAGGATAATGAAGCGC	ANP32E	Other	-0.147148	0.0109076	-0.155681	-0.0439965	-0.0932094	-0.0152829
CCACTCTTTAAGAAGAAGG	ANP32E	Other	-0.179538	0.277534	-0.0663498	-0.253566	0.141564	0.293723
CCTCTGCGAGGCTCCCCGC	ANP32E	Other	-0.153758	0.0237948	-0.0389536	0.0864042	0.0604263	0.321394
CTTCCTCATATCCTTCCGG	ANP32E	Other	-0.106486	-0.282597	-0.0334987	0.0666869	-0.0980009	-0.392639
GTGATAATATAATTTCTGG	ANP32E	Other	-0.230082	-0.354442	-0.320317	-0.208338	-0.159197	-0.00251113
GTGTCAATGGGGAAATTGA	ANP32E	Other	0.11609	0.416481	0.116577	-0.0911274	0.232164	0.111597
TTAAGGAACAGATCCCCGG	ANP32E	Other	-0.232747	0.254182	0.045225	0.0741851	-0.0977698	0.0279115
AAACACTGTCAATCACCGG	APC	Other	0.0173788	0.194882	0.231725	0.285387	0.222351	0.45891
AAAGTAAAGGAATCAAAGG	APC	Other	0.360286	0.517833	0.315297	0.453615	0.316601	0.295391
ACCGGACCCGAGCCCAGGG	APC	Other	-0.116876	0.20963	0.00393796	0.152549	-0.00344614	-0.480907
CCACGAATTCTAAAACCAG	APC	Other	0.176915	0.28178	0.209109	0.520578	0.1281	0.522908
CTGACAGCACAGAATCCAG	APC	Other	0.197653	0.515367	0.16585	0.473812	0.413102	0.550003
CTTCAACACAATACACCCG	APC	Other	0.201819	0.232247	0.0739725	0.344664	0.140433	0.449003
TAGCCATTATTGAAAGTGG	APC	Other	0.0378089	-0.176348	0.14344	-0.0693212	0.0413072	-0.266157
TCCCAAGCAACAGAAGCAG	APC	Other	0.130478	0.224569	0.00696263	0.0034687	0.0441819	0.326447
TTCAGAGTGAACCATGCAG	APC	Other	-0.293573	-0.700807	-0.301534	-0.872267	-0.0852944	-0.334112
TTGGATGACAATAAAGCAG	APC	Other	0.0347816	0.115186	0.0206437	0.121892	0.0680909	0.251328
AACCGGTGACCCCACTCTG	APOBEC1	Nonessential	0.0337646	0.0553205	0.0793014	0.28154	0.192568	0.460558
ACAACATCATCCACAGAGG	APOBEC1	Nonessential	0.222376	0.389144	0.116737	-0.0435188	0.267282	0.586636
AGTGAGCTTCATCCCCAGG	APOBEC1	Nonessential	0.0648933	0.215192	0.107048	0.300869	-0.0209629	-0.00644414
CAGGACAAGAACCAGGTGA	APOBEC1	Nonessential	0.776471	0.615748	0.640135	0.605696	0.99484	0.993319
CCCAGAGAACTTCGTAAAG	APOBEC1	Nonessential	0.058433	0.534808	0.189755	0.461739	0.386314	0.520167
TAGCTAAAAGGATGTGTGG	APOBEC1	Nonessential	0.0190888	0.37103	0.0247779	-0.00662048	0.095903	0.246638
TATTAGAGAGTTTCTGAGT	APOBEC1	Nonessential	-0.0407593	0.0865553	-0.12318	0.0842269	-0.157391	-0.12315
TCAGGGACCTTGTTAACAG	APOBEC1	Nonessential	0.0768259	0.0717814	0.127806	0.268211	0.299654	0.501699
TGCTCTACGAAATCAAGTG	APOBEC1	Nonessential	0.00251608	0.397437	0.0966721	0.206442	0.00950076	0.0441713
TTGAAATCTTTAAACAGGG	APOBEC1	Nonessential	0.14243	0.446607	0.047019	0.487784	0.121695	0.436901
AATTTTGTGGAGCAAGAAG	APOBEC2	Other	0.0228639	0.283415	0.0545736	0.200386	0.304293	0.474478
CACCAGAATGAGCAGACGC	APOBEC2	Other	-0.0481242	0.102916	-0.196791	0.42879	-0.105139	0.170103
CAGGTGACATTGTACCGCA	APOBEC2	Other	-0.191307	0.283091	0.0306063	0.349797	-0.0339678	0.449584
CATGCGGCTGCCCATGCAG	APOBEC2	Other	-0.0430039	0.323276	0.0147097	-0.0569108	0.0523163	0.224371
CTGTGACAATCTCAAAGGG	APOBEC2	Other	0.155828	0.267694	0.0647415	0.46824	0.0671636	0.751323
GCTCTGAAGAAGCTGAAGG	APOBEC2	Other	0.0895719	0.558732	-0.062433	0.513375	0.154869	0.611575
GCTGCCTCCCAGAATGGGG	APOBEC2	Other	0.0119326	0.0628458	-0.130101	0.104833	-0.173155	-0.21538
GTCAGCACACGCTGCACAG	APOBEC2	Other	0.254107	0.217563	-0.0520068	0.302356	0.0859356	0.0815891
TCCATGGCCCAGAAGGAAG	APOBEC2	Other	0.119696	0.337246	0.0170433	0.355312	0.280171	0.407556
TGCTTCAACCACATAGCAG	APOBEC2	Other	0.0461128	0.351923	-0.00894593	0.283611	0.019676	0.10534
AAGTGGAGCGCCTGGACAA	APOBEC3A	Other	0.11139	0.045617	-0.0825022	-0.11556	0.135134	0.221808
ACAGCCCCAGGAGAAGCAG	APOBEC3A	Other	0.187677	0.363523	0.328894	0.30328	0.309866	0.0444292
AGGGGCTTTCTACACAACC	APOBEC3A	Other	0.0706988	0.269444	-0.0986822	0.212504	0.0965382	0.482554
CAGCCCAGCATCCGGGCCC	APOBEC3A	Other	-0.10112	0.0194839	-0.0531366	-0.0377054	0.163227	0.00151673
GAAGCGCAGCTCCGCATGG	APOBEC3A	Other	0.0442261	-0.125812	0.0325399	0.163404	0.00307668	0.380821
GCTGTCCACAGACACTTGA	APOBEC3A	Other	0.0667771	0.48655	0.0340908	0.334959	0.373208	0.634448
GGAGGCACTGCAAATGCTG	APOBEC3A	Other	0.0779653	0.237381	0.0642145	0.0516934	0.11409	0.0214111
GGGTCGTAATCATAGATGC	APOBEC3A	Other	-0.548126	-0.586997	-0.297889	-0.186907	-0.236469	-0.146674
TCACTTCCAACTTTAACAA	APOBEC3A	Other	0.234215	0.464486	0.0872608	0.28593	0.347908	0.435181
TGCTGGTCCATCTTGACCG	APOBEC3A	Other	-0.0366786	0.135466	-0.199559	-0.152787	-0.0529138	0.141324
ACCTACTTGTGCTATGAGG	APOBEC3B	Other	0.0514586	0.013114	0.0104687	0.184288	0.131393	0.140738
ATGGGCTTTCTATGCAACG	APOBEC3B	Other	-0.0628648	0.237519	0.0477403	0.103873	0.0146782	0.409232
CAGCGCCTCCTTATATAGG	APOBEC3B	Other	0.0231668	0.112343	0.0564313	0.158247	0.102993	0.248153
CATCCCTGGCGGTACACAA	APOBEC3B	Other	0.20578	0.513938	0.190767	0.518579	0.0303416	0.337313
GCTCCTCTAGTCCATCCCA	APOBEC3B	Other	0.0476008	0.208665	-0.0208039	-0.235816	-0.332391	-1.18443
TAGTCCATGATCGTCACGC	APOBEC3B	Other	-0.139313	0.18515	-0.145426	0.0256385	0.0958266	0.68731
TGACCCTTTGGTCCTTCGA	APOBEC3B	Other	0.140125	0.0126443	0.10704	0.163444	0.139801	0.226272
TGCTGGTCCATCAGGACCC	APOBEC3B	Other	0.0245743	0.114877	-0.162656	0.0593319	-0.00136727	0.106341
TTTCATCGAATTTGTACCA	APOBEC3B	Other	0.145759	0.523368	0.193002	0.529496	0.183744	0.652992
TTTGTCCACAGATACCTGA	APOBEC3B	Other	0.31024	0.642712	0.191713	0.401014	0.16383	0.652458
ACTTGGCTGTGCTTCACCG	APOBEC3C	Other	0.147809	0.372894	0.102557	0.0981091	0.346767	0.698862
CAGTATCCATGTTACCAGG	APOBEC3C	Other	0.183553	0.363494	0.308153	0.732495	0.152642	0.403013
CCTATGGGAAGCCAACGAT	APOBEC3C	Other	0.16049	0.203003	0.101624	0.119389	0.210421	0.562025
CCTTGCCCAGACTGTGCAG	APOBEC3C	Other	-0.0195295	0.173408	0.155653	0.117304	-0.247016	-0.702935
CTTCCAGGAGACAACTGAG	APOBEC3C	Other	0.296569	0.415685	0.221302	0.389809	0.222677	0.506059
GCCTTCAGAAACCCGATGA	APOBEC3C	Other	0.118926	0.559603	0.140489	0.442945	0.184511	0.581383
GTCGTCGCAGAACCAAGAG	APOBEC3C	Other	0.105718	0.211222	0.00381735	0.582935	-0.122929	-0.312888
TAATGAGCCATTCAAGCCT	APOBEC3C	Other	0.262987	0.30624	0.264125	0.0743634	0.260929	0.185336
TACGGGAGAGTCTCCAGTG	APOBEC3C	Other	0.126101	0.149163	-0.00963437	0.0294098	-0.102841	0.0121632
TGGAGATCATGGACTATGA	APOBEC3C	Other	0.145658	0.125521	0.0582231	0.303676	-0.0604498	0.301576
CACCACACAGGGCAGGCAG	APOBEC3D	Other	0.279115	0.552092	0.234081	0.440818	0.21108	0.417875
CAGTCGAATCACAGGCAGG	APOBEC3D	Other	0.1898	0.104972	-0.0973485	0.162817	0.175955	0.300778
CTCAGCTGTCTTCCGGAAG	APOBEC3D	Other	0.118078	0.41345	-0.0571834	0.317402	0.184571	0.60611
CTCAGGCTGCATAAGGCAG	APOBEC3D	Other	0.196336	0.632975	0.0716926	0.669939	0.25076	0.822324
GCCCTCAGAAACCCGATGG	APOBEC3D	Other	-0.0275015	0.202922	0.0620372	0.160963	0.16528	-0.0222639
GTGGAAGTAGAATATGTGT	APOBEC3D	Other	0.211819	0.403707	0.0914765	0.356902	0.149458	0.17849
TAGCCCATGATCTTCACGG	APOBEC3D	Other	-0.00405852	0.0654339	0.169246	0.28198	0.0644699	0.453025
TCCCGGTAGTAGTAGAGGC	APOBEC3D	Other	-0.0640457	0.190378	0.0534973	0.00140204	-0.11927	-0.487177
TGCAGCCTGAGTCAGGAAG	APOBEC3D	Other	0.28403	0.465877	0.330291	0.64358	-0.00882599	-0.119725
TGTATCCCAGAAGTAGCAG	APOBEC3D	Other	0.294531	0.612629	0.0718418	0.1386	0.165895	0.603434
AGATCTTTGCGTCCAAACG	APOBEC3F	Other	-0.0869768	0.341333	0.117951	0.349007	0.130527	0.440307
CACGCATGAGGCTCTGAAC	APOBEC3F	Other	0.153887	0.233582	-0.0271801	-0.136657	0.121442	0.160401
CCGACCATAGGCTTTGCGT	APOBEC3F	Other	-0.263296	-0.312572	-0.195505	0.0808194	0.059032	0.243065
GCCTTCAGAAACCCGATGG	APOBEC3F	Other	0.466663	0.705961	0.178686	0.484048	0.170752	0.292277
GGCCTCCCCAGCTGACCGC	APOBEC3F	Other	0.120338	0.159697	-0.0149616	0.312155	0.217678	0.546876
TAGAGGGCCAGGCCACAGC	APOBEC3F	Other	0.29199	0.055489	-0.0283244	0.210929	0.155377	-0.117827
TAGCCCATGATCTCCACGG	APOBEC3F	Other	0.0685779	0.19647	0.0366917	0.113739	0.0881406	0.0784061
TGCAGGAGATTCTCGAGTG	APOBEC3F	Other	0.170853	0.455921	0.0889292	0.195287	0.139004	0.608528
TGGGAAAACTTCCAAACGA	APOBEC3F	Other	0.163434	0.403602	-0.0957863	-0.0421421	0.000304021	0.43152
TGTATCCCAGAAGTAGTAG	APOBEC3F	Other	0.378049	0.742406	0.210711	0.604408	0.258228	0.591394
AGATCTTTGCGTCCAAAGG	APOBEC3G	Other	0.132198	0.543742	0.304285	0.438716	0.0123332	0.421498
ATGGCCACGTTCCTGGCCG	APOBEC3G	Other	-0.0138874	0.372913	0.0397797	0.177878	0.0340047	0.699939
CCACTGGTTCAGCAAGTGG	APOBEC3G	Other	0.0218934	0.0157373	0.163904	0.353556	0.120474	0.415502
CCTTGTACACTTTGTGCAG	APOBEC3G	Other	0.241287	0.284338	0.193304	0.18597	0.101987	0.328197
CTGGGCACAGCTGAAGCAG	APOBEC3G	Other	0.124289	-0.0629693	0.180891	-0.283656	-0.207266	-0.240461
GAAGCACAGCTCTGCATGG	APOBEC3G	Other	0.0573648	-0.012554	-0.100668	0.0878346	0.0399586	-0.0549292
TCAAGGAAGATGTCAGGAG	APOBEC3G	Other	0.195825	0.343469	0.100256	0.363626	0.254846	0.291589
TCCTGCTGAACCAGCGCAG	APOBEC3G	Other	-0.0668812	-0.0264837	-0.0684953	0.163372	0.0988885	0.230473
TGGGACCCAGATTACCAGG	APOBEC3G	Other	0.190011	0.143468	0.0321931	0.0199669	-0.0535288	-0.389072
TTGGCCCCAGCCTCGGCCA	APOBEC3G	Other	0.104309	0.225563	0.137343	0.260485	0.174146	0.185011
ACCAGCTCCCAGGCACAGG	APOBEC3H	Other	0.202662	0.336925	0.059404	0.323472	0.311734	0.402094
AGAGGCTACTTTGAAAACA	APOBEC3H	Other	0.142784	0.715273	0.193306	0.463328	0.33219	0.642618
AGTCACCTGTTACCTCACG	APOBEC3H	Other	0.0214598	-0.0416088	-0.178027	0.13609	0.0070087	0.20643
CACCAGTGGTAGTACAGGC	APOBEC3H	Other	-0.158037	-0.384039	-0.367476	-0.207361	0.102754	0.321062
CAGAAGGCCTTACTACCCG	APOBEC3H	Other	-0.0286915	0.215752	-0.0997954	-0.21074	0.141668	0.463644
CAGTCGAGCCATAAAGCGA	APOBEC3H	Other	-0.146194	-0.0533163	-0.00918136	0.111733	0.167509	0.0905123
CTCCTCTAACATCTTATAG	APOBEC3H	Other	0.092139	-0.0723387	0.258421	0.366066	0.371476	0.523659
GAAGGAAAGCGGTTTCTCG	APOBEC3H	Other	-0.00164255	0.314768	-0.0923062	0.152118	0.0501954	0.550762
GTCAGCTGGTAACACAAGA	APOBEC3H	Other	0.390512	0.406284	0.249759	0.487158	0.168097	0.518653
TGTGGATCCCAGGTCCCGG	APOBEC3H	Other	0.0991903	0.18867	0.262567	0.321556	0.0365906	0.61738
AAAAGATAACATTAACCTG	ARCN1	Essential	-0.885351	-1.67145	-0.263593	-1.22138	-1.12502	-1.9003
AAGTTTTAAAGCCTTGCTG	ARCN1	Essential	-0.271343	-0.525104	-0.0750858	-0.357854	-0.883422	-1.34601
AGCCATTTCCACTCTCCGA	ARCN1	Essential	-1.52493	-2.44087	-1.19172	-2.16218	-2.12394	-2.49529
CAGCGGTCTGCACAAAAGC	ARCN1	Essential	-0.528365	-1.36032	-0.212144	-0.415102	-0.531138	-1.29083
CTCTGTGGAAAACCTGACG	ARCN1	Essential	-0.323944	-1.47552	-0.264588	-1.80131	-0.112196	-1.79995
GAAAATGAAGATAAGAAAG	ARCN1	Essential	-1.12761	-1.56861	-0.432563	-0.804949	-0.774244	-1.26311
GAGATGCGTCGTAAAGCAA	ARCN1	Essential	-0.330413	-1.01067	-0.416462	-0.656882	-1.36445	-1.71873
GCAGCTCTGCAGTATCTGG	ARCN1	Essential	-1.09724	-0.83038	-0.52516	-0.503557	-1.00838	-1.46891
TGGAGACTACAAACCACAG	ARCN1	Essential	-1.52977	-2.46289	-1.44049	-1.98593	-1.97506	-2.28186
TTGATGCCAAAAATAAGAG	ARCN1	Essential	-1.20634	-2.32001	-0.649184	-1.51902	-1.30022	-2.18055
CAACAAGAACAAAAAATGG	ARID1A	Other	0.204762	0.516773	0.360736	0.490866	0.370015	-0.870858
CGGGTCCCAGACCCCGCAG	ARID1A	Other	0.14753	0.629132	0.309381	0.339538	0.284264	0.652202
CGTCGCCCAGCTCGGCCCG	ARID1A	Other	-0.147058	-1.29801	-0.160519	-1.10601	0.00244493	-0.716427
CTCTGCTGGAACTGTGTGG	ARID1A	Other	-0.265374	-1.79644	-0.0330688	-1.28537	-0.317685	-1.76698
CTGAGCGCCGACCAGCAGG	ARID1A	Other	-0.0176105	-0.856973	-0.0974973	-1.27015	-0.202046	-1.30049
GCGCCTCCTCACTCAGCCG	ARID1A	Other	-0.37546	-0.836864	-0.347183	-0.926656	-0.0919152	-0.908886
GGGATCAGGATCTATGCAG	ARID1A	Other	-0.218305	-1.36409	-0.177105	-1.34955	-0.0938472	-1.31752
TCTTCAGCTCCGAGGGCGG	ARID1A	Other	0.0560692	-0.431083	0.084751	-0.182554	-0.169001	-0.430827
TGCGGTTCTCCATTGGCCG	ARID1A	Other	-0.188446	-1.05036	-0.09928	-0.859348	-0.0308493	-1.01944
TTTATTTCAGGAACCCCGG	ARID1A	Other	-0.0338933	-0.920228	0.0249807	-0.697025	0.141807	-0.80098
ATGGTGTGCCCGTCTGCAG	ARID1B	Other	0.112943	0.0915246	-0.145279	-0.103126	0.00502891	0.463545
CAGACCTATGAGAAAGAGG	ARID1B	Other	0.199187	0.11514	0.181773	0.0830846	0.0136581	-0.4857
CCCACAGCGCCAAGAGCGG	ARID1B	Other	0.225387	0.35538	-0.0241717	0.0816282	0.269384	0.396959
CGCCCGGCTTGCTCAGCAG	ARID1B	Other	0.0640299	0.000777805	0.237273	0.38528	0.384267	0.802136
CTCAGCACCCCGTACCCCG	ARID1B	Other	0.151111	0.253732	0.131612	0.0837521	0.123537	0.222808
GCTGGTGCCCTCCATACGG	ARID1B	Other	0.038044	0.316112	0.0975602	0.327202	-0.0102083	0.378047
GGTTAATAAAAACAAGAAG	ARID1B	Other	0.0365521	-0.0639161	0.0470211	0.0736337	0.211472	0.830277
TCATGGTTAGGTTTTCCGG	ARID1B	Other	0.0442577	0.166136	0.108277	0.176089	0.218661	0.422909
TGCTGAAGACTTCCGGCGG	ARID1B	Other	0.222317	0.309122	0.0344037	-0.093252	0.123625	0.209789
TGGAGCAGCCGCAACATGG	ARID1B	Other	0.0635892	0.407582	0.141853	-0.0202544	0.099041	0.523966
AAAGTTCATCATTTTGGGG	ARID2	Other	0.242346	0.429398	0.161209	0.389411	0.193244	0.510925
AGAATGCAAAACTGTAAAG	ARID2	Other	0.153784	-0.0593115	-0.0919303	-0.00383186	0.00610969	-0.597241
ATAATTTGCCAAAAGGAGG	ARID2	Other	0.0943811	0.19763	0.331467	0.0449203	0.00161654	0.306371
ATGCAGCAACTGAACATGG	ARID2	Other	-0.00251806	-0.265051	-0.0995931	-0.206107	-0.0370259	-0.297499
CCTTTCTCCGCTCGTCCGG	ARID2	Other	-0.0351905	-0.11057	-0.259027	-0.30478	-0.031815	-0.229229
CTCTTGCATTATTAGGGGG	ARID2	Other	0.10974	0.0654617	0.135325	0.236603	0.145826	0.194886
GGCAGTTCCACCACAGCAG	ARID2	Other	-0.181484	-0.330961	-0.391666	-0.180842	-0.11219	-0.460228
TCTGTGAGCAGTATACAGG	ARID2	Other	-0.157755	-0.29689	-0.165535	-0.600335	0.0975851	-0.00301056
TTTAAAAAAATCCCTGCGG	ARID2	Other	0.332597	0.734492	-0.0251541	0.544082	0.305247	0.36014
TTTGACTGACAGTAGGAGG	ARID2	Other	0.0814133	0.57595	0.168417	0.14224	-0.0409198	0.262753
AAGAAAATTAAAAAACAGG	ARID4A	Other	0.419932	0.55817	0.142909	0.156394	0.260449	0.626859
AGAGGCAGAAGTCAAAACG	ARID4A	Other	0.0883481	0.576382	-0.178528	0.062988	0.213451	0.542928
AGAGGGTTGATTTTAAAGG	ARID4A	Other	0.384058	0.761881	0.361147	0.767872	0.401272	0.978743
AGTTGCAACCATAGACAGG	ARID4A	Other	0.122434	0.471507	0.144648	0.569772	0.360633	0.876543
ATTATACTACAGGTACCAG	ARID4A	Other	0.0165562	0.462255	0.366242	0.252688	0.21005	0.317734
CAGCAAGTACATTTTGTGG	ARID4A	Other	0.186188	0.533064	0.153443	0.385732	0.213649	0.606739
GATGAAGCAGATGACATGG	ARID4A	Other	0.325614	0.543792	0.283413	0.560293	0.116289	0.0794613
GGAAGAGAAAAGCCAAGAG	ARID4A	Other	0.264786	0.838072	0.139592	0.531545	0.0656937	0.511601
TGAAAGTAAAATATGGACG	ARID4A	Other	-0.00369984	0.390031	0.0900891	0.339537	0.142802	0.530616
TTGCAAAGAAGACGAACAG	ARID4A	Other	0.0776386	0.486997	0.00488062	0.444792	0.239329	0.574884
AAAGAAATAAAGATGGAGG	ARID4B	Other	0.0985287	0.567	0.0906745	0.342289	0.135296	0.670592
AATGATCTTATTTCAAAGG	ARID4B	Other	0.23405	0.581124	0.0429114	0.560128	0.34205	0.791522
AGTAGCTTCCATTGATCGG	ARID4B	Other	0.0577826	0.603386	-0.054414	0.229611	0.272835	0.836868
ATGTGAGTGCTAAATACAG	ARID4B	Other	0.0479981	0.663119	0.247858	0.922531	0.191346	1.19568
CATCAGTCACTGTAACAGA	ARID4B	Other	0.370031	0.651482	0.0826766	0.450514	0.357055	0.871752
CCTGGCAAAAAGGAAGAGA	ARID4B	Other	0.439217	0.925404	0.246882	0.641461	0.561873	0.96062
CTGGCTCCAAACCAAGAAG	ARID4B	Other	-0.0671708	0.155363	0.111907	-0.33677	-0.137129	0.390386
GAGGAGTCACTGCAGACTG	ARID4B	Other	0.216104	0.779412	0.244671	0.637707	0.523185	0.843587
TAGGAAAGAAAACAAATAG	ARID4B	Other	0.347941	1.08562	0.537321	0.973938	0.167691	0.894929
TGCCCACTGTCAAATAGGG	ARID4B	Other	0.191142	0.816789	0.323529	0.850232	0.507144	1.20336
AGTGGCCTACTATCAGGCC	ARNTL	Other	0.10611	0.430396	0.0579617	0.172547	0.223055	0.56929
CAGTCGTCCAATTGCGACG	ARNTL	Other	-0.210598	-0.000359385	-0.200673	-0.341513	-0.0408037	0.487114
CATGTCTATACCTATGTGG	ARNTL	Other	-0.122306	0.158496	0.0213037	0.192617	-0.0332019	0.387505
CTGATGCCTCTTCTCCAGG	ARNTL	Other	0.1605	0.332159	0.179112	0.42831	0.280443	0.525687
CTGGCCACCCACAAAGATG	ARNTL	Other	0.16666	0.184769	0.0551104	0.188481	0.382335	0.381777
GTTTGTAGATTTTAAATGG	ARNTL	Other	0.516138	0.463056	0.333271	0.35848	0.420788	0.41713
TAGAATATACAGAACACCA	ARNTL	Other	0.339714	0.613908	0.301741	0.63832	0.270503	0.620758
TCACAGTCAGATTGAAAAG	ARNTL	Other	0.133436	0.40112	0.0542023	0.0401318	0.151729	0.254953
TGACACCGCACCCCGGGAG	ARNTL	Other	0.148284	0.134319	-0.0445981	-0.272026	-0.0190497	-0.0275881
TTGTCGTAGGATGTGACCG	ARNTL	Other	-0.230673	0.0628722	-0.120207	0.261851	-0.17578	0.313847
AAAGTGAAAGTGAAGCTGG	ARRB1	Other	0.345648	0.345868	0.440176	0.980631	0.233745	0.516678
AGCCAATAACCGAGAGAAG	ARRB1	Other	-0.118037	-0.0986911	-0.0486762	0.367498	-0.0947981	-0.177191
AGTATCTCAAAGAGCGGAG	ARRB1	Other	-0.108662	0.0868549	0.0525442	-0.138619	0.117714	0.611938
CTCCACAGAGTGTTCAAGA	ARRB1	Other	0.139954	0.560995	0.287662	0.312537	0.311147	0.507648
CTTGCGAAAGGTCAGGCCC	ARRB1	Other	0.02441	0.262649	0.0396383	0.39068	0.150186	0.373643
GAAGCCTCTCTGGATAAGG	ARRB1	Other	0.0377027	-0.500592	-0.535899	-1.49857	-2.51957	-3.09575
GAGCTTCCCGTCCAAGGCG	ARRB1	Other	-0.0197497	-0.144914	0.0381169	-0.250532	-0.0338638	0.108791
GGACAAGAAGCCCCTGACG	ARRB1	Other	-0.130643	-0.0670587	-0.155526	-0.00999651	0.156309	0.173215
GGAGGAGAAGATCCACAAG	ARRB1	Other	-0.077125	0.199212	-0.0969377	-0.314088	-0.0950062	0.0127484
TTCTGTGACACTGCAGCCG	ARRB1	Other	-0.00734782	-0.147308	-0.03068	0.149749	0.0952309	0.307392
AACAAGAAGATGAGTAAGG	ASCL1	Other	-0.0455179	0.134559	-0.178108	0.0986436	-0.112537	0.331728
ACTGATGCGCTGCAAACGC	ASCL1	Other	-0.0599874	0.159679	0.307859	0.394691	0.114305	0.426229
CAAAGAAACAGGCTGCGGG	ASCL1	Other	0.129715	0.0414814	-0.0690515	-0.0548086	0.25293	0.137598
CAGCAGCAGCCGGCCGCCG	ASCL1	Other	0.021736	-0.0151541	0.287231	0.366122	0.138941	0.0662591
CAGGTTGACCAACTTGACG	ASCL1	Other	-0.101479	0.00408857	-0.0640526	0.00830423	-0.116832	0.330958
CGGCCGCCGGTCTCAGCTG	ASCL1	Other	0.0433082	0.200953	0.172417	0.248947	-0.00839531	0.474829
CTGCTGGACGAGCATGACG	ASCL1	Other	-0.0887874	0.0215705	-0.0955008	-0.211136	0.0426343	0.350865
GAGCACGTCCCCAACGGCG	ASCL1	Other	0.063293	0.311024	-0.0221242	0.106691	-0.0146189	0.17169
GCTCTGCCAAGATGGAGAG	ASCL1	Other	0.263719	0.379217	0.204169	0.412787	0.189327	0.625227
TACGACCCGCTCAGCCCCG	ASCL1	Other	-0.0723893	0.15856	0.0396078	0.135075	0.0746881	0.334754
AAAAGTCTGGTTTTACTGG	ASF1A	Other	0.136288	0.328277	0.256986	0.435857	0.276197	0.552329
ACCTTCAGCATCAAAGGGA	ASF1A	Other	0.323909	0.336745	0.394192	0.642745	0.286786	0.245021
AGGTCCTCGATGCACTCGA	ASF1A	Other	0.103791	0.388526	0.199554	0.475539	0.274465	0.56815
GTCATGTTAGAATCCCACA	ASF1A	Other	0.124407	0.56856	0.285146	0.491894	0.309595	0.561908
GTTCAGGTGAACAATGTAG	ASF1A	Other	0.304295	0.267923	0.205415	0.121542	0.457944	0.563959
TAATTACTTGTACCTATCG	ASF1A	Other	-0.00525529	0.177636	-0.0280249	0.207081	-0.0311107	0.0158966
TAGTGGGTCCTGTTCCCGC	ASF1A	Other	-0.159913	-0.124381	-0.104981	-0.0788044	-0.065197	0.185208
TGTGGAATCTTGTGACCCT	ASF1A	Other	0.141053	0.0668521	0.0776442	0.186106	0.174275	0.33267
TTCCAGATGCAGATGCAGT	ASF1A	Other	0.0245107	0.154646	0.0259627	0.0430111	0.104002	0.210807
TTTTTTCAAAATATGGCAA	ASF1A	Other	0.175832	0.478759	0.27044	0.641005	0.27488	0.742988
AGAAATCTGGCTTCATGGG	ASF1B	Other	0.0287293	0.206318	0.16871	0.568664	0.326336	0.495718
AGGACCACAGTCACACCCA	ASF1B	Other	0.0484677	0.0267924	-0.150829	-0.261473	-0.343838	-1.06095
AGGACCCCTCCCTGGGCTG	ASF1B	Other	0.158502	0.374715	0.333937	0.405116	0.144474	-0.217427
CAGATCCTAGACTCGGTGC	ASF1B	Other	-0.132374	0.0598416	-0.0696852	-0.0725964	-0.0107117	0.0946223
CTGGGACAACAACATGGAC	ASF1B	Other	0.0906722	0.141653	0.0287875	-0.211385	0.28277	0.602175
GACAGGAGTTCATCCGAGT	ASF1B	Other	0.0123088	-0.211249	-0.084108	-0.0904847	0.0568979	-0.334811
GTCCATGGAGTTCTCAGGG	ASF1B	Other	0.242977	0.325567	0.343257	0.393132	0.0987313	-0.0962042
TATGGAAGCGGGTCACCCG	ASF1B	Other	-0.108044	-0.0586309	-0.0725913	-0.123099	-0.190696	0.0655239
TGTGTCTCCCTGCTGGCAC	ASF1B	Other	0.0536482	0.0790326	0.0794775	0.19431	-0.0455922	0.162509
TTCGAGTGCAGTGAAGCCC	ASF1B	Other	-0.222808	-0.144988	-0.235126	-0.26676	-0.0237911	0.295447
AATGTCGAGGAATCATCGG	ASH1L	Other	-0.0915313	0.0308454	0.0334547	-0.0122823	0.266629	0.428679
ATCAGGCAGGAAACTGCGA	ASH1L	Other	0.051584	0.384905	0.186981	0.211951	0.19751	0.0508554
CATAAGCTACTTCGACAGG	ASH1L	Other	-0.258731	-0.215353	0.194967	0.283347	-0.192494	-0.0688156
CCTCGGTGGACTAAAGTGG	ASH1L	Other	0.0578423	0.107471	0.0833817	0.128347	0.269995	-0.0425031
CGAGCAATGCTGTAACCAG	ASH1L	Other	0.0390649	-0.114986	0.0509548	0.164248	0.123057	-0.116151
CTAGAAAAAAACACAAAGG	ASH1L	Other	0.0119827	0.220079	-0.112674	-0.129446	-0.0923943	0.0345592
GAGAAGTGCAATATACAGG	ASH1L	Other	0.0190547	-0.0932068	0.1344	-0.256286	-0.0458498	0.212501
GAGGGTGAAAAAAAAACAG	ASH1L	Other	-0.260535	-0.110103	0.0234813	0.303396	-0.0576542	0.171519
TAAACACAAATGTAAGCGC	ASH1L	Other	-0.088674	-0.389084	-0.494194	-0.120533	-0.075363	-0.304648
TTGGGATGAGAGAAAGCAC	ASH1L	Other	-0.23421	-0.780817	-0.754112	-0.657007	-0.885986	-1.85274
AATGGTGTCAATCAAGGTG	ASH2L	Other	0.105801	-1.70124	0.102077	-0.712916	-0.0448066	-2.23371
CAGAGATCCCCTCTCCAGG	ASH2L	Other	0.14952	-0.203621	0.00228505	-0.122387	-0.168833	-0.810986
CCAATGGGTAGCCATGAGG	ASH2L	Other	0.0363818	-0.795186	-0.0179865	-0.898037	0.110141	-0.570985
CTTCCGCACCTTTCACGGG	ASH2L	Other	0.133724	0.337179	0.312163	0.207575	0.220756	0.380607
GAATTGCAGCAGGAAGCAG	ASH2L	Other	-0.224283	-0.819942	0.241691	-0.793527	0.00613357	-0.533773
GACCACCAAGAAGGCCCGG	ASH2L	Other	-0.182232	-0.532162	-0.00824268	-0.728466	-0.000888085	-0.641631
GCGGTCGCAAATGCAACAG	ASH2L	Other	0.0596836	0.228682	-0.080976	0.0176795	-0.158209	0.128708
GGTAAGTGAGATCCTTCGG	ASH2L	Other	0.143427	-2.23021	0.293653	-2.35243	0.186269	-2.57841
GGTCACTCTGAAAACAGGG	ASH2L	Other	0.0222538	0.318748	0.411437	0.5419	0.425448	0.452673
TAGCTCACACTTTAACGGG	ASH2L	Other	0.148138	0.188961	-0.12277	1.33549e-06	0.200454	0.424011
ACTGACGATCTTCAAGCCG	ASXL1	Other	0.0403459	-0.0391176	-0.0988845	-0.113692	0.0316171	0.24717
AGGAGGCTGAAATCAAAAG	ASXL1	Other	0.0294731	-0.159159	-0.00571382	-0.135951	0.0930478	0.726507
ATGGTCTTGGAAAAAACAG	ASXL1	Other	0.117795	0.297381	-0.0318311	0.283417	0.168808	0.615899
ATTCTGTCTGGAGATGCAG	ASXL1	Other	-0.186112	-0.108168	-0.104751	-0.0671869	-0.15418	-0.494056
CACCACTGCCATAGAGAGG	ASXL1	Other	0.246987	0.572605	0.27232	0.525715	0.237669	0.689964
GAGGAGTCAGGACAACTCG	ASXL1	Other	0.0181536	-0.171428	-0.259055	-0.238932	-0.0097708	0.140875
GCCACCCTGAGCCCAGGGG	ASXL1	Other	0.121851	0.351536	0.0599771	0.555209	0.0232549	0.209174
TACATTCCAATTCAAGAGG	ASXL1	Other	0.00459387	-0.140418	-0.192813	0.0877874	0.169995	0.0978823
TTTGAAGGTCACCTCACGG	ASXL1	Other	0.282738	0.681153	0.233116	0.545717	0.0797141	0.615067
TTTTCGGGAAAGGATGCAG	ASXL1	Other	0.0962051	-0.0524267	0.163013	0.422147	0.0577123	0.332143
AAGAAGAGTGTGAAAGCCA	ASXL2	Other	0.152754	0.419092	0.197487	0.258155	0.155614	0.513665
AATAAAGATGTTAAAGGGG	ASXL2	Other	-0.115636	0.29906	0.151084	0.59776	0.267794	0.356988
AGACATCTCCACAAGCCAG	ASXL2	Other	0.0553149	0.602268	0.0579628	0.158846	0.104112	0.714036
ATATTTCTACCTACGGCCG	ASXL2	Other	0.0374729	0.275073	-0.00753864	0.475181	0.142847	0.556316
ATGGTCCCTCCAACTGAGG	ASXL2	Other	-0.116025	-0.0429612	-0.273058	-0.229909	0.03332	0.228783
CAAGGAGGGAAAAAAGAGC	ASXL2	Other	-0.351598	-0.0180596	-0.092811	0.719723	-0.415882	-0.804259
CAGCACTCTGGGAAACCTG	ASXL2	Other	0.36811	0.458728	0.0842951	0.103163	-0.58948	-1.21671
CTCTTCTCCCAGCTCACAG	ASXL2	Other	0.293004	0.324155	0.163492	0.293413	0.161016	0.66535
TCTTCCCTCACCCAAGAAG	ASXL2	Other	0.073033	0.247511	0.0714488	0.0961858	0.124887	0.173619
TGAAAGCTACTATGGGCAG	ASXL2	Other	0.385252	0.588322	0.278923	0.564207	0.307156	0.705329
AACCCGAGTGAGTAACCAG	ASXL3	Other	-0.102784	0.270166	0.0449884	0.138389	0.0750549	0.398561
AAGGACCGCACCTGGGCCG	ASXL3	Other	-0.1594	0.127499	-0.0916338	0.176709	-0.0358128	0.207962
AATACCATACCTTGAGAGG	ASXL3	Other	0.00158225	0.161027	-0.0297632	0.656832	0.000296322	0.395906
ACAGTCAGAGACAAACTGG	ASXL3	Other	0.2871	0.499369	0.259163	0.574307	0.421479	0.642921
AGGCTCCCTCTGCAGCCGG	ASXL3	Other	0.183091	0.358064	0.0511872	0.24491	0.094202	0.148812
ATGGTGTCAAAACAACACG	ASXL3	Other	0.12991	0.146737	0.0777324	0.00352437	0.24084	0.480958
CTTCCTTTGAGCTGAGCGG	ASXL3	Other	-0.0413439	0.14013	0.171884	0.0221026	0.0350316	0.146814
GAGGCATCCGTACAGCCCG	ASXL3	Other	-0.0576552	0.273918	-0.147893	0.2168	-0.168917	0.441855
GATGGTACAGATATGGCCG	ASXL3	Other	-0.0143259	0.265615	0.0927372	0.462803	0.174939	0.296373
TTCTGGGAGCAAAAGCAGG	ASXL3	Other	0.16132	0.142345	0.220731	0.168008	0.0145182	-0.673071
AGGAGTGGTTTCACAACGG	ATAD2	Other	-0.0687579	0.279654	0.1294	0.179761	-0.0668415	0.24277
AGGCACCATAAAAAAGCGA	ATAD2	Other	-0.149016	-0.169706	-0.000485915	0.4912	-0.0433661	0.244609
ATCACATGGTAGTAAGACG	ATAD2	Other	-0.228647	0.188722	-0.340584	-0.222469	-0.0136181	0.348439
GACAGGTCCAAGGAGCCCG	ATAD2	Other	-0.170362	0.0729073	0.148998	0.0528501	0.147797	0.201687
GAGCTGCACAACCACTCCG	ATAD2	Other	-0.0385153	0.405517	0.15947	0.279612	0.204847	0.534647
GAGTCTTTCCAGTTCCAGG	ATAD2	Other	0.0189315	0.24875	0.0564193	0.314598	-0.00158745	0.261493
GCGGCGCAGAAGAAACCCG	ATAD2	Other	-0.172436	-0.515335	-0.268131	-0.36058	-0.0665405	-0.401202
TCTGGAGCACATCGGCCGG	ATAD2	Other	-0.0245789	-0.116999	-0.0199049	0.109405	0.197067	0.435632
TGAACAGCACTTTGAGAGG	ATAD2	Other	0.0762524	0.270666	0.0561031	0.233489	0.276656	0.475589
TTTCCGAAAATTTAGTGGG	ATAD2	Other	-0.00884605	0.213322	0.119408	0.3227	0.298441	0.533767
AAACTAGAATCTCAAGAGG	ATAD2B	Other	0.0876991	0.449427	0.0916467	0.273302	0.27548	0.607292
AACATCTTCAGCAAACCGG	ATAD2B	Other	0.249463	0.335456	0.164246	0.338717	0.206367	0.507994
AGCCAAGGAGACAAAAAAG	ATAD2B	Other	0.0902058	0.371972	0.115991	0.615056	0.464184	0.164104
AGGAAGCAAGAATAAAAAG	ATAD2B	Other	0.16179	0.291845	0.227232	0.509512	0.0395123	0.163333
ATCCAGATAAGGACCCAGG	ATAD2B	Other	0.216116	0.424694	0.134711	0.329056	0.291627	0.45337
CTCCGCAGTGCAATCAGGG	ATAD2B	Other	-0.00203319	0.446831	0.202281	0.533748	0.266124	0.444957
CTTCCCCCGGCTTTGGCGG	ATAD2B	Other	-0.127858	0.331957	0.0953664	0.309915	0.0306856	0.307261
GACTATGAGAACCATACGG	ATAD2B	Other	0.123459	0.234945	0.0608399	0.115713	-0.135696	0.255653
TTGAGACAGAGAAAAACAG	ATAD2B	Other	0.278904	0.543498	0.0669053	0.236994	0.174735	0.122158
TTTAGAATACAGTATGAAG	ATAD2B	Other	0.256805	0.594238	0.315588	0.313539	0.126778	0.747501
AGCATGGAGGAATATGCAG	ATM	Other	0.142831	-0.944576	-0.0990053	-0.225729	-0.232271	-0.986579
AGCTTTGTATTTACAGCAG	ATM	Other	0.124169	0.226042	0.102672	0.138964	0.260663	0.0811531
CAAGAGAAACTGAAAGGAG	ATM	Other	0.191714	0.0282476	0.201995	-0.0987371	0.24039	0.31362
CAGAATTTCGCTTAGCAGG	ATM	Other	0.0419095	0.19295	0.00701229	0.383374	0.134667	0.24918
CAGGCATCTAACAAAGGAG	ATM	Other	0.121734	-0.00843967	-0.00743295	0.313382	0.350625	0.20491
CATGCGATGGAAAATGAGG	ATM	Other	0.0614212	0.152385	0.112426	-0.3096	0.0459772	-0.131113
GAATTTCTGACTAAACCAG	ATM	Other	0.0479956	0.385673	0.0393124	0.101428	0.0691816	0.167948
TACTGAAAGATATAAAAAG	ATM	Other	0.0307653	0.187571	0.112988	0.262093	0.191721	0.17179
TATTAATAGGATCGAACAG	ATM	Other	-0.0656445	-0.139007	0.0866522	-0.107632	0.167419	-0.0832392
TTGGATGCCAGCTGTGCAG	ATM	Other	0.143862	0.10101	0.274927	0.137177	0.378754	0.281113
AAATCAAGCAACATCACGG	ATR	Other	0.210921	-1.74596	0.0502463	-2.55076	0.244116	-2.14032
AATCAAGAAGATCAGCAGG	ATR	Other	0.125188	-1.05603	0.132197	-0.666621	0.0771211	-1.15691
AATGCTCTCCTTAATGCAG	ATR	Other	0.0498595	-0.1681	0.160642	-0.713578	0.256821	-2.16626
CAGCTGCAAGCTTTGAAAG	ATR	Other	0.284437	-0.971097	0.250686	-0.146004	0.323793	-2.29269
CTACTGCCAGAGTATCCTG	ATR	Other	0.17914	-3.16842	0.051324	-3.04834	0.299862	-3.35669
GACGTGCGAAAACAAGATG	ATR	Other	0.000626519	0.194207	0.144903	-0.0486681	0.0058629	-0.915434
GCCCTGTCATAACAAGCAG	ATR	Other	0.13962	-1.47552	0.244893	-0.329199	-0.0990358	-3.20735
GGCATCCCTCAGCAAGCCA	ATR	Other	0.137299	0.499711	0.159774	0.35872	0.326762	0.564676
GTTCAGAAACTGGACCTGG	ATR	Other	0.0606114	-1.31713	0.113696	-0.798166	0.147058	-1.15226
TTGTGTAACAAATGACAGG	ATR	Other	0.210673	-0.831672	0.164979	-0.3927	0.2428	-1.34056
AGAGGAATGTATCAGCCAG	ATRX	Other	0.264001	0.475424	0.322024	0.512568	0.077181	0.385549
AGTGGAACTGAACAAGAAG	ATRX	Other	0.21564	0.283047	0.190154	0.334302	0.105906	0.102886
ATGAGTAATCAACAGCTGG	ATRX	Other	0.141897	0.00286935	0.0216428	-0.0723596	0.208304	0.0877183
ATGGAAAACAGCAAGGAAG	ATRX	Other	0.219123	0.238666	0.129485	-0.149113	0.117681	-0.24993
CATGTAAAAAAGTACAGGA	ATRX	Other	0.127824	0.057621	-0.00946596	-0.0355334	0.0795322	0.184478
GAGAAGCTACATGCTGCAG	ATRX	Other	-0.0289167	-0.470365	-0.195959	-0.605042	0.102714	-0.261065
GAGCGAGAAAAATTGAGAG	ATRX	Other	0.136805	0.0324878	0.0130533	-0.144714	-0.0580676	-0.111857
GATGAATGAATTTGAGAAG	ATRX	Other	0.114058	-0.200685	0.0260821	-0.272292	0.161894	-0.243401
TGAATCCGAAGATGAACAG	ATRX	Other	0.230556	-0.241904	0.0940327	-0.417482	0.110779	-0.130647
TGAGAGTTGAAACTGACAG	ATRX	Other	-0.130461	0.347278	0.111037	0.606064	0.158048	0.516264
AATCAGGTTGTCAAACCGC	ATXN7	Other	-0.0324911	0.116472	-0.117719	-0.220522	0.0201338	0.343719
ACACTACTGAAATCTGCGG	ATXN7	Other	-0.0796554	-0.170686	-0.0484429	0.107118	-0.0413741	0.252005
AGCTGAAAATAGCACGGGG	ATXN7	Other	-0.330116	0.0351467	-0.355433	0.140224	-0.308244	-0.169319
CACACAGGCACCATCCCAG	ATXN7	Other	0.313405	0.298878	0.376771	0.601883	0.296229	0.151169
CCAGTAGCAGTACCAGTGG	ATXN7	Other	-0.0587588	-0.195338	6.8301e-05	-0.262656	-0.0227561	-0.00296543
CCGACCGTCGCCATTGCGG	ATXN7	Other	-0.215709	-0.179931	-0.145207	-0.102769	-0.00890322	0.230092
CTCTGTCCAAAAGCAAAGG	ATXN7	Other	0.168553	0.404328	0.0972052	0.0374418	0.147474	0.596388
TCACTTCAGGACTGGGCAG	ATXN7	Other	-0.00185747	-0.160275	-0.0433736	-0.241716	-0.529916	-1.8839
TCCTGTGACGTTCTAGGAG	ATXN7	Other	0.0802001	0.0199078	0.0990411	0.16361	0.0074311	0.140024
TCTCGGTTATCCAGTGAGG	ATXN7	Other	0.107002	0.311994	0.0469635	0.0502672	0.205972	0.335827
AAGAAGAAGCCAAAGCCAC	ATXN7L3	Other	-0.00807615	-0.0502887	-0.0893804	-0.328714	0.195433	-0.280196
AAGAAGAGAAAGTCAGACA	ATXN7L3	Other	0.0973292	-0.926767	-0.0848453	-0.657873	-0.165874	-1.2185
ACAGCACACAGATGAGCAG	ATXN7L3	Other	-0.118204	-0.0257538	0.202489	0.205268	0.0591902	-0.29533
AGTTTACAAATGAAAATGG	ATXN7L3	Other	-0.0212095	-0.371477	0.16346	-0.108689	-0.100722	0.0700297
CAGCCGAATCGCCAACCGC	ATXN7L3	Other	-0.281265	-1.46605	-0.390368	-1.34418	-0.186635	-1.28806
CTGGATAACAGCAAACTAG	ATXN7L3	Other	0.0243701	-0.174152	0.130301	0.0158602	0.176013	-0.842317
CTTTCCAGTGTCCTTCCAG	ATXN7L3	Other	0.140722	-0.074738	0.209995	0.0821201	0.116825	-0.251089
GACGAGTGAAAATCAGGGA	ATXN7L3	Other	0.22828	-0.168079	-0.0197945	0.203181	0.112053	-0.0709913
TGGACAGGTTTTCAACCAG	ATXN7L3	Other	0.169027	0.475499	0.0396395	0.3628	0.0603329	-0.777254
TTGTTGGAACCTAGGCCGG	ATXN7L3	Other	-0.179711	-0.268656	-0.141986	-0.178525	-0.125287	-0.196806
AGGCTACAGCTCCAGTTGG	AURKA	Other	-0.03619	-0.473273	0.0948559	-0.134576	-0.756753	-1.20306
ATAGAAAATAATCCTGAGG	AURKA	Other	0.197341	0.011872	0.310925	0.301229	-1.18519	-1.54428
ATCCATTACCTGTAAATAG	AURKA	Other	-0.675875	-1.21315	-0.181056	-0.455424	-0.762874	-0.856561
ATGTGTTTGCCTCAAAAGG	AURKA	Other	-0.0251877	0.113225	-0.0964375	-0.166188	-2.1821	-3.21746
CAAACTTTCCTTTACCCAG	AURKA	Other	0.191476	0.321738	0.233494	0.335431	-1.29381	-2.54139
CTCTATAAACTGTTCCAAG	AURKA	Other	-1.3961	-2.44122	-1.20221	-2.02431	-1.46921	-2.07921
CTGAAAACTCACCGAAGGT	AURKA	Other	-0.204054	-1.00206	-0.531536	-0.960833	-1.62649	-2.22272
CTTGTCTCCAGTCACAAGC	AURKA	Other	0.0548041	-0.0518308	0.119829	-0.177736	0.0274682	0.00576686
TACCAGGTGCCGATGGCAG	AURKA	Other	-1.25191	-1.87927	-1.04525	-1.53432	-1.22148	-1.60634
TTCATAGCAAAGAACTCCA	AURKA	Other	-2.11914	-2.79499	-1.22965	-2.13348	-2.37925	-2.9094
AGGCCACCATACCTCAGGG	AURKB	Other	-1.39075	-2.25251	-0.067645	-1.09348	-1.41532	-2.26696
CAACTATTTTTATGACCGG	AURKB	Other	-0.143249	0.134799	-0.0646702	0.424801	-0.0138516	0.430789
CAGGCATAACCCCTCGGAA	AURKB	Other	-0.0790251	-1.75795	0.122232	-0.791896	-1.07211	-3.09958
GACGAGCAGCGAACAGCCA	AURKB	Other	0.128413	0.454332	0.181391	-0.0944351	-0.808831	-2.00332
GGGCGCATGCACAATGAGA	AURKB	Other	-0.931131	-3.43429	-0.852755	-2.79907	-1.42608	-3.5531
GGTGACAGGCTCTTTCCGG	AURKB	Other	-0.303845	-0.509654	-0.150586	-0.643887	-0.255806	-0.0748164
GTGATGCACTCTCAAAGGG	AURKB	Other	-0.889023	-2.43508	-0.230958	-1.84616	-0.953644	-2.27296
TTCAAGTCCCAGATAGAGA	AURKB	Other	0.0147384	-1.13798	0.0846386	-0.325739	-0.823708	-2.73882
TTGGGCGTCCTCTGGGCAA	AURKB	Other	-1.71946	-3.29601	-0.693811	-2.88019	-1.03332	-3.04947
TTGTAGAGCTCCCCGCGGG	AURKB	Other	-1.20975	-2.73208	-0.32092	-1.31902	-1.20234	-2.50289
AACGGGAACAGCCATCCAG	AURKC	Other	0.125638	0.580534	0.030876	0.116826	0.272266	0.462817
AAGCCATCTGAGCACAGGG	AURKC	Other	0.354004	0.56222	0.243141	0.323386	0.269166	0.684116
CAAATTTCCCCTTGCCCAG	AURKC	Other	0.364107	0.602711	0.160564	0.42809	0.322552	0.587081
CCAGGGGCAGTCTCTCCAA	AURKC	Other	0.378974	0.0966705	0.34182	0.392734	0.242831	-0.584307
CTGACCTACCTCAGGGAGG	AURKC	Other	0.0177002	0.361291	0.313901	0.438792	0.191269	0.221589
GAAATAGTTATACAGGCGC	AURKC	Other	-0.197308	-0.229911	-0.0193035	-0.0690408	0.204809	0.394913
TCAAGTCCCGGGCCCCCAG	AURKC	Other	0.228651	0.293004	0.259458	0.403975	0.349771	0.219337
TTCAAGTCGCAGATAGAGA	AURKC	Other	0.0671974	0.298369	0.193962	0.330885	-0.0703686	-1.23408
TTCTGGAATATGCTCCAAG	AURKC	Other	0.109533	0.290439	0.0274359	0.0439614	0.344083	0.433645
TTGTCATGGCAGTAGGTCA	AURKC	Other	0.185756	0.296636	0.11655	0.261502	0.120359	0.538317
ACGTGCTTCCCGTGCCCCG	AXIN1	Other	0.00464012	0.0513112	-0.000307817	0.417099	0.139607	0.442295
ACTGGTGTCCACAGACCCG	AXIN1	Other	-0.020397	0.23881	-0.0657728	0.0286012	0.0599792	-0.015677
CCAGTAGACGGTACAGCGA	AXIN1	Other	0.0475213	0.0617771	0.0673586	-0.197246	0.00323009	-0.0136586
CCATGTCCACACAGCGGGG	AXIN1	Other	0.156887	0.30341	0.0644961	0.396788	0.1535	0.267915
CCCCTAACCCAGCTGGAGG	AXIN1	Other	0.117918	0.291621	0.265848	0.300897	0.0986017	0.382911
CCGAGCACCCTCCAAGCAG	AXIN1	Other	0.131376	0.309785	0.251873	0.235689	0.275203	0.563589
CTGCACAGCCTCCAGGCGG	AXIN1	Other	0.0516004	-0.192628	0.248833	0.292571	-0.0144653	-0.00987658
GAACCAGAAAATCATGCAG	AXIN1	Other	0.282766	0.207535	0.163449	0.0927076	0.250532	0.304819
GAGCAGAAACTGTAGCTGG	AXIN1	Other	0.137941	0.236532	0.0124995	-0.0382046	-0.0710039	-0.446044
GAGCCTCAGAAGTTCGCGG	AXIN1	Other	0.181286	0.094348	-0.35499	-0.054025	0.198079	0.311181
CAGCCGGCACCATCTGTGG	AXIN2	Other	-0.249892	-0.230457	-0.0094674	0.168481	0.0465521	0.0112158
CAGGGCCCCAGCTCCGCCG	AXIN2	Other	-0.311996	-0.283577	-0.198176	-0.280704	-0.145086	-0.391835
CATCTCCTTGGGCAGGCGG	AXIN2	Other	-0.0867098	-0.251871	0.178318	0.23541	-0.161857	-0.194857
CTTCCGTGAGGATGCCCCG	AXIN2	Other	0.0967396	0.0778956	0.0636388	0.357945	0.262329	0.354756
GGAAGAAATTCCATACCGG	AXIN2	Other	-0.142717	-0.574948	-0.0415574	-0.511122	-0.180497	-0.0840502
GGTGGCAAGCTGCCTCCCG	AXIN2	Other	0.266463	0.64752	0.00121561	0.606102	0.277565	0.642371
GTCGAAGCCCCCAAAGCAG	AXIN2	Other	-0.0480507	0.255999	-0.107855	-0.0029849	-0.0522652	-0.125306
GTGGCTCCCGTCTGAACAG	AXIN2	Other	-0.234874	-0.332843	-0.214239	-0.345003	0.0779412	0.223146
TGTCTCTTCCAACACCAGG	AXIN2	Other	0.164431	0.425173	0.180665	0.342082	0.094367	0.415188
TTCAGGATGAAGAGAGAGA	AXIN2	Other	-0.343669	-1.32957	-0.254318	-0.927213	-1.98931	-2.26427
AATGCCCCGGAGTTGGCCA	BAP1	Other	0.248211	-0.34029	0.00248516	-0.548119	0.220913	-1.23843
ATTCTGCTTCTCAGGGAGG	BAP1	Other	0.150745	-0.06702	0.341566	0.0803357	-0.147195	-0.507553
CAGGGCCCTTACCCTGCAG	BAP1	Other	0.00603464	-0.123275	-0.0982445	-0.132742	-0.0619969	-0.348348
CAGGGGTCCAGCAGCCCAG	BAP1	Other	-0.111967	-2.13218	-0.382669	-2.29382	-0.710065	-2.86037
CCCCACTCCCATTGTCCAG	BAP1	Other	-0.077952	-0.983105	0.0122147	-0.713395	0.0776519	-0.639827
CGGCCGGCTCCACAAGCAG	BAP1	Other	0.0987391	-0.254207	0.120121	0.108753	0.00299873	-0.296731
CTGGCGCTTGGCCTTGTAG	BAP1	Other	0.111998	-0.0135364	-0.199569	-0.404394	-0.080114	-0.0143175
GCAGAACATCTCCGTGCGG	BAP1	Other	-0.202477	-1.32788	-0.124004	-1.39262	-0.0750629	-1.32875
GGGGAGAAATACTCACCCA	BAP1	Other	-0.17394	-0.438727	0.00539934	0.03066	-0.229954	-0.132247
TGTCCATCAAGACTAGCAG	BAP1	Other	0.314357	0.635659	0.286863	0.365703	0.201331	-0.245637
AACTACTTAATGTAGAAGG	BARD1	Other	-0.0253664	-0.488982	-0.348093	-0.429382	0.238839	-0.513363
AAGTCTTGTATCCAGGCCG	BARD1	Other	0.136588	-0.974069	0.0243293	-0.0903182	0.266043	-1.16118
ACTTACACAGCATTTCTGG	BARD1	Other	0.120192	-0.385969	0.117448	-0.270619	0.0877445	-2.07206
AGCTCGTCACTGCAGGTGG	BARD1	Other	0.161188	-1.90046	0.0271248	-1.42784	-0.0510968	-2.47831
CATACTTACTACTGAGCAG	BARD1	Other	0.0933311	-0.440131	0.17113	0.323775	0.0150092	-0.695959
GAGTCATTTTGATACCCGG	BARD1	Other	-0.0746901	-0.978971	0.0871143	-1.15364	0.112864	-2.4276
GTCTCCAGACACTAAGAGC	BARD1	Other	-0.0130847	-1.33603	-0.096712	-1.1502	-0.229447	-2.09907
TAGAGGCAGAAAAAGAAGA	BARD1	Other	0.132903	-0.455498	-0.175644	-0.568117	-0.119253	-1.20548
TCTCAGAAACATCTGCAGG	BARD1	Other	0.195645	0.315463	0.269592	0.388714	0.0336618	-1.29676
TGAAGGTCCACGCAGAAGC	BARD1	Other	0.108629	0.421247	0.191904	0.343156	0.0788038	-2.24099
ACGGCTTTCGGTGTAGCAG	BAZ1A	Other	0.0255496	0.423755	0.0405906	0.450452	0.185553	0.716363
AGTGCATAAGCCAAATCGG	BAZ1A	Other	0.0702442	0.454982	0.0724958	0.506461	0.295106	0.58387
ATAGATATCAAAAACGAGG	BAZ1A	Other	0.215537	0.0184047	-0.173007	0.195142	-0.038893	0.372315
ATCACGCTACGATCCAAGG	BAZ1A	Other	0.0326487	0.404426	-0.0786706	0.371416	0.0903448	0.472577
GTCCTCGTAGAAAACGCAG	BAZ1A	Other	0.0923798	0.308354	0.0711837	0.170114	0.286483	0.478346
GTGAGACAGAAGCCGCCCG	BAZ1A	Other	0.202123	0.551011	-0.0322442	0.256475	-0.102189	0.394286
TGTGGAATACTTAAAACAG	BAZ1A	Other	-0.00392577	0.353605	0.154626	0.771893	0.258979	0.479704
TTCCTGATGGAGTAACCCT	BAZ1A	Other	0.219971	0.514357	0.09051	0.441041	0.32288	0.694279
TTCCTTAAAGATTTAACAG	BAZ1A	Other	0.333091	0.523055	0.269769	0.31423	0.311523	0.541545
TTGTAGGAAATGACAGTGA	BAZ1A	Other	0.187862	0.357588	0.313597	0.619312	0.117825	-0.267248
AGGCCGTTGGACAGTCCAG	BAZ1B	Other	-0.0854808	0.073131	0.167027	-0.0154137	-0.117103	-0.423219
ATGTTCAGGAGGAAAGCGA	BAZ1B	Other	-0.106626	0.169881	-0.0108106	0.36983	-0.0254543	0.299315
CGGCCTCAGACAAAACAGG	BAZ1B	Other	-0.0714964	-0.139245	0.0124655	-0.227679	0.129432	0.28668
CGGGCAACGGCTTCACCAG	BAZ1B	Other	-0.041574	-0.0337938	-0.0873219	-0.186916	0.0758042	0.219202
CTGAGGTTTACAACTGCCG	BAZ1B	Other	-0.0723469	0.279275	-0.104986	-0.344876	0.115238	0.332873
GAAGCCACACTCTACCAGG	BAZ1B	Other	0.275103	0.423988	0.22984	0.521584	0.317532	0.423188
GACCAAGCGGAGCTCCCGG	BAZ1B	Other	0.0480891	0.188114	-0.0888038	0.308473	-0.0996552	-0.0498451
GAGATTAGAAAAACAGAAG	BAZ1B	Other	-0.174522	-0.00679646	0.173311	0.169049	2.38648e-05	-0.12937
GTATGTCATGAGGATCCGG	BAZ1B	Other	-0.0354177	-0.241585	-0.183268	-0.14367	-0.193523	0.0769827
TATTTGAAAAAGAAACGGG	BAZ1B	Other	-0.104714	0.106267	-0.210399	-0.186794	0.0871875	-0.190061
AAACAGAGCCAGTGAGTGG	BAZ2A	Other	0.276697	0.251825	0.0405587	0.340212	-0.0686416	-1.33112
CCTCAGAAACTGCAGGGGG	BAZ2A	Other	0.15963	0.648807	0.326929	0.600379	0.182645	0.280845
CGCCCCCTAAAGAAACTGG	BAZ2A	Other	0.178006	0.163406	0.133949	0.310066	0.171364	0.370642
CTCGTGAGAAGTCAGGCAG	BAZ2A	Other	0.0638319	0.313219	0.159305	0.453238	0.138124	0.444723
CTGATAAAACTCCTCCCAG	BAZ2A	Other	-0.0480614	0.175535	0.183767	0.607589	-0.045095	0.290008
GCTCCATCACAACCCCCGG	BAZ2A	Other	0.0455407	0.220121	0.0814875	0.406179	-0.0118816	0.238832
GCTCTCCCCCTCCAAGCGG	BAZ2A	Other	-0.0831076	-0.0377607	-0.30337	0.0947115	0.0154771	0.232686
GGAACAGAATGTAGAACGG	BAZ2A	Other	0.0311623	0.150155	-0.113397	0.233064	-0.695728	-1.75549
TAAGACCCTGGCCACACAG	BAZ2A	Other	0.119525	0.532248	0.14161	0.448625	0.109771	0.520488
TGGGTGCAGCTCTCAGCAG	BAZ2A	Other	-0.295099	0.331882	-0.112296	0.234501	-0.131959	-0.14866
AAAGTACAAGCTCAGGTGG	BAZ2B	Other	-0.0694208	0.391697	0.134803	0.535315	0.172268	0.384549
ATCCTGCATAGTCAAGGGA	BAZ2B	Other	0.26938	0.479931	0.192741	0.0684115	0.217362	0.477786
CAGGCTAAAAAGAAAAAGA	BAZ2B	Other	0.157921	0.457517	-0.141304	0.166439	0.119973	0.355408
CTAATAGGAACGAGAGCGA	BAZ2B	Other	-0.204785	-0.0784543	-0.0675279	0.00329733	0.018329	0.0532386
CTCAAGAAAAGAAAAATGG	BAZ2B	Other	0.292334	0.612559	0.097328	0.232635	0.338969	0.654912
GGAGCGGAACATTGAAAGA	BAZ2B	Other	-0.0318916	0.193618	0.0620464	0.357571	0.201052	0.867539
TAATTAAAAGGGAATGCAG	BAZ2B	Other	0.0581128	0.0931099	0.130349	0.492572	0.147054	0.389644
TACGAGGCAACTCTGGCAA	BAZ2B	Other	0.113424	0.296328	0.0770462	0.340085	0.0640359	0.708798
TCAGTGCAAAAATAAGAGT	BAZ2B	Other	0.411996	0.226263	0.177924	0.501095	0.0692226	0.521046
TTAGAGAGAAACTAAGTAG	BAZ2B	Other	-0.222663	0.247794	0.014802	0.389739	-0.15323	0.449326
AATACACCCGAGACAGTGG	BCOR	Other	-0.00866608	0.0294495	-0.150608	0.00420932	-0.0415638	0.287096
CTCGGAAAACCGATTCCGG	BCOR	Other	0.11544	0.0541889	0.00840835	-0.155322	0.150001	0.224248
CTGGGCGATACCACAGCAG	BCOR	Other	-0.123182	-0.0395351	-0.0585645	0.00437775	-0.039861	0.0731645
CTGGTGACCGCCTTGGCAG	BCOR	Other	-0.0658023	0.0470588	0.107821	-0.0109519	0.0822166	0.267438
GGGTGGAGCCACTCTACAG	BCOR	Other	0.0872963	0.21727	0.101676	0.0964797	0.0981306	0.274193
GTTAGCAGCGAGTTCCCCG	BCOR	Other	-0.128478	-0.0613812	0.0934498	0.0873009	0.192342	0.0691419
TAAGTCTCCGTGCTTCCGG	BCOR	Other	-0.0126465	-0.0561521	0.103262	0.0689164	0.0581697	0.0374415
TGAACGTTCCCATACAGGG	BCOR	Other	-0.0950802	0.10735	-0.19609	0.0891112	0.0654052	0.29585
TGCAGACTGGAGAATACAG	BCOR	Other	0.0961407	0.217068	0.422362	0.245921	0.0982048	-0.53414
TGGAGATGAAAGAAAGAGA	BCOR	Other	-0.234443	-0.31904	0.235823	0.37355	-0.548098	-1.19116
AGAGCAAGAAGACGAGCAG	BCORL1	Other	0.128685	0.286092	0.181338	0.657945	0.0869084	0.265911
ATGGCAACCGTCTCAGAAG	BCORL1	Other	0.40686	0.606486	0.0881157	0.227802	0.249456	0.497518
CAGCCACAAGCCAAGGCCG	BCORL1	Other	0.0248929	0.328403	0.154969	0.3743	0.175402	0.507611
CAGGGGAAAGCACAAGCAC	BCORL1	Other	0.156902	0.0658199	0.0295715	-0.101728	0.0563294	0.292912
CCCACAGAAGAAGAAGAGG	BCORL1	Other	0.266001	0.549716	0.207644	0.365655	0.238657	0.191347
CGAAGGAGCCCCCAGGCCG	BCORL1	Other	0.0739346	0.146531	0.246672	0.388336	0.058862	0.00537895
GAGGCGGGATATATACCAG	BCORL1	Other	0.135507	0.288808	0.0439721	0.37923	0.261981	0.452163
TGAAGTTAGTGGTAACCAG	BCORL1	Other	0.126617	0.40307	0.187835	0.319948	0.195144	0.412614
TGAGGCCGAAACAGAAAGG	BCORL1	Other	0.166346	0.0900552	0.069772	0.0309126	0.175152	-0.133042
TGTCTGTTCAGCCTAGCGG	BCORL1	Other	-0.0291682	0.397145	0.179267	0.153869	0.319643	0.618662
AGAGAGTTTCTGAATACAG	BIRC3	Other	-0.00897549	0.0863747	0.177061	0.297942	0.10127	0.585147
ATGGGTTCAACATGCCAAG	BIRC3	Other	0.247235	0.340323	0.270237	0.519212	0.103718	0.626103
CTCTTTCTAGATCTACCAG	BIRC3	Other	-0.221192	-0.0814685	-0.0819094	-0.0201137	0.0492317	0.288438
GAAGATGAAATAAGGGAAG	BIRC3	Other	0.311524	0.304388	-0.19244	0.246281	0.104885	-0.269637
GAGAGAGAAAGAGCAACTG	BIRC3	Other	0.00423019	0.0630972	-0.169658	-0.350432	-0.54027	-0.749592
TGCTGGATAACTGGAAAAG	BIRC3	Other	-0.0876411	0.122918	-0.00594442	-0.0161214	0.159677	0.425702
TTAAAGAATGTTTTAAAGC	BIRC3	Other	0.163912	0.358611	-0.0330249	-0.216377	-0.0941343	0.415068
TTCCGGGTACAGAAAACAG	BIRC3	Other	0.063447	0.325354	0.125694	0.345617	0.0263777	0.431517
TTCGTTATTCATTGCACAG	BIRC3	Other	0.205937	0.29852	0.101964	0.481727	0.087614	0.517784
TTGAGCAATTGGGAACCGA	BIRC3	Other	0.0872686	0.253785	0.0969311	0.0631029	0.094236	0.289702
AAAGAGAAATCTAAGGAGG	BMI1	Other	0.12661	0.259973	0.0240631	-0.0348897	0.254522	0.169873
AAGGTTTACCATCAGCAGA	BMI1	Other	0.277044	0.486989	0.29139	0.375949	0.273075	0.57189
ACAAAGCACACACATCAGG	BMI1	Other	0.332951	0.590585	0.428863	0.586147	0.266826	0.465537
AGACTGCACTGGAGTACTG	BMI1	Other	0.40396	0.812584	0.134725	0.550674	0.352262	0.797854
AGATTGGTGGTTACCGCTG	BMI1	Other	-0.00383384	0.176028	0.120859	0.148647	-0.00336312	0.0812364
AGGCCAACAGCCCAGCAGG	BMI1	Other	0.445342	0.523718	0.306637	-0.0205434	-0.0720047	-0.299238
ATTGATGTCATGTATGAGG	BMI1	Other	0.261638	0.319102	0.0640148	0.206068	0.206367	0.50507
CTAGGCAAACAAGAAGAGG	BMI1	Other	0.0673727	-0.103533	0.172272	0.0696604	0.0467374	0.19088
TCTAATGAAGATAGAGGAG	BMI1	Other	0.0759012	0.344808	0.272338	0.313475	0.0670816	0.591583
TGGAAATGTGAGGAAACTG	BMI1	Other	0.295434	0.606198	0.259044	0.70913	0.0143021	0.0248076
AAATGATCAACCTTTATGG	BMP2K	Other	0.119211	0.185801	0.163584	0.36808	0.145337	0.49464
ACAGAGACAGATCTGGCAG	BMP2K	Other	0.158912	0.133994	-0.0111769	0.0616451	0.110695	0.198856
AGCACGCACTGCAAAGAAG	BMP2K	Other	0.165976	0.0977109	-0.0937044	0.0623509	-0.332152	-0.611574
CAGATGCCGCAGTATCAGC	BMP2K	Other	0.198288	0.403368	-0.0503734	0.103363	0.0170194	0.51426
GCACCAAGACAAAGACCAA	BMP2K	Other	0.15266	0.328774	0.207779	0.482462	-0.0495316	0.397441
GTACAAGAATGCCATGCAG	BMP2K	Other	0.297586	0.237842	0.0740187	0.285351	0.279072	0.507009
TCAGAGGATAATTGGGCTG	BMP2K	Other	0.0201521	0.358093	0.0215416	0.0683287	0.00116009	0.430574
TCCACCCTGACATATCAGG	BMP2K	Other	0.0501086	0.131533	0.0509715	0.166876	0.0862341	0.277323
TCCTCGTGCGTACTCACGG	BMP2K	Other	-0.125846	0.0811276	-0.241676	0.0712911	-0.133724	0.231811
TGATGAAGAAGTTCTTCAG	BMP2K	Other	0.209028	0.0981605	0.0315662	0.122931	0.0143715	0.379407
AACATGGCAGAGAAGAAGG	BPTF	Other	0.0498458	0.100224	0.0720417	0.0188801	-0.84729	-1.64245
AAGGAGCAGAGCAAAACCG	BPTF	Other	0.108017	-0.284911	-0.359041	-0.639464	-0.0355217	-0.294282
ACTCCCTGACCACCACGGG	BPTF	Other	0.0991095	-0.283188	0.0903292	-0.0744169	0.00802051	-0.731653
AGGCCGCCCAAGCAGCCCG	BPTF	Other	-0.0707177	-1.05616	-0.0656715	-0.785891	-0.176187	-0.971526
CACGTCCGGACCCATCGGG	BPTF	Other	-0.238759	-1.05335	-0.178626	-0.847202	-0.0803144	-0.886153
CAGCTGAAGAGCCAGCAGG	BPTF	Other	0.10734	-0.880843	0.107949	-0.5188	-0.0370714	-0.605001
CCAAGGCTCCTCCAGGAGG	BPTF	Other	0.245819	-0.275155	0.210947	-0.0524877	0.191537	-0.267074
CTGGCACCTCCTCAAGAGG	BPTF	Other	0.0831041	-0.699098	0.228785	-0.137474	-0.0533204	-0.867822
GACTAGTCCCTCTGAAGGG	BPTF	Other	-0.159972	0.190766	0.00556306	0.0522158	0.00239801	0.226187
TACAGGTACAGGTGAACAA	BPTF	Other	-0.00950599	-0.306026	0.0258778	-0.405063	0.110188	-0.0387246
ACTGGCTATTGTTACCCAG	BRAF	Other	0.341285	0.538969	0.242964	0.567452	0.2789	0.674761
AGCACTGAAAGGCTAGAAG	BRAF	Other	-0.015476	0.00635644	0.272478	0.237836	-0.00635202	0.215352
CACCCAATACCACAGGAAG	BRAF	Other	0.577411	0.770007	0.4165	0.168498	0.298097	0.408261
CGGGCCAGCAGCTCAATAG	BRAF	Other	0.238033	0.0598073	-0.011066	0.051368	0.241581	0.381115
CGGGCTGGTTTCCAAACAG	BRAF	Other	0.287393	0.294337	0.296868	0.278988	0.230483	0.34394
CTTCCTGCCCAACAAACAG	BRAF	Other	0.0916632	0.434854	0.407084	0.653572	0.311385	0.552999
GCGGACCCTGCCATTCCGG	BRAF	Other	-0.057334	-0.160627	0.0840979	0.11041	0.248768	0.443718
GGGGTAGCAGACAAACCTG	BRAF	Other	0.212129	0.101817	-0.0152761	0.369816	0.0651747	-0.0337463
TACCCAATAGAGTCCGAGG	BRAF	Other	-0.0765646	-0.0719454	0.0893467	0.113024	0.0624311	0.357516
TGAAGGCTTGTAACTGCTG	BRAF	Other	0.128688	0.401687	0.167923	0.368243	0.310041	0.653572
ACTCAGCTAAACACAAAAG	BRAP	Other	0.470675	0.10339	0.327915	0.215325	0.118908	-1.59011
AGTCAGGTCCATCACTGGG	BRAP	Other	0.148657	-2.07053	0.128022	-1.76132	0.122767	-2.15776
ATAGAGAAGGACACAGCAG	BRAP	Other	0.121781	-0.0517796	0.0564963	-0.29206	0.0180224	-0.595716
CAGAACAAGCTAAAAGAGG	BRAP	Other	-0.0785809	-1.03909	-0.497696	-1.39276	-0.0463417	-1.43377
CGAGCCCTGCCTCTTCGGG	BRAP	Other	0.094242	0.435591	0.17673	0.235671	-0.132139	-0.419993
GATGAACTAAAAACTACAG	BRAP	Other	0.177142	-0.38241	0.114959	-0.365266	0.0138135	-0.446989
GTACAGTATGAATGTGAGG	BRAP	Other	-0.0116557	-1.2857	0.0451698	-0.833784	0.071607	-1.32012
TGGTTGCAAGTAAAACAGA	BRAP	Other	0.117247	-0.283745	0.232621	-0.555061	0.241557	-0.790222
TTCTATTGAGTTGAACTGG	BRAP	Other	0.227847	0.475985	0.320273	0.114703	-0.237569	-1.82955
TTGCTGCGGCCCTTCCTGG	BRAP	Other	-0.0430563	-0.227242	0.0382589	0.0710635	-0.197645	-1.35014
AACCAGGTAATATTGGCAA	BRCA1	Other	0.217192	-0.0308146	0.307094	0.0913227	0.298472	0.0131712
AACTCTGAGGACAAAGCAG	BRCA1	Other	0.111153	-0.607467	-0.0558862	-0.502256	0.0422687	-0.385369
ACCTAAAAAGAATAGGCTG	BRCA1	Other	0.0562233	-0.306266	0.121527	-0.0166847	0.105296	0.078718
ACTTGATGGGAAAAAGTGG	BRCA1	Other	0.161826	-0.790747	0.0602772	-0.156355	0.28717	-0.802587
ATTTTCTAGGAATTGCGGG	BRCA1	Other	0.0240366	0.628819	0.217546	0.561189	0.398913	0.217507
CCAAATGTAGTATCAAAGG	BRCA1	Other	0.0300848	-0.734525	0.277591	-0.811808	0.23454	-0.587384
CTTCTTCCAGATCTTCAGG	BRCA1	Other	-0.0704512	-2.34631	0.125036	-1.18463	-0.0151186	-2.5663
TGGGGAACTTTCAATGCAG	BRCA1	Other	0.120792	0.0784213	0.0938452	0.0959116	0.0816288	-0.817257
TGTCTGTCTAAGAACACAG	BRCA1	Other	0.00367077	-1.00799	-0.097395	-1.18195	0.0775355	-1.19648
TTCAGGGTCATCAGAGAAG	BRCA1	Other	-0.0176392	-1.1654	-0.0984914	-0.995516	-0.0148264	-1.26635
AAAGCGATGATAAGGGCAG	BRCA2	Other	-0.349404	-1.60186	0.090308	-1.44984	-0.0411598	-2.07898
AAATGGGACTAACAGGTGG	BRCA2	Other	0.04363	-0.230153	0.176979	-0.112423	0.219029	0.0527446
AAGACCCTAAAGTACAGAG	BRCA2	Other	-0.0197513	-1.67076	-0.146435	-1.07209	-0.111514	-1.91281
AGTGAGGAAACTTCTGCAG	BRCA2	Other	0.0311887	-0.807515	-0.00720911	-0.796162	-0.0276219	-0.785337
CAAGAATTGGAAAAAGAAG	BRCA2	Other	0.16606	0.473886	-0.0344986	0.162083	0.282031	-0.136655
CTCTGAAAGCAGCAGTAGG	BRCA2	Other	-0.0967617	-1.0137	0.167997	-0.805167	0.0289312	-1.23143
CTGCATTTAGGATAGCCAG	BRCA2	Other	0.205676	-0.771412	0.236387	-0.474938	0.397244	-1.05518
GAAGCAGCAAAATATGTGG	BRCA2	Other	-0.00233838	-2.01017	-0.0753626	-1.77311	-0.0717125	-2.23185
TGCTGCAAGCAACCTCCAG	BRCA2	Other	0.31769	-0.282591	0.251397	0.08926	-0.0880805	-2.61193
TTAAGACAGCTAAGAGGGG	BRCA2	Other	0.174506	-0.523129	0.153222	0.0655354	0.267535	-1.15688
AAGTAATGGGGCTGTGCAT	BRCC3	Other	0.170047	0.13727	0.144579	0.287774	0.164784	0.239034
AATCTGTGCAGTCAGATGT	BRCC3	Other	0.246573	0.392015	0.101084	0.599308	0.0726677	0.547404
AGCGTGGTTGAGACAAACG	BRCC3	Other	-0.0123491	-0.0775934	-0.0440792	-0.0125616	0.00516414	0.332579
CAGCGGGCCTCTCCTACAG	BRCC3	Other	0.118921	0.476061	0.0697775	0.0284944	0.18424	0.417484
CAGGAATTACAACAAGAAA	BRCC3	Other	0.30695	0.35456	0.239295	0.749427	0.238622	0.269634
CAGTAACCAAGATCCATAA	BRCC3	Other	0.331157	0.568084	0.190908	0.435273	0.607517	0.99079
CTTACGACGTTCTGATAAG	BRCC3	Other	0.0575043	0.41495	0.200002	0.557249	0.0186142	0.422393
GATACTTACCAACATGTGA	BRCC3	Other	0.131372	0.593792	0.168967	0.364106	0.299749	0.723599
TGAATGTGAACAATTCTGA	BRCC3	Other	0.0425478	0.479442	0.189207	0.525103	0.223606	0.424362
TGCGTATAGGAGGATCCAC	BRCC3	Other	-0.0764017	0.19775	-0.0589907	-0.21733	-0.100743	0.189973
AATAGGATTGCGAATCAGG	BRD1	Other	-0.0467359	-0.759629	-0.0325916	-0.0925449	0.0962389	-0.243325
AGAGGCTCCAGCACCGAGG	BRD1	Other	0.258816	0.115782	-0.227154	-0.270994	-0.469193	-0.860833
AGAGTCAAAAAGAAAAACG	BRD1	Other	-0.00101303	-0.221077	0.213508	0.133636	0.130329	0.00560889
CAACAAGGAAAACAGCGAG	BRD1	Other	-0.0840989	0.0208162	0.00601664	0.167939	0.168155	-0.0935496
GAAGCTGAAGTACTGGCAG	BRD1	Other	0.203518	-0.131994	0.388198	0.105409	0.2067	-0.130742
GAGAATGGGAACTACGCCA	BRD1	Other	0.0484245	-0.0325438	0.285367	-0.0279202	0.290418	0.357164
GCCTCCAGGCTGCACCCGG	BRD1	Other	0.0599588	-0.320608	0.0606886	-0.166932	0.0762445	-0.578128
GGGTGCCCTACATCCCCGA	BRD1	Other	0.199975	-0.412121	-0.0162307	-0.555317	0.285574	0.274273
TAGTTCTTAAGCAGACAGG	BRD1	Other	0.0592402	-0.364694	0.0930396	-0.391332	0.29051	-0.00960066
TGAACTTGTAGTACACAGG	BRD1	Other	0.126979	-0.426982	-0.047211	-0.160089	0.096553	-0.216849
ACAGGTTATGATTCAGAGG	BRD2	Other	-0.067291	-1.78433	-0.181389	-1.28736	-0.399757	-1.73914
CAGGCAAGTCTTTGCGTGG	BRD2	Other	0.037929	-0.886681	0.182821	-0.133067	-0.239325	-1.94453
CAGTAACAGCAAGGAGCGG	BRD2	Other	-0.110187	-0.682144	0.0120257	-0.916634	-0.0985371	-0.64249
CATGAGTTACGATGAGAAG	BRD2	Other	-0.0757299	0.0381265	-0.040961	0.102765	-0.405113	-2.51187
CCTGTGGGAAAGACAAAGG	BRD2	Other	-0.204949	-1.571	-0.0179047	-1.22521	-0.381247	-2.14338
GAGAAAAAGAAGAAACGGA	BRD2	Other	-0.182689	-0.121744	-0.202663	-0.616527	-0.145876	-0.899944
GCCAACCCACCACCCCCGG	BRD2	Other	0.130931	0.185561	0.153282	0.00432367	-0.22203	-1.30762
GGCCGATGAAGATGACAAG	BRD2	Other	-0.277488	-1.76284	-0.368771	-1.33025	-0.277507	-1.44356
GTGGTCCTCTCCCAACCCG	BRD2	Other	-0.092188	0.0561846	-0.207044	-0.0809059	0.0124921	-0.0811611
TAAGAACAGCCACAAGAAG	BRD2	Other	0.0647265	0.108375	0.0747214	0.140983	0.00811891	-0.339132
AAGCAGGCTCAGCAGAAGA	BRD3	Other	0.14902	0.249516	0.200499	0.369424	0.214914	0.252763
ATGCCAGATGAGCCCGTGG	BRD3	Other	0.0678861	0.248713	0.169141	0.444823	0.150041	0.554343
ATGCTATCCAAGAAGCACG	BRD3	Other	-0.0700038	-0.0486527	0.109897	0.543193	0.346737	0.424321
CCCAAGCAGGCCAAAGTGG	BRD3	Other	0.329378	0.356254	0.288881	0.581168	0.193544	0.429077
CCGGCTCAGCACCCTCAGG	BRD3	Other	-0.1741	-0.190092	0.0310189	0.159066	0.110739	-0.0266273
GAAGGTACACAGCAAGTGG	BRD3	Other	-0.00225326	0.062831	0.118444	0.306878	0.219009	0.0389933
GTGAACCCACCCCCCCCGG	BRD3	Other	0.222952	0.407192	-0.0410251	0.143949	0.262285	-0.0460635
TACAAGCCAGTGGATGCCG	BRD3	Other	0.219365	0.274286	0.215594	0.0998017	0.13374	0.248922
TACGACTCAGAGGAAGAGG	BRD3	Other	-0.129926	0.1135	0.00613805	0.0729116	-0.210288	-0.163034
TTGTTTACAGAAAAAGCAA	BRD3	Other	0.175068	0.113858	0.0443136	0.0298405	0.141661	0.425591
ACAGGAACACATCAGGCGC	BRD4	Other	0.0245741	0.220724	0.104937	0.0910876	-0.0888699	0.220121
ACATGACTAATCCACCCCG	BRD4	Other	0.124836	0.224633	-0.12754	-0.201576	0.074225	-0.223678
AGACTCACCCCACTAGAGG	BRD4	Other	0.0545429	-0.00606275	-0.0688256	0.439959	0.109422	0.230203
AGATTTGCTGTGGAAGCAG	BRD4	Other	0.139238	0.475847	0.310519	0.560705	0.0519042	0.204708
AGCAGCTCAAGTGCTGCAG	BRD4	Other	-0.108866	-0.827482	0.029268	-0.0149971	-0.140084	-0.530489
AGGCAGGCAGCCTTCCCGA	BRD4	Other	0.141552	0.086012	-0.0325182	0.324494	0.169939	0.206656
CAACAGCAAGCAGCTGCGG	BRD4	Other	-0.621816	-0.846909	-0.278875	-1.13755	-0.570717	-1.0707
CAGAACGCACCGCCACCAG	BRD4	Other	-0.588791	-1.2352	-0.351132	-1.23474	-0.558734	-1.40431
CTTTTCTTCCGCAAACAGG	BRD4	Other	0.167773	0.337104	0.115102	0.294402	0.187255	0.145409
TCCGAAGTCAAAAAAGAAG	BRD4	Other	-0.049119	0.0952783	0.305642	0.497923	0.0683592	-0.782222
ACTGAAGAACCTAAAAAGA	BRD7	Other	0.435475	0.756954	0.333854	0.367576	0.144307	0.768675
ACTGATGAGACAATTGCAG	BRD7	Other	0.0287205	-0.117821	0.0167303	-0.0316184	-0.220849	0.0239734
ACTTTGTGGATTTGACAGA	BRD7	Other	0.0478078	0.303504	0.0834759	0.365433	0.319514	0.444172
AGACAGATCATGTTCGGAG	BRD7	Other	-0.0872531	-0.45569	-0.09074	-0.389657	-0.194607	-0.0544615
CGGACAAACACCTCTACGA	BRD7	Other	-0.175268	-0.214019	0.110407	0.0590207	0.0173344	-0.117341
CTGTGGATCCCATTGTAGG	BRD7	Other	0.0297822	-0.20651	-0.0279022	0.0803298	0.0925269	0.348648
GACACAGCAAAAGAAATGG	BRD7	Other	-0.0575252	0.235016	0.0374061	0.161749	0.0764306	0.25043
TACGGATAATCTTGGCACG	BRD7	Other	-0.0777277	0.0958282	0.131234	0.206681	0.0776181	0.32089
TCGTGCCCCGAGCTGCCCG	BRD7	Other	0.00963695	0.116338	-0.26014	-0.141499	0.159224	0.126564
TGGAGTCCAAACGCCCTGG	BRD7	Other	-0.272342	-0.252401	-0.188393	-0.232527	-0.371845	-0.396487
AAGAAATTGGAAGAAGAGG	BRD8	Other	-0.139337	-0.977607	-0.116314	-0.629637	-0.916683	-1.5734
AGGGAAACTGAGGATCCAG	BRD8	Other	0.0550294	0.157946	0.152159	0.104681	-0.0795645	-0.47298
CAGCAAGAATCCAAAGGGG	BRD8	Other	0.118865	0.374254	0.0477755	0.369334	0.158773	0.54784
GAAAATGGAAAGCCAGAGG	BRD8	Other	0.0246724	0.0560405	0.00634646	-0.0264707	-0.124714	-0.321009
GGATAATCACCTCCTGGGG	BRD8	Other	-0.391518	-1.06775	0.110045	0.0429707	-0.562656	-0.685103
GGGAAATTAAAGCTAGCGA	BRD8	Other	0.0297396	0.0792232	0.199329	0.29354	-0.141638	0.475743
GTGGCACAAGTTTAACTGG	BRD8	Other	-0.0306787	-0.0825274	-0.0789938	0.212684	0.0348245	0.203981
TACCTCAGAGAGAAAGTGG	BRD8	Other	-0.0673589	-0.00736494	0.115196	0.26986	-0.234113	-1.09489
TGGGACACAGACTCTACAG	BRD8	Other	0.180938	0.147668	-0.0458524	-0.00798473	0.211357	0.26094
TTTCGATCAGGGGTAGCAG	BRD8	Other	0.143469	0.499155	0.214018	0.570996	0.0702379	0.0170116
AAGAAGAAGAAGTCCGAGA	BRD9	Other	-0.282083	-0.163406	-0.0759921	-0.203101	0.138244	0.248959
AGCTACAGCAAGAAAGTGG	BRD9	Other	0.0196335	-0.397415	0.0344371	-0.303692	-0.0662254	-1.35083
CAGGACCTGCACGAAGCAC	BRD9	Other	0.0459478	0.0821246	0.0244971	0.240666	0.225007	0.4864
CGCCCAGGAAGAGAAGAAG	BRD9	Other	0.127903	0.226304	-0.090584	-0.115909	0.205127	-0.476151
GCTTTAGAGGCTTCTCCAG	BRD9	Other	0.0457672	0.0585897	-0.0982737	0.0735605	0.320917	0.470489
TAGAGTTAGGTCTTGGCAG	BRD9	Other	0.259262	0.111565	0.34286	0.277123	0.158191	0.430714
TCCTGGACCAGATCACAGG	BRD9	Other	0.0701818	-0.692464	-0.0819454	-0.357676	0.0141538	0.00738258
TTACCTCTGAAGCTGGCGG	BRD9	Other	-0.100924	-0.229169	0.0637195	0.161993	0.333683	-0.0745985
TTACCTTGGCTTCATCTGG	BRD9	Other	0.172587	0.339488	0.0487472	0.529616	0.329935	0.43897
TTGACGGACAGTACCGCAG	BRD9	Other	-0.164129	-0.657968	-0.2775	-0.430364	0.254877	-0.104304
AACTCCAGTTCACAAACTG	BRDT	Nonessential	0.232728	0.445873	0.0418625	0.306213	0.102797	0.298798
ACAAGGGTAGTATTGGCAG	BRDT	Nonessential	0.1263	0.325341	0.0917826	0.237078	0.188149	0.598562
CATTTGGAACAAAATACAA	BRDT	Nonessential	0.171134	0.67644	0.457743	0.428718	0.0815369	0.497662
GAGAATAAATATTATGCGA	BRDT	Nonessential	-0.470948	-0.260563	-0.182224	-0.136072	-0.317825	-0.194465
GATTGGAATTGCTCAGAGA	BRDT	Nonessential	0.141277	0.130983	-0.121199	0.0295213	-0.0125047	-0.0898168
GCAGAAAGAACAAGAGAGG	BRDT	Nonessential	0.0651063	0.210672	-0.263078	0.101902	-0.109601	0.341152
GGTTACAAAAGGTGTGAAG	BRDT	Nonessential	0.237623	0.568107	0.388076	0.308333	-0.0401621	0.418021
TTAAGGAAAGAATCAAGAA	BRDT	Nonessential	0.185468	0.567421	0.0687378	0.0588638	0.193334	0.392088
TTAATTTCTTACCTGAGGG	BRDT	Nonessential	0.29469	0.417719	0.284336	0.514333	-0.018815	0.57285
TTACAGTCAGCCAAAGAAA	BRDT	Nonessential	-0.0748472	-0.00614529	-0.0390626	-0.14236	0.261776	0.262125
AAAGGATACCAGAAACCAG	BRMS1	Other	0.254874	0.251329	0.182551	0.101092	0.0138402	0.0325957
AGCCAGACAGAGTCAGAAG	BRMS1	Other	0.0300753	0.0558631	-0.144766	0.126781	0.126928	-0.0542969
AGGGGCTCCGTGTATTCAG	BRMS1	Other	-0.144331	-0.00405082	-0.0553912	0.219206	-0.168562	-0.0196059
ATGACAAACTGCACGCCAG	BRMS1	Other	0.339132	0.488831	0.250771	0.521889	0.429662	0.575047
CAAGAGATCGACATCCTGG	BRMS1	Other	-0.250186	-0.0487837	-0.130853	-0.322507	0.0182289	0.32993
CTCAAGATTCGCATTCAGG	BRMS1	Other	0.129991	0.306412	0.17531	0.0917107	0.220039	0.137423
CTCAGAAGAGAAAATCGGA	BRMS1	Other	0.0728863	0.266674	-0.107471	0.158646	0.223912	0.793874
CTCGCGCTTACCAGAGCTG	BRMS1	Other	-0.28341	-0.302807	-0.00981489	0.0526097	-0.128723	0.0721968
GGAACGACTGAGTCAGCTG	BRMS1	Other	-0.0728341	0.084176	-0.303219	-0.201077	0.0278725	0.562513
GGAGCCAAACAGCACCTGG	BRMS1	Other	-0.0822935	0.16049	-0.112514	-0.113875	0.0966943	0.431012
AAAGAACGATTAAGTCAGG	BRMS1L	Other	0.145539	0.36023	-0.0782525	0.273707	0.203657	-0.0831929
AAGATAAGAAGGCTTGAAG	BRMS1L	Other	0.203058	0.188602	0.0228116	0.0556858	0.179931	0.242428
ACAGTCCAGAGTGAACTAG	BRMS1L	Other	0.301821	0.382166	0.418213	0.639802	0.313637	0.246755
ATGCCAGTCCATTCCCGAG	BRMS1L	Other	0.0352461	0.117126	-0.121881	-0.101886	0.060165	-0.00562472
CACAGTGCTAGATCTGAAG	BRMS1L	Other	0.0758376	-0.0488717	0.139818	-0.00431039	0.028324	0.1164
CAGTCAAGAAAAAAGAGGA	BRMS1L	Other	0.0273643	0.559873	0.207343	0.284136	-0.0430336	0.532354
CATCACGATGAGATGGAGG	BRMS1L	Other	0.122124	-0.0233053	-0.0531617	0.135706	0.265588	0.145379
GACTGGACAACAATTAGGA	BRMS1L	Other	0.29056	0.367633	0.10857	0.209576	0.177121	0.677471
TAAGGCAATGGCTACATTG	BRMS1L	Other	0.18593	0.175202	0.0695463	-0.0921183	0.202316	0.360117
TTTCCTGTAAAGTTGCCAG	BRMS1L	Other	0.306902	0.632062	0.323498	0.758293	0.374017	0.684646
ACTGCTGTGGCCCACGCCG	BRPF1	Other	0.296145	0.541039	0.244531	0.374341	0.298879	0.275709
CAGCCAATGGCTTCAGCGG	BRPF1	Other	-0.143544	-0.221892	-0.165991	-0.29536	0.00959741	-0.561319
CGAGGTCCAGAGCATCCAG	BRPF1	Other	0.0914608	-0.123997	-0.0926553	-0.0732941	0.0624662	0.454044
CGCCCTCAAAACAAGGCCG	BRPF1	Other	0.128773	0.368779	-0.0598928	0.172397	-0.000627094	0.0744971
CTGCCCACCTCATGTGCGG	BRPF1	Other	0.224885	-0.0931099	0.120773	0.152216	0.190643	0.0271222
GAAGAGCCAGTTCATGCAG	BRPF1	Other	0.127483	-0.330231	0.0271105	-0.328834	0.0103011	-0.324195
GAGAAAGTCAAGAAGGCCA	BRPF1	Other	0.172951	0.20814	-0.165585	0.116541	0.0227253	0.2829
GAGGTGATGAGCTATGCAC	BRPF1	Other	-0.0903375	-0.50509	-0.137685	-0.308405	-0.162479	-0.81429
GTTTCAGCACCTCCAGTGG	BRPF1	Other	0.00441842	-0.00356768	0.190335	0.191816	0.0868984	-0.372174
TTGGAGCAGCTCCAAGAGA	BRPF1	Other	0.232531	-0.381424	0.0646631	-0.501871	0.188122	-0.321351
AAGAGCAGGAAGCTCAAGG	BRPF3	Other	-0.299798	-0.470924	-0.0946596	0.237323	-0.161941	-0.549917
AAGTCCCGGCAGAATGCCG	BRPF3	Other	0.291848	0.415667	0.288461	0.310628	0.260195	0.657668
AGAGCGCCACTCCCGGAAG	BRPF3	Other	-0.124095	0.0390221	-0.257108	-0.0331024	0.0251355	0.484475
CATCCTACGGCACGCCCGG	BRPF3	Other	0.100364	0.187786	-0.0429739	0.0985526	-0.000690404	0.485728
CTTCAGCACGTCCAGCGGG	BRPF3	Other	-0.0425517	0.188674	-0.0746955	0.10492	0.0830914	0.115528
GAAAAACCAGTTTATGCAG	BRPF3	Other	0.184765	0.158067	-0.095761	-0.0536029	-0.117022	0.100963
GAGAGGTCCCCCCAGCAGG	BRPF3	Other	0.138888	0.0786025	0.00822378	0.50201	-0.488432	-1.34964
GATCTCCCGGCGTAGCAGG	BRPF3	Other	0.101723	0.174907	-0.149523	-0.0817992	0.0570285	0.191786
GTCTTCAAAGGGCAGCAGG	BRPF3	Other	0.0130518	0.414896	-0.0416348	-0.085887	-0.110986	0.0255742
TGTGCAGGAGGCCCTCCCG	BRPF3	Other	-0.0901544	-0.245947	-0.187816	-0.122166	-0.420082	-1.39827
AACTCAAAGAAGAAAGGGA	BRWD1	Other	0.286534	0.2103	0.0886877	0.205909	-0.477053	-0.709807
AAGCCAGAGGTTCAAGCAA	BRWD1	Other	0.234714	0.192045	0.171094	0.324027	0.192324	0.24684
AGTAGTAAAAAGAATGTGG	BRWD1	Other	0.035844	0.252651	0.0350471	0.182322	0.118995	-0.0372929
ATTCTACTCAAGTAGCCAG	BRWD1	Other	0.245437	0.35741	0.169879	0.413732	0.277819	0.486941
CTAAGCCACAAATGAGAGG	BRWD1	Other	0.113578	0.367	0.170975	0.0918268	0.247656	0.482129
GACATGATGTTCTTAAAGG	BRWD1	Other	0.131692	0.362683	0.0274315	0.293022	0.171855	0.498346
GATAGCCCACTGCGTGAGG	BRWD1	Other	0.0042917	-0.0133522	-0.175571	0.164583	0.00922641	0.242476
TAATACAAAAACCAAAAGG	BRWD1	Other	-0.017914	0.154012	-0.138054	-0.0587301	0.143393	0.16381
TTATGATGAAGCAAGACAG	BRWD1	Other	-0.00735388	0.299167	0.112412	0.371496	0.233239	0.135333
TTGCCACTTACAAAAAGGG	BRWD1	Other	0.262121	0.404313	0.374646	0.641197	0.277817	0.405469
AAAATGACAGAAAAAGCCA	BRWD3	Other	0.0393121	0.534636	-0.0346121	0.267655	0.0409807	0.452178
AAAGAAATTGGAAGACCAG	BRWD3	Other	0.298137	0.435588	0.213835	0.103207	0.276349	0.702342
AACAAGAAACCAAGGCAGG	BRWD3	Other	0.00708026	0.130393	-0.158847	0.241737	0.0119264	-0.117182
AACAGTACTGATGCAGAGG	BRWD3	Other	0.201534	0.440282	-0.0876326	0.246825	0.132262	0.446926
ACTGGAACAGCAAAAGGGC	BRWD3	Other	0.22266	0.304379	0.159504	0.290721	0.215391	0.634546
AGCAATCCAGAGTCAGAAG	BRWD3	Other	0.379428	0.583092	0.0369704	0.353426	0.176283	0.46862
ATCTGTAGGTCAAATGCCG	BRWD3	Other	-0.137932	0.420866	0.090304	0.209918	0.00902382	0.466511
CATCCACCAAAAATGGAGG	BRWD3	Other	0.15823	0.482601	0.127093	0.14877	0.324117	0.549703
TATTTGGGACCTTGACCGG	BRWD3	Other	-0.00702327	0.216302	-0.035788	0.211098	-0.0201229	0.19475
TGACCTCAATACCATCAGG	BRWD3	Other	0.236458	0.522159	0.263279	0.589723	0.320672	0.757893
AACTGACATTACCCTCCGG	BTRC	Other	-0.0783818	0.0174809	0.241434	0.29508	0.0617863	-0.0128625
ATGATCAGAAAATAGTAAG	BTRC	Other	0.169292	0.364504	0.0669106	0.372056	0.286411	0.509413
CTCATCATACTGGAGACAG	BTRC	Other	0.161048	0.43219	0.247057	0.523991	0.231934	0.260434
GAGGAGCATTCCCGTCAGG	BTRC	Other	0.0488051	-0.0895372	0.0392161	0.232243	0.250948	0.440104
GCGATTATGGACCCGGCCG	BTRC	Other	-0.16764	-0.0494737	-0.0365627	0.164068	-0.166546	-0.146119
GGACAGATTCTCTGTGGAG	BTRC	Other	0.144317	0.239297	0.0311705	0.113063	0.179587	0.401858
TAGGTGTATGTTCGAGAAG	BTRC	Other	-0.0309922	-0.13793	-0.0183114	-0.329179	0.11001	0.0903859
TATACAGGCATCGCAGCGA	BTRC	Other	-0.0834623	-0.211323	-0.257802	-0.336271	0.0239827	0.283003
TGTCAAATACTTTGAGCAG	BTRC	Other	0.0911952	0.00985723	0.300485	0.288351	0.183764	0.243716
TGTCCCTGCAGGAGCACGG	BTRC	Other	-0.32119	-0.281131	-0.189338	-0.26783	-0.0270085	-0.351369
AAACCTGAACATTATGCAG	BUB1	Other	-0.642683	-1.05039	-0.307915	-1.07807	-0.574238	-0.557153
AAACTCAAAAAATTGATGG	BUB1	Other	-0.0288109	-0.653288	-0.094006	-0.241905	0.153156	-0.265036
AAGAAGTTGCATCAGGTGG	BUB1	Other	0.462981	0.495688	0.569723	0.728239	-0.5336	-0.250257
ACAGACTCCATGTTTGCAG	BUB1	Other	-0.495266	-0.908683	-0.378294	-0.335406	-0.769023	-1.01491
ATGGAAAAGAACCCAAGAG	BUB1	Other	-0.652052	-1.07144	-0.120351	-0.64001	-1.0093	-1.66571
CAGAGAGGAATTCAAAACC	BUB1	Other	-0.707452	-1.05428	-0.670849	-1.19352	-0.544393	-1.42615
CCAAAGGAGGAACAACAGG	BUB1	Other	-0.152135	0.100533	-0.060156	-0.297971	-0.465077	-0.0095699
GCCCAGGCAATGTACAGAG	BUB1	Other	-1.39001	-2.10641	-0.616569	-1.75271	-1.36447	-2.16824
GGGCTTTCAAAGGAACAGG	BUB1	Other	-0.284988	-0.314822	-0.244007	-0.653205	-0.225987	-0.965882
TGAAAGTGAAAAATGAAGG	BUB1	Other	-0.0318811	-0.851578	-0.256026	-0.955094	-0.509741	-1.4048
AATTAAAAGAGCAAAGGGA	BUB1B	Other	-0.541886	-1.13338	-0.0106475	-0.28757	-1.07332	-2.08317
AGTAACTGTACATATCCAA	BUB1B	Other	-1.04323	-2.74857	-0.78984	-1.55007	-1.13353	-2.12554
ATTTGAAGACATTTGATGG	BUB1B	Other	-0.44241	-1.16679	-0.24418	-0.350534	-0.53986	-1.36883
CAGGAAGGGATTCAACAGA	BUB1B	Other	-1.1472	-1.92631	-0.794062	-2.16811	-0.767843	-1.74299
CTTGAGAAAGAAGAAGAGG	BUB1B	Other	-0.442462	-1.45731	-0.209584	-0.482857	-0.641949	-1.21464
GAAGAACCAGAGAAGCCAG	BUB1B	Other	-0.355997	-0.47753	-0.682359	-0.696194	-1.17825	-2.42698
GTGAAGCTGTATTGCCACG	BUB1B	Other	-1.16374	-1.96118	-0.790192	-1.98002	-1.00778	-1.9781
GTTGAGCTAAAACTCGTGG	BUB1B	Other	-0.0402918	0.486623	-0.279648	0.355016	-0.576036	-1.32962
TAGCTCCAAGCCAGAACAG	BUB1B	Other	-0.939412	-1.68841	-0.931317	-1.1833	-1.1658	-1.9476
TCTATACACAACTCTGCAG	BUB1B	Other	-0.632452	-0.861333	-0.346418	-0.94607	-0.476015	-1.04095
CACAAAACCCAGACAAAGG	CABIN1	Other	0.0632122	-0.391932	-0.0909013	-0.391394	-0.18673	-0.162068
CAGAAGGACCCTTTGCCAG	CABIN1	Other	0.0932298	-0.448625	-0.0398691	-0.728902	0.152419	-0.35205
CAGCAGCTCCAAAACCCAG	CABIN1	Other	-0.140903	-0.0737801	-0.207548	-0.670269	-0.0301415	-0.393723
CGTCTACCACAGCTGGAGG	CABIN1	Other	0.0411234	-0.539136	0.1522	-0.344281	-0.00656566	-0.489569
CTGAGCCATCAGCCAGAGG	CABIN1	Other	-0.00514539	-0.388956	0.0588601	-0.0449108	0.015651	0.0965513
CTTGGGGCTGCGAAAAAAG	CABIN1	Other	0.0871729	0.12348	0.16859	0.333204	0.274443	0.22284
GAAATCCTACACAGAGAAG	CABIN1	Other	0.154896	0.13521	0.0203993	-0.225508	0.0475705	0.172401
GCTAGGCAGCAGTATCCCG	CABIN1	Other	0.0625753	-0.472643	0.16492	-0.315726	-0.107667	-1.18185
GGCCACTACCTGCACGAGG	CABIN1	Other	0.143118	-0.140863	0.203686	0.0571484	0.17355	-0.0925045
TTGCCAGGGATGCAAGCAG	CABIN1	Other	0.00178362	-0.28829	-0.0168326	-0.191786	0.10099	-0.181869
AACGATGAGGCATACGCTG	CALR	Other	-0.000762621	-0.210809	-0.0452699	-0.108005	-0.224762	0.183776
AAGATTGACAACAGCCAGG	CALR	Other	0.103476	-0.150933	-0.0546338	-0.288312	-0.0160346	0.204348
AGTTTGGCAACGAGACGTG	CALR	Other	-0.0261932	0.0413926	-0.0215334	0.0945567	-0.0435413	0.0248863
ATGAAGGACAAACAGGACG	CALR	Other	-0.0484359	0.117298	-0.159189	-0.000544125	0.0611422	0.266606
ATGAGCAGAACATCGACTG	CALR	Other	0.109019	-0.0468577	0.156328	-0.0186862	0.188056	0.41685
CAGGGTTCTGAATCACTGG	CALR	Other	0.0747741	-0.0444115	-0.0384266	-0.106889	0.217416	0.398083
CCTGATGCTAAGAAGCCCG	CALR	Other	-0.105289	-0.273173	-0.0348009	-0.186549	-0.00136642	0.267637
CTCGTCCTTGGCCTGGCCG	CALR	Other	0.161902	0.50139	0.215829	0.397151	0.274709	0.632151
CTGGGTTGTCGATCTGCCG	CALR	Other	-0.0433597	-0.109603	-0.0719064	-0.177359	-0.0210014	0.202067
TCCAAGTCTCACCTGCCAG	CALR	Other	0.237121	0.472442	0.353965	0.673519	0.510489	0.435632
AAAGAAAGGGAAACTGAAG	CAMKMT	Other	0.218769	0.171853	-0.435884	-0.128866	0.121826	0.219872
AAAGAGATTACTCCAGCCC	CAMKMT	Other	-0.119289	0.263085	0.0585919	0.191377	0.110619	0.492209
AAGCCAAAACCTCTTCAGA	CAMKMT	Other	-0.140728	0.24311	0.269301	0.192169	0.0772815	-0.0178063
ATCATCACAAGGAATCAGA	CAMKMT	Other	0.21074	0.293806	0.156749	0.30736	0.369465	0.230623
ATCTGTTTTCAGTAACAGA	CAMKMT	Other	0.122724	0.144335	-0.325244	0.0128487	-0.033631	0.279508
CAGAAAACTAACCTTGGAG	CAMKMT	Other	-0.142201	-0.000126268	-0.00635144	0.318649	0.100004	0.302484
CCTAGCTCACACACAGCAA	CAMKMT	Other	0.212747	0.0989638	0.359509	0.28382	0.0506053	0.289244
CGCAGGAGCTTCCACCGGG	CAMKMT	Other	-0.0582825	0.246081	0.0280607	0.492234	0.151039	0.421218
GAGTGGTGCAGCCAACTGC	CAMKMT	Other	-0.399637	0.0504335	0.0934137	0.0167816	-0.0201137	0.341123
TGGTATTTGCCCCACGCCG	CAMKMT	Other	-0.0804706	0.233342	-0.0919997	0.034053	-0.0485317	0.204528
AAACCAGAAAGCCAGGCCG	CARM1	Other	0.151613	0.330483	0.336571	0.573495	0.371788	0.0899504
ACATCCTGAAAACCTGCCG	CARM1	Other	0.121852	-0.0769315	0.133368	-0.333259	0.151452	0.0202258
ACCATGGCCCAGCACGCTG	CARM1	Other	0.0518019	-0.384297	-0.0237665	-0.376082	0.129767	-0.299923
CCACTGTTCGCCAAGGCAG	CARM1	Other	0.000293086	0.00105196	0.45033	0.152367	0.370079	-0.0503481
CGCGAACGGCGAGATCCAG	CARM1	Other	-0.288401	-0.804776	-0.184127	-0.575703	-0.360725	-0.675069
CGGAAATACTCATCCACCG	CARM1	Other	-0.0989688	-0.125426	0.041072	-0.0464358	-0.166777	-0.399214
GCACCTACAACCTCAGCAG	CARM1	Other	0.0486302	0.0824701	-0.0150431	-0.210848	-0.153087	-0.0631457
GCACGGAAAATCTACGCGG	CARM1	Other	-0.057633	-0.52748	0.0161574	-0.256748	0.127393	-0.276931
GGGGTTTTTCAGATCCAGG	CARM1	Other	-0.00167947	-0.75343	0.101523	-0.276427	0.140826	-0.143536
TACATGGAGCAGTTCACCA	CARM1	Other	-0.0854223	-0.400949	-0.0940657	-0.193485	0.0919805	-0.0637479
AAATGAAAAGCAAACCTCG	CASP8	Other	0.0834496	0.380907	0.0400483	0.095175	0.279938	0.255258
ACTATGAAGAATTCAGCAA	CASP8	Other	0.289967	0.28504	0.0758443	0.397504	0.236309	0.753807
CCTGGACTACATTCCGCAA	CASP8	Other	-0.0894106	-0.0162361	-0.156588	0.194778	-0.0287628	0.580294
GATGTCAGCTCATAGATGG	CASP8	Other	-0.212572	-0.0212073	0.0571029	-0.0236901	0.15025	0.465513
GGATGACAAGAAAAACATG	CASP8	Other	-0.0856121	-0.239988	-0.256426	-0.0441998	0.0813657	0.250343
GTCTGTACCTTTCTGGCGG	CASP8	Other	-0.163245	-0.170921	0.0776647	0.0797126	0.0474592	0.0327662
TATGGCACTGATGGACAGG	CASP8	Other	0.0837525	0.172561	0.0970864	0.150296	0.18529	0.414446
TCCTACCGAAACCCTGCAG	CASP8	Other	0.144443	0.166222	-0.205	0.197479	0.145047	0.408296
TGAGGCTGACTTTCTGCTG	CASP8	Other	-0.106298	-0.283812	-0.16072	-0.181355	0.0508728	0.375474
TTAGTGTGAAAGTAGGCTG	CASP8	Other	-0.055572	0.199284	0.0572213	0.148348	0.152269	0.432222
AATGGAAACAAATTCCCGG	CBL	Other	0.266814	0.293957	-0.0261961	0.356876	-0.0382572	0.121407
AGAGACAACCAGCCAAAGG	CBL	Other	0.303808	0.363767	0.384134	0.479776	0.246571	0.385881
AGGGAACACATACTCGCTG	CBL	Other	0.116122	0.27352	0.0974432	0.200147	0.313397	0.32973
AGGTTCCCAAGTTCCCGAG	CBL	Other	-0.0520972	0.159234	0.0104267	0.190566	0.171114	0.442042
CAGCCATGAGTCTCCAAGG	CBL	Other	0.297525	0.296155	0.0790882	0.178394	0.252348	-0.0617028
CAGGTGGCAGTTTTGGCAC	CBL	Other	0.162081	0.333111	0.13813	0.465738	0.0945454	0.404591
CCTCAGCCCCCACCCGCCG	CBL	Other	0.0866537	0.112943	0.0243345	0.0599327	0.164315	0.385718
GCCTCCAAAACCATTCCCG	CBL	Other	-0.129338	0.211997	0.181524	0.21593	0.190456	0.388504
TCCTGAGCAAAGAGGACCA	CBL	Other	0.31712	0.203152	0.0871083	0.359585	0.0852065	0.177811
TGATTGATGGCTTCAGGGA	CBL	Other	0.273073	0.432904	0.212553	0.621904	0.14064	0.376255
AAAACAAGAGACCCAGTAG	CBLB	Other	0.323145	0.450755	0.130171	0.0627908	0.350421	0.589719
AAACCCCATGGGCCTGAGG	CBLB	Other	-0.209327	-0.229579	0.197475	0.29492	-0.0260622	0.0120042
AAAGGTTTCAACCTAATGG	CBLB	Other	0.285973	0.337575	-0.00446227	0.0657681	0.0585888	0.326673
AGGGAAGGCAAATTCTCGG	CBLB	Other	0.0201469	0.274013	0.107368	0.189266	0.180243	0.582326
ATGAGAAGATCATAATCAG	CBLB	Other	0.18969	0.396977	-0.0104862	0.281379	0.240861	0.499439
CAGGCCAGAGCTAATCTGG	CBLB	Other	0.0645643	0.114245	0.0203103	-0.0655665	-0.0357631	0.323645
GAGGGTTATGCCTTTGAAG	CBLB	Other	-0.000475399	0.133816	0.0347004	0.0558662	0.220021	0.375399
TAGTCCCAAACACATCCCG	CBLB	Other	-0.103376	0.148457	-0.0433751	0.117081	0.065429	0.317415
TCTGAATTAGATCCAGGCG	CBLB	Other	0.206879	0.542612	0.213657	0.376926	0.218354	0.566573
TGAGACTATGCCTTGCAGG	CBLB	Other	-0.0719129	0.249614	0.0736545	0.192242	0.0663086	0.523287
AATTACCTTCATCACCAGG	CBLL1	Other	-0.0243392	-0.160307	0.171975	-0.103934	0.162472	-0.0770332
ATAAACAGGATGCCTGCAA	CBLL1	Other	0.225581	-0.128551	0.315014	-0.16703	0.160405	0.0205663
CAATAATATGTCCAGGGGG	CBLL1	Other	0.312782	0.371819	0.154902	0.565585	0.290641	0.534623
CAGGTGGACCACCATGTTG	CBLL1	Other	-0.0733471	-0.32523	-0.181446	-0.115334	0.104993	0.486524
CCATGGACAATTCTGCTGG	CBLL1	Other	0.187911	-0.0497965	0.101883	-0.293358	0.348559	-0.280431
CCTCCATTTACACAACCAG	CBLL1	Other	0.318207	0.371249	0.235781	0.566453	0.26031	0.234845
GAACGGTATGACTGTAAAG	CBLL1	Other	0.361341	-0.524606	-0.0387427	-0.702128	0.0322447	-0.57359
GAATATCAGGGTCAACCAG	CBLL1	Other	0.0335465	-0.34966	0.275497	-0.2137	0.0186497	-0.413403
GAGGAGTACCTGCAGCCTG	CBLL1	Other	0.0821893	-0.13176	0.0331364	-0.323533	0.17487	-0.317149
GAGGATGATTCATATAAGG	CBLL1	Other	0.0619119	-0.0491746	0.0962282	-0.310029	0.213289	-0.374287
AGAAACTCAGCAATGAGGT	CBX1	Other	0.123769	0.328302	0.258671	0.343822	0.237839	0.527421
CTATGAGGAAAGGCTGACG	CBX1	Other	-0.124895	-0.360419	-0.332529	-0.421528	-0.247312	-0.158748
GCCGACTCACCATTTCATC	CBX1	Other	0.175788	0.496583	0.304345	0.541627	0.352772	0.654783
TACAGTCAGAAAAGCCACG	CBX1	Other	0.100721	0.193376	0.19206	0.165969	0.163645	0.170946
TGACATTGGCTTCCTTGGC	CBX1	Other	-0.10504	0.270451	0.120217	0.217205	-0.110833	0.447177
TGCAGGAAAAACTCTGATG	CBX1	Other	-0.0670435	-0.0963418	-0.212365	-0.0501384	-0.0449911	0.176933
TTCAGTGAGGACAACACAT	CBX1	Other	0.252413	0.0421275	0.161842	0.290162	0.25444	0.600747
TTTGCCCTTTACCACTCGA	CBX1	Other	0.290805	0.593567	0.201319	0.239035	0.339023	0.691558
TTTGCTCGAGGTTTGGAGC	CBX1	Other	0.155063	0.297278	0.192641	0.504701	0.167626	0.302633
TTTGTCATCATCCTCCGAG	CBX1	Other	0.177475	0.399388	0.177196	0.434933	0.105463	0.331817
CACCTTCAGGTCCAGCCCG	CBX2	Other	0.125963	0.322198	0.0186505	-0.0227871	0.0448628	-0.0334708
CAGAAAGTGGGGAACACAG	CBX2	Other	0.1706	0.45838	0.315176	0.19206	-0.274392	-0.446312
CCAGGAAGCAAAATCCCGA	CBX2	Other	0.315675	0.453103	0.107164	0.564873	0.368465	0.57648
CGTGGGCTTCTTCAACCTG	CBX2	Other	0.115351	0.275136	0.012912	0.335982	0.124192	0.0912228
CTCCCAGTGCCCTTCCCAG	CBX2	Other	-0.552849	-1.30468	-0.201067	-0.725404	-1.00025	-2.47972
CTGAAGGCCCACGCCAAGG	CBX2	Other	0.353424	0.481667	0.332727	0.4117	0.270989	0.37795
GGGCTGACTGAATAGCCAG	CBX2	Other	-0.0860266	0.292987	-0.00520219	-0.208666	-0.0239205	0.335508
TGGCCAGTAGCCCCGGCCG	CBX2	Other	0.109328	0.262714	-0.0608498	0.141273	0.204677	0.50333
TTCAGGGAACATGAGAAGG	CBX2	Other	0.260223	0.177527	0.0831534	0.333757	0.153224	0.429979
TTGCTCAGGATGCACTCGG	CBX2	Other	-0.0736827	-0.087829	-0.0347086	0.00404804	0.0644137	0.272732
AAATGGGAAAAAAACAGAA	CBX3	Other	-0.0470417	0.27722	0.347629	0.532419	0.292215	0.496645
AACAGGAAAGATTCAGATG	CBX3	Other	0.274013	0.282063	0.328849	0.583638	-0.0773357	-0.146477
AACAGGCTGACAAACCAAG	CBX3	Other	-0.160334	0.0699401	0.192922	0.187998	-0.0198891	0.233075
AAGAGTAAAAAAGTTGAAG	CBX3	Other	-0.241261	-0.23372	0.0716007	-0.290462	-0.0292378	-0.0146194
AAGCTGGCAAAGAAAAAGA	CBX3	Other	-0.231647	-0.487125	-0.10099	-0.186421	-0.232797	-0.52166
AATTCTCCACTGCTGTCTG	CBX3	Other	0.278667	0.598755	0.1562	0.497442	0.0878419	0.107169
ACCAATGTAGTTTTGTTGG	CBX3	Other	0.280987	0.443399	0.159973	0.33652	0.230209	0.617765
AGTGGAATATTTCCTGAAG	CBX3	Other	-0.202253	-0.128322	-0.230678	-0.53282	-0.100361	-0.44456
GAAACGCTTCAATCAATTC	CBX3	Other	0.116348	0.414001	0.247087	0.481523	0.169988	0.680027
GAGCCTGAAGAATTTGTCG	CBX3	Other	0.0931165	0.0115148	0.0214983	-0.0024299	0.196266	0.244155
AAGCTGTCCCCGACCAAGG	CBX4	Other	0.184251	0.406393	0.0716407	0.233584	0.289785	0.595141
ACTTGCCGCTCTTGCCCGG	CBX4	Other	0.0490072	0.128637	-0.083645	0.241843	-0.00209868	0.229977
CAGCCGCACAGCAAGGAGC	CBX4	Other	-0.171651	-0.379033	-0.102842	0.160567	-0.00897567	-0.0209239
CTTGCGCCCACTTGTCGGG	CBX4	Other	-0.114378	0.119408	-0.0279612	0.136777	-0.0945847	0.165342
GACAGGACTTTTAAAAAGG	CBX4	Other	0.017975	0.473777	0.267203	0.493717	0.157652	0.247712
GCAGCGGCACCCACCACGA	CBX4	Other	0.134381	0.112876	0.178995	0.1699	0.361008	0.0423355
GCGCGAGCCCTGCAAGAAG	CBX4	Other	0.105796	0.13308	-0.00908803	0.0445009	0.175812	0.272077
GCGGAGAAGCCTCCAGCCG	CBX4	Other	-0.026618	0.0344186	0.278946	0.585192	0.380865	0.697499
GTGAAGATCAAGTCCGGCG	CBX4	Other	-0.0423354	0.28751	-0.0207829	0.00908778	0.146571	0.3826
TACCAGGGCGGCCACAAGG	CBX4	Other	0.0709756	-0.0275112	-0.299691	-0.663198	-0.355244	-1.00896
AAATCTAAAAAAAAGAGAG	CBX5	Other	-0.0479314	0.496053	0.268542	0.401311	0.126347	0.346383
ACATGGCATGCATATCCTG	CBX5	Other	-0.101034	0.0226765	-0.0958933	0.052817	0.056842	0.375137
AGAGCAATGATATCGCTCG	CBX5	Other	-0.0948357	0.338643	0.215424	0.261788	-0.224948	0.110778
AGGAACATTAAATCACCAC	CBX5	Other	-0.124836	-0.0317782	0.0644841	0.146016	0.0229508	0.133279
AGTATAAGAAGATGAAGGA	CBX5	Other	-0.00257237	0.139941	0.017643	0.0614059	0.262937	0.427042
AGTGGAATATCTACTGAAG	CBX5	Other	-0.0275916	0.2166	-0.0725438	0.23961	-0.134737	0.183166
CATGGGAAAGAAAACCAAG	CBX5	Other	0.176057	0.289773	0.132499	0.244958	-0.0561604	0.280148
GAAGTCAGAAAGTAACAAG	CBX5	Other	0.0460573	0.0579365	-0.126819	0.0146127	0.0943232	0.648154
GGTGAAAATAATAAACCCA	CBX5	Other	0.00395263	0.00752444	-0.231543	-0.353126	-0.0422185	0.130265
TCTTCTTCAGAGGATGAGG	CBX5	Other	-0.101871	0.189044	0.114914	0.62506	0.121851	-0.436026
AACCGCAAGGTGAAGCCGC	CBX6	Other	-0.156285	0.188871	0.0620009	0.160263	-0.0464997	-0.251641
ATGCACATCACTGATGCGG	CBX6	Other	0.165937	0.164769	0.0653886	0.345217	0.0198175	0.52961
ATGCTGCCACCGCCCCCAG	CBX6	Other	0.39762	0.512815	0.442548	0.679624	0.35973	0.244178
CCCGCCCGGACCCGCAGGG	CBX6	Other	0.355131	0.416132	0.193846	0.264518	0.221772	0.325978
CGAATCCATCATCAAACGG	CBX6	Other	0.238497	0.478334	0.0847894	0.434372	0.312517	0.406488
CTCCGGCTCGCGCCAGCTG	CBX6	Other	0.187502	-0.0118709	0.212834	-0.0558062	0.124613	0.645489
CTTGATTGTGACCGTCAGG	CBX6	Other	0.134602	0.364957	-0.00738535	0.143473	0.019476	0.0992384
GCTGTATGGGCCCAAGAAG	CBX6	Other	0.0738335	0.0832741	0.0352025	0.0030448	0.136506	0.380526
GGCGCCGAACTTCATGTGG	CBX6	Other	0.00803214	-0.0615289	-0.145429	-0.231275	-0.071379	0.2318
TGAGGCCTCAGCCTTGCCG	CBX6	Other	0.107139	0.158782	0.0902913	0.0174604	-0.0217467	-0.237225
AAAGGCCCACAAGTACCTG	CBX7	Other	-0.0669386	0.232223	0.1944	0.224353	0.159654	0.364958
ATCACCGTCACCTTCCGCG	CBX7	Other	0.147041	0.373871	-0.0385926	-0.0441502	0.114508	0.262721
CAGGGCTCCCGCTGCCGAG	CBX7	Other	0.213573	0.434814	0.158947	0.429763	0.304119	0.500568
CGCAGCCCCCTGAAGAGGA	CBX7	Other	0.142017	0.122633	0.0390057	0.432721	0.299387	0.549313
CTCCTCGTAGGCCATGACG	CBX7	Other	0.0299161	0.0965702	0.167453	0.0423682	0.126545	0.520082
GAGAGGTCCGAAACCCAAG	CBX7	Other	-0.00389977	-0.283505	-0.0448339	-0.384052	-0.120801	-0.0437468
GATTCAGAACTTCCCACTG	CBX7	Other	0.0368119	0.143621	0.066743	0.418038	0.105005	0.0972887
GCAGATGCCGACCTGGCCG	CBX7	Other	0.112668	0.545292	-0.0143205	0.258944	0.179423	0.329625
GCCCCAGACGTCCTGCAGG	CBX7	Other	0.18661	0.117212	0.107512	0.179786	0.0843279	0.157344
GGAGCTCCCACAAGGCCAA	CBX7	Other	0.00874214	0.0793237	0.0899673	0.239856	0.278382	0.224526
ACCAGCCCTAGCTCAGCTG	CBX8	Other	-0.140283	-0.0166144	0.111719	0.0547531	-0.01732	0.0184434
AGCAGCACCTGCCGCGCAG	CBX8	Other	-0.12839	0.0442911	0.392524	0.652507	0.28907	0.35398
CACAGGGCTGCCTTCCTGG	CBX8	Other	-0.137943	-0.20577	-0.134757	-0.329744	-0.57358	-1.854
CAGGCGCAGGCCAAGGCAA	CBX8	Other	0.178196	0.0317602	0.175206	0.179883	0.103927	0.215469
CCTTAGGCGAACCCAGCGC	CBX8	Other	0.0603464	0.220837	-0.0471647	0.0320643	-0.220218	0.110964
CGGAGAGTACCTCAAGGGC	CBX8	Other	0.0145095	-0.0463461	-0.292434	-0.0391379	-0.0822628	-0.0651813
CTGCCAACCTACTTTGAGG	CBX8	Other	0.286834	0.510693	0.347969	0.3216	0.401112	0.55393
GACAAGCCCAGCTCACCGG	CBX8	Other	0.119673	0.0234009	0.0584632	-0.0605763	-0.0899501	0.167518
TACAGCACATGGGAACCGG	CBX8	Other	0.155374	0.354509	-0.190805	0.0709196	0.312292	0.491861
TTCGAAGTGACTCAGCCAG	CBX8	Other	0.0893521	0.484103	0.108529	0.251997	-0.010764	0.209271
ACCGCCAAGGCCGATGCAG	CCDC101	Other	-0.189774	-0.98916	-0.105634	-0.675581	0.0361509	-0.688408
CAGCTGATCAAACAAACCC	CCDC101	Other	-0.235725	-0.899458	-0.148438	-1.20982	-0.0362722	-0.989803
CAGGAGACACACCCTGAGC	CCDC101	Other	-0.244193	-0.509279	0.117559	-0.433764	-0.16605	-1.43671
CAGGCTTCCCGATCCACAG	CCDC101	Other	-0.174931	-1.27128	-0.0949579	-1.19013	-0.241114	-1.6119
CGGGAATCGGCAGACACGA	CCDC101	Other	-0.158709	-0.360779	-0.0833803	-0.931276	-0.0987869	-0.499905
CTTGTCCAGAGCTTTCCGA	CCDC101	Other	0.121896	0.297464	-0.0246557	-0.358011	-0.255494	-1.39239
GATCCATGCGCCCCCACAG	CCDC101	Other	-0.0871253	-0.435049	0.0683769	-0.459561	-0.0392626	-1.26862
GGACCGAGTAGTCATCCTG	CCDC101	Other	-0.448861	-1.93045	-0.452379	-1.9262	-0.38509	-1.71842
TCTGAGCCACATTGAGGGG	CCDC101	Other	0.262845	0.392269	0.207576	0.487325	-0.134786	-1.16137
TGGAAGGCCAACCCGGAGA	CCDC101	Other	-0.260041	-1.11545	-0.227689	-0.886014	0.0616492	-0.887259
AGGTTCAGGCCTTGCACTG	CCND1	Other	-1.08601	-2.61172	-0.881628	-2.16638	-1.03575	-2.39581
ATTTGAAGTAGGACACCGA	CCND1	Other	-0.805524	-1.17472	-0.526958	-0.899767	-0.912587	-1.21632
CAGCAGAACATGGACCCCA	CCND1	Other	-0.249007	-0.668209	-0.116886	-0.322751	-0.206724	-0.257751
CAGCTTCTCGGCCGTCAGG	CCND1	Other	-1.89606	-3.39107	-1.4486	-3.05056	-1.94484	-3.64528
CCGCTGCCACCATGGAGGG	CCND1	Other	-0.0970713	-0.932953	0.153154	-0.0922198	-1.21606	-2.30888
CGCACCTCCAGCATCCAGG	CCND1	Other	-2.16973	-3.89366	-1.65616	-3.68491	-2.36738	-3.73629
CTCTCCAAAATGCCAGAGG	CCND1	Other	-0.768905	-1.25504	-0.625852	-1.53659	-0.86249	-1.86698
CTGCTCCTGGCAGGCCCGG	CCND1	Other	-0.394479	-1.27446	-0.283563	-0.846069	-0.62107	-1.45962
GAGGCCACGAACATGCAAG	CCND1	Other	-2.00152	-3.19073	-1.09182	-2.94512	-2.06508	-3.20567
GGCCCCCAGCAGCTGCAGG	CCND1	Other	-1.89907	-3.03868	-1.38299	-2.78457	-2.14008	-3.59343
AGGAGATTCCACCAGACCG	CCNT1	Other	-0.149409	0.0257961	-0.100798	0.0420667	0.05539	0.0799841
CAGTACACACCTCCTGTGG	CCNT1	Other	-0.145751	-0.232729	0.0113336	0.00486417	-0.0863445	-0.199088
CTTTCTTATCGCCAGCAGG	CCNT1	Other	-0.04539	-0.32342	0.101963	-0.0599547	0.138831	0.200662
GAAGAACAACAACAAACGG	CCNT1	Other	-0.288294	0.265416	0.017421	0.00170814	-0.326014	0.0128293
GCCAGGTGAATGCAGACAC	CCNT1	Other	-0.0758383	-0.355775	-0.144435	-0.431264	-0.00136292	0.0297591
TGGCAATACAGACAAACCC	CCNT1	Other	0.133321	0.0552397	0.153193	-0.0600663	-0.363462	-0.17743
TGGGTCCACGCCAAAACGA	CCNT1	Other	0.198336	0.218627	0.273456	0.27182	0.225819	0.075431
TTACGAGTAGAACTGGAAG	CCNT1	Other	0.0962967	0.429516	-0.0075606	0.293787	0.0723286	0.488649
TTGTGTCTGAGCTATGCCC	CCNT1	Other	-0.191803	-0.0903999	-0.281596	-0.22036	-0.159895	-0.135472
TTTCTAGCAGCTAAAGTGG	CCNT1	Other	-0.0350883	-0.086203	-0.0221647	-0.0131662	0.00233476	0.133441
ATGATGTTGGAACAGGAGC	CCT3	Essential	-0.932315	-2.69624	-0.580437	-1.81389	-0.995142	-2.47615
ATTCAAGTCCAGCATCCAG	CCT3	Essential	-1.06529	-3.18475	-0.664741	-2.70348	-0.804424	-3.57783
ATTGAGATTACACGAGAGG	CCT3	Essential	0.166268	-0.810684	-0.152693	-0.959594	-0.505437	-2.57233
CAGACTTATAAGACAGCAG	CCT3	Essential	-0.936961	-1.87199	-0.652066	-2.06878	-0.903482	-2.52037
CGGATAGTCAGCCGACCAG	CCT3	Essential	-0.889698	-2.69015	-0.666644	-2.38887	-0.801888	-2.72182
CTTTTGTTCAGATACCTGG	CCT3	Essential	0.018408	-0.687895	-0.124508	-0.69987	-0.472679	-2.4893
GAGCACGAGCACTGGACGA	CCT3	Essential	-0.872832	-1.72154	-0.943253	-2.22689	-0.590711	-1.86314
GAGGAACTCACCCGAAGGG	CCT3	Essential	-0.82406	-2.03305	-0.781264	-2.04077	-1.04831	-2.04077
TGCACCATTCTCCTCCGGG	CCT3	Essential	-0.473351	-2.83873	0.0532106	-0.85148	-0.88292	-3.27577
TGGGCCACAGCCATCTCGG	CCT3	Essential	-0.800058	-3.33791	-0.685284	-3.03858	-0.941883	-3.2107
AAGATATAGAAGCAGGAGA	CCT4	Essential	-0.841548	-2.28226	-0.778613	-1.96888	-0.920402	-2.55563
AATAGATTTCTGTATGAGA	CCT4	Essential	-0.152281	-0.960008	0.216962	0.281464	-0.265085	-1.97311
AATGTGGCACCCCGGAGCG	CCT4	Essential	-0.270278	-1.542	-0.376222	-1.06145	-0.598188	-0.796394
AGAGTGATACCTTTGGCGG	CCT4	Essential	-0.62848	-1.67629	-0.712484	-2.60363	-0.387089	-1.76493
ATGCTATTAGAACAAGCCT	CCT4	Essential	-0.131089	-0.98763	-0.233517	-0.21559	-0.153478	-1.4062
CACTGACTGATACCAACAG	CCT4	Essential	-1.006	-3.47294	-0.809109	-2.83705	-0.66519	-3.5375
CAGATGGATAATCAAATAG	CCT4	Essential	-0.310277	-1.77919	-0.437592	-1.56343	-0.674305	-2.46887
CCCAGGGAGAAAAAACTGC	CCT4	Essential	0.154445	-0.346285	-0.205741	-0.426223	-0.234439	-0.484214
CTGATAGGCGCCTTTCCCG	CCT4	Essential	-0.974455	-1.66177	-0.798681	-1.56462	-0.764754	-1.59288
TCGTTGTTTAGTGAAGAAG	CCT4	Essential	0.0790569	0.383149	0.00515384	0.482293	0.105553	-1.53799
ATTGTCACACAGCTGGCGT	CCT7	Essential	0.0785076	-0.247756	-0.0668877	0.1885	-0.886095	-3.20548
CAGGTGAAACCCTATGTGG	CCT7	Essential	-1.11223	-2.92404	-1.0328	-2.43465	-1.26684	-3.09152
CTCCCACAGCAGCAGGCCG	CCT7	Essential	-0.116093	-0.723661	0.154651	0.0100375	-0.181627	-1.1842
CTGCAGAATGATTCAGTGG	CCT7	Essential	-0.0736913	-0.298572	-0.112024	-0.140702	-0.184289	-1.26447
CTGCGGGCTCGGCATGCCC	CCT7	Essential	-0.934847	-2.48929	-0.673627	-1.77376	-0.529353	-2.22278
CTTGTGTCCCAGGGAGCAG	CCT7	Essential	-0.482697	-2.01631	-0.240293	-1.12722	-0.910748	-1.84916
GAATCAAGAAGGTACAGGG	CCT7	Essential	-0.752407	-2.06452	-0.412223	-2.13815	-0.760123	-2.46698
GTCTTCATCTTCTGTGCAG	CCT7	Essential	0.100004	0.0862608	0.0254091	0.0807561	0.0328524	0.302257
TTGAAGAGACCCAGATTGG	CCT7	Essential	-0.844475	-3.00295	-0.713012	-2.24848	-0.810352	-2.84221
TTGCTCCCTAGGCCTGTGG	CCT7	Essential	0.250283	0.242997	0.256195	0.367817	-0.577443	-2.61719
AAGAAGGAAATAAAAACGT	CCT8	Essential	-0.32776	-1.57805	-0.205852	-1.28939	-0.430848	-1.55133
AAGTGCCCGCAGGCTCCGG	CCT8	Essential	0.0479666	0.233951	0.110007	0.202897	0.151092	0.167284
AGGCCCTCCTACTTCGCCG	CCT8	Essential	0.00805377	0.0378696	0.16077	0.168176	0.222458	0.390277
CAAATGTCGTAGTAACAGG	CCT8	Essential	-0.104752	-1.11524	-0.100367	-1.04766	-0.204104	-1.19603
CACTTTTCAGGATTAGAAG	CCT8	Essential	-0.140059	-0.818212	-0.103723	-0.451224	-0.195685	-1.68771
CAGATCACATCATATGGAG	CCT8	Essential	-1.0817	-2.71456	-0.725648	-2.89751	-0.507502	-2.51737
GAGAAGATTCCAGAAAGGG	CCT8	Essential	0.00603457	0.127418	-0.00386487	-0.240953	0.160326	-0.0488424
TAGAAAGGGCAGTAGACGA	CCT8	Essential	-0.633831	-2.86728	-0.730042	-2.69522	-0.492013	-2.36096
TTCTTCCGCGACCGGGAGA	CCT8	Essential	-0.00397574	0.115012	0.0538896	0.0656309	0.0471833	0.339177
TTTTTAAGAAGGAAACCGA	CCT8	Essential	-0.124894	-0.592413	0.0135391	-0.102976	0.0474389	-0.553761
AAGTGCAACAACACCTCGG	CD79B	Other	-0.0375606	0.067266	0.0201525	0.0626505	0.0820268	-0.00537983
AGCAGCTGAAGCTGGAAAA	CD79B	Other	0.26872	0.257296	0.00850798	0.182303	0.151739	0.320421
AGCCAGCTCACATTGCCGG	CD79B	Other	0.16955	0.26693	0.0881465	0.208658	0.25497	0.358429
ATAGTGACGCTGCGGACAG	CD79B	Other	-0.18307	0.278209	0.0116257	0.146729	0.0401464	0.246894
CAGCAACGCCACCATCCAG	CD79B	Other	0.163501	0.0697546	-0.0501913	0.29103	0.158405	0.32964
CTTGGCACAGCTGAAGCAG	CD79B	Other	-0.12591	-0.214145	-0.0640225	0.134829	0.0987891	-0.034958
GATAGGCACGATGATGAAG	CD79B	Other	-0.249445	0.11412	-0.0706897	-0.00929413	0.125435	0.255386
GTACCAGCAGCCAGATCGG	CD79B	Other	-0.0366601	-0.283797	0.0274786	-0.137957	0.155766	0.198528
GTTCTGGGACTCTTCCATG	CD79B	Other	0.215267	0.393807	0.106381	0.459803	0.177919	0.150581
GTTTCATAGCCAGGAAACG	CD79B	Other	0.130645	0.464954	0.182402	0.314041	0.28149	0.143969
ACATTCACCCAGCATCAAG	CDC20	Other	-1.68263	-2.57928	-1.26735	-2.13777	-2.07303	-2.66559
CAATGCACCCCCTGCGCGC	CDC20	Other	-0.520318	-1.38493	-0.433441	-1.68866	-0.734896	-1.29022
CCAACCGATCCCACAGCGC	CDC20	Other	-0.783423	-0.718614	-0.410896	-0.675789	-0.711081	-0.748363
CCAATGTCCTGGCAACAGG	CDC20	Other	-0.457054	-1.53768	-0.45604	-1.32542	-1.52867	-2.45203
CGGGTAGCAGAACACCATG	CDC20	Other	-1.76096	-3.3775	-1.16399	-2.69248	-2.89554	-3.59257
CTTGTAATGGGGAGACCAG	CDC20	Other	-1.65263	-2.49817	-0.894952	-2.07908	-2.22549	-2.79404
GCAAAGCCAAGGAAGCCGC	CDC20	Other	-0.133211	0.0538308	-0.146441	-0.866237	-0.496491	-0.397401
TCTGGGAATGTACTGGCCG	CDC20	Other	0.0515513	0.378987	0.0490515	0.357517	0.189661	-0.0299507
TGCCAGGGACACCATGCTA	CDC20	Other	-0.88692	-3.01959	-0.0853717	-1.40798	-3.2002	-2.73828
TTGCAAATGGAGCAGCCTG	CDC20	Other	-0.935432	-1.45927	-0.976407	-1.55735	-1.89382	-1.43443
AAAGGACAAGTGAAAAATG	CDC23	Other	0.104646	-1.63007	-0.067153	-1.61184	-0.103544	-1.52883
CAGTCTGGAGAAAAAAAGA	CDC23	Other	-0.201424	-2.03925	-0.329961	-1.24994	-0.0139591	-1.53107
CCAGGCTTACCGAAGCTGG	CDC23	Other	-0.0766609	-1.96136	-0.00498453	-1.9032	-0.224804	-2.21781
CTGATCACAGACAAAGAGA	CDC23	Other	-0.131496	-1.5515	0.0615176	-1.23816	-0.294241	-2.01993
GATTTCATAGGTCTGCCCG	CDC23	Other	-0.160327	-2.79371	0.169102	-1.52725	-0.177178	-2.62747
GGCGAGACTCCTACCACCG	CDC23	Other	-0.0104594	-0.0402171	0.124958	0.0276109	0.0694583	0.21053
TAGCTCATTAAAAATGGAG	CDC23	Other	0.319296	0.501424	-0.094636	0.577718	0.204303	-2.03707
TCCAGGCACCAAGATACCG	CDC23	Other	-0.790464	-3.04462	-0.537004	-2.84849	-0.40272	-2.90387
TTAACGTCAAAGTAGGCCT	CDC23	Other	0.17737	0.33273	0.0824533	0.129856	-0.0163229	-0.84837
TTACCTCTGTAATAGGCGG	CDC23	Other	-0.0529394	-0.0313209	-0.025492	-0.136368	-0.0960575	-0.993529
CACTTCCTGTACATCACGG	CDC34	Other	0.0045302	0.0904051	0.160852	0.331854	0.0897727	0.043476
CCAACACCTACTACGAGGG	CDC34	Other	0.0590964	0.282584	0.177337	0.08177	0.304033	0.461502
CTAGTGCCCAGCTCGCAGA	CDC34	Other	0.155077	0.121233	0.0934654	0.485028	0.232702	0.268022
CTCGTCCACCAGTGTCACG	CDC34	Other	0.0790389	0.258773	-0.150356	-0.293176	0.0244373	0.0936807
CTGAGCCCTCGTCGGGCGC	CDC34	Other	0.0144783	0.188725	-0.125627	0.280241	0.208429	0.32005
GACTACTACGAGGACGGCG	CDC34	Other	-0.0792476	-0.0397769	0.0542777	0.209044	0.0446853	0.192247
GATCTATACAACTGGGAGG	CDC34	Other	0.264641	0.349708	-0.0122159	-0.0802134	0.179635	0.463097
TCCATCCTCCACCCGCCGG	CDC34	Other	0.186532	0.583802	0.12433	0.386111	0.161141	0.423322
TCGGTTCCTGACCAAGATG	CDC34	Other	0.0823724	0.388212	-0.100612	0.162665	-0.0948948	0.129405
TGCGTGAAGACCAAGGCGC	CDC34	Other	-0.0583944	-0.0542181	0.0595704	-0.0198453	0.067464	0.169399
AAGTTAAACATTAATCCCG	CDC5L	Essential	-0.735526	-1.48501	-0.786656	-1.64362	-1.09519	-1.90763
AATTGAATCACTTGAAAAG	CDC5L	Essential	-0.0855785	-0.872082	-0.391284	-0.915515	-0.683843	-2.00622
AGATTCTGCTATTCCCCGG	CDC5L	Essential	-0.515814	-0.680924	-0.281043	-0.87797	-0.167695	-0.654767
ATTGCACGTCAAACTGCCG	CDC5L	Essential	-0.333736	-0.330216	-0.00913823	-0.369766	-0.370766	-0.657026
CCAATCATTGGAAGAACAG	CDC5L	Essential	0.210611	0.0508975	-0.0758437	-0.345748	-1.22708	-2.69141
CTCGAATTATGATCAAGGG	CDC5L	Essential	0.00448757	0.0140378	-0.021108	0.134565	-1.03285	-1.30015
GAAGTATCATAAAAACCAA	CDC5L	Essential	-0.480217	-1.59223	-0.342608	-1.63183	-0.856628	-1.91316
GAATGGTCCAGAGAAGAAG	CDC5L	Essential	-0.741747	-1.48515	-0.600105	-1.48136	-0.815855	-1.54973
GATGAAATTCTGAAAGCAG	CDC5L	Essential	-0.968559	-1.79964	-0.82312	-1.4842	-1.38177	-2.63618
GTTGATGCCAACTCAGTGG	CDC5L	Essential	-1.38839	-2.84307	-0.995192	-2.69164	-1.23049	-2.77955
AGGCAGTTGAAAATCAAAG	CDC6	Other	-0.769189	-2.18475	-0.163199	-0.506094	-2.02223	-2.23135
CAGGAGATTTGTCAGGAAG	CDC6	Other	-0.0506003	-0.398564	-0.027358	-0.108166	-0.976639	-0.794442
CAGGGCTCTTGGAAGCCAG	CDC6	Other	-1.58896	-2.39389	-1.64138	-2.61268	-2.34639	-2.72222
CTTGTTCTCCACCAAAGCA	CDC6	Other	0.281659	-0.0347936	0.119084	-0.202336	-1.34964	-1.44662
GAGGCAGGGCTTTTACACG	CDC6	Other	-1.27384	-1.35812	-0.778039	-0.91347	-1.18934	-1.39455
GTGGGAAGTTCAACAGCTG	CDC6	Other	-2.67932	-3.26572	-2.10656	-3.05957	-2.5512	-3.15897
TGAGCCTCTGATTCCCAAG	CDC6	Other	0.0561916	-0.334137	0.218004	0.129154	-1.45928	-1.62463
TGGATCAACTGGACAGCAA	CDC6	Other	-1.5839	-1.7114	-1.05206	-1.19052	-1.02035	-0.843801
TGTCGCAAACAGCAGGTGG	CDC6	Other	-0.158307	-0.414956	0.263182	0.288611	-0.703738	-0.693549
TTTACCCAGACGTTTCCTG	CDC6	Other	-1.1481	-1.04982	-0.80976	-1.06138	-1.18016	-0.931036
AAAGACCAGATGCAACCAG	CDC73	Other	-0.836999	-2.30098	-0.574394	-1.12772	-0.903176	-1.59396
AAAGATTCAAAGGAAAAGA	CDC73	Other	-0.462945	-1.45713	-0.2683	-0.77939	-0.720256	-1.82454
AGCATGGTTATTAAAGAGG	CDC73	Other	-0.843045	-1.50719	-0.327753	-1.12705	-1.14719	-1.96174
ATCCATCAGGCAAAAGCCA	CDC73	Other	-0.765593	-1.23847	-0.339143	-1.10784	-0.869044	-1.81394
ATTTCAGGACTGGAAAGGA	CDC73	Other	-0.196158	-1.72834	-0.0511557	-1.16949	-1.06317	-2.64813
CACAAAAACGGCTACAACG	CDC73	Other	-0.983182	-1.7872	-0.712978	-1.87604	-1.08109	-1.86581
CATAACTGCCCTTAAACAG	CDC73	Other	-0.875543	-1.98203	-0.591029	-1.45306	-0.819212	-1.58788
CTTTCTTCTGATTTGGGGG	CDC73	Other	0.116418	0.329669	0.0960868	0.394707	-0.0431726	-0.0161497
TGCATGGCAGTTCAAAGGT	CDC73	Other	-0.874222	-3.00429	-0.489744	-2.91987	-1.20813	-2.97439
TTTTTTTCGTAGAAACGGA	CDC73	Other	-0.170363	0.336808	0.197535	0.318448	0.0609121	0.61228
ACTATGATGAAGAAGGAGG	CDH1	Other	0.0211109	0.0287005	-0.0197894	0.236741	-0.634311	-1.20838
ACTTGAGCCAGCTGCACAG	CDH1	Other	0.0118617	0.344253	0.203034	0.442217	0.110339	0.526518
AGCAGAGAATCATAAGGCG	CDH1	Other	0.0328347	0.746285	0.0803095	0.560529	0.0511097	1.11029
AGCTGGCTGACATGTACGG	CDH1	Other	-0.179237	0.380216	-0.143809	0.288348	0.0842659	0.624707
CAATGCGTTCTCTATCCAG	CDH1	Other	-0.0732537	0.444667	-0.218405	0.0019512	0.101672	0.939948
CTCACCTCTGCCCAGGACG	CDH1	Other	0.0746643	0.533152	-0.0196152	0.233578	0.238245	0.695518
GAGGTCACAGCCACAGACG	CDH1	Other	0.0699878	0.532256	-0.0401187	-0.233187	-0.0772894	0.0764572
GCTTGGATTCCAGAAACGG	CDH1	Other	0.174469	0.220367	-0.0585632	0.299107	0.263782	1.10502
TAATAAAGACACCAACAGG	CDH1	Other	0.0227292	0.677412	0.0989709	0.300783	0.102137	0.960367
TCAGGAGGCACAAAGATGG	CDH1	Other	0.167208	0.744493	0.273013	0.471873	0.312654	0.676527
AATATGATGAAGAAGGTGG	CDH2	Other	0.149046	0.333928	0.203302	0.67617	0.04959	-0.374281
AGATAGTACCATTGAGAAG	CDH2	Other	0.10353	0.515191	0.298622	0.526384	0.158997	0.442769
CAGCAAGTTTCTTGAACCG	CDH2	Other	0.343729	0.12379	0.0941579	-0.0130775	0.269979	0.570559
CAGTGTACAGAATCAGTGG	CDH2	Other	0.195679	0.555166	0.224244	0.501824	0.202342	0.444183
CTGAAGCCAACCTTAACTG	CDH2	Other	0.203829	0.292526	0.0454184	0.35238	0.187021	0.420685
CTGGCAAACCTTCACACGC	CDH2	Other	0.0325041	0.359203	0.0232556	0.124143	0.11029	0.618668
GAGCCTGCAGATTTTAAGG	CDH2	Other	0.158296	0.43154	0.106089	0.267884	0.127449	0.498435
GAGCTCAAGGACCCAGCAG	CDH2	Other	-0.371333	-0.248623	-0.216454	-0.553994	-0.781361	-1.50535
TGATTACCTGAACGACTGG	CDH2	Other	-0.138251	-0.0450194	-0.0754329	0.125917	-0.13705	0.0952991
TGTTTGACTATGAAGGCAG	CDH2	Other	0.00199618	0.248507	-0.0590025	0.344841	-0.106578	0.562472
AAATAGAGAAAATTGGAGA	CDK1	Other	-1.04425	-1.77013	-0.489908	-1.17459	-1.67273	-2.06215
AACAAAGTAATGAAAGCCT	CDK1	Other	-0.243831	-0.216688	-0.0479096	-0.0238598	-0.128758	0.266667
ATCAGACTAGAAAGTGAAG	CDK1	Other	-1.27826	-1.58716	-1.11534	-1.81493	-1.13122	-1.73742
ATCAGAGTATATACACATG	CDK1	Other	-2.4913	-2.99457	-1.40487	-2.66619	-2.4485	-3.42432
ATCCTAACGAAAATATAGG	CDK1	Other	-0.132442	-0.0171731	-0.121429	-0.158286	0.0344224	0.701926
ATCTCCAGAAGTATTGCTG	CDK1	Other	-2.7108	-3.86905	-2.03534	-2.97765	-2.71081	-3.74012
CAAAAATGTAAATAGACAT	CDK1	Other	0.4472	0.907287	0.39398	0.510831	0.25317	0.849411
CTACCAAACCACTCTGCAG	CDK1	Other	0.0973556	0.378938	-0.0611286	0.291526	0.153773	0.529507
TATTCCAAAAGCTCTGGCA	CDK1	Other	-2.45377	-3.14353	-1.93325	-3.04368	-2.52282	-3.79104
TTTATACCAAATCCTACAG	CDK1	Other	-1.91574	-2.48152	-1.11672	-2.20234	-2.21617	-3.34866
AAAGAGAACAGTTCAGTAG	CDK12	Other	-0.00464966	-0.679387	-0.0284332	-0.709345	0.137198	-0.681221
CCCACAATGCCACAGGAGG	CDK12	Other	0.077684	0.26178	0.217508	0.476789	0.164053	0.383874
CTGGGGCCAGGAACCACTG	CDK12	Other	0.0582799	0.0411029	0.211222	-0.123291	0.0175304	-0.569592
CTTTGCAGCCGTCATCGGG	CDK12	Other	-0.077985	-0.143639	0.00308223	-0.22147	0.0821855	0.222009
GAGACTGATGACTATGGGA	CDK12	Other	-0.0119977	-1.35225	-0.264266	-1.20071	-0.31552	-1.49473
GATCGCCTTCAACCAGAGG	CDK12	Other	-0.228374	-0.17412	-0.0194165	-0.527562	-0.120907	-0.170492
GTAACACATCTAAACACAG	CDK12	Other	0.0896811	-0.811461	0.0813748	-1.1547	0.24592	-0.7466
GTCAGACCACTTCCTGTGG	CDK12	Other	0.103115	-0.205077	0.130261	0.0139376	0.108279	-0.577664
TAAATGCTGGCTGAGAAGG	CDK12	Other	0.223591	0.211193	0.144056	0.0736625	0.0781778	-0.260436
TCTTTGAGTGAGTAGAAGG	CDK12	Other	-0.0631365	-0.626317	0.0384872	-0.334774	0.0947115	-0.120333
ACAGTTACATAGTAAAAGG	CDK13	Other	0.0766524	-0.374038	-0.0200717	-0.447209	0.208233	0.061299
CAGCAGCCCCTATTCTCGG	CDK13	Other	-0.125474	-0.696089	-0.055829	-0.520958	0.0651731	-0.380042
CAGCAGTGACCCTTCCACG	CDK13	Other	-0.00732258	-0.283333	-0.215716	-0.407081	-0.216519	-0.699704
CCACCGCGAGCACCGGCGG	CDK13	Other	-0.0067805	-0.297819	-0.0283424	-0.784426	0.0214964	-0.0584084
CGAGCCTAAGGCCTACAGG	CDK13	Other	-0.245148	-0.504737	-0.276881	-0.405761	-0.00150378	-0.53203
CTCCTCCTCCGGCACCCAG	CDK13	Other	-0.122456	-0.735159	0.110901	-0.562232	0.126155	-0.470376
CTTTGGTTTCACCATAGCG	CDK13	Other	0.134671	0.140225	-0.0747588	0.0186927	0.0461509	0.540923
GAGCTCCCAGTCCGAGCAG	CDK13	Other	-0.280643	-0.624508	-0.150906	-0.889938	-0.312695	-0.445613
GTCTGGATAATGAAAAGGA	CDK13	Other	-0.0879694	-0.61702	0.260778	-0.36483	-0.263142	-0.814741
TTAGCACATCAACTGGCAG	CDK13	Other	0.144459	-0.149428	0.0975038	-0.0379621	0.366398	0.152935
AAATTGGAAAAGCTTGGAG	CDK17	Essential	0.0664785	0.200742	0.135911	0.385626	0.164717	0.543086
AACCAAGAAGCACATCAGG	CDK17	Essential	0.0518985	0.0845227	0.153298	0.39345	0.340864	0.577873
ATCTGTGTTGAGTACTCCG	CDK17	Essential	0.026819	0.30063	-0.143249	0.130093	0.0479644	0.519028
CATAGACGGATCTCAATGG	CDK17	Essential	-0.0998765	0.0155229	-0.160513	-0.249666	-0.0447098	0.0496263
CATTGCCATGAAGGAGCCA	CDK17	Essential	0.13315	0.315035	0.402422	0.484002	0.232022	0.472786
CCTGCACAGCTATAAGAGA	CDK17	Essential	0.068788	0.325233	0.242029	0.123574	0.254243	0.556434
GATGAAAAAATTTAAGAGA	CDK17	Essential	0.319057	0.213808	0.375798	0.457736	-0.0271216	0.327956
TCATTGGTTGGTCAAATGG	CDK17	Essential	0.292081	0.410592	-0.0767419	0.146671	0.046388	0.267394
TCCTTTCTCATTAATGAGG	CDK17	Essential	0.177168	0.57507	0.148259	0.477948	0.19505	0.0176786
TTATTTCCAGGATCAACCG	CDK17	Essential	0.147164	0.296739	0.147783	0.421658	0.0235339	0.420924
AACAAGCGGATTTCGGCCA	CDK2	Other	0.00276169	-0.0977935	-0.0794564	-0.364274	-0.0809028	-0.18692
ACAGGGACTCCAAAAGCTC	CDK2	Other	-0.0225422	-0.669547	-0.14855	-0.733755	-0.373378	-0.56719
AGGCTATCAGAGTCGAAGA	CDK2	Other	0.00893342	-0.0116276	-0.172805	-0.220296	-0.0700056	-0.145557
ATCTCCAGGGAATAGGGCC	CDK2	Other	-0.266269	-1.42507	-0.0872953	-0.547289	-0.852812	-1.64921
ATGGAGAACTTCCAAAAGG	CDK2	Other	-0.234157	-0.554768	-0.412403	-0.971122	-0.31263	-0.791856
ATGGCAGAAAGCTAGGCCC	CDK2	Other	-0.493547	-0.879512	-0.226503	-0.814287	-0.341268	-0.793781
CAGGCATAGAAGTAACTCC	CDK2	Other	-0.507102	-1.22839	-0.70567	-1.43886	-0.500541	-1.12985
CTCAGCAAAGATGCAGCCC	CDK2	Other	-0.205543	-1.14634	-0.202745	-0.832096	-0.328294	-0.656579
CTGAGGTTTAAGGTCTCGG	CDK2	Other	-0.465973	-0.873233	-0.0936011	-0.753713	-0.361996	-0.994637
GTCCATCTTCATCCAGGGG	CDK2	Other	0.0547314	-0.0122999	0.120693	0.117703	-0.268562	-0.552304
ACGAAAGATACGAAAGAGC	CDK3	Other	-0.181973	-0.361501	-0.0252283	0.137003	-0.222936	-0.283978
AGCGAAGACACATGGCCCG	CDK3	Other	0.219545	0.392493	0.345397	0.278873	0.279344	0.543857
AGTACATGGACTCCACCCC	CDK3	Other	-0.0270947	-0.0885341	0.0868778	0.0400084	0.193074	0.409166
CCCCTGCAGCAGCTGGAAG	CDK3	Other	-0.0110069	0.268909	0.0197877	-0.0845332	-0.0660733	0.0586707
CTCCAGATATCCACAGCTG	CDK3	Other	-0.124812	-0.40419	-0.281438	-0.347197	-0.239054	-0.816215
CTGCCCAAGAGAATCTCGG	CDK3	Other	0.175634	0.214636	0.0556937	0.0969656	0.22325	0.366732
GCAGTATGACCCCAGCCAG	CDK3	Other	0.170809	0.308951	0.124403	0.21335	0.196107	0.19382
GCCTTGACATTCTCAATGG	CDK3	Other	0.167502	0.272309	0.115869	0.197162	0.181329	0.569327
GGTGTACAAGGCCAAGAAC	CDK3	Other	0.167328	0.435722	-0.186762	0.110432	-0.148584	-0.297841
GTGCCCAATCTGGAGCCAG	CDK3	Other	0.14573	0.416979	0.158764	0.347467	0.107773	0.241321
ACCTCTCGATATGAGCCAG	CDK4	Other	-0.163226	-0.612302	-0.346688	-0.866588	-0.330091	-0.829069
AGGCCCGTGATCCCCACAG	CDK4	Other	-0.332253	-0.915347	-0.42853	-0.936736	-0.645467	-1.40434
ATCAGCACAGTTCGTGAGG	CDK4	Other	-0.2652	-1.00155	-0.363708	-0.725232	-0.407041	-0.624372
CAGAGTTTCCACAGAAGAG	CDK4	Other	-0.181827	-0.601735	-0.284533	-0.678836	-0.228635	-0.824178
CAGATGGCACTTACACCCG	CDK4	Other	-0.432496	-0.751483	-0.298674	-0.438555	-0.418208	-0.630776
CCCCGCCCAGTGCAGTCGG	CDK4	Other	-0.281844	-0.41161	-0.111155	-0.591568	-0.216686	-0.384645
CTAAGGACATATCTGGACA	CDK4	Other	-0.324857	-0.671184	-0.177649	-0.763265	-0.333076	-0.551802
GAGGCCAGTCATCCTCTGG	CDK4	Other	-0.41319	-0.841184	-0.0995485	-0.761868	-0.412364	-0.761786
GCTTTACTGAGGCGACTGG	CDK4	Other	-0.56854	-0.812495	-0.479433	-0.977091	-0.298649	-0.367436
TGAGAGTCCCCAATGGAGG	CDK4	Other	-0.348345	-0.96599	-0.209941	-0.459217	-0.233373	-0.654891
AAACTCAATGCCACAGGGA	CDK5	Other	0.307195	0.58382	0.230453	0.513972	0.335256	0.549991
AACTGGAAAAGATTGGGGA	CDK5	Other	0.10271	0.237786	0.0709176	0.382236	0.171599	0.343609
ACAGAAGTCGGAGAAGTAG	CDK5	Other	0.117958	0.129913	0.259086	0.123356	-0.015934	0.4794
CAGCGGACGGGAATCCCAA	CDK5	Other	0.1484	0.531688	-0.0219778	0.501371	0.133699	0.260682
CAGCGTATCTCAGCAGAAG	CDK5	Other	0.302224	0.654205	-0.011748	0.137536	0.376009	0.680014
CATCATTGCCGGGAAAAAG	CDK5	Other	0.0978529	0.538507	0.263126	0.615576	0.17667	0.546833
CCCCAAAGAGGACATCCGG	CDK5	Other	0.215828	0.504307	0.0550831	0.434508	0.26485	0.827413
CGGGAGACTCATGAGATCG	CDK5	Other	-0.0505327	0.2507	-0.176137	0.0246217	0.248162	0.496332
CTGCTGGGGACGCCCACCG	CDK5	Other	0.202692	0.297761	-0.119381	0.32687	0.124259	0.339042
TCACCTGCAAAGATGCAGC	CDK5	Other	0.136633	0.334947	0.0286063	0.19616	0.062121	0.346481
ACATTCTGGTGACCAGCAG	CDK6	Other	0.015866	-0.018625	0.0533632	-0.049415	0.0926911	0.362364
ATGAAGAAAGTCCAGACCT	CDK6	Other	0.0210283	0.0346386	0.0256819	-0.0724328	0.197591	0.311755
CAGCAGTACGAATGCGTGG	CDK6	Other	-0.537764	-0.152072	-0.063208	0.395353	-0.143001	-0.0260706
CATCTGGAAACTATAGATG	CDK6	Other	-0.103991	-0.0563108	0.00179775	0.146051	0.114535	0.146822
CCCGCGACTTGAAGAACGG	CDK6	Other	-0.0174461	-0.00184383	0.152049	0.415195	0.0511349	0.532922
CGGAGCTGAATACAGCCTG	CDK6	Other	0.123048	0.231628	0.160114	0.136218	0.208134	0.39152
CTCCAGAGATCCACGGGGG	CDK6	Other	0.165502	0.220881	0.161845	0.147529	-0.0554922	0.076038
CTCTCCACCATCCGCGAGG	CDK6	Other	-0.107894	-0.211411	0.126038	0.2548	0.143192	0.0997137
CTGAACTTCCACGAAAAAG	CDK6	Other	0.29967	0.429621	0.286487	0.644581	0.319519	0.463689
GCGCTTCAACGCCACGAAA	CDK6	Other	0.0354278	0.402782	0.239362	0.329199	0.110291	0.286751
AAGCTGGACTTCCTTGGGG	CDK7	Other	-0.515403	-3.10038	-0.487069	-3.1099	-0.467423	-3.31479
ACTTTGGGCACACCAACTG	CDK7	Other	-0.161076	-1.54391	-0.158089	-1.30161	-0.208215	-1.35341
ATAAAAAGGAAAAGAACAG	CDK7	Other	-0.194177	0.32936	-0.0558627	0.201533	-0.295018	0.16024
ATAGATCAGAAGCTAAAGA	CDK7	Other	0.29574	-0.888069	-0.115717	-1.12885	-0.232686	-1.33428
ATGTGTATAAGCTCTATTG	CDK7	Other	-0.59583	-1.96954	-0.305253	-2.15949	-0.546127	-2.03441
CCAAGACCAAACTGTCCAG	CDK7	Other	0.0746841	-0.539408	-0.0309235	-0.324796	-0.0540629	-0.432879
GCTCCAAATAGTAACTCGG	CDK7	Other	-0.278398	-2.96935	-0.117133	-1.92059	-0.0812048	-2.93928
GTGATGCAAAGGTATTCCA	CDK7	Other	-0.28461	-2.49985	-0.210961	-1.9209	-0.0938913	-2.49025
TCTCTGGCCTTGTAAACGG	CDK7	Other	-0.716808	-2.85772	-0.255691	-2.78347	-0.297254	-2.6016
TTCCATAAAATCAAAGACA	CDK7	Other	0.142716	-0.247881	-0.0202864	-0.319754	-0.0306631	-1.85673
AAGCGAATTACCTCAGAAC	CDK8	Other	-0.262973	-0.0949634	-0.261073	-0.17893	-0.426722	0.103828
AGCGAGGAAGAGTAAAAAT	CDK8	Other	0.0282879	0.344132	0.157601	0.00881089	0.175403	0.20852
ATGCTTTAAAACAAATAGA	CDK8	Other	-0.0386879	0.0515988	-0.0683919	0.142056	0.238621	0.555846
CAAGACAGCAGTCACACAC	CDK8	Other	0.142337	0.479647	0.128972	0.42746	0.289473	0.280729
CTCTCACTTTCTTCAACGG	CDK8	Other	0.236081	0.288972	0.282456	0.668063	0.268367	0.607229
GCTCCAAGAAGTAGTTCAG	CDK8	Other	-0.0346683	0.400092	0.304031	0.52133	0.0791228	0.227393
GTCATGATAAGTCCACCTG	CDK8	Other	0.0118303	0.269652	-0.105157	0.0835882	0.215424	0.587903
GTGACTTCACCATTCCCCG	CDK8	Other	0.150781	0.323438	-0.0200997	0.271696	0.201134	0.685148
TCACGTCTACAAAGCCAAG	CDK8	Other	-0.0892222	0.243321	-0.0741324	0.0409719	0.194251	0.594353
TCTGATGTGAGTACTGTGG	CDK8	Other	0.341249	0.458842	0.165875	0.266247	0.481314	0.587593
AAGCTGGCAGACTTTGGGC	CDK9	Other	-0.422777	-1.6417	-0.267649	-1.51634	-0.776488	-2.4146
ACCCCACAGGTCAATGGGG	CDK9	Other	0.0574573	0.458372	0.188111	0.344838	0.128775	0.337172
AGCTCGCCAAGATCGGCCA	CDK9	Other	-0.49315	-2.68492	-0.348464	-2.34983	-0.458976	-2.93419
CACCGAGCAACAGCTCCGG	CDK9	Other	-0.38992	-2.65653	-0.191976	-2.502	-0.720825	-2.72431
CGCAAGACCGGCCAGAAGG	CDK9	Other	-0.565665	-2.3931	-0.408144	-2.32731	-0.752848	-2.59092
CGTGTTGCCCTGCATGATG	CDK9	Other	0.0375985	0.299671	-0.00632803	0.164248	-0.384184	-2.99895
CTGATGGAAAACGAGAAGG	CDK9	Other	-0.366659	-1.76386	-0.366274	-1.65942	-0.300457	-1.46281
GTCGGACCAGAAGAAGTCG	CDK9	Other	-0.174314	-2.71208	-0.363112	-2.1938	-0.464364	-3.10113
TTGAGATTTGTCGAACCAA	CDK9	Other	-0.158126	-1.39677	0.0880824	-0.610107	-0.212416	-1.78908
TTGGCCAGGCTGAAGGCCC	CDK9	Other	-0.0403228	-1.36801	0.114986	-0.827846	-0.220967	-1.7831
ACTCATCCCGGCCTCGCCG	CDKN1A	Other	0.0342692	0.0882717	-0.19477	0.0770419	0.0574478	0.29729
AGCTTTGTTGGCCAGGAAG	CDKN1A	Other	0.108052	0.424228	0.130239	0.448866	0.251916	0.287334
CAAGCTCTACCTTCCCACG	CDKN1A	Other	0.108261	0.39469	0.0727627	0.165078	0.0764988	0.339837
CAGCTGGCGCAGCTCAGCG	CDKN1A	Other	0.0367188	0.342106	0.16031	0.341349	0.0757923	0.486506
CTCTCAGGGTCGAAAACGG	CDKN1A	Other	0.0539524	0.0919586	-0.0154005	0.185721	0.125252	0.301415
GACACGCAGGGACACACGC	CDKN1A	Other	0.00151885	-0.0694773	-0.094297	0.128515	0.0688572	0.0357568
GACTGTGATGCGCTAATGG	CDKN1A	Other	0.0303192	0.296065	-0.0468566	0.0363077	0.0430798	0.335693
GCACCGAGGCACTCAGAGG	CDKN1A	Other	0.0543078	0.0771717	0.15515	0.272878	0.263864	-0.0692548
GTCACCGAGACACCACTGG	CDKN1A	Other	0.0185372	0.0544165	-0.0232322	0.156196	-0.0355143	0.130219
TTTCTACCACTCCAAACGC	CDKN1A	Other	-0.0995719	-0.0281936	-0.00358214	0.147788	-0.178415	0.126996
AATTAAAGGCGCCGCCGGG	CDKN1B	Other	-0.471013	-0.44824	-0.818287	-0.504878	-0.477584	-0.405797
AGAGGTTCCTGCAGGCCGA	CDKN1B	Other	0.162457	0.37682	-0.0772698	0.227684	0.130968	0.302868
ATCGAAATTCCACTTGCGC	CDKN1B	Other	-0.311144	-0.130654	-0.105101	0.119717	-0.105169	0.277973
CACTGCAGAGACATGGAAG	CDKN1B	Other	0.0858182	0.275588	0.0577341	0.156182	-0.112353	-0.320955
CAGAAGAAAATGTTTCAGA	CDKN1B	Other	0.242008	0.180458	0.175352	0.249691	0.335686	0.385532
CCTAGAGGGCAAGTACGAG	CDKN1B	Other	0.0979723	0.295675	0.000612566	0.173718	0.0508903	0.593057
CCTTGCAGGCACCTTTGGG	CDKN1B	Other	0.233314	0.399781	0.11605	0.327791	0.12074	0.01813
GGAAGCGACCTGCAACCGA	CDKN1B	Other	0.0828849	0.280867	-0.10969	-0.0369774	0.153744	0.167552
GTTCTACTACAGACCCCCG	CDKN1B	Other	0.0192087	0.15944	0.270597	0.324886	0.388305	0.676369
TCCGTCGGACAGCCAGACG	CDKN1B	Other	0.105478	0.204902	0.052416	0.189526	0.123975	0.33183
ATGCTGAGAAGATCTGAAG	CDKN2A	Other	0.239618	0.365426	0.0865172	0.190554	0.195367	0.421196
CACATCCCGCGGCTCACGG	CDKN2A	Other	0.0809174	0.319203	0.183393	0.108854	0.0663617	0.584368
CCGGGGGAGACCCAACCTG	CDKN2A	Other	-0.104193	0.0888747	0.0815273	0.395426	-0.0377084	-0.482977
CGAAAACCCTCACTCGCGG	CDKN2A	Other	0.241249	0.187293	0.348924	0.515581	0.176049	0.356412
CTTGCCTGGAAAGATACCG	CDKN2A	Other	0.142347	0.282376	0.0471872	0.0796913	0.461015	0.474886
GATTCTCCGGAAAAAGGGG	CDKN2A	Other	0.0747159	0.126432	0.0598769	0.278425	0.108874	0.305547
GCACGCGCGCCGAATCCGG	CDKN2A	Other	-0.0795021	0.0332077	-0.4338	-0.106666	-0.0609094	0.0218626
TACCTGGTCTTCTAGGAAG	CDKN2A	Other	0.122741	0.0753552	0.327706	0.550808	0.0594852	0.393866
TCTACCCGACCCCGGGCCG	CDKN2A	Other	0.207251	0.575915	0.145656	0.236592	0.302067	0.752467
TGGCCAGCCAGTCAGCCGA	CDKN2A	Other	0.328747	0.411076	0.355087	0.197392	0.112121	-0.105427
AGCCTGATGCAGGCAAACG	CDKN2C	Other	0.189566	0.315915	-0.0361024	0.124865	-0.0605947	0.161906
AGCCTGGCCAAATCACAGG	CDKN2C	Other	0.0836358	0.19207	-0.0578915	0.116475	0.0107727	0.195825
CAAGCTGATGTTAACATCG	CDKN2C	Other	0.083876	0.417191	-0.0852979	0.304647	-0.0667407	0.36253
CAGGAACTCCACCACCCGG	CDKN2C	Other	0.195711	0.409417	0.233958	0.293783	0.101303	0.166325
CTAAAGAATGGCCGAGCCT	CDKN2C	Other	0.147813	0.367768	0.0953598	0.423905	0.188378	0.762179
CTTTGGCAGCCAAGTGCAA	CDKN2C	Other	0.303283	0.447991	0.327414	0.583682	0.184571	0.844068
GGGGCATCGGAACCATAAG	CDKN2C	Other	0.0469824	0.381244	-0.0726894	0.206642	-0.0524943	0.347426
TAAACGTCAATGCACAAAA	CDKN2C	Other	0.10699	0.334974	0.220864	0.561542	0.282439	0.654199
TGGCGTCCGCAGCTGCCAG	CDKN2C	Other	0.264501	0.210451	0.0530066	0.112281	0.192536	0.489731
TTCGCTGTCATTCATGATG	CDKN2C	Other	0.2447	0.563341	0.0690544	0.378478	0.16027	0.350445
AATAACTCACTAAATCCAG	CDYL	Other	0.0875341	0.441952	0.217323	0.713944	0.380219	0.79149
AGCTTGCTGTCATCGGCAG	CDYL	Other	0.119834	0.273593	-0.0132245	0.25384	0.0565855	0.732643
AGGTGCTGAAGAAAATCTG	CDYL	Other	0.0789477	0.616298	0.114002	0.258807	0.13511	0.241781
ATCACGAGTGCCTTAGGAG	CDYL	Other	0.164656	0.422165	0.171308	0.454348	0.284731	0.835535
CAGTGGTACATGGTTAAGG	CDYL	Other	0.161866	0.213795	0.0682456	0.344039	0.0411155	0.140919
CATGTTAAAGTACTTGCAG	CDYL	Other	0.258891	0.507369	0.381573	0.502271	0.20662	0.729025
CTCTGTTTCCTTAGAGCCG	CDYL	Other	-0.0170366	0.379535	-0.00303934	0.0140248	0.025812	0.360843
TAAAAGCCCCGTTAAGAGC	CDYL	Other	0.0595943	0.394037	-0.217101	0.053891	-0.235789	0.341552
TGTTTCCCAAGATAATGGG	CDYL	Other	0.0284402	0.42475	-0.0215251	0.444139	0.191329	0.67582
TTCATGTTGCAGCGCACGA	CDYL	Other	0.0543631	0.288893	0.0803773	0.246886	0.11155	0.589654
AAAGGCTACGGGAGCACCG	CDYL2	Other	0.424986	0.537396	0.0933594	0.366114	0.00823397	0.202135
AGCTGCTGCGTGACAGTCG	CDYL2	Other	-0.224636	-0.180951	-0.386395	-0.0724791	-0.125823	0.438542
AGGCACCCAGGCCCAGGGC	CDYL2	Other	-0.386006	-0.253603	-0.0757487	-0.588673	-0.484879	-1.65418
ATGGGAGTATCTTATCCGA	CDYL2	Other	-0.181912	0.0684165	-0.296055	-0.0556947	-0.222362	0.296875
CAGGCAAGCCCTCTTCAGG	CDYL2	Other	-0.112906	0.210239	-0.0118307	0.111079	-0.0774584	0.0258433
CGGAAGCTCACCGCCCAGG	CDYL2	Other	-0.0342221	-0.303975	-0.188131	-0.000409834	-0.117588	-0.271237
CTCCTCACAGTGCAAGAGG	CDYL2	Other	-0.0850794	0.277795	0.116285	0.216586	0.109925	0.0252686
CTGCTGCTCCTCAGCGCAG	CDYL2	Other	0.231807	0.147103	0.0222388	-0.0118214	0.024083	0.34828
CTGGAAGACGTGAACGAGA	CDYL2	Other	-0.135197	0.0225393	0.0698162	0.357153	0.197431	0.423954
GCTCTGCTCTGACCAACGG	CDYL2	Other	-0.0415566	-0.14046	0.128306	0.0742665	0.236053	0.298385
AGGAACTCGTCGTTGAAGG	CEBPA	Other	0.116207	0.376574	0.0647433	0.213418	0.0278515	0.36274
CACAGCCGGCAGCAGGAGA	CEBPA	Other	-0.159746	-0.092598	-0.00581538	-0.0465752	0.108576	0.185786
CCCCGACGCGCTCGTACAG	CEBPA	Other	0.0526407	-0.0982341	-0.0578383	-0.0510346	-0.00215768	0.206852
CCGCGAACTGGACACGCTG	CEBPA	Other	-0.188222	-0.203735	-0.0851565	-0.188262	-0.00492827	0.194974
CGCGAGCGCAACAACATCG	CEBPA	Other	0.0285334	0.256954	0.0760817	0.367842	0.0925154	0.454724
CGGCGGCGCCGTCATGCCC	CEBPA	Other	-0.0949458	-0.0279234	-0.0954432	-0.0207819	-0.0490094	0.190193
CTTCTACGAGGCGGAGCCG	CEBPA	Other	0.0424404	0.16966	0.167381	0.091475	0.195708	0.474915
GAAGCCAAGCAGCTGGCGC	CEBPA	Other	-0.0247699	0.33953	0.282958	0.267725	0.130639	0.0762137
GCTCGCAGATGCCGCCCAG	CEBPA	Other	0.127604	-0.0131637	0.0817845	0.0513825	0.256824	0.532207
GCTGCCGCCACTCGCGCGG	CEBPA	Other	0.311117	0.489977	0.158683	0.39512	0.110624	0.41788
AAACAAAAGCGCAAAGAGG	CECR2	Other	-0.075129	0.132881	0.36085	0.333659	-0.279104	0.337746
AAGTGCCCACCTCCCGCGG	CECR2	Other	-0.259234	-0.18639	-0.023078	-0.451216	0.109531	-0.106129
AGTGCCTCCCGTCAAACCG	CECR2	Other	0.188889	-0.0954048	0.15246	-0.0355671	0.0237409	0.416018
CTCCCACCTCACCACCCAG	CECR2	Other	0.0831691	-0.027104	0.0104157	-0.127299	0.0178734	-0.520359
CTGGAGCCCCCCCATGCCG	CECR2	Other	0.204901	-0.112924	-0.0155569	0.0124666	0.134626	0.106949
GCTGGATGAATCTATGGAG	CECR2	Other	0.0852101	-0.0920535	0.018898	-0.12105	0.256735	0.383002
GGCCAGGCATATACAGCGG	CECR2	Other	0.0883009	0.17196	-0.179774	-0.440731	0.0802557	0.0351547
GTGAGAGACCTCTCCACGG	CECR2	Other	-0.239453	-0.664269	-0.261925	-0.764149	-0.344833	-0.844723
GTGTCCCACCACAATGCAG	CECR2	Other	-0.00928284	0.0893289	-0.155522	-0.17134	0.0416492	0.0805593
TGGAGAAGAAACTGAATGG	CECR2	Other	0.0252689	-0.0779604	-0.214844	-0.191655	0.256701	0.0208534
ATCTCCTCACCTTACATGC	CENPA	Other	-0.265854	-2.8317	-0.0868249	-2.18686	-0.366239	-3.62226
CGCCGGAGCCGAAAGCCCG	CENPA	Other	-0.509531	-1.52845	-0.28942	-1.40845	-0.145716	-1.42141
CGGCCGGTTACCTAAGGAG	CENPA	Other	-0.08806	-2.71583	-0.0708008	-1.92456	-0.0921365	-2.55827
CTCCCATCAACACAGTCGG	CENPA	Other	0.151553	-0.936222	0.179143	-1.02566	-0.0613741	-1.32713
CTCGGGCTGCGCCTCCTCG	CENPA	Other	-0.145404	-1.57596	-0.264792	-1.70941	-0.212161	-1.74732
GACCCCCGGCCCCTCCCGG	CENPA	Other	-0.0605726	-1.10274	0.0394218	-1.04456	-0.514006	-2.08609
GAGTCCCTCCTCAAGGCCC	CENPA	Other	-0.0820948	-1.90287	-0.0727469	-2.01002	-0.359452	-2.71258
GGGCAGCTTCCTTATCAAG	CENPA	Other	-0.0490398	-2.45786	-0.309865	-2.56654	0.00931681	-2.32247
TATGTGTTAAATTCACTCG	CENPA	Other	-0.15951	-1.96639	-0.109438	-1.59442	-0.0618035	-1.88539
TGTAGGGCCAATAGGGCCT	CENPA	Other	0.32927	0.39329	0.277151	0.415271	0.113668	0.469339
AAGAATTTTACTTATCCGT	CENPC	Other	-0.384802	-0.800965	-0.467117	-0.768848	-0.329636	-1.07282
ATAAACACTTACCCACAGG	CENPC	Other	-0.260753	-0.87511	-0.0351243	-1.07637	-0.261749	-1.26817
ATTCAGTCACCAAGCAAAG	CENPC	Other	0.222447	-1.21633	0.0358364	-0.460561	-0.0987694	-1.52412
GATCCTTTGCAGCCAACGA	CENPC	Other	-0.129979	-2.94171	-0.186493	-2.57725	0.0412041	-2.56899
GGCAGAAGACAGCAACTAA	CENPC	Other	-0.12431	-1.51712	-0.0541272	-1.23542	0.0317343	-1.39815
TACAATACCAAGAAAGGCA	CENPC	Other	-0.153595	-1.16632	0.116648	-0.856721	-0.401967	-1.20689
TAGGACCACAAGAAGAAAA	CENPC	Other	-0.165146	-1.51348	0.127264	-1.09292	0.0494166	-1.96724
TCAACTTCGTATCATCGGG	CENPC	Other	-0.105973	-0.306412	0.143605	-0.65624	-0.444786	-1.12389
TCTACAACAAACTGTAGAG	CENPC	Other	-0.0385262	-1.2549	0.104539	-0.517668	-0.346853	-1.29786
TTCAGTTAAAACCAAAAAA	CENPC	Other	0.161565	0.16407	0.248835	0.336771	0.460626	-0.503108
AAGCTCCTGGACTATGAGG	CHAF1A	Other	-1.03609	-2.26471	-0.653767	-2.23512	-1.06707	-2.13871
AAGGTCCGCCAGAAACTGA	CHAF1A	Other	-0.619912	-1.15922	-0.270899	-0.955449	-0.793078	-0.909261
ATTCCTTGCAAAACAGAGG	CHAF1A	Other	-0.450377	-1.47188	-0.110529	-0.795299	-0.795892	-1.47339
CGGCCCCCAAAGAGGACAG	CHAF1A	Other	-0.429661	-0.844302	-0.0413787	-0.541806	-0.341676	-1.14324
CGGCTGACAGAGACTGCGC	CHAF1A	Other	-1.06132	-1.82449	-0.888285	-1.52971	-1.02676	-1.76918
CTGGTCCAGCTGACTGCAG	CHAF1A	Other	-0.73961	-2.17033	-0.510551	-1.54806	-1.34325	-2.48552
CTTGAAAGACCTCAAAGGC	CHAF1A	Other	0.221341	0.395018	0.0113884	0.20982	-0.833355	-2.0727
GAACTCAGTGTATGAGAAG	CHAF1A	Other	-0.768483	-1.34184	-0.430445	-1.34004	-0.62404	-1.35767
GTTGCTGAGCAGTCCCCGG	CHAF1A	Other	-1.27061	-2.0699	-1.16537	-1.94473	-0.7783	-1.35755
TGCTCTTTAATTTCAAAGG	CHAF1A	Other	-0.776415	-2.17771	-0.78653	-1.85142	-1.18835	-2.76348
AGAAGCACGGAATCCTCCG	CHAF1B	Other	-0.847891	-1.70103	-0.631677	-2.37534	-0.574453	-1.77651
ATGGCTGTGTTATCCACAG	CHAF1B	Other	-1.43468	-3.41166	-0.574177	-3.18298	-1.16539	-3.49293
GACACGTAACCAAAAGGGA	CHAF1B	Other	-0.192532	-1.19928	-0.301055	-0.968013	-0.229758	-0.306249
GACTCGATGAAAACAAAGG	CHAF1B	Other	0.166257	0.251069	0.0576577	0.154548	-0.0283903	-0.0643533
GGCCACAGCAAACACCAGG	CHAF1B	Other	-1.12209	-3.0422	-0.674699	-3.04858	-0.806628	-3.08466
GGGAAATTTTAGCATCGGG	CHAF1B	Other	-0.0423561	-0.967409	-0.0151902	-0.715812	-0.501574	-1.9305
TCCGGTCTACTTTGAACTG	CHAF1B	Other	-0.689745	-2.58607	-0.432253	-2.95933	-0.493752	-2.49095
TCTTGGGTTCTGCTGGCAG	CHAF1B	Other	-0.0783502	-0.382409	0.000932803	-0.280524	0.0181922	-0.249606
TGTCAAAAGCCCCTTGCCG	CHAF1B	Other	0.0588794	-0.1195	0.0569171	-0.128338	0.0217211	-0.640124
TTGGACAAAAATTCCACGA	CHAF1B	Other	-0.338694	-1.68311	-0.142882	-1.99825	-0.469345	-1.8627
AAAGTGTAAAGAAAGAATG	CHD1	Other	-0.0744486	-0.115307	0.286848	0.59196	0.185356	0.0729209
AACGTATTTACCTTTCCAG	CHD1	Other	-0.234557	-0.197456	-0.0498559	0.0309934	-0.180918	-0.0911842
ATAACAACAGTGTCAGCAG	CHD1	Other	0.0324402	-0.438989	0.179992	0.023198	0.10892	-0.14994
ATATTCAGAACTTGACCGG	CHD1	Other	-0.210395	-0.0135676	-0.161675	-0.0383142	-0.056179	0.365415
CAGACTTCTCTGAAGGCAG	CHD1	Other	0.298119	0.458081	0.127982	0.462575	-0.0831758	0.161976
CTCATTTTGATATAGACTG	CHD1	Other	-0.2462	-0.0681378	-0.0593988	-0.175717	0.136111	0.00622793
GAATTCTATAATAAACAGG	CHD1	Other	0.144986	0.667215	0.0641693	0.485957	0.0630134	-0.11387
GTTAATGTTAGCTATAAGG	CHD1	Other	0.144289	-0.0714293	-0.0274298	-0.0497444	0.0446728	-0.0135147
TCCTGAACAAATTAAGCAA	CHD1	Other	0.0541459	0.282365	0.175751	0.44781	0.135253	0.453793
TTTCAATGGAAGTGAAGGG	CHD1	Other	0.115007	-0.147525	0.0230626	-0.27967	-0.13605	0.122695
AAGAAGAGGCAAAAGGAAG	CHD1L	Other	-0.0611942	0.0274633	0.156392	0.353578	-0.277906	-0.761097
ATCAGGCTCCACAAAACTG	CHD1L	Other	0.0700632	0.331799	0.20321	0.261907	0.00607616	0.479395
CCAACATGATCATAGAAGG	CHD1L	Other	0.174901	0.256434	0.330146	0.458425	0.0873215	0.148272
CCTTGCCTGCAGCAGAAGG	CHD1L	Other	0.0601671	0.212529	-0.0765812	0.0323291	0.257677	0.564822
CTGAGTCCAGAAGAGCTGG	CHD1L	Other	-0.0212538	-0.08716	0.157443	0.069538	-0.435079	-1.25569
CTGGAAAGAAGAAATGCAG	CHD1L	Other	0.188481	-0.0163172	0.0132164	0.111242	-0.000336886	0.174016
GATGCATTTGAAAATGAGA	CHD1L	Other	-0.0628247	0.0830317	-0.179816	-0.136959	-0.0390264	0.275445
GGGATCTACCAAAAGGAAG	CHD1L	Other	0.111914	0.375514	-0.122025	0.297612	0.14231	0.572204
GTCACCCACCCTCAGGCTG	CHD1L	Other	0.174072	0.338044	0.0827521	0.211647	0.204781	0.460228
TACTGGGAGAAACAAAAGA	CHD1L	Other	0.000291919	0.448371	0.169417	0.420892	0.458777	0.482767
AAGGACAAAAGCCAAGAGG	CHD2	Other	0.0196999	0.183046	-0.160334	0.418194	0.330671	0.258242
CAAAGGAAAAAAGTAGAGG	CHD2	Other	-0.298869	-0.0329796	-0.2715	0.0605658	-0.0171565	-0.192955
CAAGACTGGGAAAGAAAGG	CHD2	Other	-0.0660304	-0.155578	0.0576833	-0.150305	-0.0541763	-1.05024
CCAGGCCAAATTAAAGAAG	CHD2	Other	0.356101	0.313476	0.151583	0.468559	0.349885	0.387844
CCATCATGACTCCAAGCGG	CHD2	Other	0.203053	0.308207	0.00906163	0.307444	0.147069	0.564337
CTCTTGCCAAAGGAACAAG	CHD2	Other	-0.0806267	0.0808272	-0.0465657	0.0164391	-0.0645372	0.124019
GAGAACTTCAAGAAAAAAG	CHD2	Other	-0.114403	-0.316675	-0.049429	0.192637	0.166104	0.16372
GCTCGACAAACCTGACAAG	CHD2	Other	0.00665021	-0.27555	-0.354751	-0.766208	-0.44061	-0.395431
GTGGGAGCCCAAAAAGAAG	CHD2	Other	0.0248811	0.000291812	-0.0567953	-0.165061	0.0655745	-0.231559
TTCAAAGAACTGGAAGGGG	CHD2	Other	-0.0218062	0.603929	0.0117263	0.365889	0.0937969	0.3741
AGGTCCAGGCCATAAGAGG	CHD3	Other	0.237804	0.23684	0.255438	0.231659	0.256851	0.614798
ATGATGACAGTGTCAGCAG	CHD3	Other	0.275567	0.420077	0.22785	0.451145	0.177244	0.252892
CAGTGGCTGTGATAAACCG	CHD3	Other	0.156672	0.408513	0.0881723	0.218821	0.245791	0.590868
CATTGGGAATGTCAGGCAG	CHD3	Other	0.131199	0.245526	0.125963	0.332758	0.172907	0.54265
CGATATTGAACATGAACCG	CHD3	Other	-0.201312	0.00627842	-0.256168	-0.200993	-0.191453	0.0260691
CTGTAATTGGCGCCTGCGG	CHD3	Other	0.0145312	0.184864	-0.218648	0.136737	0.161571	0.453399
GAGGAAGCTGAAAACCAGG	CHD3	Other	0.163724	0.600292	0.254462	0.414127	-0.0210981	0.325247
GCACCAAGAAACTAAAGAG	CHD3	Other	0.1879	0.44523	0.16709	0.402395	0.447799	0.544509
GGATGCCTTCACCACACAG	CHD3	Other	0.284867	0.484235	0.271351	0.15841	0.394353	0.532584
TAGCCATGGCTATGCACGG	CHD3	Other	-0.432186	-2.04658	-0.33156	-1.83613	-0.940321	-2.4521
AGCAAGCGCCAAAAAAAGG	CHD4	Essential	-0.0740084	-1.18628	0.217794	-1.056	-0.287543	-0.67446
ATAATAACTGTGTCAGCAG	CHD4	Essential	-0.435746	-1.5997	-0.220781	-0.622552	-0.55067	-2.55679
CAACACGGGCCAACAGAGG	CHD4	Essential	-0.141296	-0.908177	-0.0263998	-0.924642	-0.398431	-0.733491
CGGCATTTATGTGAGCCGG	CHD4	Essential	-0.345072	-1.52706	-0.19129	-1.37491	-0.429168	-1.11397
CGGGGGACACCATCAGCAA	CHD4	Essential	0.0948206	-0.309998	0.283736	0.0339676	0.0360252	-0.360856
GGGTAGTAAAAGCATCCTG	CHD4	Essential	-0.459817	-1.66368	-0.197534	-1.72218	-0.625995	-1.06449
TAGCCATGGCTATGCCCGG	CHD4	Essential	-0.887277	-3.01338	-0.914281	-2.90047	-1.0373	-2.99417
TAGGCACCTCCACAGGGGG	CHD4	Essential	0.192859	-0.0329066	0.251639	0.662033	0.243055	-0.177289
TCAAGGGTGAAATGAACCG	CHD4	Essential	-0.611015	-1.5917	-0.180343	-1.20914	-0.530773	-1.70452
TGTTGGGATCAGCATCTGG	CHD4	Essential	-0.495904	-1.3912	-0.0919528	-1.15398	-0.383799	-0.93776
AAGGGCAAAGGGAAAAAGA	CHD5	Other	-0.149991	-0.76981	-0.0422608	-0.306154	-0.664397	-1.37775
AGCTGGAGAAGGCTCCCGA	CHD5	Other	0.0432921	0.166681	-0.0781102	-0.52029	-0.0876739	-0.828848
AGGCACTGAACTCCAAGGG	CHD5	Other	0.160739	-0.0373542	0.106121	0.417375	0.223401	0.202267
ATGGATGAGAAAGACCCCG	CHD5	Other	-0.011757	0.0339715	0.0933227	0.247601	-0.0993556	-0.216221
CAGAGCCGTAGTCAAAGGG	CHD5	Other	0.122627	-0.0174163	0.0411392	-0.0115054	0.0393441	0.14213
GAGCCATTGGGCAAGACAG	CHD5	Other	-0.0143066	0.113142	-0.215026	-0.129737	-0.238311	-0.792115
GTCGATTGCCTCCTGCCGG	CHD5	Other	-0.0320418	0.397361	0.173902	0.269522	0.111737	0.307376
TACGTGGTCACCTACACGG	CHD5	Other	0.0175109	-0.0156664	-0.152459	-0.0613539	-0.0803131	-0.278221
TGGACGACGACAATCCCGG	CHD5	Other	0.0282182	0.229302	-0.0384011	-0.162364	0.143114	0.0550835
TTGATGGTGGCATCACCGG	CHD5	Other	0.0289452	0.148919	0.0455947	0.111182	0.026389	0.216685
AAAGGATGAACAAAAGCAC	CHD6	Other	0.112977	0.338944	0.215142	0.463556	0.169633	0.435354
[truncated: 10,216 more rows]
