# Supplementary material for: Guide-specific loss of efficiency and off-target reduction with Cas9 variants
Source: Nucleic Acids Res. 2023 Aug 24;51(18):9880–93. doi: 10.1093/nar/gkad702 (PMC10570041; doi:10.1093/nar/gkad702)
Supplement: gkad702_Supplemental_Files [file gkad702_supplemental_files.zip › TableS7(DLD1_Tiling_LFC).xlsx]

## Sheet: Tiling_DLD-1_sgRNA_LFC
			HiFi		LZ3		WT
sgRNA	Gene	Category	D0	D20	D0	D20	D0	D20
GCACCATTCTCCTCCGGG	CCT3	Essential	0.136582	-0.784214	-0.415446	0.311421	-0.819984	-2.59595
GGGCCACAGCCATCTCGG	CCT3	Essential	-0.275474	-1.39995	-0.529819	-1.39685	-0.778923	-2.61509
TGATGTTGGAACAGGAGC	CCT3	Essential	-0.0582294	-0.159395	-0.138369	0.0949473	-1.28105	-2.57267
TTTTGTTCAGATACCTGG	CCT3	Essential	0.106151	0.654935	0.229364	0.679116	0.11131	-1.24546
AAACAGGCCCAGGATGTTT	CDC5L	Other	0.441925	0.592023	0.331408	0.546691	0.411182	0.908361
AAACAGTTGAATGACTTAT	CDC5L	Other	-0.0566716	0.388704	-0.0610544	0.318959	0.189527	0.708023
AAAGCAAGAGAGAAACAAT	CDC5L	Other	0.0343588	-1.12982	-0.308226	-0.788512	-0.178793	-1.62149
AAAGCAGTGCAAAGCCAGA	CDC5L	Other	0.301828	0.234412	0.389662	-0.0539794	-0.163731	-2.02624
AAAGGCGGTTCTACATTTA	CDC5L	Other	0.205492	0.742658	0.118324	0.696717	0.1803	1.15059
AACCATCTGGAAATAAAAA	CDC5L	Other	0.083758	0.480043	0.129869	0.365575	0.483535	1.06374
AACGTTACCTCTAGCCTCC	CDC5L	Other	-0.0952482	0.25353	-0.0742806	0.0239743	-0.476853	-0.282122
AAGACAACAGGATCTTGAT	CDC5L	Other	-0.233912	-0.401861	-0.156825	-0.366933	-0.653005	-0.587776
AAGATGAAAATTTTGCTTG	CDC5L	Other	-0.126607	0.565834	0.0758856	0.489688	0.163928	0.981948
AAGCAGCGGTAATGAAATA	CDC5L	Other	0.204037	-0.244636	0.0904288	0.0294265	0.235128	-0.59563
AAGCATTAAGAAGACAGAA	CDC5L	Other	-0.0243562	-0.965721	-0.118303	-0.501266	-1.31575	-2.85059
AAGGCAAAACTGTAGGGTT	CDC5L	Other	-0.491994	-1.16112	-0.345456	-0.889888	-0.853416	-0.790769
AAGGCCCAACAACCCTAAA	CDC5L	Other	0.115679	-0.153507	0.252455	0.172382	0.0961624	-0.590354
AAGGCGGTTCTACATTTAA	CDC5L	Other	-0.0130581	0.249977	0.0708655	0.285529	0.108662	0.346526
AAGGGCTGACTCCCCGGAG	CDC5L	Other	-1.13708	-0.9272	-0.761967	-1.37478	-1.76096	-2.24785
AAGTCACTCTCATGCAATG	CDC5L	Other	-1.349	-1.988	-0.92866	-1.90812	-1.3382	-1.12837
AAGTTAAACATTAATCCCG	CDC5L	Other	-1.20198	-1.6662	-0.988959	-1.46854	-1.09684	-1.21239
AAGTTCTCTTCTTTTTTGG	CDC5L	Other	0.359296	0.725085	0.273257	0.838225	0.292492	1.2698
AATTCAGAAGAAAAGAAAA	CDC5L	Other	0.346771	0.681025	-0.176125	0.494481	0.264364	0.319314
AATTGAATCACTTGAAAAG	CDC5L	Other	-0.598512	-2.38409	-0.610281	-1.93314	-0.784126	-2.60488
AATTTCAAAATCATTCTTA	CDC5L	Other	0.291563	0.79999	0.19345	0.748164	0.19344	1.06156
ACACGCTCTGCATCTCGTA	CDC5L	Other	-0.105913	0.431058	-0.0717906	0.538518	-0.110847	0.0756765
ACCATCTGCTTCACGTAAG	CDC5L	Other	0.26509	0.654754	0.216914	0.508239	-0.340258	-1.21475
ACCTGCAGAATTCTGTCCT	CDC5L	Other	-0.0593234	-0.0813524	0.271053	0.229446	-0.182314	0.175612
ACCTTTTTCAGCTCTTCTT	CDC5L	Other	-0.115413	0.205613	-0.136173	0.239372	-0.0632275	0.926081
ACGTGCAATTTCACTCGCT	CDC5L	Other	-0.25966	-0.242443	-0.308068	-0.322229	-0.0611832	-0.101276
ACGTTACCTCTAGCCTCCG	CDC5L	Other	-0.621016	-0.597627	-0.736136	-0.980825	-0.429442	-0.123171
AGAAAAGAAAAAGGAAGAG	CDC5L	Other	-1.13433	-1.79109	-0.712217	-0.991947	-1.61553	-2.90668
AGAAGATGAAAATTTTGCT	CDC5L	Other	0.309104	0.730506	0.420446	0.826265	0.454072	1.28502
AGAAGTATCATAAAAACCA	CDC5L	Other	-0.414464	-2.40704	-0.687354	-2.16209	-1.0692	-2.81712
AGAAGTCACTCTCATGCAA	CDC5L	Other	-0.450821	-1.18425	-0.260567	-0.602808	-0.474038	-0.703984
AGACAAACAGCATTTGAAA	CDC5L	Other	0.0312071	0.485899	0.0158236	0.423945	0.191614	0.193986
AGACAACAGGATCTTGATG	CDC5L	Other	-1.49732	-1.36559	-1.04565	-1.42632	-1.16248	-1.4057
AGATATGCTGATTTGCTGC	CDC5L	Other	-0.0976157	0.264064	-0.24466	0.00394436	-0.151977	0.400064
AGATGAAAATTTTGCTTGG	CDC5L	Other	0.331396	0.497914	0.0669033	0.587822	0.324093	1.28568
AGATGGAAGTGGTTAAACA	CDC5L	Other	-1.08813	-1.21635	-0.997402	-1.65019	-0.976511	-0.81456
AGATTCTGCTATTCCCCGG	CDC5L	Other	-0.191265	-0.341333	0.0306848	-0.111342	-0.0242648	-0.160609
AGCAGCGGTAATGAAATAT	CDC5L	Other	0.060588	-0.389311	-0.100478	0.000491153	0.128982	-0.619127
AGCTCTTGACGCAGATTTC	CDC5L	Other	-0.0533946	0.237107	-0.160098	0.393619	0.145612	0.569403
AGCTGAAGGGCTGACTCCC	CDC5L	Other	-0.899502	-1.06601	-0.437712	-0.981033	-0.559918	-0.929543
AGTCTGCCATTCCATCCTC	CDC5L	Other	-0.0684193	-0.0847557	0.027692	-0.240205	-0.0997105	-0.275611
AGTTCTCTCTACTCCATTC	CDC5L	Other	0.154998	0.441088	-0.0568316	0.287433	0.0642029	-0.152824
AGTTCTCTTCTTTTTTGGA	CDC5L	Other	0.138278	0.646541	0.168925	0.674632	0.0740122	0.9695
AGTTTTTCCTCTTCTTCTC	CDC5L	Other	0.0723596	0.384279	-0.00980001	0.275803	0.322411	1.23443
ATAAAAAAGGCAAAACTGT	CDC5L	Other	0.405177	0.649855	0.403008	0.57325	0.0264309	-0.0634599
ATAATTCGAGGCATCTTGG	CDC5L	Other	0.0962106	0.630747	-0.307562	0.257048	0.0223202	0.937282
ATCACCCTTATGAACCATC	CDC5L	Other	-0.125601	-0.0439372	-0.0631489	-0.0881535	-0.164627	-0.343945
ATCATAATTCGAGGCATCT	CDC5L	Other	-0.117429	0.642435	-0.129304	0.286715	-0.138698	0.671615
ATCATTCTTAGGGGCAGGA	CDC5L	Other	-0.192371	-1.098	-0.102658	-0.577909	-0.505634	-1.43473
ATCCAATTGATATGGATGA	CDC5L	Other	-0.700217	-1.58336	-0.405321	-1.35447	-0.847805	-1.35426
ATCCACGAAAACTTAAACC	CDC5L	Other	-0.262102	-0.582647	-0.258573	-0.642466	-0.122795	-0.482982
ATCTCCGTTTAGGGTTGTT	CDC5L	Other	0.0104869	0.519506	0.0924966	0.116712	0.312288	0.958766
ATGACGACAGAAGCCAAGA	CDC5L	Other	-1.18234	-2.34592	-0.877506	-2.57593	-1.10632	-1.91815
ATGCCTCGAATTATGATCA	CDC5L	Other	-0.225374	-0.715565	-0.383472	-0.582212	-0.204816	-0.477953
ATGTGGACACCCCATTGAA	CDC5L	Other	-0.932341	-2.08601	-0.4359	-1.0331	-0.867783	-1.90863
ATTAAGTCCACCTTTCAAT	CDC5L	Other	0.0664453	0.316397	-0.0123686	0.346023	0.220377	0.538767
ATTAATCCCGAGGATGGAA	CDC5L	Other	-0.0626212	-0.492503	-0.182695	-0.259307	-0.74589	-0.695989
ATTCTGTCTTCTTAATGCT	CDC5L	Other	0.0806761	0.639651	0.191071	0.430104	0.0768739	-0.228717
ATTGAAGATGCTGCTGATG	CDC5L	Other	0.424656	1.07626	0.322443	0.884773	0.324345	0.976025
ATTGCACGTCAAACTGCCG	CDC5L	Other	-0.244853	-0.462659	-0.140665	-0.290129	-0.0401504	0.00954742
ATTTCAAAATCATTCTTAG	CDC5L	Other	0.344065	0.72717	0.247246	0.64675	0.208361	0.690866
ATTTCAGATGCAGAACTCC	CDC5L	Other	-0.107392	-0.270674	-0.0120214	-0.267965	0.0424573	0.195378
ATTTCCAGATGGTTCATAA	CDC5L	Other	0.180979	0.725056	0.184403	0.647545	0.161836	-0.467901
CAAAATCATTCTTAGGGGC	CDC5L	Other	-0.20592	0.398295	-0.0262122	0.37097	0.0551745	0.161046
CAAATTGAACAGGCTCACT	CDC5L	Other	0.151058	0.640399	0.110708	0.626809	0.31233	0.771652
CAAGTGAGCCTGTTCAATT	CDC5L	Other	0.135277	0.483409	0.159361	0.646235	0.168115	0.794162
CAAGTTGATGCCAACTCAG	CDC5L	Other	0.425938	0.570516	0.139228	-0.434243	-1.12439	-2.05036
CAATGGTCCTCCACTGAGT	CDC5L	Other	-0.974853	-2.39867	-0.670854	-1.58908	-0.841591	-2.50985
CAATTGGATCAGGCCGCGC	CDC5L	Other	-0.452532	-1.18489	-0.0423385	-0.0500249	-1.06407	-2.24575
CAATTTCAAAATCATTCTT	CDC5L	Other	0.29501	0.898518	0.0123066	0.618949	0.384329	1.03179
CACATTGGTGAGGGCCATG	CDC5L	Other	-0.0372688	-0.270046	0.0139058	-0.364656	-0.311335	-0.144237
CACTGAGTTGGCATCAACT	CDC5L	Other	0.1061	-0.0354585	-0.00504756	0.3667	0.30306	-0.0594137
CACTTACTTCTGATGGTCT	CDC5L	Other	-0.163738	0.0396488	-0.176283	0.017115	0.0177139	0.242131
CAGATTGGCCCGTGTGTAG	CDC5L	Other	-0.592966	-1.39676	-0.3504	-1.4595	-0.794396	-1.44687
CAGCTATTCTTCAAACTAG	CDC5L	Other	0.280886	0.873409	0.375707	0.54239	0.466292	0.743337
CAGGAAGCCCAGAACCTCA	CDC5L	Other	-0.0954445	-1.22804	-0.00180588	-0.214224	-0.213296	-0.904968
CAGTTATTAACTCTACTCC	CDC5L	Other	-0.789327	-1.26554	-1.02743	-1.44704	-0.863858	-1.05249
CATCCATATCAATTGGATC	CDC5L	Other	0.245017	0.837948	0.0474002	0.433732	0.213614	-0.0279781
CATCTCCGTTTAGGGTTGT	CDC5L	Other	0.263387	0.751953	0.0846306	0.405718	0.210369	0.734277
CATGACGACAGAAGCCAAG	CDC5L	Other	-0.0853386	-1.05593	-0.136295	-0.895675	-0.342471	-1.57655
CATGTGACCCCTGTTTATC	CDC5L	Other	-0.0339163	0.481335	-0.0655364	0.34218	0.0608026	0.786303
CCAATCATTGGAAGAACAG	CDC5L	Other	0.537252	0.133843	0.443899	0.187359	-1.22242	-2.81971
CCACGAACACCAGCTTCCC	CDC5L	Other	0.0382755	-0.169285	0.122632	0.159996	-0.0360533	0.265735
CCAGTTATTAACTCTACTC	CDC5L	Other	-0.0992469	-0.57145	-0.153185	-0.570791	-0.167995	-0.608726
CCATCTGCTTCACGTAAGA	CDC5L	Other	0.324856	1.04532	0.393877	0.87601	0.564387	1.28873
CCCCCTTGATCATAATTCG	CDC5L	Other	0.346618	0.43384	0.13284	0.174327	0.338367	0.423896
CCCGAGAACATCTCCGTTT	CDC5L	Other	0.348279	0.884472	0.201836	0.772636	0.45817	1.29299
CCCGCTTGGCTAATACTCA	CDC5L	Other	-0.0664876	-1.72468	0.0621828	-0.731224	-0.160086	-1.38508
CCCTAAACGGAGATGTTCT	CDC5L	Other	0.0871911	0.687662	0.00293073	0.294492	0.134326	0.778977
CCCTCTTACGTGAAGCAGA	CDC5L	Other	0.0591154	0.359076	0.277896	0.151084	0.192583	0.570714
CCCTGAGTATTAGCCAAGC	CDC5L	Other	0.0914136	-1.08589	-0.10418	-1.14976	-0.383515	-2.19469
CCCTGTTTATCTGGAGAGC	CDC5L	Other	-0.102381	0.564969	-0.126935	0.379052	0.181109	0.960582
CCGAGAACATCTCCGTTTA	CDC5L	Other	0.0942514	0.593603	0.204962	0.559752	0.384387	1.05794
CCGCTGTTCTTCCAATGAT	CDC5L	Other	-0.178375	-0.529063	-0.351305	-0.514901	-0.244503	-0.882894
CCGGAGTAGAGTTAATAAC	CDC5L	Other	-0.16061	-0.175667	-0.213281	-0.208216	-0.145622	0.132702
CCTAAACGGAGATGTTCTC	CDC5L	Other	0.284185	0.722269	0.389561	0.458908	0.459558	0.897708
CCTCGAATTATGATCAAGG	CDC5L	Other	-0.617799	-1.48028	-0.365807	-1.44337	-0.743677	-1.29986
CCTGGGAAGCTGGTGTTCG	CDC5L	Other	-0.246379	0.085423	-0.195873	0.00986693	0.181051	0.133806
CCTGTTTATCTGGAGAGCA	CDC5L	Other	0.189846	0.471264	0.0909463	0.60195	0.167688	1.02278
CGACAACAAGAAAGAGAAA	CDC5L	Other	0.119677	0.294185	0.141263	0.198415	0.0479214	0.36006
CGAGATGCAGAGCGTGTAA	CDC5L	Other	-0.175664	0.480905	-0.0731617	0.440421	0.0677523	0.652638
CGCTACACACGGGCCAATC	CDC5L	Other	-0.090661	-0.00811559	-0.171161	0.0692274	-0.300968	-0.145786
CGGCCTGATCCAATTGATA	CDC5L	Other	0.185566	-0.0737457	0.239422	0.143456	0.277736	-0.150825
CGTTCTTCCAGCTCCTTCT	CDC5L	Other	0.448624	0.796061	0.397344	0.613537	0.299922	1.09011
CTAAGAGCAACGCTGTTGT	CDC5L	Other	-0.114122	0.545013	-0.140955	0.261092	0.0905703	0.412719
CTACCAGAAAATGCCGAGA	CDC5L	Other	-0.400872	-0.68737	0.0687292	0.26785	-0.628503	-0.542362
CTAGTACTTCCTGCCCCTC	CDC5L	Other	-0.00714436	-0.0147358	0.141907	0.269771	0.204212	0.391187
CTCATGGCCCTCACCAATG	CDC5L	Other	0.040183	-0.373328	0.172161	-0.247481	0.0425352	-0.290245
CTCCAGGTTTAAGTTTTCG	CDC5L	Other	0.0139349	0.419575	-0.0586277	0.43489	0.018916	0.917554
CTCCTGCACCAAAACATCC	CDC5L	Other	0.215174	0.621457	0.177851	0.512141	0.18536	0.962196
CTCCTTCTAATGGAGCTGA	CDC5L	Other	0.104729	0.440366	0.193741	0.544656	0.323412	0.995228
CTCGAAGAGGAGTTCTACC	CDC5L	Other	-0.478266	-0.473893	-0.0221733	0.0282392	-0.00327184	-0.230795
CTCGAATTATGATCAAGGG	CDC5L	Other	0.047515	0.542846	-0.099546	0.415296	-0.828543	-1.45969
CTGGTTTTGTTTCTGGATT	CDC5L	Other	0.0273558	0.8356	0.303254	0.594947	0.266393	0.988018
CTTCCAATGATTGGAGCAA	CDC5L	Other	0.0267238	-0.21371	0.0279918	-0.609489	-0.612383	-1.86933
CTTTGGAGAACTTTTCATA	CDC5L	Other	0.111866	0.900212	0.0334969	0.681567	0.218229	0.912807
GAAAATGCCGAGAAGGAGC	CDC5L	Other	-0.511918	-0.577893	-0.383015	-0.797105	-0.528308	-0.373674
GAAACAATTGGAAGAAGCA	CDC5L	Other	-0.943387	-3.43542	-0.640851	-2.08823	-1.05992	-3.19144
GAAACAGTTGAATGACTTA	CDC5L	Other	0.0734447	0.601848	-0.0811514	0.349973	0.160337	-0.283339
GAAATATGGGAAAAATCAG	CDC5L	Other	0.297108	0.107486	0.110195	0.137577	-0.590542	-2.37781
GAAATCTGCGTCAAGAGCT	CDC5L	Other	0.136223	0.440183	0.0998038	0.367517	-0.316647	-0.740967
GAAGAGAACTTCGAGCAGC	CDC5L	Other	0.224266	0.659643	0.0665843	0.234783	0.745385	0.575148
GAAGATGAAAATTTTGCTT	CDC5L	Other	0.267451	0.844615	0.081308	0.718874	0.368542	1.07665
GAAGCTTATAACCAGGTGT	CDC5L	Other	-0.167836	-0.932523	-0.0868131	0.263721	-1.11324	-0.81528
GAAGGAGTCCTAGAAAGAC	CDC5L	Other	-0.410677	-0.155873	-0.789894	-0.814878	-0.598407	0.0552823
GAAGTATCATAAAAACCAA	CDC5L	Other	-0.356545	-1.38299	-0.483954	-1.53091	-0.772921	-2.74719
GAAGTCACTCTCATGCAAT	CDC5L	Other	0.200231	0.680406	0.423921	0.981584	0.465832	0.860045
GAATGGTCCAGAGAAGAAG	CDC5L	Other	-0.710764	-1.34581	-0.670117	-1.64083	-0.856419	-1.54105
GAATTCTGTCCTGGGAAGC	CDC5L	Other	0.121836	0.394943	0.127467	-0.0228151	-0.0271455	0.553863
GAGCCCCATAGCACGAGAC	CDC5L	Other	-0.330333	-1.47556	-0.0810175	0.261191	-0.642716	-1.75128
GAGGAAAAACTCTTGCACT	CDC5L	Other	0.275392	0.724104	0.208758	0.528315	0.129708	0.693885
GAGTAGAGAGAACTGTGTT	CDC5L	Other	-0.652689	-1.18935	-0.510739	-1.14412	-0.672323	-0.911465
GATCAAGGGGGGCGTATGG	CDC5L	Other	-0.734252	-1.82749	-0.333065	-1.03995	-0.990722	-2.10493
GATCCAATTGATATGGATG	CDC5L	Other	-0.966782	-1.80134	-0.887519	-1.36952	-0.855278	-1.81463
GATGAAATTCTGAAAGCAG	CDC5L	Other	-0.911548	-2.34032	-0.71209	-1.35394	-1.07506	-2.54919
GATGTGGATGCTCGAAAGC	CDC5L	Other	0.128161	0.12405	-0.10852	-0.371924	-0.362464	-0.666632
GATGTTTTGGTGCAGGAGA	CDC5L	Other	-0.418293	-0.257653	-0.536435	-0.564387	-0.459966	0.145747
GATTTGGATCTATTTCTCC	CDC5L	Other	-0.745587	-1.20187	-0.75997	-1.22607	-0.712475	-1.08434
GATTTTCTATGCAGCAATG	CDC5L	Other	-0.0659621	0.392356	-0.126325	0.333292	-0.184141	-0.752346
GCCAAGAGGGCTGCAAAGA	CDC5L	Other	0.111839	0.0509227	0.274731	0.305709	0.23191	0.0134038
GCCAATCTGGCTAGTAAAA	CDC5L	Other	0.172793	0.489974	-0.0963594	0.336701	0.248797	0.565664
GCCCAAAGAGACAATGAAG	CDC5L	Other	0.249391	0.384498	0.083913	0.33374	-0.159218	-0.386121
GCCCAGGATGTTTTGGTGC	CDC5L	Other	0.0487193	0.26516	-0.108384	0.311848	0.211062	0.50262
GCCCGCTTGGCTAATACTC	CDC5L	Other	-0.00199586	0.668483	-0.146236	0.548841	-0.00566288	0.751441
GCCCTTCAGCTCCATTAGA	CDC5L	Other	0.149586	-0.145832	0.215698	0.168711	0.0945916	0.0755543
GCCGCGCTGGTTTTGTTTC	CDC5L	Other	0.0964521	0.518731	-0.0530191	0.386421	0.0321883	0.890048
GCCTACTTTTACAACTTCC	CDC5L	Other	-0.0320839	0.39389	-0.0887653	0.291471	0.0685297	1.00204
GCCTCGAATTATGATCAAG	CDC5L	Other	0.172461	0.328024	0.202118	0.183978	-0.295657	-1.30737
GCTAATACTCAGGGAAAGA	CDC5L	Other	-0.762316	-2.24592	-0.275699	-1.33552	-0.70718	-2.48238
GCTATTCCCCGGAGGCTAG	CDC5L	Other	-0.107557	-0.14174	0.171044	0.131196	0.142084	0.178862
GCTCCTTCTCGGCATTTTC	CDC5L	Other	-0.117125	0.429641	-0.114206	0.40472	0.14265	1.11491
GGAAGAAGCAAGGTATGTG	CDC5L	Other	0.34194	0.536252	0.186865	0.386656	0.265878	0.624015
GGACCATTGCTCCAATCAT	CDC5L	Other	-0.403892	-1.30119	-0.280206	-1.10545	-0.0827365	-1.3391
GGCAGGCTTTTTTTCAAAT	CDC5L	Other	0.278556	0.921884	0.0244007	0.586643	0.417156	1.26067
GGCGTATGGAGGAATACCG	CDC5L	Other	-1.90535	-2.60201	-1.83771	-2.69062	-1.68359	-2.54624
GGGCAGAGCCGCTACACAC	CDC5L	Other	-0.787554	-1.73336	-0.830776	-1.67826	-1.08197	-2.17304
GGGCAGGCTTTTTTTCAAA	CDC5L	Other	0.175257	0.66626	0.127396	0.815773	0.416535	0.992241
GGGGTGTCCACATTGGTGA	CDC5L	Other	0.244825	-0.168147	0.208685	0.568993	-0.419893	-0.341134
GGTGAGGGCCATGAGGTTC	CDC5L	Other	0.136658	0.333303	0.0655832	0.583697	0.139268	0.272827
GGTTACCAGTCTCGTGCTA	CDC5L	Other	-0.54728	-1.3034	-0.648307	-1.60745	-0.57165	-1.1526
GGTTTTTATGATACTTCTG	CDC5L	Other	0.0348978	0.513314	-0.0266384	0.488462	0.0355427	0.239995
GTAATGTGCTCTGAATTAT	CDC5L	Other	-0.147359	0.378756	0.0773396	0.187581	0.136725	0.719283
GTAGAGTTAATAACTGGTT	CDC5L	Other	-0.417644	-0.793563	-0.583784	-0.428256	-0.367687	-0.775003
GTAGCATTCTTCCCACACC	CDC5L	Other	-0.692561	-1.5619	-0.997783	-1.91698	-1.23935	-1.85762
GTATTAGCCAAGCGGGCTC	CDC5L	Other	-1.36452	-2.13398	-0.601205	-1.6976	-1.20601	-2.12181
GTCAAACTGCCGAGGAATC	CDC5L	Other	0.109015	0.670466	0.212192	0.722891	0.370313	0.345937
GTCAAGTTTTATATCTTCC	CDC5L	Other	-0.454894	0.14742	-0.573431	-0.525336	-0.221435	-0.0286958
GTGAGGGCCATGAGGTTCT	CDC5L	Other	-0.07311	-0.288579	-0.0213127	0.115064	-0.0148499	-0.141844
GTGGATGCTCGAAAGCAGG	CDC5L	Other	-0.258475	-0.42747	-0.212439	-0.184904	-0.0271397	0.308406
GTGTGTAGCGGCTCTGCCC	CDC5L	Other	-1.19958	-1.80891	-1.25215	-2.05091	-1.44665	-1.95219
GTTACCAGTCTCGTGCTAT	CDC5L	Other	0.0608164	0.0732296	0.0474174	0.231602	0.0999825	0.0456429
GTTGATGCCAACTCAGTGG	CDC5L	Other	-1.04809	-2.27819	-0.48681	-1.79366	-1.12121	-1.95058
TAAAAAAGGCAAAACTGTA	CDC5L	Other	0.352449	0.853318	0.178256	0.675665	0.182231	-0.191824
TAAACATTAATCCCGAGGA	CDC5L	Other	-0.0833476	0.368131	0.0106125	0.374307	-0.59958	-0.21877
TAACGTTACCTCTAGCCTC	CDC5L	Other	-0.469524	-0.480053	-0.241376	-0.302687	-0.473349	0.0532024
TAAGACAACAGGATCTTGA	CDC5L	Other	0.0533342	0.621527	0.0570642	0.337151	-0.00395424	-0.0990277
TAAGGATTATGTTCCAGAT	CDC5L	Other	-0.504977	-1.14154	-0.435231	-0.999957	-0.544403	-1.00396
TACCCTCATCCATATCAAT	CDC5L	Other	0.398834	0.775514	0.173072	0.450419	0.185099	0.0907503
TACCTGCAGAATTCTGTCC	CDC5L	Other	0.326955	0.0263613	0.130526	0.0577811	0.106194	0.09929
TACTCAGACAAAAGTGTAC	CDC5L	Other	-0.654537	-0.56086	-0.550494	-0.717425	-0.6213	-0.134496
TAGAGTTAATAACTGGTTT	CDC5L	Other	-0.675324	-0.817267	-0.386864	-0.95094	-0.79607	-0.645748
TAGTCTGCCATTCCATCCT	CDC5L	Other	-0.283309	-0.534794	0.0843949	-0.087878	-0.309509	-0.114056
TAGTTTGAAGAATAGCTGA	CDC5L	Other	-0.0554704	-0.722195	-0.557565	-0.6319	-0.691943	-1.1076
TATCATAAAAACCAAGGGC	CDC5L	Other	-1.11602	-2.78107	-0.829601	-1.46296	-1.16296	-2.57714
TATGATCAAGGGGGGCGTA	CDC5L	Other	-0.0181463	-0.301354	-0.0788893	0.154081	-1.05047	-2.01152
TATTAAGTCCACCTTTCAA	CDC5L	Other	-0.418986	-1.02366	-0.355588	-1.21943	-0.432869	-0.430256
TATTTCCAGATGGTTCATA	CDC5L	Other	0.127097	0.617725	0.218112	0.702122	0.0470685	-0.0500545
TCAAGTGAAGCTTATAACC	CDC5L	Other	-1.16908	-1.10714	-1.04688	-2.09211	-1.07481	-1.42657
TCAAGTTTTATATCTTCCT	CDC5L	Other	-0.122397	-0.528283	-0.284484	-0.438502	-0.211435	0.191595
TCACTTGAAAAGAGGCTCG	CDC5L	Other	-0.994372	-2.23753	-0.651575	-2.23472	-0.947656	-2.32862
TCAGAGCACATTACCTATC	CDC5L	Other	-0.154144	0.383616	-0.0981383	0.360586	-0.151133	0.281875
TCAGGGAAAGAAGGCCAAG	CDC5L	Other	-1.17365	-3.14956	-1.29492	-2.63906	-1.36889	-3.0656
TCATAGTGTTCTAAGCACT	CDC5L	Other	0.220176	0.302714	-0.430165	-1.4562	-1.15797	-2.66191
TCCAAAGAAGAGCTGAAAA	CDC5L	Other	0.0849404	0.484462	0.331345	0.611039	0.402476	0.027835
TCCAGAAACAAAACCAGCG	CDC5L	Other	-1.0461	-1.85363	-1.01072	-1.64497	-1.06679	-1.77522
TCCAGGAAGTTGTAAAAGT	CDC5L	Other	0.166759	0.205104	0.0417026	-0.0544715	0.0229819	0.475404
TCCATCTTTGCAGCCCTCT	CDC5L	Other	0.211984	0.939905	0.244205	0.796422	0.24841	1.03093
TCCCAGGACAGAATTCTGC	CDC5L	Other	0.235083	0.353351	0.314013	0.665907	0.16988	0.295074
TCCCTGAGTATTAGCCAAG	CDC5L	Other	-0.0978461	-1.4329	-0.0974151	-1.30556	-0.890276	-3.11747
TCCTCTTCATTGTCTCTTT	CDC5L	Other	0.253141	0.831598	0.388491	0.672098	0.0870554	0.862428
TCCTGCACCAAAACATCCT	CDC5L	Other	0.196966	0.388251	0.236832	0.0958053	0.185547	0.314813
TCCTTCTAATGGAGCTGAA	CDC5L	Other	-0.0198771	0.519642	0.281734	0.493661	-0.405511	-1.42859
TCCTTCTTTTTCACTGTCA	CDC5L	Other	0.523914	0.866266	0.428467	1.02981	0.532121	1.48683
TCCTTTTTACTAGCCAGAT	CDC5L	Other	0.0941141	0.542267	0.273448	0.754381	0.112634	0.421443
TCGAAGTTCTCTTCTTTTT	CDC5L	Other	-0.153768	0.2094	0.0404187	0.492723	0.0121395	0.948742
TCGAGGCATCTTGGCGGCA	CDC5L	Other	0.124224	0.220741	-0.137294	-0.0110646	-0.0971851	0.393073
TCTGAAGCCAGAGCCCGCT	CDC5L	Other	0.334131	0.175521	0.303564	0.0679708	-1.37714	-2.78081
TCTGCATCTGAAATCTAAA	CDC5L	Other	0.208662	0.694093	0.239317	0.821563	0.305559	1.07039
TCTGTAAATCTGTTAAAGG	CDC5L	Other	0.361928	0.937204	0.503362	0.901898	-0.0155315	-0.347255
TCTGTACAACTTGTCGCTG	CDC5L	Other	-0.574187	-0.570097	-0.59061	-0.346146	-0.718814	-0.0464019
TGAAGATTCTGCTATTCCC	CDC5L	Other	-0.427255	-0.500786	-0.118672	-0.868911	-0.277208	-0.171229
TGAAGCTTATAACCAGGTG	CDC5L	Other	-0.705956	-1.21799	-0.349641	-1.0196	-0.938751	-1.22024
TGCATGAGAGTGACTTCTC	CDC5L	Other	-0.101219	-0.199015	-0.0655758	0.123599	0.192376	0.0892302
TGCCTCGAATTATGATCAA	CDC5L	Other	-1.32475	-2.13409	-1.01222	-2.17312	-1.41818	-2.22582
TGCCTTTTTTATTTCCAGA	CDC5L	Other	0.316007	0.733595	0.365933	0.511022	0.590889	1.23215
TGGACACCCCATTGAAAGG	CDC5L	Other	-0.731721	-0.981921	-1.06023	-1.40722	-0.832607	-0.637594
TGGATGCTCGAAAGCAGGT	CDC5L	Other	-0.930163	-0.563207	-0.706943	-0.738549	-0.893047	-0.728435
TGGGAAAAATCAGTGGTCT	CDC5L	Other	0.151087	-0.335376	0.0946573	-0.24243	-0.274448	-1.11844
TGGGAGTTGTTCCACTCCG	CDC5L	Other	-0.320232	-0.752798	-0.245618	-0.238847	-0.473953	-0.40332
TGGGCAGAGCCGCTACACA	CDC5L	Other	-0.083515	-1.06549	-0.465762	-1.57911	-0.82156	-1.56977
TGGGGTGTCCACATTGGTG	CDC5L	Other	-0.476875	-1.10321	-0.593781	-0.841868	-0.335361	-0.465649
TGGTCTTGGCAGATCTTTC	CDC5L	Other	-0.30491	0.283141	-0.0930225	0.235876	-0.0918332	0.723054
TGTTTAACTTGTCTCGAAG	CDC5L	Other	0.0322041	0.59884	0.252721	0.677982	-0.626745	-0.916154
TTAAACAAGGAATGAGCCA	CDC5L	Other	-0.883921	-1.671	-1.3851	-1.97736	-0.916213	-0.850684
TTAAGTCCACCTTTCAATG	CDC5L	Other	-1.26024	-1.4752	-1.25494	-1.81178	-1.19319	-1.6919
TTACCAGTCTCGTGCTATG	CDC5L	Other	-0.615556	-2.73691	-0.293618	-1.27848	-0.6795	-2.40445
TTATGGGACCAAATTGAAC	CDC5L	Other	-0.115809	-0.554024	-0.107725	-0.293386	-0.0355173	-0.718068
TTCAATGGGGTGTCCACAT	CDC5L	Other	-0.246103	-0.753492	-0.132533	-0.349194	-0.256598	-0.754347
TTCACTTGAGAGCTCTCCA	CDC5L	Other	-0.218595	-1.58274	-0.0936905	-1.23233	-1.27455	-2.07931
TTCAGGAAATTAAGACAAC	CDC5L	Other	-0.174486	0.333124	-0.283679	0.320226	0.181889	0.106399
TTCATAAGGGTGATGTAGA	CDC5L	Other	-0.366486	-0.722686	-0.0658082	-0.424341	-0.483815	-0.539202
TTCATAGTGTTCTAAGCAC	CDC5L	Other	-0.987076	-2.35683	-0.899794	-2.03395	-1.47413	-2.78931
TTCCTCTTCATTGTCTCTT	CDC5L	Other	0.173867	0.789455	0.276842	0.646117	0.50141	1.14682
TTCGAGGCATCTTGGCGGC	CDC5L	Other	-0.263915	-0.15196	-0.133829	-0.0333752	-0.0893614	0.350621
TTCTCTCTTGCTTTCCTCT	CDC5L	Other	0.0530747	0.342632	0.140869	0.623193	0.0143244	0.271763
TTGAAAAAAAGCCTGCCCT	CDC5L	Other	0.203245	0.823241	0.307044	0.659311	-0.298641	-1.58333
TTGAAAAGAGGCTCGAGGT	CDC5L	Other	0.124016	0.177984	-0.00763056	0.516381	-0.586016	-2.01882
TTGGGAGTTGTTCCACTCC	CDC5L	Other	-0.226641	-0.630695	-0.121289	-0.382181	-0.00254729	-0.218905
TTGGTGCAGGAGATGGAAG	CDC5L	Other	-0.598472	-0.763546	-0.748956	-1.09071	-1.44097	-3.26108
TTTAATAGGTATGAATGGC	CDC5L	Other	-0.321801	-0.318095	-0.340507	-0.277292	-0.433326	-1.01135
TTTCTAGGACTCCTTCTAA	CDC5L	Other	0.029857	0.410159	-0.0975996	0.25588	-0.250842	-0.0871
TTTGGGAGTTGTTCCACTC	CDC5L	Other	-0.0975157	-0.63693	-0.0985283	-0.206681	-0.07551	-0.0465813
TTTGTTATGCCAGATTCCT	CDC5L	Other	0.359899	0.799112	0.329891	0.405489	0.368692	0.63579
TTTTCTGTAAATCTGTTAA	CDC5L	Other	0.212904	0.734356	0.280653	0.624296	0.533551	1.28174
TTTTTTTCAAATGGGATTT	CDC5L	Other	0.134374	0.571246	0.0830663	0.130922	0.251334	1.06846
AAAACCAGAGGTTGCTTCC	CEBPZ	Other	-0.0982479	0.0508096	-0.0376379	0.153156	0.217402	0.245766
AAAACTCGAGCCCTTACCG	CEBPZ	Other	-0.446805	-1.79698	-0.187971	-1.26805	-0.827388	-2.11817
AAAAGAAAACATTTTATTA	CEBPZ	Other	0.21575	0.438192	-0.0547263	0.732653	0.154984	1.24236
AAACCAGAGGTTGCTTCCT	CEBPZ	Other	0.0104735	0.555881	0.0930259	0.523918	0.472316	0.52869
AAACTATATTCAGTATTCA	CEBPZ	Other	0.103342	0.594199	0.0551633	0.651506	0.248995	0.822471
AAAGGGAGCCTCTTCTACC	CEBPZ	Other	-0.0752646	-0.343594	-0.178035	-0.295999	-0.0183845	-0.312793
AAATACAGCAGAAAGTCAA	CEBPZ	Other	0.0769746	0.190065	0.210388	0.312099	0.201924	0.400731
AAATTATCAAAGTGCACCC	CEBPZ	Other	0.0268504	-0.434407	0.0371383	-0.53244	-0.148413	-0.669942
AACAAGCCTGAGGAAGAAA	CEBPZ	Other	0.094029	0.462335	0.230853	0.484532	-0.0776259	-1.2776
AACAGATGGGATGCTTTTG	CEBPZ	Other	0.152998	0.642218	0.189925	0.44419	0.290879	1.07296
AACATTAAAGCCTGGACAC	CEBPZ	Other	-0.92267	-2.78679	-0.643981	-2.51556	-0.689833	-2.95688
AACATTGGCATGAATGCCA	CEBPZ	Other	-0.88497	-1.7683	-0.816886	-1.89316	-0.881354	-2.2011
AACCACATTCTGATGAGAA	CEBPZ	Other	-0.189396	-0.508982	-0.126544	-0.509203	-0.3797	-0.309459
AACTATATTCAGTATTCAG	CEBPZ	Other	-0.32194	-1.97399	-0.317725	-0.962648	-0.364296	-1.81783
AACTCTTTGAAAGTATCCA	CEBPZ	Other	0.0814081	0.654509	0.131563	0.387192	-0.275795	-1.54522
AACTGGAACAGTTGTCCAG	CEBPZ	Other	-0.748922	-1.88457	-0.539667	-1.97438	-0.753829	-1.7336
AACTGTTTCAGCTCTGGAA	CEBPZ	Other	-0.217797	-0.709448	-0.328071	-0.880295	-0.729324	-1.80022
AAGAATTTGAAGAGCTGAT	CEBPZ	Other	0.124289	-0.225851	-0.0737354	0.311264	-0.0643115	-0.441914
AAGAGAACAAAAGGAGCTA	CEBPZ	Other	-0.55609	-1.00314	-0.553701	-1.28603	-0.492954	-1.0764
AAGCATACCTTTGCCTTTA	CEBPZ	Other	0.207482	0.689699	0.132861	0.570761	0.146365	1.01933
AAGCGGCCTTGGCGCCCCG	CEBPZ	Other	-0.398327	-1.10211	-0.291034	-1.09176	-0.219539	-0.590574
AAGCTCCACATATAAATGG	CEBPZ	Other	-0.716501	-2.00081	-0.464918	-2.61259	-0.51435	-1.97856
AAGGATGGTCTTTGCAAAA	CEBPZ	Other	-0.0449415	0.503359	0.138313	0.580384	0.208294	0.916748
AAGGCTCTTCTTGTGCAAG	CEBPZ	Other	-0.0684886	0.305143	0.102977	0.175542	0.197455	-0.258272
AAGGTAGTGATGATGAACT	CEBPZ	Other	-0.291926	-0.187393	-0.332139	-0.367708	-0.479712	-0.937915
AAGTAATGTCTCTAACAGA	CEBPZ	Other	-0.666452	-2.29307	-0.375846	-2.27048	-0.209423	-2.27739
AATTCTCAGCAGACAATAT	CEBPZ	Other	0.214907	0.237052	0.162807	0.624387	0.383679	0.654608
AATTTTAATACCAGTGTCC	CEBPZ	Other	-0.306637	-1.49349	-0.412195	-0.524364	-0.164836	-0.979135
ACAAACTGAAGTGTGTGAA	CEBPZ	Other	0.0356464	0.389971	0.160285	0.546837	-0.0993494	-2.35085
ACACAACTCCTTTCATATT	CEBPZ	Other	0.282032	0.912839	0.172867	0.621004	0.368613	1.17426
ACAGAGGGTTTCTACTGAA	CEBPZ	Other	-0.17051	-1.09748	0.0152348	-0.393425	0.00401436	-0.537444
ACGTGAAAAAGAGAACAAA	CEBPZ	Other	-0.04718	-0.0944285	-0.302543	0.0443066	-0.304157	-0.544331
ACTGGTGATGACAAAGTAA	CEBPZ	Other	-0.498849	-1.99065	-0.206606	-1.32191	-0.281112	-1.82378
ACTGTTCCAGTTTGTCAAA	CEBPZ	Other	0.49418	0.919724	0.454461	0.778835	0.650405	1.39127
ACTTAGATACAACATCCTG	CEBPZ	Other	-0.578499	-1.99086	-0.379392	-1.10146	-0.746273	-2.51119
ACTTAGGCCTGGAGGCAAA	CEBPZ	Other	0.208767	-0.744751	-0.0465089	-0.353861	-0.116306	-1.27235
ACTTTGCTGGCTCATTTCA	CEBPZ	Other	-0.000802913	0.379387	0.00671584	-0.0396983	0.125047	0.831706
ACTTTGTCATCACCAGTCT	CEBPZ	Other	0.341541	0.670947	0.36453	0.627298	0.206427	0.468955
AGAAACTTCATCGTCATCC	CEBPZ	Other	-0.159191	-0.0703503	-0.117779	-0.24496	-0.0679762	0.0372929
AGAATGAGGAAGTGATAGA	CEBPZ	Other	-0.467066	-1.14739	-0.451126	-1.61995	-0.387401	-1.37265
AGACCTTTTGCCAGACAAT	CEBPZ	Other	0.290145	0.763227	0.459352	0.722194	0.473651	0.101117
AGACTTTGTTACTTAGGCC	CEBPZ	Other	-0.0721481	0.3473	-0.188881	0.1762	-0.131425	-0.27178
AGATACAACATCCTGAGGC	CEBPZ	Other	-0.284432	-0.122655	-0.069079	-0.0067388	-0.443553	-0.722656
AGATAGAAGACTGATATTA	CEBPZ	Other	0.0855824	0.406005	-0.101654	0.273614	0.153052	0.644614
AGATCCTTAAAGCAAAACC	CEBPZ	Other	-0.581405	-1.3247	-0.409584	-1.06515	-0.351605	-1.20831
AGATGCCACCATTTATATG	CEBPZ	Other	-0.268253	-2.48077	-0.251345	-1.91169	-0.160457	-2.49191
AGCAAACAGCAGTGCCTTA	CEBPZ	Other	0.295973	0.717867	0.267054	0.621451	0.250174	-0.198905
AGCATACCTTTGCCTTTAT	CEBPZ	Other	0.14999	0.692216	-0.151198	0.106814	0.0870965	1.03565
AGCCAACTAGATGATCATC	CEBPZ	Other	-0.321759	-0.606348	-0.224442	-0.411861	-0.561084	-0.00122136
AGCCAATTCACTTTCTTCA	CEBPZ	Other	0.236947	0.587574	0.223666	0.635326	0.370278	1.11725
AGCCACTAAGTGTTTCAGC	CEBPZ	Other	-0.239168	-1.5718	-0.254089	-1.21376	-0.413446	-2.40978
AGCCGTAACACTTCCTCCA	CEBPZ	Other	-0.33716	-0.408997	-0.207281	-0.432226	-0.051244	-0.0605648
AGCTCATGAGCCACGGTAA	CEBPZ	Other	-0.253446	-2.82725	-0.181216	-2.1804	-0.0822709	-3.01053
AGCTCTGGAAAGGATGATA	CEBPZ	Other	0.0495647	0.307627	0.186041	0.496197	-0.119048	0.34062
AGCTGAAAATACAAGTCTT	CEBPZ	Other	0.125877	0.202394	-0.00665827	0.285011	0.232131	0.585726
AGCTGACATTGTGTTGCGC	CEBPZ	Other	-0.616446	-2.51716	-0.321076	-1.59411	-0.35652	-2.05987
AGGAAGTGTTACGGCTCGG	CEBPZ	Other	-0.437382	-0.532816	-0.181503	-0.618083	-0.313958	-0.828086
AGGATATTCGTCATCTTCC	CEBPZ	Other	-0.139439	0.23498	-0.111612	0.293898	0.00689116	0.432616
AGGATGATATGGATTTTGC	CEBPZ	Other	-0.0666201	0.437597	-0.0553392	0.265426	-0.031955	0.61534
AGGATGGTCTTTGCAAAAA	CEBPZ	Other	0.252351	0.672468	-0.0486368	0.563144	0.246586	0.858764
AGGTCTCAAACAGCTTAGA	CEBPZ	Other	0.0337388	-1.58547	0.122249	-1.09125	-0.272634	-2.34818
AGTAAGACGAATAGTCAAA	CEBPZ	Other	0.0241149	-0.194332	-0.104508	-0.177185	0.191974	0.0411113
AGTAATGTCTCTAACAGAT	CEBPZ	Other	-0.341652	-2.58244	-0.295343	-1.72219	-0.246106	-2.85932
AGTCTTTGGGAACTCAAAA	CEBPZ	Other	0.195073	-0.0967349	0.129135	0.295166	0.152223	-1.38456
AGTTTCTTTTCTTTTTTCT	CEBPZ	Other	0.172381	0.562113	0.158983	0.613661	0.216366	1.03977
ATAAAGCTCCACATATAAA	CEBPZ	Other	0.33907	0.619485	0.0600061	0.604986	0.337102	-0.278322
ATACAACATCCTGAGGCTG	CEBPZ	Other	-0.152914	-0.352431	-0.308921	-0.276647	-0.0232582	-0.284309
ATACTAGTGAAGCCGAGAA	CEBPZ	Other	-0.0777902	-0.402413	-0.0177848	-0.510762	0.0647787	-0.191696
ATATAGTTTCCCTGAAAAG	CEBPZ	Other	-0.132297	-0.452508	-0.0914016	-0.21672	0.103619	0.280164
ATATGAAAGGAGTTGTGTC	CEBPZ	Other	-0.536571	-2.6073	-0.696954	-2.60244	-0.311724	-3.04325
ATATTACACAGCATTATAC	CEBPZ	Other	-0.245959	-0.151871	-0.42674	0.101338	0.0103892	0.136643
ATCACCAGTCTGGGAATAA	CEBPZ	Other	0.130921	-0.103479	0.0766157	0.572967	-0.0132641	-0.745459
ATCCAAAGTAGCCAGCATA	CEBPZ	Other	0.224718	0.537751	-0.0437717	0.412342	0.0262804	-0.111345
ATCGGGGACACTAGGTGAC	CEBPZ	Other	-0.27646	-1.1969	-0.198345	-0.286549	-0.535794	-1.22233
ATCTATTGGATGAAAATAT	CEBPZ	Other	0.0729946	0.572872	0.181974	0.590036	0.180145	0.529789
ATCTTCTACTGCCTCCTCG	CEBPZ	Other	-0.484522	-0.987355	-0.344274	-1.00552	-0.151346	-0.18601
ATGAAAGTGAGAGCGTTCC	CEBPZ	Other	-0.66643	-0.632985	-0.372058	-0.573066	-0.240845	-0.882724
ATGAAGGCAATTGTGTCAT	CEBPZ	Other	-0.0704363	-0.484778	-0.27851	-0.347081	-0.00190243	-0.466685
ATGACGATGAAGTTTCTTT	CEBPZ	Other	-0.10384	0.388156	0.0139158	0.41757	-0.149245	0.513067
ATGAGGAAGTGATAGATGG	CEBPZ	Other	-0.228302	-1.06902	-0.158517	-1.22446	-0.209354	-0.645517
ATGATAACTGTTTCAGCTC	CEBPZ	Other	-0.302481	-0.827946	-0.315448	-0.919654	-0.320449	-0.969833
ATGCCAATGTTATCAAACT	CEBPZ	Other	0.269284	0.786601	0.298671	0.84695	0.39459	0.856962
ATTGCATAATATTGAGCTT	CEBPZ	Other	-0.119367	-0.929426	-0.0951495	-0.522817	-0.200338	-0.929474
ATTGTGTTGCGCCGGGTGA	CEBPZ	Other	0.203341	0.735426	0.066372	0.750069	-0.631961	-2.3978
ATTTAACTGTTTCCCACCT	CEBPZ	Other	0.0986034	0.454741	0.127585	0.273506	-0.0170699	-0.00533276
ATTTGCTTTTTAAATCAAA	CEBPZ	Other	0.187029	0.657237	-0.159311	0.47008	0.465503	1.21559
ATTTTTACTTCTTTTTTGC	CEBPZ	Other	-0.626052	-0.0119568	-0.509001	0.00367667	-0.408944	0.711125
CAAAGCAGCTCATGAGCCA	CEBPZ	Other	-0.679417	-2.71724	-0.56685	-2.41021	-0.864058	-3.19047
CAAAGCCCCATAAAGGCAA	CEBPZ	Other	-0.0141471	0.525486	0.285523	0.695457	-0.0349549	0.234522
CAAAGGACATCAGTTAATA	CEBPZ	Other	0.318679	0.735264	0.0803576	0.566253	0.446979	1.20785
CAATCGATGACCTTCAGCA	CEBPZ	Other	-0.136834	-1.07979	-0.147579	-0.606108	-0.298591	-0.878648
CACCAGCTGAAACACTTAG	CEBPZ	Other	0.0482592	-1.40672	-0.137672	-0.687646	0.135111	-1.74555
CACTTCATCCACTGGTATT	CEBPZ	Other	0.238274	0.540643	0.267482	0.516614	0.127978	1.25647
CAGATGATTTTGACTTTGC	CEBPZ	Other	-0.129583	0.230006	-0.0593382	0.526912	-0.294563	0.432771
CAGCAAGATTACCTTATGC	CEBPZ	Other	-0.230071	-0.302729	-0.307603	-0.267207	-0.271003	-0.210777
CAGCAGTGCCTTATGGCCT	CEBPZ	Other	0.0247654	0.395588	0.0206194	0.439258	0.0574494	0.792041
CAGCGTCCTTTTGACAAAC	CEBPZ	Other	0.149681	0.764548	-0.0980538	0.277782	0.177414	0.750546
CAGCTCATGAGCCACGGTA	CEBPZ	Other	-0.497151	-2.29533	-0.660331	-2.17858	-0.672088	-2.47682
CAGGAAGATGTTGGATCCA	CEBPZ	Other	-0.72354	-2.82157	-0.692292	-2.30227	-0.602051	-2.24445
CAGTTGTCCAGTGGCAACA	CEBPZ	Other	-0.168489	-0.912121	-0.151537	-0.618519	-0.121855	-0.843819
CAGTTTGTCAAAAGGACGC	CEBPZ	Other	-0.269466	-2.35639	-0.488018	-1.13766	-0.619883	-2.1609
CATACCCTTATTCCCAGAC	CEBPZ	Other	-0.525422	-1.30705	-0.467037	-0.795486	-0.609151	-1.95488
CATATTTTCATCCAATAGA	CEBPZ	Other	0.416011	0.858576	0.324484	0.754937	0.347553	-0.0488515
CATCACCAGTCTGGGAATA	CEBPZ	Other	0.247646	0.849425	0.291745	0.843644	0.177971	0.457941
CATCTATTGGATGAAAATA	CEBPZ	Other	0.347778	0.68902	0.0193009	0.57549	0.230648	0.908865
CATTAGATGAAGATTCAGA	CEBPZ	Other	-0.0700336	0.056075	0.0145925	0.0528406	0.272329	0.430358
CCCGCCATGGCCGCAGTCA	CEBPZ	Other	-0.00773446	-0.629666	-0.0168663	-0.814678	0.126173	-0.344554
CCTATTCACACCTGTTAAA	CEBPZ	Other	0.308493	0.718437	0.255144	0.680848	0.461847	1.13266
CCTTGACTGCGGCCATGGC	CEBPZ	Other	-0.0763359	0.480071	0.177674	0.0639365	-0.19752	0.232611
CCTTTTAACAGGTGTGAAT	CEBPZ	Other	0.215236	0.690294	0.138649	0.628626	0.2917	1.10945
CGGCCTTGGCGCCCCGAGG	CEBPZ	Other	-0.142964	-0.418656	-0.0552136	-0.474249	-0.0682116	-0.424098
CTAAGAAAAGCAAGAGAAA	CEBPZ	Other	0.0939286	0.238265	0.0919233	0.376924	0.132562	0.0289297
CTAGTTGGCTTCTTAAACC	CEBPZ	Other	0.0952278	0.616253	-0.127949	0.19447	0.0464482	0.378547
CTATTCACACCTGTTAAAA	CEBPZ	Other	0.213611	0.529941	0.198975	0.61857	0.287392	0.887308
CTATTTGTATCTGCTGAAG	CEBPZ	Other	0.276724	0.588835	0.421217	0.472215	-0.0808891	-1.13019
CTCAAACAGCTTAGATGGG	CEBPZ	Other	-0.27671	-2.286	-0.0700206	-1.34754	-0.551454	-3.10654
CTCCCTGGAGGAAGTGTTA	CEBPZ	Other	0.212116	0.536078	0.0129665	0.37638	0.363122	0.729976
CTCGGAGGCACCAAGGTAA	CEBPZ	Other	0.682705	-1.62349	0.917231	-0.641066	0.60259	-1.89044
CTCTTCAGCAGATACAAAT	CEBPZ	Other	0.0356202	0.569379	-0.00667652	0.63827	0.281268	1.04962
CTGAAGTTGATGAAGATGG	CEBPZ	Other	-0.148795	-0.268509	0.0040303	0.121766	-0.204643	-0.224598
CTGATACAGCTTCTGAGCA	CEBPZ	Other	-0.0602367	-1.06692	0.0186525	-0.326609	-0.249275	-1.69649
CTGCCTCCTCGGGGCGCCA	CEBPZ	Other	0.366506	-0.0957695	0.421922	0.245334	0.380357	0.0121387
CTGCTGAGAATTCATTACT	CEBPZ	Other	0.29128	0.736001	0.362057	0.881028	0.229369	1.26094
CTGCTTTGTAACAAGCCTG	CEBPZ	Other	-0.357707	-1.66502	0.0661069	-0.915462	-0.166551	-1.47825
CTTAGTACTGACTTTGGAG	CEBPZ	Other	-0.150332	-0.617675	-0.133439	-0.163635	0.0984687	0.412622
CTTCACAAAAGCCTTCACC	CEBPZ	Other	-0.123473	-1.09881	0.00984233	-0.636517	-0.260477	-1.76889
CTTCCGATTGTCTGGCAAA	CEBPZ	Other	-0.0599285	0.395369	-0.0739864	0.376698	0.170475	0.356215
CTTGAGTCCTTGTTGCCAC	CEBPZ	Other	0.0903261	0.80104	0.254475	0.542893	0.17836	0.513115
CTTTGCCTTTATGGGGCTT	CEBPZ	Other	0.206963	0.580069	-0.166703	0.222013	0.184867	0.973225
CTTTGTTACTTAGGCCTGG	CEBPZ	Other	-0.406485	-2.03108	-0.49864	-1.44556	-0.578197	-1.47241
CTTTTAACAGGTGTGAATA	CEBPZ	Other	0.256604	0.726004	0.189972	0.480619	0.325109	0.464826
CTTTTCTTAGTACTGACTT	CEBPZ	Other	-0.190642	0.121117	-0.0164302	0.454125	0.159757	0.636111
GAAAAGCAACATTAAAGCC	CEBPZ	Other	-0.112626	-0.87275	-0.141728	-0.413076	-0.259298	-1.24908
GAAACATTTTAAAAAGAAG	CEBPZ	Other	0.604323	1.12358	0.19991	0.573196	0.320889	1.04447
GAAACTATATTCAGTATTC	CEBPZ	Other	-0.605964	0.0626806	-0.491866	-0.0361158	-0.397185	0.624436
GAAAGTATCCAAGGCCATA	CEBPZ	Other	0.239613	0.617254	0.0446436	0.903027	0.444235	-0.359617
GAAATCCAAAGCCCCATAA	CEBPZ	Other	0.256005	0.753254	0.206183	0.762914	0.453714	0.186075
GAAGAAAGCCAAATACCAG	CEBPZ	Other	-0.592052	-1.30788	-0.298351	-1.3695	-0.322259	-1.09984
GAAGAAAGTATAGAAGACG	CEBPZ	Other	-0.256116	0.259467	0.0737858	0.66732	-0.439187	-0.412011
GAAGAGCCTTTTCTTCCTC	CEBPZ	Other	0.167957	0.347221	-0.194418	0.209322	0.236253	0.859696
GAAGATGGAGGAACATTCA	CEBPZ	Other	0.251663	0.322726	0.212425	0.273986	0.0914766	-0.41335
GAAGCAACCTCTGGTTTTT	CEBPZ	Other	0.265873	0.670812	0.109875	0.5768	0.467248	1.28552
GAAGGCAATTGTGTCATCG	CEBPZ	Other	-0.0804915	0.240602	-0.0806722	0.390498	-0.291437	-0.877535
GAAGTTTCTTTAGGAAGTA	CEBPZ	Other	0.207382	0.732391	0.193533	0.595164	0.496355	1.27349
GACACAACTCCTTTCATAT	CEBPZ	Other	0.183893	0.62016	0.0254418	0.695133	0.260575	0.62006
GACACAATTGCCTTCATCC	CEBPZ	Other	-0.933302	-1.24536	-0.755899	-1.3357	-0.52825	-0.65065
GACCTTCAGCAAGGTGAAT	CEBPZ	Other	0.304581	0.699747	0.188377	0.539204	0.430739	0.49962
GACTGGTGATGACAAAGTA	CEBPZ	Other	-0.467706	-2.03171	-0.195425	-1.50729	-0.112082	-2.15558
GAGAATGGGTTCTCCCTGG	CEBPZ	Other	0.0858779	-0.763567	-0.106431	-0.617528	-0.551367	-1.33591
GAGACAGACTTTGTTACTT	CEBPZ	Other	-0.126803	0.432986	-0.153832	0.328335	0.117754	0.789329
GAGCCGTAACACTTCCTCC	CEBPZ	Other	-0.557609	-0.460647	-0.389125	-0.911727	-0.338039	-0.277513
GAGGAGGCAGTAGAAGATC	CEBPZ	Other	-0.527006	-1.20282	-0.546437	-0.648917	-0.49789	-1.07861
GATACAACATCCTGAGGCT	CEBPZ	Other	-0.039108	-0.633673	-0.0600818	-0.839238	0.0703122	-0.394882
GATCATACCATTTGCCTCC	CEBPZ	Other	0.302509	0.175627	0.257993	0.222288	0.367385	0.0457284
GATCCAAGTTTGATAACAT	CEBPZ	Other	-0.449773	-1.89789	-0.431011	-1.75792	-0.472817	-1.84186
GATCCGGACGAGGAGGATG	CEBPZ	Other	-0.425015	-0.112497	-0.445484	-0.525662	-0.61509	-1.18713
GATCTTCTACTGCCTCCTC	CEBPZ	Other	-0.0772115	-0.460899	0.0247616	-0.121651	-0.144605	-0.089744
GATGATGAACTTGGTAACC	CEBPZ	Other	0.00492545	-0.224209	-0.0402583	-0.3088	-0.15981	-0.325928
GCAAATGATGATGAAGACA	CEBPZ	Other	0.149299	0.75196	-0.0226841	0.535906	0.0869748	0.265545
GCACCCAGGAAGCAACCTC	CEBPZ	Other	-0.176027	-0.314702	0.0963231	-0.186689	-0.0601944	-0.440985
GCAGGAAGATGTTGGATCC	CEBPZ	Other	0.016042	0.401402	-0.300882	0.124101	-0.244188	-1.4635
GCAGTAGAAGATCCGGACG	CEBPZ	Other	-0.0812384	-0.41818	-0.148544	-0.358228	0.101615	0.125195
GCATACCTTTGCCTTTATG	CEBPZ	Other	-0.0168261	0.325941	-0.103612	0.261839	-0.0070236	0.336986
GCATTATCTTTGTTAGCCA	CEBPZ	Other	0.0514952	0.622827	0.171331	0.569167	-0.120567	-0.712518
GCCAATTCACTTTCTTCAT	CEBPZ	Other	0.184218	0.668591	0.280575	0.609377	0.336326	1.02926
GCCAGACAATCGGAAGCTG	CEBPZ	Other	0.25392	0.852739	0.14418	0.454728	-0.365811	-1.6825
GCCATGATTCTTCTTATTC	CEBPZ	Other	0.153055	0.636655	0.270021	0.716583	0.220649	1.10297
GCCGAGAATGGGTTCTCCC	CEBPZ	Other	0.187478	0.0597762	-0.14099	-0.433247	0.274609	0.203066
GCCGCAGTCAAGGAGCCTT	CEBPZ	Other	0.157917	0.352399	0.102924	0.274732	0.266336	0.543865
GCCTCTTCTACCTGGATGA	CEBPZ	Other	-0.220658	-0.658127	-0.155954	-0.849857	-0.0718232	-0.216011
GCCTTCATCCAGGTAGAAG	CEBPZ	Other	0.0433193	0.0790247	0.180872	-0.209225	-0.281115	-0.244337
GCGCCAAGGCCGCTTGGCA	CEBPZ	Other	-0.27724	-0.965332	-0.0689133	-0.808829	-0.334935	-0.38586
GCTACTTTGGATGAGAATG	CEBPZ	Other	-0.0588032	0.25596	0.156098	-0.110975	-0.0337576	0.189295
GCTGAAAATACAAGTCTTT	CEBPZ	Other	0.00750726	0.822076	0.15689	0.504621	0.337119	0.940993
GCTGACATTGTGTTGCGCC	CEBPZ	Other	-0.295201	-1.49863	-0.475828	-1.83547	-0.345602	-2.13703
GCTGCCCTTCTTTTTAACA	CEBPZ	Other	0.164655	0.797698	0.356175	0.638746	0.287612	1.19867
GCTTGGCATGGAACTCCAA	CEBPZ	Other	-0.137465	-0.524636	-0.584728	-0.877	-0.240231	-0.957191
GGAAAAACACTTCATCCAC	CEBPZ	Other	0.255009	0.679538	0.253439	0.589406	-0.151845	-0.720799
GGAGGCAAATGGTATGATC	CEBPZ	Other	0.178784	-0.0863149	-0.206864	-0.218695	-0.410312	-1.21724
GGAGGCTGAACGTGATGAC	CEBPZ	Other	-0.462834	-2.84654	-0.547587	-2.3988	-0.602923	-2.38528
GGATCTTCTACTGCCTCCT	CEBPZ	Other	0.361847	0.865732	0.25268	0.421357	0.156387	0.42616
GGATGAAGTGTTTTTCCAC	CEBPZ	Other	-0.054213	-0.040985	-0.190065	-0.0805828	-0.0922338	-0.511127
GGATGATATGGATTTTGCT	CEBPZ	Other	-0.0643474	-1.38449	-0.492352	-0.53864	-0.542931	-1.37581
GGCACCAAGGTAACGGCCG	CEBPZ	Other	0.0526985	0.0621275	-0.067005	-0.0729056	0.214693	0.561576
GGCTCCTTGACTGCGGCCA	CEBPZ	Other	0.0378319	0.337814	-0.11306	0.222869	0.231151	0.565144
GGGACACTAGGTGACAGGA	CEBPZ	Other	-0.552926	-1.52699	-0.849496	-1.83255	-0.644941	-1.88082
GGTCTCAAACAGCTTAGAT	CEBPZ	Other	-0.0897685	-2.32666	-0.133944	-1.6571	-0.340975	-2.86035
GGTGAAGGCTTTTGTGAAG	CEBPZ	Other	-0.0525689	-2.02736	0.0671085	-0.80804	0.0288188	-1.87348
GGTTCATCTTCTTCAACTA	CEBPZ	Other	0.182749	0.662809	0.0919832	0.827703	0.233591	-0.289773
GTAAACATCCCAATATGAA	CEBPZ	Other	0.25637	0.777211	0.131461	0.677184	-0.0486001	-1.78175
GTAAGACGAATAGTCAAAA	CEBPZ	Other	-0.18872	-0.829265	-0.15191	-0.270538	-0.234066	-0.258609
GTAAGGGCTCGAGTTTTAG	CEBPZ	Other	-0.0247002	-0.355689	-0.116059	0.183816	0.186723	0.287034
GTAGAAACCAAAAAACCAG	CEBPZ	Other	0.230528	0.314206	0.247917	0.127785	-0.100647	0.113186
GTAGAAACCCTCTGTTCTG	CEBPZ	Other	-0.552435	-1.45402	-0.278656	-1.32216	-0.27251	-1.55702
GTAGAAGATCCGGACGAGG	CEBPZ	Other	-0.569427	-0.501636	-0.625284	-0.515345	-0.469248	-0.0250299
GTCTTTGCAAAAAGGGCCA	CEBPZ	Other	-0.563161	-2.14693	-0.281056	-1.22549	-0.571337	-2.10032
GTGAAAAAACTTGAGACAG	CEBPZ	Other	-0.158166	-0.0492179	-0.132885	-0.194856	-0.331267	0.360978
GTGAACCTTGTTAAAAAGA	CEBPZ	Other	0.172177	0.67591	0.176914	0.542465	0.302667	-0.308607
GTGCAAGTGGTAAATAAAC	CEBPZ	Other	-0.269263	0.17066	-0.19061	0.32191	0.0225833	0.598866
GTGCATTTTCATCCCTCCG	CEBPZ	Other	0.229935	-0.286781	0.11438	-0.45352	-0.32909	-1.92724
GTTAAAGAGAAACAAAAAC	CEBPZ	Other	-0.13062	0.746675	0.0554822	0.206509	0.0856074	0.254591
GTTCCATGCCAAGCGGCCT	CEBPZ	Other	0.551521	0.709673	0.348786	0.603519	0.453993	1.23708
GTTCTCTTTTTCACGTTTC	CEBPZ	Other	-0.129414	0.16646	-0.218702	0.198482	-0.0704073	0.699599
GTTTATCTTTCTTTACTTT	CEBPZ	Other	-0.281705	0.509541	-0.0952791	0.245695	0.124084	0.913175
TAAAAGTTTGGCCATCTAT	CEBPZ	Other	0.137071	0.760801	0.182942	0.578191	0.290558	0.449679
TAAACCTGGTTTTGCTTTA	CEBPZ	Other	0.31877	0.800261	0.159062	0.627479	0.198343	1.01235
TAAGGTGAAAAATAAGAAT	CEBPZ	Other	-0.0147489	0.116445	-0.27217	-0.217944	-0.00499324	-0.043869
TAATAAAATGTTTTCTTTT	CEBPZ	Other	-0.0319703	0.469801	0.0299442	0.771437	0.167772	1.01005
TACCGGATGATCATCTAGT	CEBPZ	Other	-0.529208	-1.27338	-0.325242	-1.07467	-0.163328	-0.402301
TACCTTATGCTGGCTACTT	CEBPZ	Other	-0.0560869	0.188495	0.268049	0.407434	0.296446	0.894282
TACTAGTGAAGCCGAGAAT	CEBPZ	Other	-0.398707	-0.838674	-0.367593	-1.10065	-0.429773	-0.580273
TACTTTGTCATCACCAGTC	CEBPZ	Other	-0.112517	0.227295	-0.0425059	0.348129	-0.0603983	0.417394
TAGAGTGAAATCCTGCAGT	CEBPZ	Other	-0.667385	-2.39728	-0.450369	-2.08301	-0.510964	-2.51521
TATCCTCATCCTCCTCGTC	CEBPZ	Other	-0.379731	-0.147342	-0.356899	-0.279539	-0.411181	-0.591696
TATTCAGGGGACCCACTGC	CEBPZ	Other	-0.446878	-2.31246	-0.136696	-1.52378	-0.0129709	-2.15602
TATTTTTATTATTTATTTT	CEBPZ	Other	-0.0815642	0.635386	-0.52057	0.365019	0.159849	0.820677
TCAAAAAACTAAAAAACAA	CEBPZ	Other	0.0373067	0.732618	0.0429608	0.674067	0.397032	0.999161
TCAGCAGATACAAATAGGC	CEBPZ	Other	-0.0438093	0.438867	-0.0920523	0.187097	-0.42599	-1.13946
TCCAAAGGCTCCTTGACTG	CEBPZ	Other	-0.145921	-0.944695	0.0581811	-1.42915	-0.167727	-0.710543
TCCAGGGAGAACCCATTCT	CEBPZ	Other	0.207135	-0.0358261	0.221392	0.24747	0.299385	0.54574
TCCCATGAAGAAAGTGAAT	CEBPZ	Other	0.304966	0.244941	0.290824	0.435522	0.497609	0.462037
TCCTCAGCTTCCGATTGTC	CEBPZ	Other	-0.107937	-0.363058	-0.248093	-0.777638	0.0182326	-0.837552
TCCTGAATAAGAAGAATCA	CEBPZ	Other	-0.19034	-1.01792	-0.466212	-1.37878	-0.264998	-1.48605
TCCTTGACTGCGGCCATGG	CEBPZ	Other	0.181724	0.533111	0.100404	0.801012	-0.156035	0.221001
TCGGGGCGCCAAGGCCGCT	CEBPZ	Other	-0.279351	-1.09971	-0.237019	-1.11377	-0.164622	-0.542448
TCTCATCAGAATGTGGTTC	CEBPZ	Other	0.226216	0.769463	-0.16784	0.215157	0.410869	0.533642
TCTTTCTTTACTTTCGGTG	CEBPZ	Other	-0.0552581	0.350287	-0.0154274	0.105299	-0.3243	-0.837336
TCTTTGAAACCCCAGCCTC	CEBPZ	Other	0.215705	0.433726	0.0192587	0.289299	-0.168572	-0.275524
TGAACCTTGTTAAAAAGAA	CEBPZ	Other	0.0855487	0.556719	-0.0161722	0.553516	-0.430412	-2.03035
TGAAGGCAATTGTGTCATC	CEBPZ	Other	-0.00562282	0.314831	0.027979	0.290714	0.152031	0.321138
TGATACAGCTTCTGAGCAA	CEBPZ	Other	-0.323458	-2.7696	-0.444079	-2.74491	-0.797349	-2.96297
TGATAGATGGAGGCAAAAA	CEBPZ	Other	0.0848142	0.122595	0.0474497	0.252766	0.0910771	0.208983
TGCAAGTGGTAAATAAACT	CEBPZ	Other	-0.236499	-1.47906	0.0450328	-1.1662	-0.311348	-1.91986
TGCACTTTGATAATTTGAA	CEBPZ	Other	0.0318152	-0.67861	-0.11486	-0.354239	-0.0513177	-0.599752
TGCCATTCTCATCAGAATG	CEBPZ	Other	-0.00676914	0.72511	-0.0741216	0.235687	0.122252	0.264763
TGCTTAGCGCCCTTTTAAC	CEBPZ	Other	-0.436573	0.115997	-0.184854	0.103688	-0.038464	0.809452
TGGAACACGTCATCAACCC	CEBPZ	Other	-0.00739744	0.241125	-0.20702	-1.16789	-0.747777	-1.72491
TGGAATTTTCTTTTTCAGC	CEBPZ	Other	0.0437652	0.498128	0.144571	0.457414	0.259784	0.897373
TGGAGGAAGTGTTACGGCT	CEBPZ	Other	-0.189051	-0.825705	-0.525011	-1.51585	-0.206163	-0.736317
TGGTTTCTACATCAGTTTC	CEBPZ	Other	-0.0102821	0.459596	-0.098456	0.114387	-0.0437039	0.937894
TGTATCTGCTGAAGAGGTA	CEBPZ	Other	0.240487	0.732633	0.0195335	0.495027	-0.449867	-2.65211
TGTGTCTGGTGAAGTAGAA	CEBPZ	Other	0.118429	0.587152	0.0841587	0.491215	-0.100438	-2.05326
TGTTAAAGAGAAACAAAAA	CEBPZ	Other	-0.0306229	0.507437	-0.203108	0.791284	0.193706	0.607784
TGTTTACTTTTGCTTTTTT	CEBPZ	Other	0.164061	0.596015	0.042962	0.529908	0.177349	0.955859
TGTTTTTTAGTTTTTTGAG	CEBPZ	Other	0.32293	0.675463	0.0732507	0.44333	0.381587	1.31611
TTAAGAAACATAGCTTGCT	CEBPZ	Other	-0.448598	-1.34864	-0.427003	-1.2919	-0.661718	-1.39879
TTACGGCTCGGAGGCACCA	CEBPZ	Other	-0.517019	-0.905195	-0.141792	-1.18636	-0.331427	-1.40433
TTAGAGTGAAATCCTGCAG	CEBPZ	Other	-0.43616	-1.73506	-0.488623	-1.50936	-0.586269	-2.02081
TTAGTGGCTGAATTTGTGC	CEBPZ	Other	-0.0730128	0.201257	0.109876	0.465436	-0.419702	-2.23276
TTCACTCTAATGAGATTTT	CEBPZ	Other	-0.0839586	0.528135	-0.0637981	0.546938	0.249981	1.05268
TTCAGCTCCACAGAACAGA	CEBPZ	Other	-0.0174705	0.554132	0.00354216	0.309167	-0.182819	-0.812043
TTCCAATTCACCTTGCTGA	CEBPZ	Other	0.0319612	0.557475	0.324986	0.698809	0.378576	0.491238
TTGCAAAAAGGGCCACGGA	CEBPZ	Other	0.0445921	0.441842	0.318093	0.75946	-0.198693	-2.22379
TTGCTGAAGTTGATGAAGA	CEBPZ	Other	0.17931	0.666099	-0.038888	0.458811	0.0819734	0.491191
TTGGCTTTCTTCTTTTGCA	CEBPZ	Other	0.0529259	0.538614	0.126128	0.637924	0.165196	0.910036
TTGTGGCAATTCTGTTCTG	CEBPZ	Other	-0.282395	-1.85637	-0.00688661	-1.20725	-0.600678	-1.52714
TTGTGTCATCGGGGACACT	CEBPZ	Other	-0.629532	-1.55276	-0.427297	-1.36406	-0.51698	-0.927539
TTTATGGGGCTTTGGATTT	CEBPZ	Other	0.0450403	0.492129	-0.00974879	0.347817	0.0536371	0.929417
TTTATTCAAAATCTTAATT	CEBPZ	Other	0.215684	0.725326	0.0256809	0.630451	0.438034	1.15583
TTTCAGAGATTTGTAGACA	CEBPZ	Other	0.00243076	0.647851	0.00836149	0.680113	0.0463638	-0.500868
TTTCAGCTCCACAGAACAG	CEBPZ	Other	0.20211	0.379335	0.216986	0.207503	0.0466063	-1.50395
TTTGCAAAAAGGGCCACGG	CEBPZ	Other	0.301027	0.571173	0.322201	0.937983	0.234417	-1.10856
TTTGCAAAGACCATCCTTC	CEBPZ	Other	0.0343908	0.602508	0.131913	0.623375	0.21116	0.995768
TTTGGAGCTGATATTTGAG	CEBPZ	Other	0.12406	-0.814621	-0.152356	-0.677473	-0.157961	-1.3498
TTTGGAGTTCCATGCCAAG	CEBPZ	Other	0.404883	0.604744	0.31246	0.778735	0.0704652	-0.84516
AAAATGAAGTGTCTAAAGA	CTCF	Other	-0.0252265	-0.783841	-0.248735	-0.267177	0.0324445	-0.698034
AAACACAGCATCACAGTAA	CTCF	Other	-0.083651	-2.51794	0.288183	-1.19833	0.048541	-2.15801
AAACCCTTCAGGCAAAGGT	CTCF	Other	-0.500599	-0.848392	-0.25998	-1.46455	-0.351321	-1.39707
AAACGAAGAAGAGTAAACG	CTCF	Other	-0.174045	-1.17301	-0.255399	-0.794407	-0.307185	-1.10654
AAACTGCGTTATACAGAGG	CTCF	Other	-0.0357418	-0.15668	0.268967	0.324255	-0.0141584	-0.529675
AAAGACTTACCAGAGACGC	CTCF	Other	-0.224012	-0.460055	-0.245716	-0.151327	-0.255094	-0.638296
AAAGCCGCAGGGACGAAGT	CTCF	Other	0.0934627	-0.0763741	0.0391624	-0.254891	0.0120557	-0.14986
AAAGGCCATGTCGCAGTCT	CTCF	Other	0.370594	0.736059	0.300937	0.246555	0.215568	-0.517456
AAAGTGGGGGCCAATGGAG	CTCF	Other	0.0801764	-0.546437	0.312492	-0.230718	-0.251325	-0.762936
AACATTTACACGTCGGGTA	CTCF	Other	-0.12196	-0.806662	-0.185655	-0.506547	-0.514783	-1.12569
AACCAGACGGATGGGGGTG	CTCF	Other	0.10967	0.126082	0.159428	0.580324	0.0952505	0.395589
AACCCTTCAGGCAAAGGTA	CTCF	Other	-0.099234	-1.51734	0.000125074	-0.832485	-0.0617913	-0.975192
AACCTGTAAAGTTATAATC	CTCF	Other	-0.105552	0.159092	-0.287102	0.167	-0.011349	0.558714
AACTAGGATCTTCCTGGGG	CTCF	Other	0.0551058	-0.545555	0.189596	0.116566	-0.193335	-0.217193
AACTGCGTTATACAGAGGA	CTCF	Other	-0.510963	-1.51517	-0.170428	-0.867115	-0.467684	-0.961601
AACTTACGCTGGTTCTGTT	CTCF	Other	-0.124645	0.27105	-0.037197	0.456555	0.0366691	0.808929
AAGAAGATTCCTCTGACAG	CTCF	Other	-0.208322	-1.39094	-0.360939	-1.36347	-0.292	-1.14294
AAGACTTACCAGAGACGCC	CTCF	Other	-0.506274	-0.475651	-0.305445	-0.473936	-0.401507	-0.0231582
AAGCCGCAGGGACGAAGTT	CTCF	Other	-0.133923	-0.594417	0.0859165	0.1505	0.137245	-0.238741
AAGTGCCATCTCTGTGGCA	CTCF	Other	-0.641348	-2.50686	-0.58546	-1.76957	-0.601182	-2.61064
AAGTGCCCAGACTGCGACA	CTCF	Other	-0.214077	-2.50337	-0.248605	-2.29247	-0.108832	-2.78209
AATTCTCCACTGGTCACAA	CTCF	Other	0.0138854	0.405877	0.170249	0.133967	0.141309	-2.95853
ACACCCTACCTTTGCCTGA	CTCF	Other	0.303263	0.67599	0.0474615	0.57205	0.230418	0.656907
ACACTGGCGTAATCGCACA	CTCF	Other	-0.313949	-1.75966	-0.45103	-1.86863	-0.419456	-2.70577
ACACTTGAATGGCTTCTCG	CTCF	Other	-0.321901	-1.85414	-0.628811	-1.658	-0.151945	-2.48975
ACAGTGGCTCCAGAAGCAG	CTCF	Other	0.150751	-0.0352946	-0.117047	-0.156193	-0.102254	0.0703948
ACATGGCCTTTGTGACCAG	CTCF	Other	-0.402084	-3.80165	-0.0749398	-2.98109	-0.142844	-3.63353
ACATTTACACGTCGGGTAA	CTCF	Other	-0.114392	-0.00597998	0.00474045	0.30254	-0.163	0.0262261
ACCAGAGACGCCGGGAAGG	CTCF	Other	0.133166	-0.0518533	-0.150288	-0.188169	0.0259154	-0.171245
ACCCAGATTATAACTTTAC	CTCF	Other	-0.241568	0.303906	-0.320832	0.278801	-0.0386896	0.585264
ACCCCAGAACCAGACGGAT	CTCF	Other	0.236964	0.517057	0.0337044	0.365504	-0.0668443	0.327754
ACCCCAGGAAGATCCTAGT	CTCF	Other	0.320096	-0.0386047	0.216854	0.184655	0.108247	0.115918
ACCCCCATCCGTCTGGTTC	CTCF	Other	-0.0615685	0.671006	0.141438	0.388821	0.229956	0.834373
ACCTGTAAAGTTATAATCT	CTCF	Other	0.0652457	-0.140795	0.043662	-0.0854862	0.167426	0.277685
ACGCTGGTTCTGTTTGGGC	CTCF	Other	0.0669812	0.058307	-0.0274095	0.0989959	0.089362	0.475946
ACTTACGCTGGTTCTGTTT	CTCF	Other	0.0996006	0.544353	-0.122022	0.35476	0.460206	0.942568
ACTTCAGTAGAAGAACTTC	CTCF	Other	-0.203141	0.182161	-0.293103	0.148954	0.0274956	0.566447
ACTTTACAGGTTGTAAATA	CTCF	Other	0.29014	0.654957	0.425859	0.703832	0.364445	0.766176
AGAACAGACAAAAGCCGCA	CTCF	Other	-0.158411	-0.423608	-0.2194	-0.27633	-0.242848	-0.197078
AGAAGCTGCTTCTGGCGGA	CTCF	Other	-0.106265	-0.667523	0.0942207	-0.41599	-0.1612	-0.279864
AGACGCCGGGAAGGGGGCC	CTCF	Other	-0.0125143	0.485791	-0.00454941	0.174611	0.127064	0.65512
AGCAAACTGCGTTATACAG	CTCF	Other	-0.527944	-1.23202	-0.519743	-1.58133	-0.402762	-0.945343
AGCACCTGTGTGTGTGTTA	CTCF	Other	0.13111	0.714679	0.040298	0.628768	0.243519	-0.728195
AGCATTCCTATATTGAGCA	CTCF	Other	0.224132	0.633556	0.362206	0.902654	0.144306	-1.14434
AGCCGCAGGGACGAAGTTG	CTCF	Other	-0.49959	-0.637437	-0.304451	-0.41472	-0.294857	-0.0721143
AGCGGAGAGGACGACCCCC	CTCF	Other	0	0	0	0	0	0.0117013
AGCTTGTATGTGTCCCTGC	CTCF	Other	0.039221	-0.499036	-0.226339	-1.42076	-0.643658	-2.74007
AGGAACAGCCCATAAACAT	CTCF	Other	0.113481	-0.384357	0.147994	-0.512434	0.0451755	-0.0360368
AGGACGAGTACCTAGAGAA	CTCF	Other	-0.0826527	0.295562	-0.149127	-0.254562	0.0806434	0.533363
AGGTGGAGACACTAGAACA	CTCF	Other	0.0572498	-0.709323	-0.323855	-0.875431	-0.151358	-1.22893
AGGTTGAAGACCAGAATAC	CTCF	Other	-0.00826165	0.0523844	-0.214862	0.50285	0.0508322	0.503835
AGTCCGAAACTTTTATTAA	CTCF	Other	0.371245	0.730297	0.192209	0.505436	0.411115	0.910862
AGTGTACAGATGGTGATGA	CTCF	Other	0.0322832	0.219934	0.092604	0.496878	-0.10786	0.271137
AGTGTCTCCACCTCTCCAT	CTCF	Other	-0.232254	-0.915054	-0.0478533	-0.113944	-0.0411593	-0.36308
ATAATTGTGCTGGCCCAGA	CTCF	Other	-0.0921233	-0.321519	0.113591	-0.415085	0.209279	-0.0079926
ATAGCCCGAAAAAGTGATT	CTCF	Other	0.153944	0.631524	0.223097	0.539685	0.228113	0.626431
ATCACCTTAACACACACAC	CTCF	Other	-0.530371	-3.16726	-0.0910085	-2.35371	-0.62182	-3.03062
ATCATGCTGAGGATCATCT	CTCF	Other	-0.104615	0.56249	-0.240265	0.233463	0.202111	0.708269
ATCTTCATGGTACCACTTT	CTCF	Other	-0.138287	0.533417	-0.136421	0.349423	0.0160588	0.397621
ATGAAGACTGAAGTAATGG	CTCF	Other	-0.0790999	-1.18109	-0.187002	-0.565207	-0.115255	-0.476545
ATGCTCGGTTTACCCAAAG	CTCF	Other	-0.04135	-0.852083	0.0964267	-0.38285	-0.152484	-2.93271
ATGGCGTAGAGGGGGAAAA	CTCF	Other	0.0427474	-0.171001	-0.0246148	0.0727873	0.0654419	0.18301
ATGGTGATGATGGAACAGC	CTCF	Other	-0.0441002	0.284145	0.17715	0.475684	0.0272713	0.53231
ATGTTATATTTGTCATGCT	CTCF	Other	-0.056351	-1.3263	-0.202388	-0.662843	-0.0879931	-1.85416
ATTACGCTTGTAGACAGGT	CTCF	Other	-0.479741	-2.406	-0.168756	-1.82651	-0.4334	-2.40779
CAAAGGCCATGTCGCAGTC	CTCF	Other	0.0698632	0.448441	0.33757	0.587368	0.238953	0.600386
CAACAAAAATTAAAAAGAA	CTCF	Other	0.22277	0.807498	0.13911	0.769815	0.618172	1.30193
CAAGGGGAACTTCCACCCC	CTCF	Other	0.225427	-0.767415	0.232014	-0.176851	0.236903	-0.105284
CAAGTGCCATCTCTGTGGC	CTCF	Other	0.0565445	0.420669	0.0198612	0.279196	0.0748729	-0.490809
CACAAGCGCACCCACACCG	CTCF	Other	-0.191784	-1.71433	-0.206842	-1.78131	-0.15392	-1.28114
CACACAAGTGCCATCTCTG	CTCF	Other	0.11092	-0.0652885	0.180502	-0.76221	-0.0838349	-1.98548
CACAGAGATGGCACTTGTG	CTCF	Other	-0.26922	-1.94946	-0.311476	-1.23536	-0.0218337	-2.32031
CACCCGCCAAGAAGCGGAG	CTCF	Other	0.344536	0.651948	0.223965	0.450117	0.139921	1.11684
CACCCTACCTTTGCCTGAA	CTCF	Other	0.198028	-0.323511	0.212682	0.434096	0.299622	-0.120942
CACCTCACCCCCATCCGTC	CTCF	Other	0.236762	0.442249	0.124907	0.354376	0.0149333	0.389566
CACTTACCCCAGAACCAGA	CTCF	Other	0.222974	0.304257	0.232381	0.291499	0.51556	0.762165
CACTTGAATGGCTTCTCGT	CTCF	Other	-0.483956	-2.52897	-0.616093	-2.49734	-0.24054	-2.57808
CAGAACAGTCACCCTCCTG	CTCF	Other	0.272295	-0.977819	0.243952	0.0175274	-0.0338713	-2.44966
CAGAAGCACACAGAAAATG	CTCF	Other	0.0655942	-1.80484	0.221949	-1.49612	0.183897	-2.04738
CAGACGGATGGGGGTGAGG	CTCF	Other	0.0459202	-0.525939	-0.0639489	-0.177398	-1.36553	-2.42861
CAGATGAAGACTGAAGTAA	CTCF	Other	-0.0198195	-0.0160339	0.161531	-0.0724097	-0.166855	-0.15824
CAGATGCTGAGCCCGCAGA	CTCF	Other	-0.143903	0.143695	-0.030299	0.352091	-0.533701	-1.89442
CAGCATGATGGACCGGTGA	CTCF	Other	0.193886	0.552547	0.213656	0.698055	0.268044	0.991948
CAGGAGGGTCTGCTATCAG	CTCF	Other	0.120283	-0.764212	-0.10126	-0.913744	0.170281	-0.878615
CAGGCGTAAGGCTTCTCCC	CTCF	Other	-0.511314	-2.79912	-0.673363	-2.16463	-1.67068	-3.05395
CAGGCTGAGGCTCTGGCTC	CTCF	Other	0.0398161	0.359553	-0.247628	0.204858	0.0615198	0.103334
CAGGTACAGTCACAGGAAC	CTCF	Other	-0.269318	-0.127998	-0.308406	-0.187684	-0.133325	-0.0466875
CAGGTTCAATTTCTACGGC	CTCF	Other	-0.370307	0.1589	0.0748647	0.493569	-0.00241349	0.581719
CAGTGGGGACAGTGAAATT	CTCF	Other	0.0277899	0.290981	0.134986	0.651433	0.25702	0.656427
CATCTTCATGGTACCACTT	CTCF	Other	-0.0594407	0.443795	0.121501	0.651735	-0.132946	0.603257
CATGAGAACCCATTCAGGT	CTCF	Other	-0.449444	-2.53967	-0.450469	-2.06372	-0.405831	-2.87883
CATGATGGACCGGTGATGG	CTCF	Other	-0.164087	0.0189903	-0.212777	0.0787009	-0.0565897	0.52612
CATGGGTTCACTTTCCGCA	CTCF	Other	-0.0516952	-0.851536	0.0379454	-0.542634	0.0683775	-1.11917
CATGTCGAGAAGCTGCTTC	CTCF	Other	0.113121	0.0576162	-0.00516725	0.00184983	0.00573161	0.32368
CCACAGCAGCCTCTGCTTC	CTCF	Other	0.0124734	0.534086	0.114095	0.428466	0.0620881	0.727226
CCAGAAGCAGAGGCTGCTG	CTCF	Other	-0.0879321	0.207845	0.0896528	-0.0915961	-0.0951077	0.0194171
CCAGATCTGGACGACAATG	CTCF	Other	0.226856	-0.319105	-0.00347949	0.0318121	0.124006	0.0594035
CCAGATGCTGAGCCCGCAG	CTCF	Other	0.164877	0.433622	-0.106821	0.250072	0.109929	0.804412
CCAGCAACAGCTATCATTC	CTCF	Other	-0.0113644	0.388615	0.071494	0.473603	0.236149	0.744213
CCCACCACCCGCCAAGAAG	CTCF	Other	0.466071	0.861829	0.403761	0.785229	0.519711	1.29593
CCCAGAACCAGACGGATGG	CTCF	Other	0.001462	0.139015	0.163842	0.581483	0.18683	0.52344
CCCCAGAACCAGACGGATG	CTCF	Other	-0.368971	-0.160862	0.212274	-0.2056	0.13691	0.377387
CCCCATCCGTCTGGTTCTG	CTCF	Other	0.147087	0.699686	-0.0150689	0.410883	0.208936	0.649972
CCCCCATCCGTCTGGTTCT	CTCF	Other	0.205441	0.695559	0.0490694	0.477786	0.213875	1.03196
CCCGCAGAGGGAGAGGAAG	CTCF	Other	0.208346	0.627108	0.199156	0.284175	-0.00995724	0.137993
CCGCTTCTTGGCGGGTGGT	CTCF	Other	0.0942223	0.763523	0.158765	0.48287	-0.0459267	0.829753
CCTCATTGTCGTCCAGATC	CTCF	Other	-0.180953	0.586845	0.172013	0.353893	0.224873	0.565779
CCTCTGCGGGCTCAGCATC	CTCF	Other	0.0305477	0.681817	-0.0180278	0.559707	0.419739	0.998161
CCTCTTCCTCTCCCTCTGC	CTCF	Other	-0.28913	-0.388745	-0.301072	0.174929	-0.469963	-0.405835
CCTGAAACCCTTCAGGCAA	CTCF	Other	0.0527561	0.844902	0.230312	0.740025	0.192789	1.03255
CCTGAATGATAGCTGTTGC	CTCF	Other	-0.120708	0.53893	0.240078	0.484856	-0.342509	0.30495
CCTTTGCCTGAAGGGTTTC	CTCF	Other	0.270652	0.84239	-0.0043841	0.206499	0.105691	0.58972
CGCACATGGAACACTTGAA	CTCF	Other	0.00217204	0.444648	-0.0424824	0.487	-0.00899147	-0.99253
CGCAGTCTGGGCACTTGTG	CTCF	Other	-0.239604	-2.73892	-0.170716	-1.84902	-0.42362	-3.09091
CGCAGTGGCTGCAGGCGTA	CTCF	Other	0.12165	0.1186	-0.0487212	0.250287	-0.244412	-0.935654
CGCTTCTTGGCGGGTGGTG	CTCF	Other	0.0663664	0.565154	0.484037	0.536079	0.245854	1.24132
CGGGCGTGAGGTCTCCGTT	CTCF	Other	-0.0833179	0.577621	-0.217418	0.384658	0.0814924	0.996477
CGTCCTCTCCGCTTCTTGG	CTCF	Other	0.259527	0.664955	0.106034	0.544638	0.137728	0.970935
CGTCTGGTTCTGGGGTAAG	CTCF	Other	0.0799716	0.462924	0.192621	0.475008	0.0846371	0.396866
CTACTGAAGTGGTAGCAAC	CTCF	Other	-0.0665076	0.295612	-0.0124722	0.0606819	0.063399	0.542961
CTATGACTGTGTCACAGTG	CTCF	Other	-0.510897	-2.70691	-0.629012	-2.61381	-0.441985	-2.63015
CTCAATTGCACCTGTATTC	CTCF	Other	-0.0718327	0.4362	0.0211437	0.242959	0.163771	0.69747
CTCTCCGCTTCTTGGCGGG	CTCF	Other	-0.0117262	0.548914	-0.0214735	0.201684	0.384159	0.887099
CTGCCACAGATGCCCCCAA	CTCF	Other	0.509019	1.02266	0.481722	1.09326	0.670089	1.47404
CTGGACGACAATGAGGATG	CTCF	Other	0.00196038	0.27897	-0.0916323	0.320578	0.104371	0.792139
CTGGCCCAGATGGCGTAGA	CTCF	Other	0.121919	-0.0819789	0.0104334	-0.0548305	0.244878	0.193308
CTGGGTCTTTTTGCCAACT	CTCF	Other	0.2806	1.0918	0.428427	0.719633	0.402872	1.25478
CTTACCAGAGACGCCGGGA	CTCF	Other	-0.632297	-1.23439	-0.994913	-0.744238	-0.188123	-0.322748
CTTACCCAAATCACTTTTT	CTCF	Other	0.327899	0.969326	0.150107	0.679527	0.432699	1.16913
CTTCAGTAGAAGAACTTCA	CTCF	Other	0.18549	0.535985	0.161186	0.518437	0.310416	0.678393
CTTCATCTGAAGAAGGGTG	CTCF	Other	-0.0575384	-0.0699976	-0.0751827	0.514201	0.301158	0.26636
CTTGGCGGGTGGTGGGGCT	CTCF	Other	0.0704191	0.701974	0.166509	0.583553	0.284912	1.12634
CTTGTGTGACTTCTGATGC	CTCF	Other	-0.459738	0.18057	-0.11887	0.180943	-0.490409	-1.53398
CTTTCTTTTTAATTTTTGT	CTCF	Other	0.189959	0.656367	-0.0576753	0.440205	0.269468	0.780798
CTTTTGTCTGTTCTAAGTG	CTCF	Other	0.0186136	-0.188309	0.0924858	0.170013	-0.102618	-0.339291
GAAAATGAAGTGTCTAAAG	CTCF	Other	0.184155	0.538818	0.12999	0.474375	0.0932	0.0725053
GAAAATGCTGAACCAGATC	CTCF	Other	-0.205851	-0.172239	-0.104361	-0.0818567	-0.298817	-0.192453
GAAACTTTTATTAAAGGAA	CTCF	Other	0.135573	0.512786	0.0709337	0.542419	0.37814	1.01209
GAAGTAATGGAGGGCACAG	CTCF	Other	0.0858459	-0.655516	0.266893	-0.244771	-0.0506055	-0.834344
GAAGTTCTCCTATGTTTAT	CTCF	Other	0.209831	0.389765	0.125222	0.692701	0.183572	1.06856
GAATGCCCTGCCACAGAGA	CTCF	Other	-0.329934	-2.47307	-0.243326	-1.73845	-0.10059	-2.51439
GACAAATATAACATTCATA	CTCF	Other	0.173096	0.576047	-0.0798574	0.832713	0.37605	0.764082
GACATGCTGATAATTGTGC	CTCF	Other	-0.426859	-1.1586	-0.855826	-0.813563	-0.467298	-0.806125
GACCAGTGGAGAATTGGTT	CTCF	Other	0.119305	-1.19568	0.0929637	-0.21453	-0.556496	-3.14194
GACCCCAACTTCGTCCCTG	CTCF	Other	-0.0558454	-0.885729	-0.0163625	-0.532687	-0.17005	-0.71329
GACGACAATGAGGATGAGG	CTCF	Other	-0.321153	-0.0437731	-0.0779986	-0.0447212	-0.742623	-0.786154
GACTTCTGATGCTGGATGA	CTCF	Other	-0.0788302	-0.963221	0.0181246	-0.54802	-0.324512	-3.22913
GAGATGATCCTCAGCATGA	CTCF	Other	0.231003	0.529139	-0.0608316	0.61037	0.0382088	0.869318
GAGGATCATCTCGGGCGTG	CTCF	Other	0.268283	0.566529	0.036476	0.636895	0.331796	1.01017
GAGGTTAATGCAGAGAAAG	CTCF	Other	-0.309552	-0.842872	-0.292369	-0.736606	-0.0428326	-1.12527
GATCCAAATTTGAACGCCG	CTCF	Other	0.337055	0.943092	-0.00137251	0.376648	0.293243	-0.11475
GATCCTCAGCATGATGGAC	CTCF	Other	-0.012129	0.338148	0.123737	0.503053	-0.162334	0.610648
GATGCAGTCGAAGCCATTG	CTCF	Other	-0.0165828	0.0188795	-0.0216644	0.0581595	-0.0197901	0.557678
GATGGGGGTGAGGTGGTCC	CTCF	Other	0.0900697	0.00868869	0.212742	0.0792314	0.0954704	-0.271514
GATTTTGAGGAAGAACAGC	CTCF	Other	0.0575075	0.527417	-0.257322	0.36672	0.339708	-0.217213
GCACAAGCGCACCCACACC	CTCF	Other	-0.229036	-0.907726	-0.389681	-1.06698	-0.467624	-0.84933
GCAGAGGGAGAGGAAGAGG	CTCF	Other	-2.40923	-2.72309	-1.26655	-2.33658	-2.39137	-2.73375
GCAGTCGAAGCCATTGTGG	CTCF	Other	-0.402163	-0.0813276	-0.0184334	-0.0940997	0.0220971	0.37974
GCATCTGTGGCAGCTGGCT	CTCF	Other	0.100571	0.340213	0.373808	0.345339	-0.108364	0.823564
GCCAACTAGGATCTTCCTG	CTCF	Other	0.125745	-0.119502	0.132613	0.363361	0.018524	-1.22981
GCCCCCTTCCCGGCGTCTC	CTCF	Other	0.100692	0.565927	0.110673	0.509576	0.268683	1.09568
GCGGAAGGTCTTATCGCAG	CTCF	Other	-0.318397	-0.806785	0.0703503	-0.71796	-0.370802	-1.07442
GCGTAGAGGGGGAAAATGG	CTCF	Other	0.0127411	-0.95447	-0.0937897	-0.712242	-0.625273	-2.207
GCTATGACTGTGTCACAGT	CTCF	Other	-0.382043	-2.20775	-0.183843	-2.36241	-0.576581	-2.94349
GCTGAGCCCGCAGAGGGAG	CTCF	Other	0.217963	0.555471	0.161241	0.694255	0.33716	0.533965
GCTGGCCCAGATGGCGTAG	CTCF	Other	0.0977031	0.488676	0.23299	0.614929	-0.379581	-0.438343
GCTGGTTGGTTCTGCCAGG	CTCF	Other	0.195022	0.362193	0.0385241	0.258495	0.249384	0.757764
GGAATGCTGCTTTCGCAAG	CTCF	Other	0.174554	-0.920726	0.0590037	-0.336869	-0.0317923	-1.48104
GGACACATACAAGCTGAAA	CTCF	Other	-0.0456219	-1.48864	-0.14299	-0.702015	0.0433691	-2.25164
GGCACATGAGAACCCATTC	CTCF	Other	-0.383697	-2.22655	-0.215075	-1.21271	-0.055071	-2.59298
GGCATCTGTGGCAGCTGGC	CTCF	Other	0.157605	0.64529	-0.154912	0.4799	0.0205826	0.858755
GGCCCAGATGGCGTAGAGG	CTCF	Other	0.0171197	-0.476602	0.00769465	-0.734419	-0.144438	-0.809996
GGCGTGAGGTCTCCGTTGG	CTCF	Other	0.0534364	0.307061	0.000662739	0.293798	-0.105709	0.343
GGCTATGACTGTGTCACAG	CTCF	Other	-0.561462	-2.65806	-0.122636	-2.91365	-0.452325	-2.8947
GGCTCAGGTTCAATTTCTA	CTCF	Other	0.18198	0.798982	-0.0357817	0.446171	0.400787	0.782082
GGCTGGTGGCTGATAGTCT	CTCF	Other	0.304394	0.196319	0.121928	0.45389	0.264286	0.32137
GGCTGGTTGGTTCTGCCAG	CTCF	Other	-0.00376299	0.338361	0.21167	0.542884	0.369317	0.750292
GGGAAAACATTTACACGTC	CTCF	Other	-0.214717	0.227551	-0.0641163	0.0861998	-0.651833	-0.965742
GGGCGTGAGGTCTCCGTTG	CTCF	Other	-0.128502	0.00347685	-0.129507	0.205121	0.0146788	0.695198
GGGCTGGGGTCACAGGCTG	CTCF	Other	-0.0899938	0.204411	0.12432	0.295247	-0.455553	-1.08552
GGGCTGGTTGGTTCTGCCA	CTCF	Other	-0.0115275	0.127599	0.113337	0.0274753	-0.371201	-0.361905
GGGTCACAGGCTGAGGCTC	CTCF	Other	0.0121459	0.150525	0.150755	0.512434	-0.478404	-1.01915
GGGTTTCAGGTGGTTAAAG	CTCF	Other	-0.0226336	-0.272128	-0.138499	-0.593306	0.146742	-0.287989
GGTAGGGTGTGGCATATCA	CTCF	Other	-0.0392883	-1.23025	0.00927469	-0.236751	0.234239	-0.770105
GGTCGTCCTCTCCGCTTCT	CTCF	Other	0.132347	0.55826	0.0876237	0.588216	0.0181722	0.943152
GGTGGAGACACTAGAACAA	CTCF	Other	-0.083966	-0.286161	-0.186481	-0.430864	-0.126318	-0.400004
GGTTTCAGGTGGTTAAAGT	CTCF	Other	-0.086972	-0.57868	0.023317	-0.822654	-0.202547	0.0552179
GTAACTGCAAAGCTCACAC	CTCF	Other	-0.338607	-1.5951	-0.382802	-1.71174	-0.146894	-1.64724
GTAAGGCTTCTCCCCGGTG	CTCF	Other	-0.68582	-1.83918	-0.558095	-1.42563	-1.88218	-2.46403
GTAGGGTGTGGCATATCAT	CTCF	Other	0.123929	-1.03144	-0.101464	-0.831741	0.0458478	-0.864635
GTCAACAGCAGTGTACAGA	CTCF	Other	0.2235	0.544729	0.184231	0.0544567	0.18192	0.162691
GTCACATTCGCTCTCATAC	CTCF	Other	0.0465796	0.395752	0.149847	0.476391	-0.316709	-1.00888
GTCCTCTCCGCTTCTTGGC	CTCF	Other	-0.080314	0.403175	-0.340195	0.296327	-0.242139	0.393856
GTCGAGAAGCTGCTTCTGG	CTCF	Other	-0.349465	-0.914487	-0.226352	-0.933168	-0.134925	-0.999019
GTCTTATCGCAGTGGCTGC	CTCF	Other	-0.258207	-0.673608	-0.021959	-0.521056	-0.467353	-0.486742
GTCTTCATCTGAAGAAGGG	CTCF	Other	-0.207122	-0.209723	-0.202879	-0.428153	0.01631	-0.0133072
GTGGAGACACTAGAACAAG	CTCF	Other	-0.0481343	-0.34416	-0.372298	-0.316602	-0.0779783	-0.00911682
GTGGCAGGCATCTTCTTCC	CTCF	Other	-0.042841	0.0541856	-0.107134	0.216693	-0.0430209	0.347289
GTGGGGGCCAATGGAGAGG	CTCF	Other	-0.3176	-1.54097	-0.295408	-0.799185	-1.51614	-2.40136
GTGGTGGGGCTGGGGTCAC	CTCF	Other	0.232278	0.399056	0.161686	0.364185	0.223104	0.317547
GTGTCTAAAGAGGGCCTTG	CTCF	Other	-0.364847	-1.18204	-0.543216	-0.606654	-0.229278	-1.39465
GTGTCTGTCTACGATTTTG	CTCF	Other	0.172291	0.503896	0.0451914	0.548138	0.114202	1.10855
GTGTGGTCTCTCATCAGTG	CTCF	Other	-0.335675	-2.60043	-0.228186	-2.3324	-0.153362	-2.22238
GTTAAGGTGATTCCTCAGG	CTCF	Other	-0.623453	-2.79871	-0.254505	-2.47948	-0.319084	-3.25133
GTTTCAGGTGGTTAAAGTG	CTCF	Other	-0.346955	-1.61426	-0.255289	-1.24	-0.306591	-1.33781
GTTTCGGACTCCTCCACAA	CTCF	Other	-0.284162	-0.415749	-0.0758698	-0.582445	-0.0662357	0.135668
TAACCACCTGAAACCCTTC	CTCF	Other	-0.0609257	0.469831	-0.121905	0.229347	-0.0316876	-0.317331
TAACGCAGTTTGCTCTTTT	CTCF	Other	-0.0353238	0.402189	-0.0548975	0.427675	0.0347111	0.849414
TAAGGCTTCTCCCCGGTGT	CTCF	Other	-0.813616	-2.38109	-0.940629	-1.49974	-1.75927	-2.82807
TAATTTTTGTTGGCTTTGG	CTCF	Other	0.168606	0.797451	0.137662	0.864031	0.108927	0.688942
TACACTGCTGTTGACATCC	CTCF	Other	0.240513	0.391336	-0.140025	0.19435	0.189457	0.727049
TACCAGAGACGCCGGGAAG	CTCF	Other	-0.343945	-0.356873	-0.459144	-0.393886	-0.59601	-0.0586564
TACCCCAGAACCAGACGGA	CTCF	Other	-0.196707	-0.315199	-0.0316453	-0.173945	-0.37109	0.36351
TAGAACAGACAAAAGCCGC	CTCF	Other	-0.177535	-0.0382717	-0.279018	-0.184047	-0.317387	-0.0969112
TAGCAACAGGTACAGTCAC	CTCF	Other	-0.231221	-0.23792	-0.190931	-0.00670034	-0.222226	0.102197
TAGCCCGAAAAAGTGATTT	CTCF	Other	0.107243	-1.09932	0.0848108	-0.360181	0.243768	-1.00807
TCACCGGTCCATCATGCTG	CTCF	Other	-0.14914	0.104947	-0.073501	-0.0459368	-0.0608202	0.605028
TCAGTAGAAGAACTTCAGG	CTCF	Other	-0.0376689	-0.873641	0.159084	-0.726411	-0.298835	-1.05401
TCAGTCTTCATCTGAAGAA	CTCF	Other	-0.0219717	0.769946	-0.165165	0.368854	0.182188	0.245523
TCATGCTGAGGATCATCTC	CTCF	Other	-0.319503	0.111404	0.0311094	0.381429	-0.165081	0.693332
TCATGTGCCTCTCCTGAAA	CTCF	Other	-0.12696	-0.22035	-0.265933	-0.227304	0.0580155	0.2094
TCCGCTTCTTGGCGGGTGG	CTCF	Other	-0.00853722	0.506357	0.231498	0.415154	0.0565792	0.921086
TCCTCTTCCTCTCCCTCTG	CTCF	Other	0.425101	0.623544	0.00640453	0.27693	0.330033	-0.266748
TCGGGCGTGAGGTCTCCGT	CTCF	Other	-0.307424	0.035107	-0.094998	0.0272898	-0.0668771	0.318327
TCTACAAGCGTAATCACAC	CTCF	Other	-0.58229	-2.31679	-0.640836	-1.91926	-0.689205	-1.87566
TCTCCGTTGGGGGCATCTG	CTCF	Other	-0.148155	0.22777	-0.0832233	0.614915	0.234384	0.807288
TCTTCATCTGAAGAAGGGT	CTCF	Other	-0.341807	-0.701474	-0.456997	-0.73775	-0.617463	-0.835042
TCTTGGCGGGTGGTGGGGC	CTCF	Other	-0.0947245	0.359219	0.0297738	0.675256	0.0681108	0.595187
TCTTTGTTTTTTTGGCTGG	CTCF	Other	0.273817	0.730523	0.188792	0.852709	0.311557	1.0925
TGAAGACTGAAGTAATGGA	CTCF	Other	-0.411123	-1.65216	-0.468888	-1.40854	-0.157315	-1.08572
TGAAGTTCTCCTATGTTTA	CTCF	Other	0.146278	0.699112	0.22125	0.525137	0.432038	1.09729
TGAAGTTCTTCTACTGAAG	CTCF	Other	0.210109	0.594464	0.10075	0.666543	-0.333326	-0.583585
TGACTTCTGATGCTGGATG	CTCF	Other	-0.412183	-2.56873	-0.494542	-2.38389	-0.205787	-3.7225
TGCACAAACTGCACTGAAA	CTCF	Other	-0.167257	0.39998	0.0131646	0.399011	0.305874	-0.119889
TGCACAAGCGCACCCACAC	CTCF	Other	-0.0529243	-0.323534	-0.0594112	-0.368625	-0.178766	-0.0687671
TGCCAACTAGGATCTTCCT	CTCF	Other	0.256709	0.650755	0.363017	0.311358	0.182019	-0.00884551
TGCCGAACCAATTCTCCAC	CTCF	Other	-0.414996	-3.16576	-0.591285	-2.36094	-0.478259	-3.05999
TGGCCCAGATGGCGTAGAG	CTCF	Other	0.277773	0.31307	0.304811	0.516392	-0.245987	-0.839719
TGGCTGGTGGCTGATAGTC	CTCF	Other	-0.0413248	0.309308	0.0477848	0.629764	0.236234	0.822828
TGGGAAAACATTTACACGT	CTCF	Other	-0.156187	-1.10409	-0.270462	-0.945915	-0.0995922	-0.39205
TGGGCTGGTTGGTTCTGCC	CTCF	Other	-0.00916495	0.439011	0.163114	0.158607	0.0963015	0.928894
TGGGGGCATCTGTGGCAGC	CTCF	Other	-0.252181	0.173793	-0.0969366	0.313154	-0.0470375	0.69639
TGGTTAAAGTGGGGGCCAA	CTCF	Other	-0.107773	-0.982464	-0.295035	-0.568727	-0.00581849	-0.823208
TGGTTCTGGGGTAAGTGGC	CTCF	Other	-0.130232	-0.288585	-0.0972432	0.0580621	-0.543343	-2.39987
TGGTTCTGTTTGGGCTGGT	CTCF	Other	-0.187626	0.537246	-0.278422	0.212489	0.212673	0.510005
TGTAAAATGTGCATCTTCA	CTCF	Other	0.0958323	0.696365	0.143898	0.43278	0.24174	0.140084
TGTCCACGGCGTTCAAATT	CTCF	Other	-0.0214556	0.100218	0.0759515	0.697661	0.0612181	0.772129
TGTGATTACGCTTGTAGAC	CTCF	Other	-0.58683	-2.45608	-0.591726	-1.82458	-0.675483	-2.06049
TGTGTTAAGGTGATTCCTC	CTCF	Other	-0.757414	-2.64431	-0.411657	-2.03962	-0.460264	-2.53029
TTAACACACACACAGGTGC	CTCF	Other	-0.19571	0.279214	-0.292091	0.0550299	-0.378477	-1.79087
TTAAGGTGATTCCTCAGGA	CTCF	Other	-0.348536	-3.17596	-0.366217	-3.02545	-0.239359	-2.75367
TTAATGCAGAGAAAGTGGT	CTCF	Other	-0.245274	-0.926331	0.095291	-0.750512	-0.09189	-0.0490094
TTACAGGTTGTAAATATGG	CTCF	Other	0.0311772	-0.433992	-0.059562	-0.608895	-0.25152	-0.182068
TTACCAGAGACGCCGGGAA	CTCF	Other	-0.174675	-0.147817	0.0780298	-0.0218251	-0.321892	-0.208908
TTACCCAAATCACTTTTTC	CTCF	Other	-0.125867	0.484829	-0.117447	0.346796	0.183372	0.999391
TTATCAGCATGTCTTGCCA	CTCF	Other	-0.30433	-2.22864	-0.0812842	-1.46164	-0.205078	-1.60359
TTCAGGCAAAGGTAGGGTG	CTCF	Other	0.199776	-0.405995	0.277902	0.465455	-0.0582809	-2.07026
TTCAGTAGAAGAACTTCAG	CTCF	Other	0.0215068	-0.701419	0.247339	-0.0852612	0.18976	-0.59267
TTCAGTCTTCATCTGAAGA	CTCF	Other	-0.00405141	0.50828	0.152341	0.524401	0.0649657	0.413151
TTCCCCCTCTACGCCATCT	CTCF	Other	0.254208	0.746475	0.314803	0.815523	0.411621	0.883187
TTCTTCCTGGCCCCCTTCC	CTCF	Other	0.40057	0.732478	0.257951	0.642833	0.224267	0.858188
TTCTTGCCTTGCTCAATAT	CTCF	Other	0.164011	0.584578	0.0352934	0.261914	0.211377	0.324114
TTGAGGAAGAACAGCAGGA	CTCF	Other	-0.171418	-1.25983	-0.102157	-0.919491	-0.586388	-1.43926
TTGCAGTTACACGTGTCCA	CTCF	Other	-0.281106	-1.7795	-0.227874	-1.19461	-0.38743	-2.43818
TTGCCAACTAGGATCTTCC	CTCF	Other	-0.090043	0.383823	0.0476659	0.324375	0.152486	0.402947
TTGCCTGAAGGGTTTCAGG	CTCF	Other	-0.088565	-1.40265	-0.287656	-1.21252	0.0659476	-1.43338
TTGGCGGGTGGTGGGGCTG	CTCF	Other	0.194134	0.635571	0.223523	0.571835	0.0701356	0.0959618
TTGGTTTTCTTTGTTTTTT	CTCF	Other	-0.11986	0.481842	-0.0456106	0.34087	0.281195	0.837739
TTGTGCAGTTATGCCAGCA	CTCF	Other	-0.00850953	-1.99184	0.0275984	-1.53476	-0.207224	-3.54808
TTTCAGGTGGTTAAAGTGG	CTCF	Other	-0.154852	-0.594427	-0.0262747	-0.302754	0.141038	-0.428139
TTTCCCCCTCTACGCCATC	CTCF	Other	0.184389	0.641032	0.299692	0.552766	0.352358	1.20618
TTTCCTTTAATAAAAGTTT	CTCF	Other	0.0953746	0.744382	0.212759	0.802618	0.381714	1.19272
TTTGAGGAAGAACAGCAGG	CTCF	Other	0.0915902	0.326326	0.240252	0.0772756	0.150003	-0.0740686
TTTGTGACCAGTGGAGAAT	CTCF	Other	0.0832527	0.677316	0.216685	0.643404	0.359441	0.462834
TTTGTGCAGTTATGCCAGC	CTCF	Other	0.5554	0.656184	0.438194	0.483313	0.522723	0.617485
TTTTAATTTTTGTTGGCTT	CTCF	Other	0.0593065	0.336591	-0.194204	0.358981	0.273251	0.794367
TTTTCTTTGTTTTTTTGGC	CTCF	Other	-0.344408	0.19652	-0.245249	0.195932	-0.370825	0.704386
TTTTGTCTGTTCTAAGTGT	CTCF	Other	0.150593	0.549115	0.043795	0.560518	0.187416	-0.0856184
AAAGCCCTGGCCCCAGAGG	E4F1	Other	-0.272149	-1.68355	0.355824	-0.276488	-1.24697	-2.02214
AACGCTGTGGTGGCAGGGG	E4F1	Other	0.00515479	-0.0809919	0.158906	0.483632	0.0551494	-0.462741
AAGCCCTGGCCCCAGAGGT	E4F1	Other	0.366402	-0.257278	-0.0258447	-0.11828	-0.961416	-1.92206
AAGCGCTACAAGACTAAGG	E4F1	Other	-0.103978	-2.65611	0.037796	-1.45188	0.0914803	-2.09109
AAGCGGATTTTCTCTGTGC	E4F1	Other	-0.107083	-0.407841	-0.453385	-0.192306	-0.218323	-0.285471
AAGTGTGGAAAGAGCTTCC	E4F1	Other	-0.158625	-1.72313	-0.10987	-1.31496	-0.545467	-1.85151
ACACTTGGAGCACTTGTAG	E4F1	Other	0.0244894	-1.27145	0.0837056	-0.305456	-0.257683	-3.15556
ACAGCGTTGCTGGGCCAGG	E4F1	Other	0.22566	-0.175378	-0.0709112	-0.299508	0.243948	-1.04201
ACAGGGGGCTGCCTGCTGG	E4F1	Other	-0.233535	-1.15917	0.0495679	-0.842047	-0.206035	-1.03697
ACCAACAAGGTCAGATGCG	E4F1	Other	-0.0433962	-1.05029	-0.00636879	-0.149193	-0.0618834	-1.02407
ACCACAGCGTTGCTGGGCC	E4F1	Other	-0.271891	0.289809	-0.140292	0.459861	-0.219381	-0.104973
ACCACGAGTGCAAGCTCTG	E4F1	Other	-0.187964	-1.95645	-0.467929	-1.33802	-0.187903	-1.65938
ACCAGGCCATGCAGAACTC	E4F1	Other	0.034744	-0.477129	0.10005	-0.494756	-0.084725	0.0103559
ACCCAGGAGTATATCATCG	E4F1	Other	-0.294811	-0.715141	-0.361779	-0.50015	-0.0259709	-0.290042
ACCCTGGAGGCCCACAAGA	E4F1	Other	-0.131195	-0.468389	0.0890614	-0.302147	-0.0416235	-0.787358
ACCGGCACCTGCGCACCAA	E4F1	Other	-0.141259	-1.10713	-0.0758634	-1.07532	-0.0610727	-1.04327
ACCGGTGTGGCCCCTCTTG	E4F1	Other	0.19337	-0.0257911	0.228952	0.388369	0.224497	-0.135471
ACCTCGATGATATACTCCT	E4F1	Other	-0.0146821	-0.0111482	0.153425	0.129834	0.166425	0.449458
ACCTGCGCACCAAAGGTCT	E4F1	Other	-0.256136	-0.502804	-0.0874891	-0.402588	0.0597357	-0.481183
ACCTGCTCTGTCAGGCTCT	E4F1	Other	0.163905	0.699277	-0.214541	0.18608	0.166837	0.444884
ACCTGGTGACAGATGCCAA	E4F1	Other	-0.233106	-1.06449	-0.184806	-1.06301	-0.364545	-1.33201
ACCTTGAAGGTTCTGGAGC	E4F1	Other	-0.244396	-0.0501417	-0.124304	-0.00843293	-0.237201	-0.0681482
ACCTTTGGTGCGCAGGTGC	E4F1	Other	-0.08019	-0.670194	0.0545061	0.221855	-0.345471	-1.82558
ACGATGCCGGAGTTCTGCA	E4F1	Other	-0.391351	-1.76656	-0.189693	-0.809451	-0.416627	-1.25031
ACGATGTGGGCCACAGTGA	E4F1	Other	-0.201694	-1.41994	-0.106285	-0.476565	-0.387969	-1.40528
ACGCACGTGCAGGTCAGCA	E4F1	Other	-0.146013	0.231977	0.12836	0.12887	-0.067438	0.422536
ACGGCGCTGGGCCCAGAGG	E4F1	Other	-0.303666	-1.00263	-0.128908	-0.744222	-1.56121	-3.45125
ACGGTCATCGTCTAGCATG	E4F1	Other	-0.414646	0.266802	0.0158319	0.102175	0.110165	0.489415
ACGTGGACTTCGTGGATGA	E4F1	Other	0.0167163	-0.643011	-0.00902825	-1.29103	0.0929222	-0.214831
ACTCATCCGGCACCACCGG	E4F1	Other	0.312214	0.438629	0.365232	0.0518946	-0.299197	-3.27226
ACTCCACCAACACTGTGTG	E4F1	Other	-0.125437	-1.67613	-0.0669398	-1.19618	-0.384677	-1.73489
ACTGCACTGAGGACATGGG	E4F1	Other	0.527604	0.257381	0.355202	0.233695	0.272969	0.570197
ACTGCCAGGGGCTGGGGAC	E4F1	Other	0.277712	0.27133	0.272548	0.254054	-0.566461	-2.25777
ACTGTGGCCCACATCGTGG	E4F1	Other	-0.204991	-0.491164	-0.348754	-0.276594	0.221685	-0.15094
ACTTCACCCGTGATTCACC	E4F1	Other	-0.21731	-1.27344	-0.124466	-0.867511	-0.0377872	-0.848154
AGAAGCCCAGGCCGAAGCC	E4F1	Other	-0.231639	-0.78271	-0.0711235	-0.751335	0.0436717	-0.30211
AGACCATTGCCCATGTGCG	E4F1	Other	-0.153291	-2.14287	-0.144793	-1.02273	-0.11556	-2.0709
AGACGGGGGGCTGCAGGGG	E4F1	Other	0.237618	-0.177669	-0.00509384	0.155767	-0.392868	-1.82917
AGAGAAGGGCTCACTGGTG	E4F1	Other	-0.302379	-2.00505	-0.102601	-2.33396	-0.387463	-2.27499
AGATGCAGGAGCTGTCCCT	E4F1	Other	-0.010344	-0.761771	0.102693	-0.798942	-0.219027	-1.02881
AGCAACGCTGTGGTGGCAG	E4F1	Other	-0.115599	0.168576	0.0928677	0.296767	0.0913176	0.00532151
AGCACAGTGCCCTCGCTGA	E4F1	Other	-0.0465332	0.0350093	-0.133193	0.0720627	0.160275	0.501545
AGCAGGGGCTGGGGCTCGC	E4F1	Other	0.0844465	0.284216	0.0347618	0.410109	0.202953	0.180832
AGCAGGTAGGCCTTGGGGA	E4F1	Other	0.0536624	-0.93258	-0.052827	-0.72227	-0.257119	-1.19316
AGCATCCTCAAGGCCCACA	E4F1	Other	-0.196195	-2.74933	0.0227964	-1.90955	-0.238957	-3.12833
AGCCCAGGCCGAAGCCGGG	E4F1	Other	-0.302047	-0.9844	-0.354967	-1.17985	-0.31399	-0.922393
AGCCCCAGCCCCTGCTGGC	E4F1	Other	0.133956	0.592561	0.0770228	0.529565	0.222047	1.20263
AGCCCCCGCCAGCAGGGGC	E4F1	Other	-0.0725919	0.484123	-0.144383	0.421118	0.13191	0.917591
AGCCCTGGCCCCAGAGGTG	E4F1	Other	-0.690453	-1.59772	0.134896	-0.682712	-1.70842	-2.33821
AGCCGTGGCTTCCGAGAGA	E4F1	Other	-0.342313	-2.17057	-0.132836	-1.84822	-0.310205	-2.51911
AGCGCCGTCTCCTCGTCCA	E4F1	Other	-0.21874	-0.266295	-0.221771	-0.253667	-0.21901	0.175663
AGCGCGCTGCTGGGGAGGA	E4F1	Other	-0.218987	-0.502929	0.144509	-0.810158	-0.149957	-0.414516
AGCGCTACAAGACTAAGGT	E4F1	Other	-0.161723	-1.98696	-0.22366	-2.19611	-0.281846	-2.76788
AGCGGATTTTCTCTGTGCA	E4F1	Other	-0.212336	-0.947653	0.0404683	-0.607175	-0.194382	-1.14849
AGCGGCTTCCTCGGCCTCC	E4F1	Other	0.0501188	0.265189	0.160512	0.143346	-0.138219	0.402415
AGCTACTGGTGAACAAGGA	E4F1	Other	-0.298112	-1.06037	-0.490273	-0.91229	-0.189819	-0.753301
AGCTCCAGAACCTTCAAGG	E4F1	Other	0.011398	-0.0346318	-0.0887322	0.147092	0.0955538	-0.166362
AGCTCCCCTGCTCCAGCGA	E4F1	Other	-0.0915629	-0.139271	-0.257148	-0.170647	0.340178	0.444442
AGCTGGAGCTGCCGGCTTG	E4F1	Other	-0.157072	-0.781144	-0.312567	-0.727638	-0.16955	-0.345878
AGGAAGCCGCTGGGGGCCA	E4F1	Other	0.200753	-0.601702	0.0329602	-0.0227821	0.106589	-0.381708
AGGACGATGTGCACAGATG	E4F1	Other	-0.207826	-2.06688	-0.211093	-1.78976	-0.523356	-1.955
AGGACGGTGGTGGCTGCCG	E4F1	Other	0.0192294	-0.825991	0.172043	-0.359178	0.0940332	-0.624703
AGGAGTATATCATCGAGGT	E4F1	Other	0.0750218	0.109529	-0.110133	0.216105	-0.290935	-0.349689
AGGCAGCCCCCTGTGGGTG	E4F1	Other	0.114348	0.591668	0.337465	0.541389	0.368392	1.01509
AGGCCACGGAGATCATCGA	E4F1	Other	0.0153029	-0.463128	-0.0175899	-0.346481	0.0199863	-0.628532
AGGCCGAGGAAGCCGCTGG	E4F1	Other	-0.276234	-1.03051	0.0189582	-1.077	-0.332674	-0.964538
AGGCTCTCGGGGGTGGCGA	E4F1	Other	0.119634	0.700462	0.310911	0.851363	0.472497	0.649991
AGGGGAGCTCCTGGGAGAC	E4F1	Other	0.199501	0.0113635	-0.00525955	0.213752	-0.0142909	-0.362031
AGGGGCTGGGGACTGGACC	E4F1	Other	0.0902351	-0.13724	0.367811	0.0651416	0.220034	-0.484165
AGGGTGGCTGCTGTCGGGA	E4F1	Other	-0.256029	-0.447893	-0.240945	-0.811733	-0.358352	-0.377714
AGGTGGTGCCGGCAGCACC	E4F1	Other	-0.111345	-0.521674	0.0030655	-0.17369	-0.218525	-0.436914
AGTCCCCAGCCCCTGGCAG	E4F1	Other	-0.371393	-1.3586	-0.106267	-0.826319	-1.03882	-2.57097
AGTGACCATGTGGGCCTTG	E4F1	Other	-0.0392291	-2.0117	0.0256688	-1.40349	0.117502	-2.18369
AGTGAGCCCTTGGTGCGGA	E4F1	Other	-0.167985	-2.19355	-0.114426	-1.63392	-0.391086	-2.41011
AGTGCCACTTGTCCCTGCC	E4F1	Other	0.208759	0.703717	0.0444911	0.581593	0.0686906	0.76137
AGTGCTACAAGTGCGGCCG	E4F1	Other	-0.0331309	-0.481853	-0.0527574	-0.0693519	0.0207987	-1.04329
ATATCATCGAGGTGGGTGT	E4F1	Other	-0.00433241	-0.0611229	-0.00511695	0.0690642	0.316794	0.248694
ATCACTGTGGCCCACATCG	E4F1	Other	-0.180583	-0.909157	-0.102048	-0.525424	-0.365161	-0.340463
ATCCGCTTCAGTGTGAGCA	E4F1	Other	-0.0193911	-0.627689	-0.18526	-0.475636	0.00245631	-0.321867
ATCGAGGGCACCCAGACAG	E4F1	Other	-0.0795952	-0.372214	-0.129409	-0.58364	-0.154801	-0.12387
ATCGTGCAGAACGTCACCA	E4F1	Other	-0.0243361	-0.12561	-0.0685831	-0.363876	0.0352919	0.0989762
ATGAAAGCCCTGGCCCCAG	E4F1	Other	-0.0810819	-0.855984	0.114767	-0.723898	0.0054438	-1.46474
ATGATCTCCGTGGCCTCAC	E4F1	Other	-0.177179	-0.121524	0.045827	-0.265175	0.196502	0.334312
ATGGACGAGGAGACGGCGC	E4F1	Other	0.231297	0.185252	0.00339885	0.103142	0.197396	0.312386
ATGGCCGAGGCCAGCGTCA	E4F1	Other	-0.345679	-0.228681	-0.0631758	0.0790188	0.104192	0.739049
ATGTCCTCTGATGACACCA	E4F1	Other	0.25486	0.439728	0.219913	0.510587	0.511047	0.888036
ATGTGGCTGTCCACCTGCA	E4F1	Other	-0.256941	-0.813729	-0.314157	-0.639936	-0.341521	-0.820353
ATTCAGAAGGCCTGCCAGC	E4F1	Other	0.187168	-0.579383	0.27928	-0.53629	0.0352532	-0.483299
CAACTCCTCCACCTCCAGC	E4F1	Other	0.0877171	-0.766258	0.174629	-0.877189	-0.12958	-0.917288
CAAGACTAAGGTGGGTCTC	E4F1	Other	-0.158085	0.228171	-0.348875	0.648955	0.230731	0.659559
CAAGAGGGGCCACACCGGT	E4F1	Other	-0.0919997	-1.3157	-0.173246	-1.53185	-0.359803	-0.772379
CAAGGCGGTGAACTCTGCC	E4F1	Other	-0.00482472	0.211229	-0.306383	0.238365	-0.18295	-1.01532
CAAGTGTGGAAAGAGCTTC	E4F1	Other	-0.0418073	0.201217	-0.15522	0.295814	0.0679536	-0.565427
CACACTGCGCGCAGGCGAA	E4F1	Other	0.0325797	0.567919	0.0954489	0.419067	0.00522544	-1.32167
CACACTTGGAGCACTTGTA	E4F1	Other	0.338133	0.229596	0.197548	0.760137	0.315938	-0.764292
CACACTTGGGACAAGGGTA	E4F1	Other	0.203728	-1.22108	0.0740229	0.000174629	-0.0640106	-2.36048
CACAGATGCGGCCGCTGCC	E4F1	Other	0.0876703	-0.279869	0.106048	0.232224	0.26408	-0.192928
CACAGTGATGGGCTCCTCT	E4F1	Other	-0.0121853	-0.0668388	-0.0499981	0.0473263	0.188961	-0.00451347
CACATCAAAGAGGTCATCG	E4F1	Other	0.142928	-0.153768	0.0116549	-0.319029	0.117292	-0.225556
CACCAAGGGCTCACTCATC	E4F1	Other	0.0960156	-0.902997	0.112441	0.244135	0.217798	-0.331051
CACCAGTGAGCCCTTCTCT	E4F1	Other	0.0114506	-2.19617	0.0433932	-1.57373	0.0640003	-1.92971
CACCCTGGAGGCCCACAAG	E4F1	Other	-0.213025	-1.33744	0.285309	-0.764426	-0.212297	-1.2069
CACCGTCTTGAAGGTCTTG	E4F1	Other	0.166273	0.166383	0.109187	0.156968	0.0972108	-2.17634
CACCTCGATGATATACTCC	E4F1	Other	-0.0931152	0.0476667	-0.0843908	-0.430076	-0.315169	0.414117
CACCTGCGCACCAAAGGTC	E4F1	Other	-0.127647	-0.0295853	-0.280669	-0.174598	-0.247441	0.236388
CACCTGGTGACAGATGCCA	E4F1	Other	-0.176705	-1.14602	-0.0195674	-0.795514	-0.11665	-0.893968
CACGAGTGCAAGCTCTGTG	E4F1	Other	-0.152645	-2.14151	-0.0654774	-1.25436	0.022772	-2.40216
CACGTGCGGCTTCTCCTCC	E4F1	Other	-0.487702	-2.49395	-0.512713	-2.2477	-0.061646	-2.46581
CACTTCAGGACACACCTGG	E4F1	Other	-0.0233589	-2.52138	-0.182986	-2.84284	-0.250793	-2.4083
CAGAACGTCACCATGGACG	E4F1	Other	-0.177585	-0.317213	-0.128573	-0.333941	0.0198759	-0.0816629
CAGAAGCCCAGGCCGAAGC	E4F1	Other	-0.118469	-0.535252	-0.00218745	-0.20327	-0.244816	0.034377
CAGACAGAGGTGAGGGGTA	E4F1	Other	0.0140665	0.0155612	0.246781	0.192137	-0.250147	-0.745699
CAGATGCAGGAGCTGTCCC	E4F1	Other	0.0658718	-0.590341	-0.0756839	-0.754818	-0.0690435	-0.587463
CAGCAACGCTGTGGTGGCA	E4F1	Other	0.0595705	0.461659	0.23119	0.381804	-0.105069	-0.0557397
CAGCCACATCATCGGTGAC	E4F1	Other	-0.133223	-1.30718	-0.149601	-1.03252	-0.228798	-1.27767
CAGCTCACCCGTGTGCCGC	E4F1	Other	-0.305571	-2.89699	-0.394263	-2.93612	-0.480344	-4.26106
CAGCTCCTGCATCTGGACG	E4F1	Other	-0.0213427	-0.256783	-0.029439	-0.0382096	-0.1079	0.203179
CAGCTCGCCTGCATGCTCC	E4F1	Other	-0.0530617	0.384323	-0.0413246	-0.228394	0.11728	0.853677
CAGGAGTATATCATCGAGG	E4F1	Other	-0.111487	-0.170835	-0.0280871	0.0924755	-0.115019	-0.229096
CAGGCAGAGTTCACCGCCT	E4F1	Other	-0.148947	-0.626246	-0.0244774	-0.663677	-0.063205	-0.0716203
CAGGCAGCCCCCTGTGGGT	E4F1	Other	0.0131675	-0.276888	0.0170109	-0.468885	-0.0523701	-0.341874
CAGGCCACTGCGGACGATG	E4F1	Other	-0.0898817	0.490795	0.0425358	0.326084	-0.0323717	0.217436
CAGGCCCAGGTGAAGCTAC	E4F1	Other	0.231737	0.130174	0.0797426	-0.469122	0.0520895	0.0963346
CAGGGACAGCTCCTGCATC	E4F1	Other	-0.194983	0.0671437	-0.172777	0.0111585	0.201333	0.620374
CAGGGGAGCTCCTGGGAGA	E4F1	Other	-0.559422	-1.83338	-0.607875	-1.28098	-1.98523	-2.68666
CAGGGGCTGGGGCTCGCAG	E4F1	Other	-0.278003	-1.73287	-0.122882	-1.47239	-0.352774	-2.78812
CATCTGGACGTGGACTTCG	E4F1	Other	0.0960422	-0.181424	-0.105786	0.036724	0.0353278	0.366852
CATGGCCACCTGCTCTGTC	E4F1	Other	0.305524	0.666836	0.353841	0.870202	0.142738	1.02132
CCACACTTGGAGCACTTGT	E4F1	Other	0.391484	0.629742	0.319854	0.641523	0.369463	-0.129874
CCACACTTGGGACAAGGGT	E4F1	Other	-0.490875	-2.2062	-0.0559378	-1.33279	-0.316745	-2.25456
CCACAGGGCAGCATCCTCA	E4F1	Other	0.19155	-0.367036	0.244321	0.25892	0.334709	-0.0598498
CCACAGTGATGGGCTCCTC	E4F1	Other	0.282296	0.653559	0.0569116	0.700595	0.627972	1.19569
CCACGAGTGCAAGCTCTGT	E4F1	Other	-0.168009	-0.482012	-0.134044	-0.181673	-0.315175	0.0508572
CCACTTGTCCCTGCCCGGG	E4F1	Other	0.152947	0.274267	0.353824	0.489789	0.244706	0.863137
CCAGACAGAGGTGAGGGGT	E4F1	Other	-0.110898	-0.22562	-0.022078	-0.001013	-0.565646	-1.57614
CCAGAGGAGCCCATCACTG	E4F1	Other	-0.0999328	-0.829307	-0.0150452	-0.693106	0.100811	-0.533667
CCAGCAACGCTGTGGTGGC	E4F1	Other	0.0796083	0.445276	-0.0113657	0.314531	0.173523	0.818338
CCAGCAGGCAGCCCCCTGT	E4F1	Other	0.230083	-0.00572423	0.222431	0.437084	0.193515	-0.0399483
CCCACAAGAGGGGCCACAC	E4F1	Other	0.010042	0.408923	-0.0109371	0.206947	0.295224	0.743815
CCCACAGAGCTTGCACTCG	E4F1	Other	0.182077	0.0835967	0.23631	0.563749	0.488364	-0.381844
CCCACAGGGGGCTGCCTGC	E4F1	Other	0.249576	0.63077	0.221442	0.677524	0.412678	1.17494
CCCCAGCAGGTGGCCAGCG	E4F1	Other	0.0420715	0.636636	-0.0722532	0.313184	0.203137	0.966174
CCCCAGCCCCTGCTGGCGG	E4F1	Other	0.219187	0.843594	0.257102	0.779576	0.406209	1.30844
CCCCCGCCAGCAGGGGCTG	E4F1	Other	0.134526	0.505075	0.224751	0.62884	0.328014	1.11417
CCCCTCTTGTGGGCCTCCA	E4F1	Other	0.284062	0.827158	0.0414925	0.458012	0.421932	0.856148
CCCGAGAGCCTGACAGAGC	E4F1	Other	-0.344256	-0.071046	-0.177693	-0.1986	0.130042	-0.277154
CCCGCTTCCCGCCCGGCTT	E4F1	Other	0.0344715	-0.133998	0.0638754	0.0878897	0.14384	0.382272
CCCTCGCCCGCTTCCCGCC	E4F1	Other	-0.213311	-0.533935	-0.252467	-0.658203	-0.148367	-0.34446
CCCTGGAGGCCCACAAGAG	E4F1	Other	0.187052	-0.809362	0.123988	-0.636769	0.127245	-0.650751
CCGAAGCCGGGCGGGAAGC	E4F1	Other	-0.428272	-0.530053	-0.27259	-0.438929	-0.239322	-0.392246
CCGACAGCAGCCACCCTGG	E4F1	Other	-0.242789	-1.33277	-0.086429	-1.85497	-0.499638	-1.24777
CCGCAGTGGCCTGGGCAGA	E4F1	Other	0.163649	0.503817	0.299031	0.44526	0.28512	0.921518
CCGCCCGGGCAGGGACAAG	E4F1	Other	-0.0372284	-0.0649704	-0.000631475	-0.138121	0.064036	0.197517
CCGGCACCACCTGCCAAAG	E4F1	Other	0.233596	-0.399669	0.0134267	-0.0301632	0.275973	-0.299243
CCGGCAGCACCAGGCCCAG	E4F1	Other	0.0579863	-1.51137	0.0732572	-1.33266	-0.231968	-2.40443
CCGGGCAGCCCCCGCCAGC	E4F1	Other	-0.0342824	0.548492	-0.129397	0.33301	0.153912	1.01039
CCGGGCGGGAAGCGGGCGA	E4F1	Other	-0.297693	-0.862528	-0.271127	-1.32984	-0.324627	-0.906845
CCGGTGTGGCCCCTCTTGT	E4F1	Other	0.200851	-0.101704	0.256998	0.104503	0.175304	0.326146
CCTACAAGTGCTCCAAGTG	E4F1	Other	0.307093	0.930909	0.199901	0.843516	-0.266187	-2.05521
CCTACCCTTGTCCCAAGTG	E4F1	Other	0.179354	0.528711	0.403711	0.765361	-0.0316055	-2.10344
CCTCCAGGGTGGCTGCTGT	E4F1	Other	0.23608	-0.169473	0.0443498	0.0377187	0.267301	0.139349
CCTCGCTGGCCACCTGCTG	E4F1	Other	0.133452	0.0239801	0.332387	0.308263	0.192027	0.843737
CCTCTGGGCCTGGTGCTGC	E4F1	Other	-0.255797	-0.262422	-0.0249957	-0.348188	0.0425604	0.279464
CCTGCCACCACAGCGTTGC	E4F1	Other	-0.00743858	0.398229	-0.0113823	0.357392	0.0627167	0.911161
CCTGCTCTGTCAGGCTCTC	E4F1	Other	-0.0347373	0.375042	-0.157152	0.102988	-0.0919703	0.644927
CCTGCTGGCGGGGGCTGCC	E4F1	Other	-0.000429132	0.680187	0.124401	0.586225	0.317826	1.17238
CCTTGAGGATGCTGCCCTG	E4F1	Other	0.158781	-1.88721	0.338708	-1.21956	0.181898	-2.16151
CGAGCACGGCACGCTGAAC	E4F1	Other	-0.134461	0.237471	-0.229134	0.0178099	-0.271115	-0.257879
CGAGGCCTCAGCGGTGCCC	E4F1	Other	-0.227699	-0.540126	-0.0599285	-0.528565	-0.0701132	-0.0773657
CGATGTGGGCCACAGTGAT	E4F1	Other	-0.090307	-0.97443	-0.018051	-0.0936867	-0.0012097	-0.891614
CGCACAGCAGGTGCACTTC	E4F1	Other	0.0589936	0.290063	-0.145181	0.0586817	0.123908	0.555371
CGCACTTGTAGCACTTGAA	E4F1	Other	-0.0581285	0.46909	0.117373	0.679607	0.120041	0.0583893
CGCAGTGGCCTGGGCAGAT	E4F1	Other	0.154323	0.563775	0.207907	0.566211	0.190158	0.744742
CGCATCGTCCGCAGTGGCC	E4F1	Other	0.0208255	0.609212	0.10773	0.455798	0.231106	0.945025
CGCCCCCACCTCTGGGGCC	E4F1	Other	0.141373	0.598567	0.0515734	0.511464	0.0728582	0.989164
CGCCGGTGGCCACGCACAT	E4F1	Other	0.0619001	-0.767008	-0.00260234	-0.429515	0.0915706	-0.587531
CGGAAGCTCTTTCCACACT	E4F1	Other	-0.124315	0.469698	0.179389	0.71196	0.222557	0.585379
CGGATTTTCTCTGTGCAGG	E4F1	Other	-0.05937	0.381629	-0.285287	0.315954	0.197421	0.0603695
CGGCACCACCGGCGGCACA	E4F1	Other	-0.125994	-3.41636	-0.138714	-2.67357	-0.225701	-4.2079
CGGCACCACCTGCCAAAGG	E4F1	Other	-0.132423	-0.245659	0.181746	0.0737404	0.033329	0.360044
CGGCGCCCTTCAGCGAGGA	E4F1	Other	0.0569918	0.494166	0.0885016	0.551128	0.0682628	-0.159037
CGGCGGCACACGGGTGAGC	E4F1	Other	-0.129345	-0.992661	-0.0510504	-0.703296	-0.116927	-1.04156
CGGCGGCCTTGGCCCCCAG	E4F1	Other	0.00602038	-1.28874	0.00183684	-1.34085	0.10031	-0.871529
CGGCTGCCCTCGCTGGAGC	E4F1	Other	0.178848	0.360238	0.297836	0.408055	0.165852	0.409138
CGGGCAGCCCCCGCCAGCA	E4F1	Other	0.137139	0.61532	0.16496	0.615439	0.341573	1.1562
CGGGGGCTGCCCGGGGCCT	E4F1	Other	0.102676	0.675105	0.207422	0.612408	0.341999	0.993238
CGGGTGACGGCCGCTCATA	E4F1	Other	-0.0994198	-0.103733	0.0190255	-0.0513325	0.120465	0.557909
CGGTTACCTTCCTCGCTGA	E4F1	Other	-0.105263	-0.727004	-0.124435	-0.476289	-0.0016971	-0.587351
CGGTTCAGCGTGCCGTGCT	E4F1	Other	0.139182	0.397265	0.047103	-0.261853	-0.11755	-2.44086
CGTCCTTGAGCGCGCTGCT	E4F1	Other	0.295145	0.819005	0.400686	0.813472	0.070254	0.921724
CGTGAGAACCTGCTGCACC	E4F1	Other	0.189129	0.558216	0.0871685	0.244179	-0.022396	0.53203
CGTGTGCCGCCGGTGGTGC	E4F1	Other	-0.0228627	0.482612	-0.0552943	0.311292	-0.0650624	-0.538578
CGTTCAAGTGCTACAAGTG	E4F1	Other	0.020304	0.409581	0.153882	0.200227	-0.366434	-2.59848
CGTTCGCCTGCGCGCAGTG	E4F1	Other	-0.00064996	0.486529	0.00151035	0.359605	0.0218428	-0.545283
CTCACCCGTGTGCCGCCGG	E4F1	Other	-0.399303	-3.4095	-0.260066	-2.77072	-0.307939	-2.95025
CTCACGCACGTGCACCTCC	E4F1	Other	-0.113632	-0.106486	-0.0120493	0.0256985	0.100377	0.366645
CTCACTCATCCGGCACCAC	E4F1	Other	-0.444178	-3.1558	-0.286157	-2.23855	-0.352912	-2.54115
CTCACTGCACTGAGGACAT	E4F1	Other	0.380498	0.440407	0.283366	0.226837	0.0997554	0.406267
CTCCACCAACACTGTGTGC	E4F1	Other	-0.409206	-0.749758	-0.221547	-0.955392	-0.112325	-0.60279
CTCCAGGGTGGCTGCTGTC	E4F1	Other	0.205546	-0.214297	-0.162345	-0.28086	0.0661442	-0.377279
CTCCCCAGCAGCGCGCTCA	E4F1	Other	-0.114141	-0.134148	-0.174632	-0.11806	-0.0276717	0.359673
CTCCCGGCGCCCTTCAGCG	E4F1	Other	-0.373714	-1.14498	-0.345443	-1.47854	-0.118192	-0.777149
CTCCTGGTGCTTCTTGAGC	E4F1	Other	-0.112112	-0.396842	-0.0124679	-0.0295895	0.113246	-0.271426
CTCGCAGGGGAGGGTGAGC	E4F1	Other	-0.173762	0.077783	-0.182472	-0.176057	0.099811	-0.565654
CTCGCTGAAGGGCGCCGGG	E4F1	Other	-0.0469755	-0.672266	-0.0293968	-0.68576	-0.0730472	-0.368354
CTCGTCTGAGTGGACGCGC	E4F1	Other	-0.0676105	-0.398128	-0.24475	0.0492996	0.0225722	-0.131528
CTCTTGTGGGCCTCCAGGG	E4F1	Other	-0.0754576	-0.595605	-0.0774658	-0.403379	-0.0271695	-0.714939
CTGAGGCGGAGCTGGGAGA	E4F1	Other	-0.498829	-2.4233	-0.457472	-2.24405	-1.77629	-2.99333
CTGATGTCTGCTGCCAGAG	E4F1	Other	-0.19941	-0.817148	-0.10099	-0.378624	0.041847	-0.674972
CTGCACCACCTTCATGATG	E4F1	Other	0.178319	-0.0367604	0.066142	-0.11608	0.276146	0.218163
CTGCACTGAGGACATGGGT	E4F1	Other	-0.016686	-0.157772	0.123947	-0.240392	-0.937846	-2.61791
CTGCAGCCCCCCGTCTCCC	E4F1	Other	0.272489	0.251978	0.2665	0.339956	0.352825	0.498151
CTGCATGGCCTGGTGCAGC	E4F1	Other	0.10595	0.503373	-0.016031	0.292173	0.279053	0.995106
CTGCCACCACAGCGTTGCT	E4F1	Other	0.258481	0.693859	0.15085	0.534218	0.41212	1.02414
CTGCCACTGCCAGGGGCTG	E4F1	Other	0.531933	0.898867	0.351642	0.898173	0.675122	1.10402
CTGCGGGGCTGCCACTGCC	E4F1	Other	0.13845	-0.277888	-0.00649776	0.072131	0.326529	0.184676
CTGCTCAAGAAGCACCAGG	E4F1	Other	0.00937691	-1.40896	0.392934	-1.1456	0.0444533	-1.2261
CTGCTCTGTCAGGCTCTCG	E4F1	Other	0.332031	0.723443	-0.0717534	0.115955	0.306264	0.849482
CTGCTGGCGGGGGCTGCCC	E4F1	Other	0.0917411	0.551242	0.0192607	0.379608	0.109333	0.0733629
CTGCTGTGAGTGACCATGT	E4F1	Other	0.102958	-1.5841	0.190805	-0.949461	0.130535	-1.6314
CTGGAGCAGGGGAGCTCCT	E4F1	Other	0.111391	-0.105333	-0.128297	0.348745	0.0143046	0.691974
CTGGAGCATGCAGGCGAGC	E4F1	Other	0.13613	0.604044	0.142576	0.496131	0.220336	0.579354
CTGGAGGTGGAGGAGTTGC	E4F1	Other	-0.119649	0.0497357	-0.121234	-0.00637235	0.0913146	-0.0519421
CTGGCCTCGGCCATCAGCG	E4F1	Other	-0.0582585	0.352232	0.037635	0.127237	-0.0631765	0.600739
CTGGGAGACGGGGGGCTGC	E4F1	Other	-0.0279152	0.198373	0.0617619	0.291096	-0.441005	-1.50556
CTGGTCATCGCCTCGCCGG	E4F1	Other	0.260991	0.405469	0.336658	0.419814	0.263115	0.762914
CTGGTGCAGCAGGTTCTCA	E4F1	Other	0.0887892	-0.0553912	0.143224	-0.26394	0.0932546	-0.164657
CTGGTGGCCGGCGCTAGCC	E4F1	Other	0.0989996	0.739478	0.290588	0.636131	0.351875	1.11605
CTGTCACCAGGTGAATCAC	E4F1	Other	0.140039	-0.722515	0.216587	-0.299592	0.118756	-0.683272
CTGTGCTTGCCGCCCGGGC	E4F1	Other	-0.153847	-0.0595425	-0.177355	-0.187686	-0.148188	0.342966
CTGTGGTGGCAGGGGTGGC	E4F1	Other	-0.0108268	0.381026	0.0578053	0.557266	0.0385122	0.566728
CTTCAGCGAGGAAGGTAAC	E4F1	Other	0.116189	0.551209	0.0271113	0.443361	0.0600533	0.445563
CTTCCAGTACCGGCAGCTG	E4F1	Other	-0.153972	-0.358887	0.0819399	-0.356845	-0.301681	0.234463
CTTCCCGCAGTCGCCACAG	E4F1	Other	-0.136398	-1.84125	-0.0692866	-1.07163	0.0543076	-1.52274
CTTCCGCTGTGGCGACTGC	E4F1	Other	-0.311076	-0.894196	-0.323405	-0.467033	0.00121214	-0.545318
CTTCCTCGCTGAAGGGCGC	E4F1	Other	-0.169088	-0.485725	-0.0565686	-0.156393	0.156015	-0.225038
CTTGAGCAGGTAGGCCTTG	E4F1	Other	0.30363	0.239053	0.194751	0.503406	0.395389	-0.795751
CTTGAGCGCGCTGCTGGGG	E4F1	Other	-0.0677135	-0.311346	-0.119548	-0.252313	-0.107702	-0.26396
CTTGAGGATGCTGCCCTGT	E4F1	Other	0.445114	0.586912	0.461685	0.733259	0.193106	-0.111484
CTTGCACTCGTGGTCCTTG	E4F1	Other	-0.429199	-1.84213	-0.261011	-1.7101	-0.148775	-1.93081
CTTGCCACACTTGGGACAA	E4F1	Other	-0.183257	-2.18159	-0.12985	-1.88505	-0.00176656	-1.96956
GAAAGAGCTTCCGGGAGTC	E4F1	Other	0.226778	-0.232128	-0.102414	0.417717	-0.13303	-0.87928
GAACAGGCCACTGTGACCA	E4F1	Other	0.0342073	-0.228369	0.0265437	-0.131023	-0.0285503	0.19634
GAACGGCTTCTCGCCTGTG	E4F1	Other	-0.295886	-0.709413	-0.353979	-0.350188	-0.0624378	-1.86412
GAAGACCCGCACACAGTGT	E4F1	Other	-0.0517641	-1.15979	-0.10155	-1.03959	-0.180695	-0.898344
GAAGCCACGGCTGCAGAAC	E4F1	Other	0.0841139	-1.60016	0.0197844	-1.81047	0.0635164	-1.58251
GAAGGGCGCCGGGAGGCCG	E4F1	Other	-0.0415188	-0.702792	0.0138242	-0.625768	-0.11517	-1.05265
GAAGTCCACGTCCAGATGC	E4F1	Other	-0.133876	0.160252	0.0862995	0.107041	-0.148715	-0.202174
GACAGCCACATCATGAAGG	E4F1	Other	-0.28404	-0.809272	0.0136842	-0.787339	0.0934097	-0.744704
GACCCGCACACAGTGTTGG	E4F1	Other	-0.266467	-0.725708	-0.427645	-0.640715	-0.560681	-0.405333
GACCGTCTGCACCTCCAGC	E4F1	Other	-0.0686211	0.378484	0.195003	0.413612	0.0683209	0.827893
GACCTTCAAGACGGTGAGC	E4F1	Other	-0.385866	-2.4772	-0.158537	-1.83683	-0.284472	-2.31934
GACGATGCGGAGACCAGTG	E4F1	Other	-0.0930702	-0.238312	0.0228123	-0.344203	0.0115515	-0.254307
GACGGTGGTGGCTGCCGCG	E4F1	Other	-0.187725	-1.25274	-0.321637	-1.31821	-0.171259	-1.03581
GACGTGGTTGTCAGCAAAG	E4F1	Other	-0.198851	-1.3711	-0.285106	-1.70436	-0.169033	-0.710001
GACGTTCTGCACGATGATC	E4F1	Other	-0.0690887	-0.0224959	-0.167721	0.315399	-0.0524926	0.607969
GAGACGGCGCTGGGCCCAG	E4F1	Other	0.196414	0.0785688	0.0141243	-0.20424	-0.118017	-1.00211
GAGAGCCTGACAGAGCAGG	E4F1	Other	-0.111581	-0.118601	-0.134255	0.0958961	-0.430007	-0.325303
GAGCAGGTGGCCATGACGC	E4F1	Other	-0.118298	-0.297787	-0.0142949	-0.0831821	0.00549464	-0.0386859
GAGCCCCAGCCCCTGCTGG	E4F1	Other	0.142696	0.10961	0.223213	0.261485	0.0247272	0.175885
GAGCCCTTGGTGCGGAAGG	E4F1	Other	-0.216867	-1.80655	-0.0950238	-1.67499	-0.991592	-2.62332
GAGCGCGCTGCTGGGGAGG	E4F1	Other	-0.13029	-0.603916	-0.00670306	-0.0541481	-0.20488	-0.824397
GAGCTCCCCTGCTCCAGCG	E4F1	Other	-0.0231464	0.263976	0.212869	0.571458	-0.106498	0.443485
GAGCTGGAGCTGCCGGCTT	E4F1	Other	0.0717868	-0.159761	0.268756	-0.0320806	0.194274	-0.126068
GAGCTGGGAGACGGTGAGA	E4F1	Other	-0.32244	-1.5568	-0.100029	-1.17636	-1.50645	-2.26206
GAGCTGGTCATCGCCTCGC	E4F1	Other	0.197455	0.471667	0.134921	0.370837	0.321481	0.950572
GAGGACATGGGTGGGTCCT	E4F1	Other	0.454274	0.613706	0.183615	0.362759	0.264204	0.860785
GAGGAGTTGCTGGTGTCTG	E4F1	Other	-0.179732	-1.36305	-0.127739	-1.30672	-0.194063	-1.3904
GAGGCCACGGAGATCATCG	E4F1	Other	0.0551705	-0.216043	0.35803	-0.13047	0.102323	-0.0908697
GAGGCCGAGGAAGCCGCTG	E4F1	Other	-0.338467	-1.00903	-0.110121	-0.975848	-0.683922	-1.93874
GAGGGCGCGATGGCAGTGC	E4F1	Other	-0.593669	-1.54697	-0.600525	-1.41741	-0.694727	-1.406
GAGGGTGCAGTTGCGGCGG	E4F1	Other	-0.295284	-0.799364	-0.0783155	-0.777546	-0.136282	-0.495314
GAGGTCATCGTGGCTGCTG	E4F1	Other	-0.16641	-0.112019	-0.186708	-0.208724	0.096235	0.239165
GATGACACCATGGTCACAG	E4F1	Other	0.124744	0.296341	-0.124978	0.212717	-0.174211	0.253997
GATGAGTGAGCCCTTGGTG	E4F1	Other	-0.463565	-3.04234	-0.483136	-2.73511	-0.327395	-3.10116
GATGCTGCCCTGTGGGGGA	E4F1	Other	0.142009	-0.312618	0.242719	0.39411	0.262432	0.196795
GATGTGGCTGTCCACCTGC	E4F1	Other	-0.00134085	-0.129945	0.225419	-0.154124	-0.179017	-0.0569957
GATGTGGCTGTCCCCAAGC	E4F1	Other	-0.131407	-1.15466	-0.206316	-1.06418	-0.238788	-1.04465
GATTCAGAAGGCCTGCCAG	E4F1	Other	0.0552903	-1.34688	-0.0435321	-0.80875	-0.0147993	-1.13396
GCAAAGAGGACGCACGTGC	E4F1	Other	-0.186275	-0.805883	-0.0420562	-0.544807	-0.395914	-0.631557
GCACAGCGCACACACATAG	E4F1	Other	-0.195879	-1.68303	0.0817723	-0.909241	-0.432823	-1.77864
GCACCCAGACAGAGGTGAG	E4F1	Other	-0.243036	-0.466579	-0.2074	-0.296556	-0.404302	-0.716203
GCACCTCCAGCTGGCCCTC	E4F1	Other	0.125135	0.378786	0.120484	0.280883	0.461538	0.931251
GCACCTGCTGTGCGTTCTG	E4F1	Other	-0.085157	0.125828	0.00672968	-0.300888	0.268338	-1.40372
GCAGAGTTCACCGCCTTGG	E4F1	Other	-0.139745	-1.05585	0.012397	-0.915413	-0.550168	-1.3118
GCAGCAGGAGCTGGCTCCA	E4F1	Other	0.121272	-0.272525	0.0204395	0.0122376	0.174606	-0.141159
GCAGCCACCACCGTCCTCA	E4F1	Other	0.0867839	-0.534797	0.0883692	-0.591401	0.243635	0.114019
GCAGGCAGCCCCCTGTGGG	E4F1	Other	0.0211284	0.267911	0.2823	0.483244	0.295435	0.592306
GCAGGCAGGGCCTCCGGAG	E4F1	Other	-0.383316	-1.15873	-0.318678	-1.27162	-0.607867	-2.15983
GCAGGGGCTGGGGCTCGCA	E4F1	Other	0.00440029	-0.953021	0.00289973	-0.45224	-0.0890484	-1.18966
GCAGGGGGTGAGAGACTTG	E4F1	Other	-0.393733	-2.22247	-0.0694422	-1.84633	-0.133744	-1.75884
GCAGTCGCCACAGCGGAAG	E4F1	Other	0.0425066	0.528992	0.387381	0.221962	-0.115625	-0.576376
GCAGTTGCGGCGGTGGCGG	E4F1	Other	0.0776477	0.0830089	0.160364	0.191858	-1.47575	-3.82396
GCATCGTCCGCAGTGGCCT	E4F1	Other	0.0944537	0.576917	-0.0320367	0.224233	0.0376834	1.01997
GCCACGCATCTGACCTTGT	E4F1	Other	0.229492	0.427332	0.0345038	0.579798	0.190022	0.427589
GCCAGGGCTTTCATGCCCA	E4F1	Other	0.112989	0.609922	-0.0118213	0.332008	0.451357	0.768933
GCCCACATCGTGGTGGAGG	E4F1	Other	-0.142626	-0.284742	0.133723	-0.25563	0.112153	-0.385041
GCCCAGACCTTTGGTGCGC	E4F1	Other	-0.0861625	-0.898914	-0.136826	-0.685932	0.179144	-1.02656
GCCCAGGCCGAAGCCGGGC	E4F1	Other	-0.392056	-0.871629	-0.360914	-0.930925	-0.359259	-0.425996
GCCCCAGAGGTGGGGGCGA	E4F1	Other	0.0636398	0.364431	0.0105186	0.342274	0.265706	1.0005
GCCCCAGCCCCTGCTGGCG	E4F1	Other	0.14687	0.773308	0.169921	0.635123	0.335291	1.10854
GCCCCCACCTCTGGGGCCA	E4F1	Other	0.292331	0.889273	0.190316	0.475914	0.0421196	0.88476
GCCCCCGCCAGCAGGGGCT	E4F1	Other	0.0364562	0.61123	0.0181281	0.403692	0.133198	0.991479
GCCCCGCAGCTGCCGGTAC	E4F1	Other	-0.294974	-0.237251	-0.162753	-0.257984	-0.106661	0.260985
GCCCCTCTTGTGGGCCTCC	E4F1	Other	0.377664	0.760419	0.0885967	0.169002	-0.0572754	0.624175
GCCCTGGCCCCAGAGGTGG	E4F1	Other	0.249853	0.239725	0.272726	0.392176	0.0277892	-0.601073
GCCCTTCTCTCGGAAGCCA	E4F1	Other	0.00425641	-2.03876	-0.222286	-2.07961	-0.00643032	-2.13151
GCCCTTGGCATCTGTCACC	E4F1	Other	0.386623	0.780521	0.270499	0.702297	0.187328	0.858795
GCCGAAGCCGGGCGGGAAG	E4F1	Other	-0.209823	-0.637236	-0.24165	-0.746508	-0.237038	-0.248388
GCCGCCTCCACCACGATGT	E4F1	Other	-0.212342	-0.774115	-0.240914	-0.531348	-0.165836	-0.623192
GCCGGAGTTCTGCATGGCC	E4F1	Other	-0.00492553	0.582459	0.148963	0.359061	0.0758455	0.882417
GCCGGCACCACCTGCCAAA	E4F1	Other	0.250888	0.562607	0.0612152	0.331186	0.379728	0.981018
GCCGGGCGGGAAGCGGGCG	E4F1	Other	-0.303678	-1.44398	-0.221866	-1.02633	-0.354482	-2.18348
GCCGTGCTCGGCGAAGCCA	E4F1	Other	0.135228	-0.0107503	0.0865673	-0.826495	-0.31439	-2.23461
GCCGTGGCTTCCGAGAGAA	E4F1	Other	-0.00686934	-2.32357	0.0198194	-1.3269	-0.307406	-2.49402
GCCGTGGCTTCGCCGAGCA	E4F1	Other	-0.095853	-3.64909	-0.0252856	-3.03816	-0.0757371	-3.61122
GCCTCGCCGGAGGGCCAGC	E4F1	Other	0.0389328	0.659922	0.0272082	0.406624	0.175103	0.980535
GCCTCGCTGGCCACCTGCT	E4F1	Other	0.198164	0.766689	0.122816	0.608227	0.319775	1.22382
GCCTGCCAGCGGGCCCCTC	E4F1	Other	0.386829	0.886093	0.434015	0.807398	0.5417	1.35376
GCCTGCGCGCAGTGTGGCA	E4F1	Other	-0.030702	-0.218526	0.079911	-0.424421	0.123467	-0.760983
GCCTTGCCACACTGCGCGC	E4F1	Other	-0.344168	-0.850336	-0.291259	-0.962855	-0.294602	-0.777182
GCGATGGCAGTGCGGGTGA	E4F1	Other	-0.413105	-1.07964	-0.307636	-1.09039	-0.359111	-0.493192
GCGATGGTGATGGTGTCGG	E4F1	Other	-0.162077	-0.33378	-0.104356	-0.164439	-0.286496	-0.290533
GCGCACCAAAGGTCTGGGC	E4F1	Other	-0.175859	-0.176849	-0.115605	-0.175443	-0.185675	0.0809028
GCGCCGGTGGCCACGCACA	E4F1	Other	-0.0645541	-1.02311	-0.00956957	-0.589693	0.117912	-0.844574
GCGCGCAGGCGAACGGCCT	E4F1	Other	-0.0713641	0.466523	0.011285	0.38471	0.136966	0.891127
GCGCGCTCAAGGACGATGC	E4F1	Other	-0.208885	-0.25974	-0.306407	-0.218025	-0.25082	-0.0765476
GCGCGTCCACTCAGACGAG	E4F1	Other	-0.430616	-2.76129	-0.110375	-2.4638	-0.152863	-2.85235
GCGGAGACCAGTGAGGCCA	E4F1	Other	-0.270572	-0.560688	-0.289469	-0.829779	-0.602014	-1.27043
GCGGATTTTCTCTGTGCAG	E4F1	Other	-0.182636	-2.11312	-0.281991	-1.55394	-0.321402	-2.5855
GCGGCGGTGGCGGCGGCCT	E4F1	Other	-0.0486171	0.28745	0.0331165	0.0724238	0.0398719	0.553718
GCGGCTGCACTTCCAGTAC	E4F1	Other	-0.215055	-0.181034	-0.323529	-0.20256	-0.111885	0.190241
GCGGGCGAGGGTGCAGTTG	E4F1	Other	-0.269942	-0.796035	-0.466959	-0.915967	-0.218877	-0.697468
GCGGGGCTGCCACTGCCAG	E4F1	Other	0.33825	-0.355919	0.228581	-0.255672	0.358739	0.0105667
GCTCATACGGCAGAAGCCC	E4F1	Other	0.141387	-0.183894	-0.0498616	-0.0743261	0.269749	0.248154
GCTGCCACTGCCAGGGGCT	E4F1	Other	0.413916	0.906511	0.439756	0.635112	0.642957	1.10424
GCTGCCCTCGCTGGAGCAG	E4F1	Other	0.0714457	-0.450418	0.303221	-0.0801186	0.0212467	0.209922
GCTGCTGTGAGTGACCATG	E4F1	Other	-0.00843131	-1.6564	0.263535	-1.52291	-0.12132	-2.65426
GCTGGAGCAGGGGAGCTCC	E4F1	Other	-0.169556	0.266156	-0.4369	-0.129252	-0.213446	0.180117
GCTGGGGAGGAGGGTGCCC	E4F1	Other	-0.609464	-2.3485	-0.499394	-1.53617	-1.37117	-3.41183
GCTTCCGCTGTGGCGACTG	E4F1	Other	-0.10746	0.23318	-0.0556677	0.393901	-0.0681495	-1.45692
GCTTGCCACACTTGGGACA	E4F1	Other	0.10187	-0.836247	-0.0718901	-0.885826	0.222273	-1.89692
GGAAAGAGCTTCCGGGAGT	E4F1	Other	0.049678	-1.05654	0.0772491	-0.104035	-0.291135	-2.26681
GGAAGGTCTCACTGCACTG	E4F1	Other	-0.0301465	-0.863159	-0.257387	-1.18835	0.0999016	-0.164764
GGACGGTGGTGGCTGCCGC	E4F1	Other	-0.227525	-1.15725	-0.0840409	-1.28578	-0.202794	-0.68772
GGAGACGGTGAGATGGCCG	E4F1	Other	0.0588322	-0.270514	0.242794	-0.0520912	0.166693	0.0714779
GGAGCCAGCTCCTGCTGCC	E4F1	Other	0.215226	0.7361	0.272518	0.417048	0.252459	0.81879
GGAGCTCCTGGGAGACGGG	E4F1	Other	0.293462	0.215804	-0.0384645	-0.334604	-0.0696328	-1.2035
GGAGCTGGAGCTGCCGGCT	E4F1	Other	0.18096	0.338114	-0.0865821	0.231792	-0.100366	-0.276199
GGAGGCCGAGGAAGCCGCT	E4F1	Other	-0.114986	-0.772664	-0.311807	-1.09016	0.0316318	-0.471762
GGAGGGCGCGATGGCAGTG	E4F1	Other	-0.260605	-1.13814	-0.531711	-1.07446	-0.271139	-1.06325
GGAGTCGGGTGCACTGACC	E4F1	Other	-0.678266	-3.56505	-0.549425	-3.26764	-0.65746	-3.69209
GGATGCTGCCCTGTGGGGG	E4F1	Other	0.486483	0.927195	0.220364	0.743109	0.389951	1.01288
GGCAAGCGCTACAAGACTA	E4F1	Other	0.119084	-0.623928	-0.0135531	-1.19087	-0.0912724	-2.29136
GGCACCACCGGCGGCACAC	E4F1	Other	-0.265297	-3.60152	-0.266235	-3.23515	-0.397216	-4.44257
GGCACCCAGACAGAGGTGA	E4F1	Other	0.222677	-0.314137	0.0668252	-0.397002	0.318819	0.152771
GGCACCGCTGAGGCCTCGC	E4F1	Other	-0.0697686	-0.131812	0.0175471	-0.673134	-0.0202058	0.334347
GGCACGTGCGACACCACAC	E4F1	Other	-0.548297	-3.72183	-0.363421	-2.81378	-0.452079	-3.55854
GGCACTGTGCTTGCCGCCC	E4F1	Other	0.0184395	-0.0375668	0.0396067	0.0639669	-0.190535	0.359189
GGCAGCAGGAGCTGGCTCC	E4F1	Other	-0.0976431	-0.280358	-0.322198	-0.47626	-0.167796	-0.459066
GGCAGGCAGGGCCTCCGGA	E4F1	Other	-0.233681	-1.12396	-0.168578	-1.21456	-0.228849	-2.19896
GGCCACACCGGTAGGTGAT	E4F1	Other	0.0600695	0.43739	0.0107577	0.187535	0.289115	0.856799
GGCCAGCTGGAGGTGCAGA	E4F1	Other	0.131241	-0.0489562	0.0902284	0.152242	0.042039	-0.00527231
GGCCAGGGCTTTCATGCCC	E4F1	Other	0.169674	0.722727	0.257741	0.57804	0.315052	0.72529
GGCCGCCTCCACCACGATG	E4F1	Other	-0.247127	-0.652626	-0.310049	-0.724725	-0.171951	-0.334327
GGCCTCCGGAGGGGCCCGC	E4F1	Other	0.125187	0.666765	0.0857996	0.423343	0.506826	1.19031
GGCCTCGCTGGCCACCTGC	E4F1	Other	-0.159704	0.321728	-0.146352	0.293148	-0.0390163	0.666044
GGCGAGGGTGCAGTTGCGG	E4F1	Other	-0.210028	-1.08647	-0.0704859	-1.01293	-0.0843679	-0.460381
GGCTGCCACTGCCAGGGGC	E4F1	Other	0.0526065	-0.374721	0.158551	-0.237605	0.0178043	-0.747309
GGCTGCCCTCGCTGGAGCA	E4F1	Other	0.199915	0.379313	0.108628	0.0453114	0.00702927	-0.632429
GGCTGCCTGCTGGAGGTGG	E4F1	Other	-0.142135	-0.16583	0.0811664	-0.365634	-0.256004	-1.09838
GGCTGGGGCTCGCAGGGGA	E4F1	Other	-0.353551	-0.983912	-0.159396	-0.931384	-0.684676	-3.20885
GGGACAAGTGGCACTGAAC	E4F1	Other	-0.040832	-0.201536	-0.222642	-0.582676	-0.0873202	-0.101812
GGGAGACGGGGGGCTGCAG	E4F1	Other	0.0714422	-0.403901	0.0615395	-0.00606561	-1.1384	-2.98112
GGGAGCTCCTGGGAGACGG	E4F1	Other	0.0333501	0.122753	0.167214	-0.0656193	-0.412398	-0.641302
GGGAGGCCGAGGAAGCCGC	E4F1	Other	-0.211119	-1.46944	-0.35552	-1.68486	-0.499496	-2.1376
GGGCACCCAGACAGAGGTG	E4F1	Other	-0.197918	-0.626466	-0.124204	-0.71098	-0.142783	-0.7382
GGGCACTGTGCTTGCCGCC	E4F1	Other	-0.0308633	0.0819795	-0.121546	0.0376334	-0.149765	0.387077
GGGCAGCCCCCGCCAGCAG	E4F1	Other	0.00460074	-0.422428	0.113621	-0.306659	-0.491692	-1.03542
GGGCCACACCGGTAGGTGA	E4F1	Other	0.0765225	0.477819	0.378079	0.0292348	0.0445909	0.365203
GGGCCTCCTTCCGCACCAA	E4F1	Other	-0.205693	-3.59244	-0.126975	-2.92043	-0.252982	-3.70674
GGGCTGGGGCTCGCAGGGG	E4F1	Other	0.0251145	-1.15622	0.0655175	-0.796028	-0.485189	-2.35886
GGGGACTGGACCCGGCAGC	E4F1	Other	-0.258444	0.0772384	-0.298014	0.0818656	-0.197208	0.210411
GGGGAGCTCCTGGGAGACG	E4F1	Other	-0.339376	-1.08722	-0.462639	-1.46842	-0.864875	-1.80501
GGGGAGGGTGAGCAGGCCC	E4F1	Other	-0.330335	-1.54953	-0.362252	-1.5942	-1.06101	-3.24574
GGGGCCTCCTTCCGCACCA	E4F1	Other	0.0932471	-1.32195	0.173621	-1.14874	-0.119144	-3.09234
GGGGGCTGCCTGCTGGAGG	E4F1	Other	0.154141	-0.717967	0.0978382	-1.46725	0.0748025	-0.815349
GGGTCCAGTCCCCAGCCCC	E4F1	Other	0.267499	0.597963	0.173264	0.561805	0.320206	0.989481
GGGTCTTCCGTGAGGACGG	E4F1	Other	-0.154778	-0.933071	0.0601626	-0.931062	0.147066	-0.900167
GGGTGGCAGGCAGGGCCTC	E4F1	Other	-0.115222	-0.979116	-0.212602	-0.527754	-0.451362	-1.54003
GGTCAGTGCACCCGACTCC	E4F1	Other	-0.453987	-1.57985	-0.350915	-0.618691	-0.344229	-1.39066
GGTGAACTCTGCCTGGCAG	E4F1	Other	0.216505	0.675466	0.0994166	0.515535	-0.00311593	-0.902429
GGTGAGAGACTTGAGGTGC	E4F1	Other	-0.244142	-2.34783	0.0244766	-1.69307	-0.279641	-3.06854
GGTGAGATGGCCGAGGCCC	E4F1	Other	-0.161378	-0.926438	-0.28858	-0.864997	-0.535984	-1.55339
GGTGCAGTTGCGGCGGTGG	E4F1	Other	-0.387835	-0.53037	-0.237918	-0.554685	-0.266368	-0.25611
GGTGGCAGGGGTGGCAGGC	E4F1	Other	0.0124294	-0.157507	-0.083133	-0.292238	-0.372629	-1.47386
GGTGGTGGGCACATCAAAG	E4F1	Other	0.0773634	-0.60545	0.128995	-0.607849	0.153659	-0.169156
GGTTACCTTCCTCGCTGAA	E4F1	Other	-0.0505295	0.476343	0.211399	0.491681	0.186845	-0.264688
GTACTGGAAGTGCAGCCGC	E4F1	Other	-0.29346	-0.146769	-0.0192978	-0.352845	-0.223696	-0.0261756
GTAGGGCCGCTCGTCTGAG	E4F1	Other	-0.401085	-2.68731	-0.239755	-2.35426	-0.00685251	-2.87225
GTCACCATGGACGAGGAGA	E4F1	Other	0.20371	0.229644	0.246604	0.259089	0.170815	0.36666
GTCACTCACAGCAGCCGCA	E4F1	Other	0.065987	-0.650901	0.175385	-0.662464	0.0361034	-1.09596
GTCATCGTGGCTGCTGAGG	E4F1	Other	-0.0201328	-0.375735	0.161303	-0.411953	0.0736072	-0.493577
GTCCTTGAGCGCGCTGCTG	E4F1	Other	0.191088	0.254176	0.208787	0.199282	0.15681	0.471377
GTCCTTGCTCACACTGAAG	E4F1	Other	0.177433	0.038638	-0.0673662	-0.224356	0.0655426	-0.428846
GTCGGCGGCAGCCGCCTCT	E4F1	Other	-0.0290797	0.495974	0.06675	0.487442	0.125302	1.04145
GTCTCCGCATCGTCCGCAG	E4F1	Other	-0.357343	-0.574032	-0.265025	-0.743454	-0.0843976	-0.104589
GTCTGAGTGGACGCGCCGG	E4F1	Other	-0.155021	-1.75436	-0.184657	-1.86881	-0.120214	-1.58998
GTGAAGCTACTGGTGAACA	E4F1	Other	-0.21512	-1.93531	-0.20779	-1.29915	-0.291208	-0.760212
GTGACCATGGTGTCATCAG	E4F1	Other	-0.257928	-0.0550268	-0.309244	-0.075031	-0.152909	-0.162291
GTGAGAGACTTGAGGTGCC	E4F1	Other	-0.192837	-2.06461	-0.164922	-0.795417	0.0520596	-2.25463
GTGAGATGGCCGAGGCCCC	E4F1	Other	-0.417709	-1.59247	-0.372903	-1.552	-0.440799	-1.85532
GTGAGCGCCGCTTCCGCTG	E4F1	Other	-0.439124	-2.33626	-0.34754	-2.34884	-0.414607	-1.95983
GTGCACTTCAGGACACACC	E4F1	Other	-0.442093	-2.71766	-0.215791	-2.47394	-0.159842	-2.81355
GTGCAGCAGATCGTGCACC	E4F1	Other	0.156327	0.151372	0.276574	0.330988	0.312778	0.508849
GTGCCACTTGTCCCTGCCC	E4F1	Other	0.0766059	-0.0497593	-0.00239541	0.0258882	0.124275	0.162838
GTGCCCTCGATGATCTCCG	E4F1	Other	-0.0216171	-0.327613	0.137973	-0.518489	0.0311046	-0.221636
GTGCCCTCGCTGATGGCCG	E4F1	Other	0.111513	0.54313	-0.0199251	0.141302	-0.0158252	0.593327
GTGGACAGCCACATCATGA	E4F1	Other	0.0148149	-0.532746	-0.0381725	-0.599505	0.187572	-0.38024
GTGGCAGCCCCGCAGCTGC	E4F1	Other	-0.391192	-0.515529	-0.2544	-0.621037	-0.224233	-0.204484
GTGGCAGGGGTGGCAGGCA	E4F1	Other	-0.0347659	-0.813973	-0.139578	-0.904005	-0.806656	-2.68517
GTGGCCAGCGAGGCCTCAG	E4F1	Other	-0.429395	-1.08136	-0.238377	-1.63239	-0.245427	-1.62337
GTGGCCATGACGCTGGCCT	E4F1	Other	0.210307	0.315916	0.376816	0.598678	0.236736	1.00262
GTGGCCCACATCGTGGTGG	E4F1	Other	-0.161249	-0.441491	-0.00279796	-0.182996	-0.122698	-0.444968
GTGGCGATGGTGATGGTGT	E4F1	Other	-2.00309	-3.15758	-1.7085	-3.07553	-2.97445	-3.28432
GTGGCTGCTGAGGCGGAGC	E4F1	Other	0.0131142	-0.452428	-0.244556	-0.2397	-0.0206586	-0.707086
GTGGTGGAGGCGGCCTCTC	E4F1	Other	-0.141407	-0.277745	-0.2307	-0.159014	0.0436502	0.159329
GTGTCTGAGGACAGCCCCG	E4F1	Other	-0.396591	-0.626155	-0.00640116	-1.01879	-0.284229	-1.19039
GTTCACCAGTAGCTTCACC	E4F1	Other	0.0271792	0.363669	-0.0330824	0.12523	0.0186636	0.124751
GTTCAGCACAAGATTCAGA	E4F1	Other	0.223546	0.60765	0.0192112	0.354344	0.253286	0.179478
GTTCTGCACGATGATCTGG	E4F1	Other	-0.239131	-0.437618	-0.109276	-0.536394	-0.000309235	-0.425465
GTTCTGGAGCTGGAGCTGC	E4F1	Other	-0.428229	-0.882039	-0.0930403	-0.663036	-0.862713	-2.3402
TACCTGCTCAAGAAGCACC	E4F1	Other	-0.224056	-1.33875	-0.248214	-1.27817	-0.438225	-1.5082
TATATCATCGAGGTGGGTG	E4F1	Other	0.112197	0.00820534	0.0223466	-0.176825	0.0600689	0.274271
TATCATCGAGGTGGGTGTG	E4F1	Other	0.0614625	0.202076	0.19544	0.237141	0.0152014	0.513201
TCACGGGTGAAGTCTCTAT	E4F1	Other	-0.157725	-0.360298	-0.037419	-0.356215	0.0788842	0.234928
TCAGAGGACATCGAGATCC	E4F1	Other	-0.0193518	-0.0176717	-0.455666	-0.238201	-0.373835	0.059163
TCCAGCAGGCAGCCCCCTG	E4F1	Other	0.319585	0.533672	0.504363	0.54651	-0.0463397	-1.834
TCCAGCTCCAGAACCTTCA	E4F1	Other	0.108043	0.559242	-0.0116568	0.296756	0.197516	0.280757
TCCAGCTGGCCCTCCGGCG	E4F1	Other	0.116262	0.35316	0.177951	0.190671	0.229365	0.661523
TCCAGTACCGGCAGCTGCG	E4F1	Other	-0.192047	-1.13915	-0.386958	-1.04706	-0.167607	-0.535342
TCCCGCCCGGCTTCGGCCT	E4F1	Other	0.418313	0.574921	0.462818	0.635159	0.545815	0.89765
TCCCTGGGCATGAAAGCCC	E4F1	Other	0.0296622	0.0308167	0.0639535	-0.407792	-0.253897	0.276541
TCCGGAGGGGCCCGCTGGC	E4F1	Other	0.311831	0.871598	0.192742	0.673415	0.388119	1.2342
TCCGTGGTAGCTGACACCC	E4F1	Other	-0.205552	-0.638754	-0.103187	-0.668616	0.0771831	-0.152703
TCCTGGCCCAGCAACGCTG	E4F1	Other	-0.115698	-0.899118	-0.0331046	-1.28875	-0.232491	-1.30376
TCCTGGGTGTCAGCTACCA	E4F1	Other	0.212562	-0.0255966	0.204455	-0.372636	0.196742	0.117572
TCGAGATCCTGGAGCATGC	E4F1	Other	-0.38784	-0.614434	-0.218814	-0.239288	-0.359552	0.231608
TCGCCGGAGGGCCAGCTGG	E4F1	Other	-0.0791068	0.0445133	-0.0577015	-0.155933	-0.605514	-1.12737
TCGCCTGTCACCGATGATG	E4F1	Other	0.00711663	-0.0400637	-0.14787	-0.279108	-0.170714	0.184521
TCGGGGGTGGCGATGGTGA	E4F1	Other	-0.0994498	-0.32541	-0.0770323	0.00888802	-0.948095	-2.67409
TCGTCCTTGAGCGCGCTGC	E4F1	Other	-0.290464	-0.229538	-0.312863	0.00453403	-0.202142	0.234711
TCGTGCACCAGGCTAGCGC	E4F1	Other	-0.384888	-0.877849	-0.265541	-0.831553	-0.228387	-0.450854
TCGTGGATGACGGTGCCCT	E4F1	Other	0.178774	0.129579	0.0181933	-0.0969249	0.218546	-0.430004
TCTCACTGCACTGAGGACA	E4F1	Other	-0.0751659	-0.1544	0.050393	0.184106	0.217431	0.53437
TCTCCACAGAACGCACAGC	E4F1	Other	-0.442815	-2.01328	-0.103266	-1.66106	-0.252187	-1.78965
TCTGTCACCAGGTGAATCA	E4F1	Other	-0.00941721	-1.60578	-0.159148	-0.889307	-0.148024	-1.28039
TCTGTCAGGCTCTCGGGGG	E4F1	Other	0.657801	0.760138	0.639961	0.850141	0.208452	0.566694
TCTTCCGTGAGGACGGTGG	E4F1	Other	-0.548462	-1.48063	-0.576629	-1.74082	-0.372788	-0.703302
TCTTGAGCAGGTAGGCCTT	E4F1	Other	0.0859796	0.408373	0.266886	0.76571	0.327641	0.741018
TGAACAAAATCCTCCAAGG	E4F1	Other	0.0453802	-1.15089	0.0520278	-1.26438	-0.138294	-1.84992
TGAGGACATGGGTGGGTCC	E4F1	Other	0.164164	0.609959	-0.104122	0.355586	0.306466	0.390989
TGAGGATGCTGCCCTGTGG	E4F1	Other	0.43386	-0.00545442	0.655842	0.63154	0.0815971	-0.233905
TGATGGGCTCCTCTGGGCC	E4F1	Other	0.164731	-0.255215	0.0559215	0.0684311	0.0313575	-0.0965504
TGCACGATGATCTGGTGGC	E4F1	Other	-0.0962519	-0.0733186	-0.170693	-0.471595	-0.394451	-0.219303
TGCAGAACTGGCACACGTG	E4F1	Other	-0.189273	-2.6041	0.0130312	-2.39257	-0.516225	-2.78548
TGCAGCCGCTGGAGACAGT	E4F1	Other	-0.146965	0.17293	-0.116139	-0.0936837	0.0197244	-0.0606641
TGCCACAAGACCTTCAAGA	E4F1	Other	-0.471427	-3.22335	-0.313278	-3.14056	-0.155172	-3.24993
TGCCAGCGGGCCCCTCCGG	E4F1	Other	0.13653	-0.581782	0.229731	-0.196418	0.0695315	-1.16515
TGCCCATGTGCGTGGCCAC	E4F1	Other	-0.0966548	0.434742	-0.237772	0.155065	-0.180826	-1.7661
TGCCGGATGAGTGAGCCCT	E4F1	Other	-0.331064	-2.34923	-0.3494	-2.41513	-0.384512	-2.45406
TGCCGGCACCACCTGCCAA	E4F1	Other	0.136019	-0.532861	-0.0464032	-0.580712	0.203347	-0.0384414
TGCGACATGGAGGGCGCGA	E4F1	Other	-0.257161	-0.485435	-0.218528	-1.02781	-0.530898	-0.314192
TGCGAGCCCCAGCCCCTGC	E4F1	Other	0.0368962	-0.0789705	0.0361202	-0.155966	-0.0715783	-0.362659
TGCGGGGCTGCCACTGCCA	E4F1	Other	-0.0499169	-0.568515	-0.00063129	-0.562796	-0.389242	-1.84613
TGCGGGTCTTCCGTGAGGA	E4F1	Other	-0.429657	-1.24813	-0.353172	-1.25455	-0.282691	-0.050741
TGCTCTGTCAGGCTCTCGG	E4F1	Other	0.136714	0.421253	-0.177607	-0.172134	-0.0383036	0.331146
TGCTGAACAAAATCCTCCA	E4F1	Other	-0.132083	-1.39587	-0.100713	-1.09192	0.11193	-0.953824
TGCTGGCGGGGGCTGCCCG	E4F1	Other	0.16879	0.522484	0.107921	0.328204	-0.300249	-1.43471
TGGACCCGGCAGCAGGAGC	E4F1	Other	-0.117382	-0.485267	-0.317016	-0.479093	-0.323188	-0.752795
TGGACGAGGAGACGGCGCT	E4F1	Other	-0.0412685	-0.0903164	0.0434698	-0.18507	-0.0849462	0.331744
TGGAGCCAGCTCCTGCTGC	E4F1	Other	0.131558	-0.0613622	-0.103814	0.0470417	-0.0274259	-0.0115533
TGGCAGGCAGGGCCTCCGG	E4F1	Other	-0.427995	-1.76927	-0.469282	-1.57766	-1.67832	-3.96398
TGGCCACGCACATGGGCAA	E4F1	Other	-0.211121	-2.14463	0.00331336	-2.03539	-0.249894	-2.25058
TGGCCCAGCAACGCTGTGG	E4F1	Other	-0.0289745	-1.02523	-0.0397443	-1.02721	-0.077545	-0.90056
TGGCCCCCAGCGGCTTCCT	E4F1	Other	0.121079	0.634545	0.219848	0.629018	0.318691	1.13938
TGGCCTCGGCCATCAGCGA	E4F1	Other	-0.196103	-0.115836	-0.131188	-0.00132223	-0.0946578	0.0901565
TGGCTGCTGAGGCGGAGCT	E4F1	Other	0.0760724	-0.971856	-0.211488	-1.00391	-0.266143	-1.52478
TGGGAGACGGGGGGCTGCA	E4F1	Other	0.0958108	0.610939	0.174013	0.404358	0.0228598	-0.0568727
TGGGCTTCTGCCGTATGAG	E4F1	Other	0.315901	0.281509	-0.00450683	0.229448	0.173313	-0.0832262
TGGGTCCTGGGCACCGCTG	E4F1	Other	-0.0997814	-0.317581	-0.105917	-0.385765	-0.00847671	-0.823219
TGGTCATCGCCTCGCCGGA	E4F1	Other	0.223476	0.579856	0.107926	0.551242	0.248837	0.604926
TGGTGCTTCTTGAGCAGGT	E4F1	Other	-0.47015	-0.17388	-0.342673	-0.894683	-0.279202	-1.92288
TGTAGCGCTTGCCACACTT	E4F1	Other	-0.0739558	-0.93349	-0.133716	-1.49539	-0.315505	-1.86787
TGTCGGCGGCAGCCGCCTC	E4F1	Other	0.029253	0.447617	-0.00320694	0.341692	0.0750848	0.904038
TGTGCCAGTTCTGCAGCCG	E4F1	Other	-0.0318392	-2.04381	0.0130858	-1.58486	0.059845	-2.01971
TGTGCTTGCCGCCCGGGCA	E4F1	Other	-0.176402	0.500042	-0.112996	0.221325	-0.0875657	0.507438
TGTGGCAAGGCCTTCCCCA	E4F1	Other	-0.570627	-2.1218	-0.245115	-1.56565	-0.734514	-2.0241
TGTGTGCGGGTCTTCCGTG	E4F1	Other	-0.357062	-1.3753	-0.382662	-1.67912	-0.271238	-1.62297
TTCACCAGTAGCTTCACCT	E4F1	Other	-0.0716531	-0.885583	-0.0579401	-0.654443	0.00307385	-0.489718
TTCAGCGAGGAAGGTAACC	E4F1	Other	-0.100275	-0.534648	-0.0119868	-0.60404	-0.0531076	-0.118882
TTCAGTGTGAGCAAGGACG	E4F1	Other	-0.0342005	-0.465241	0.298772	-0.392676	-0.0765272	-0.198026
TTCCAGTACCGGCAGCTGC	E4F1	Other	-0.0151294	-0.0663463	-0.033797	-0.0342654	-0.242081	0.0554775
TTCCCGACAGCAGCCACCC	E4F1	Other	-0.0965731	-0.769502	-0.189887	-0.813805	0.0791161	-0.448745
TTCCCGCCCGGCTTCGGCC	E4F1	Other	-0.111451	-0.442941	-0.171013	-0.468757	0.0564334	0.0689661
TTCCGAGAGAAGGGCTCAC	E4F1	Other	-0.259421	-1.51447	-0.186018	-1.12299	-0.0842428	-1.31741
TTCCTCGCTGAAGGGCGCC	E4F1	Other	0.0668437	0.454624	-0.194656	0.208124	-0.0100034	0.134379
TTCTCACGGCTGCCCTCGC	E4F1	Other	-0.261481	-0.127638	0.00914467	-0.735361	0.235091	-0.0245339
TTCTTGAGCAGGTAGGCCT	E4F1	Other	0.117653	0.629236	-0.135294	0.395952	-0.113752	0.371276
TTGAGGATGCTGCCCTGTG	E4F1	Other	0.262593	-1.02684	0.119364	-0.677703	-0.0700368	-1.10742
TTGGGGACAGCCACATCAT	E4F1	Other	0.0641957	0.299203	0.117862	0.270567	0.34528	0.473465
TTGGTGGAGTTCTCGTCCG	E4F1	Other	-0.459405	-1.24415	-0.154598	-1.1228	-0.46294	-0.303859
TTGTAGCGCTTGCCACACT	E4F1	Other	0.104299	0.311582	-0.134078	-0.0610902	0.0872912	-0.391511
TTTGATGTGCCCACCACCT	E4F1	Other	0.218337	0.249357	0.119984	0.269358	0.224432	0.326036
GCCACAGAGATCCAAAGG	EFTUD2	Essential	-1.8475	-3.39881	-1.05389	-3.10602	-1.70066	-3.72435
GGCGAGGATCTTATAAAG	EFTUD2	Essential	-2.0653	-3.79245	-1.41104	-3.61099	-2.04409	-3.68248
TGAGCACACCTACACCGG	EFTUD2	Essential	-1.11159	-2.5682	-0.287243	-1.8836	-2.01419	-2.85512
TTAAGATCCTGGATGCGG	EFTUD2	Essential	0.161035	0.632484	-0.101242	0.375843	-0.0854127	-1.39589
ACATCTGCATGAAGCTGG	EIF3D	Essential	-0.36114	-2.34803	-0.136868	-2.13006	-0.738452	-2.83488
ATGCTTATTTCCATGAGG	EIF3D	Essential	0.276101	0.73044	0.186895	0.510173	-0.147335	-0.988597
CGATCTTTGTCTCTGCGG	EIF3D	Essential	-0.0111043	0.2164	-0.0748969	0.65801	-0.201796	-0.942529
GCGCTTGATGCTCCGCAG	EIF3D	Essential	0.274684	0.772537	0.13668	0.570827	-0.81714	-2.2559
AACCACCTGTGTGGCTGG	EIF4A3	Essential	-2.63281	-2.77866	-1.92679	-2.51428	-2.50579	-2.79802
AATGATGAGGGACACCTG	EIF4A3	Essential	-1.34434	-2.40388	-0.410362	-1.67352	-2.97959	-3.25901
ACATGCCCCAGAAAGAGC	EIF4A3	Essential	-1.4672	-1.92946	-0.952638	-1.87307	-1.54432	-1.88819
CGCAGCAGGTCCTCCCGC	EIF4A3	Essential	-3.12518	-4.59218	-2.65151	-4.14962	-3.60876	-4.56704
AAAACTCATGCCCCAGAAA	GTF3A	Other	0.34124	-1.0244	0.0471554	-0.123188	0.267504	-1.38483
AAAAGGGCGGCTTTCCTCA	GTF3A	Other	0.138674	-2.1098	-0.0258128	-1.54473	0.15529	-2.05659
AAACCCATAAAGGTAAGGC	GTF3A	Other	0.0510021	0.404701	0.180566	0.586342	0.461472	1.00386
AACGCGTCGGCGATGGTCA	GTF3A	Other	-0.321174	-1.16478	-0.337674	-1.07578	-0.0974562	-0.830902
AAGCACACGGGGGAGGTGA	GTF3A	Other	0.000787376	-2.29511	0.0868907	-0.227854	0.0735413	-2.11946
AAGCTGAAACGACATGCCA	GTF3A	Other	0.107724	-0.122604	-0.178226	-1.13582	-0.0119627	-2.36341
AAGGAGCAGATGAACCTCC	GTF3A	Other	-0.214175	-1.41437	-0.451222	-1.98533	-0.196064	-1.6037
AATACTATGTGAAGTATGC	GTF3A	Other	-0.717589	-2.17465	-0.239344	-0.973582	-0.544859	-1.97355
AATGAACCTCTATTCAAGT	GTF3A	Other	-0.0447603	0.353121	0.109203	0.567464	-0.0736824	-1.00542
AATGCAGGTGTACCCAGGA	GTF3A	Other	0.0241202	0.525926	0.017235	0.320701	-0.125091	-3.18725
AATTTTTGATCACAGCCAT	GTF3A	Other	0.140618	0.629327	0.38659	0.543437	0.287108	0.39327
ACATAGTATTTCCTCTGGT	GTF3A	Other	0.038474	-0.113633	-0.06415	0.207184	0.0912863	-0.0760071
ACCACGGCCGGCGGATCCA	GTF3A	Other	-0.102643	-2.61538	-0.272733	-2.97707	-0.0463728	-1.94614
ACGAGATTTTTTGACCTTT	GTF3A	Other	-0.104237	0.465931	-0.120803	0.577249	-0.079192	0.96287
ACTCGGCGACCACGGCCGG	GTF3A	Other	-0.225187	-0.779951	-0.036008	-0.454917	-0.170451	-0.365213
AGAGAAACCCATAAAGGTA	GTF3A	Other	0.151137	0.35459	-0.0146129	0.353811	0.331098	0.810315
AGATGGTAGTCCCTGATGA	GTF3A	Other	0.0522953	-2.94656	-0.0527705	-2.58328	-0.0192744	-2.78141
AGATTAAACACAGTTGTAT	GTF3A	Other	0.0691381	-1.15201	0.0821525	-0.375569	0.293339	-0.863822
AGCACACGGGGGAGGTGAG	GTF3A	Other	0.145527	-2.45922	0.095719	-1.29528	-0.00487408	-1.99186
AGCATGTTCACACACAAAA	GTF3A	Other	0.287418	0.652793	0.0929957	0.698615	0.359767	-1.43438
AGCGACATACATCCCTTTC	GTF3A	Other	-0.211347	0.10951	-0.395429	0.0212123	-0.114706	0.625175
AGCTGCTGATGTTTCTTAA	GTF3A	Other	0.466709	0.955885	0.106405	0.604043	0.640144	0.407559
AGGAGCAGATGAACCTCCT	GTF3A	Other	0.0847465	-0.576906	-0.0914831	-0.654799	0.306899	-0.0477124
AGGCCCACGAGGGTGTGTA	GTF3A	Other	0.156661	-0.610683	0.179083	-0.036494	0.271574	-0.915575
AGGTGCGCGTCAAGCTTCC	GTF3A	Other	0.0345242	-0.414426	-0.0926371	-1.16276	0.118499	-1.21092
AGTTTTCATGTGTTGCTTA	GTF3A	Other	0.142613	0.514092	0.242357	0.614119	0.331714	0.939387
ATATATCCACTGAGATGAG	GTF3A	Other	-0.151568	-3.15059	-0.0794936	-1.7611	-0.01494	-2.79831
ATCTTGTCTTCCACACAGT	GTF3A	Other	0.244552	0.545833	0.0380299	0.414603	0.0943708	0.433541
ATGAACCTCCTGGGAAGCG	GTF3A	Other	-0.123094	-1.26808	0.319234	-1.03707	0.0525285	-1.22029
ATGTGAGAGAAACCCATAA	GTF3A	Other	0.0691863	-0.167014	0.0053861	-0.0893397	0.218675	0.111531
ATGTTCACACACAAAAGGG	GTF3A	Other	0.0655409	-2.1207	0.360597	-1.75321	0.131892	-2.28829
ATTGGTATGCTGGCACTGA	GTF3A	Other	-0.0429341	0.400376	0.0509806	0.470767	0.149147	-0.238292
ATTGTAGCAAAGTCTCACT	GTF3A	Other	0.190416	-0.988402	0.050794	-0.483613	0.168207	-1.37176
ATTTGTTTGTGACTATGAA	GTF3A	Other	-0.0878159	0.427704	-0.117837	-0.0282013	-0.0408091	0.0160817
CAAAAAATCTCGTGAAAAA	GTF3A	Other	0.0340689	0.62786	-0.117325	0.274828	0.271168	0.85458
CAAAAAGGATGTTCCTTTG	GTF3A	Other	0.127353	0.648652	0.0187962	0.337221	0.163901	0.666218
CAAACAAATGGTCTCTAGC	GTF3A	Other	0.0370192	0.118667	-0.0608922	0.055533	-0.196324	0.277521
CAAGCACACGGGGGAGGTG	GTF3A	Other	-0.1177	-1.72711	0.196216	-0.366985	0.325831	-1.6068
CACACGGGGGAGGTGAGGG	GTF3A	Other	0.156435	-1.13828	0.16103	-0.338349	-0.42776	-1.85109
CACATAGTATTTCCTCTGG	GTF3A	Other	0.149869	0.64922	0.0961326	0.543858	0.389907	-0.588796
CACCTGTGCAAGCACACGG	GTF3A	Other	-0.0129936	-1.41714	0.0683862	-1.49294	-0.118845	-1.25963
CACGAGATTTTTTGACCTT	GTF3A	Other	-0.147147	0.356509	-0.0916964	0.721621	0.129	0.891443
CAGAATGTGGCGGCTCAGA	GTF3A	Other	-0.0413114	-2.46839	-0.0602606	-2.32508	0.130656	-1.91404
CAGCATGTTCACACACAAA	GTF3A	Other	0.052704	-0.985324	-0.115011	-0.255224	0.23906	-1.57944
CAGTTGCAGTACTTACCCT	GTF3A	Other	0.0935344	-0.235243	0.0230383	-0.0831384	0.0457473	0.180646
CATATCCTCTCCTTCCATG	GTF3A	Other	-0.112515	-3.52255	0.135944	-2.5127	0.0718253	-3.35299
CATGTCGTTTCAGCTTGCT	GTF3A	Other	-0.136882	-0.743104	-0.131297	-0.319888	0.288364	-0.833299
CATTTGTTTGTGACTATGA	GTF3A	Other	0.157306	0.520269	0.151377	0.490965	0.143567	0.347003
CCAAAAGGAAACAAGGGCA	GTF3A	Other	0.278661	0.781789	0.118373	0.625183	0.280197	0.0808966
CCCTCCCAAAAGGAAACAA	GTF3A	Other	0.453558	0.381782	0.415085	0.400008	0.6171	0.115908
CCCTTGTTTCCTTTTGGGA	GTF3A	Other	0.283555	0.688869	0.403395	0.843656	0.434002	0.955971
CCGACGCGTTCATTGCAGC	GTF3A	Other	-0.300294	0.0418285	-0.251137	-0.632155	-0.0352833	0.0847732
CCGACTCGGCGACCACGGC	GTF3A	Other	-0.399112	-1.56866	-0.339319	-0.730449	-0.376467	-1.32082
CCGGCCGTGGTCGCCGAGT	GTF3A	Other	-0.0418365	-0.87631	-0.108316	-0.866062	0.0898915	-0.7278
CCGGCTGCAATGAACGCGT	GTF3A	Other	0.0146865	-0.672775	0.0450687	-1.37729	0.164241	-0.564282
CCTTGCCCTTGTTTCCTTT	GTF3A	Other	0.283069	0.735741	0.173578	0.511209	0.307218	1.07283
CGACATACATCCCTTTCTG	GTF3A	Other	-0.175065	-2.58684	-0.135572	-2.87055	-0.00154114	-2.80898
CGACATGCCAAGGCCCACG	GTF3A	Other	0.165162	-0.734993	0.338785	-0.136337	0.26672	-0.632857
CGCACCTGTGCAAGCACAC	GTF3A	Other	0.052827	-0.328693	-0.123218	-0.532464	0.229357	-0.230923
CGCCAATTACAGCAAAGCC	GTF3A	Other	-0.063974	-2.04823	-0.183458	-1.51463	-0.0537194	-1.97734
CTCATGGAAGGAGAGGATA	GTF3A	Other	0.304159	-1.58365	0.329056	-0.78538	0.0763516	-1.85566
CTCCCCCGTGTGCTTGCAC	GTF3A	Other	0.108275	-0.387372	0.0254982	-0.30884	0.193272	-0.280353
CTGTGCAAGCACACGGGGG	GTF3A	Other	0.372861	-0.71884	0.189127	-0.637656	0.1842	-0.27562
CTTACAGTTGTGCAGCCAA	GTF3A	Other	0.319173	0.499477	0.347797	0.678942	0.252767	-0.876352
CTTCACATAGTATTTCCTC	GTF3A	Other	-0.137435	-0.071031	-0.304859	-0.0879957	-0.0864541	-0.282251
CTTCATAGTCACAAACAAA	GTF3A	Other	0.355483	0.896465	0.281294	0.732308	0.446476	-0.480521
CTTGCCCTTGTTTCCTTTT	GTF3A	Other	0.368925	0.955523	0.374831	0.590821	0.348616	1.25508
CTTTTGTGTGTGAACATGC	GTF3A	Other	-0.247348	0.175463	-0.445216	0.034962	-0.179032	-0.398584
GAAAACTCATGCCCCAGAA	GTF3A	Other	0.373982	0.851369	0.101079	0.652244	0.357133	-0.309927
GAACCTCCTGGGAAGCGCG	GTF3A	Other	0.0588591	-1.77816	0.0447587	-1.2345	0.138741	-1.28889
GAAGGAGAGGATATGGCTT	GTF3A	Other	0.130709	-1.59359	0.134084	-0.992844	0.0599795	-2.52764
GACACCGACTCGGCGACCA	GTF3A	Other	-0.111942	-0.982541	-0.16952	-1.20822	0.00612619	-1.06583
GACATGCCAAGGCCCACGA	GTF3A	Other	0.00171923	-1.24981	0.0224393	-1.64502	0.20286	-0.864273
GACCACGGCCGGCGGATCC	GTF3A	Other	-0.407695	-2.12605	-0.39382	-2.09583	-0.188397	-1.65282
GACTATGAAGGGTGTGGCA	GTF3A	Other	0.328905	-1.98607	0.180044	-2.17581	-0.0359277	-2.24194
GCAATGAACGCGTCGGCGA	GTF3A	Other	-0.0224789	0.333352	-0.107516	0.271947	0.112	0.204854
GCACACGGGGGAGGTGAGG	GTF3A	Other	0.192073	-1.85125	0.251546	-0.477996	-0.243709	-2.15414
GCACCTGTGCAAGCACACG	GTF3A	Other	-0.0542327	-1.26019	0.0659731	-0.997074	0.142873	-1.19919
GCATGTCGTTTCAGCTTGC	GTF3A	Other	-0.0232052	0.394603	-0.361955	0.22675	-0.0371327	0.552762
GCCACATTCTGACTCACAC	GTF3A	Other	0.0234977	0.594389	-0.13908	0.504066	0.327197	-2.63921
GCCCTGGATCCGCCGGCCG	GTF3A	Other	-0.021752	-1.4197	-0.0567268	-1.06312	0.11615	-0.935792
GCCCTTGTTTCCTTTTGGG	GTF3A	Other	0.510107	0.891625	0.317805	0.635971	0.649169	1.36353
GCCGCGCCCCGCGCTTCCC	GTF3A	Other	0.053289	0.478909	0.0724071	0.0697569	0.14895	0.162059
GCCGGCGCCCTGGATCCGC	GTF3A	Other	-0.234327	-2.05754	-0.237912	-2.23412	-0.0825332	-1.49382
GCCGGCGGATCCAGGGCGC	GTF3A	Other	-0.161018	-0.833674	-0.225519	-0.981057	-0.101891	-0.785015
GCGACATACATCCCTTTCT	GTF3A	Other	0.0258332	0.451827	0.0931808	0.276872	0.104604	0.965069
GCGCACCTGTGCAAGCACA	GTF3A	Other	-0.060856	-0.191699	-0.140608	-0.592084	-0.279716	-0.616663
GCGCCCCGCGCTTCCCAGG	GTF3A	Other	-0.0150095	-1.49801	-0.0461119	-1.88124	-0.230532	-2.00409
GCGCGGGGCGCGGCGGGGT	GTF3A	Other	-0.187181	-1.55002	-0.11721	-1.12201	-1.00546	-3.8086
GCTGTCCAAGAGAAGGCTG	GTF3A	Other	0.172115	-0.0149227	0.084701	0.101853	0.0149428	-2.00035
GCTTATCTTTGTGTCAAAA	GTF3A	Other	0.182909	0.537306	0.131742	0.471413	0.251476	1.22413
GCTTCATTTTCTTCTTGTC	GTF3A	Other	-0.302261	0.304697	-0.217325	0.178981	-0.0484923	0.735509
GCTTTCCTCATGGAAGGAG	GTF3A	Other	0.333352	-2.58286	0.0264468	-2.32945	0.203877	-2.79315
GGAAGCGCGGGGCGCGGCG	GTF3A	Other	-0.373097	-2.38413	-0.515261	-2.45958	-0.919142	-4.20734
GGAGAGTCACCCAACTGTG	GTF3A	Other	0.0986445	-1.21612	0.135755	-0.102008	0.0228905	-1.12119
GGGAAGCGCGGGGCGCGGC	GTF3A	Other	-0.263434	-2.24315	-0.200214	-1.7701	-0.226092	-2.81094
GGGCGGCTTTCCTCATGGA	GTF3A	Other	-0.142842	-3.38745	-0.095711	-2.95521	-0.135501	-3.56065
GGTGTACCCAGGAAGGATG	GTF3A	Other	0.0385447	-1.89151	-0.401123	-2.4569	-0.305649	-2.79752
GTAATTGGCGCTGCAGTCA	GTF3A	Other	-0.0887428	-1.29147	-0.27921	-1.40949	-0.0426609	-1.59704
GTCAAGGACGACACCGACT	GTF3A	Other	0.0348199	-0.661992	-0.0693065	-0.650579	0.123163	-0.379467
GTCCATGTTTTTGCCACAA	GTF3A	Other	0.236488	0.726395	0.220458	0.82439	0.452724	1.08323
GTCGGAGCTGAGCTCTCGC	GTF3A	Other	-0.287386	-1.0798	-0.174755	-1.65785	-0.0448737	-0.950811
GTGTACCCAGGAAGGATGT	GTF3A	Other	-0.134034	-2.77074	0.216899	-2.16817	-0.259488	-2.77251
GTGTGGCAAGGCCTTCATC	GTF3A	Other	-0.425788	-3.01458	-0.349851	-2.81896	-0.336055	-3.00887
GTGTTTCCCACATCCTTCC	GTF3A	Other	-0.0421496	0.288166	-0.0031016	-0.0590011	0.0372781	0.415854
GTTTGGCCTCTCATCTCAG	GTF3A	Other	0.1178	-3.22861	0.152612	-2.16776	-0.157379	-3.24848
TACACACCCTCGTGGGCCT	GTF3A	Other	0.0549865	-0.0893361	0.225029	0.336769	0.347691	0.0565231
TACTTGAATAGAGGTTCAT	GTF3A	Other	0.175724	0.579603	-0.103052	0.403509	0.22459	0.146548
TAGAGGTTCATTGGTATGC	GTF3A	Other	-0.288316	-1.11653	-0.325144	-0.746184	-0.210615	-1.2106
TAGGCTATGTATGTCAAAA	GTF3A	Other	0.176496	0.420282	0.176415	-0.0186755	0.422754	0.194805
TATGTCGCTGTCCAAGAGA	GTF3A	Other	0.211511	0.160629	0.00147799	-1.10779	0.142932	-2.67691
TCCCTCCCAAAAGGAAACA	GTF3A	Other	0.297079	-0.250146	-0.113074	-0.445814	0.0138724	-0.24176
TCCTGGGAAGCGCGGGGCG	GTF3A	Other	0.0513	-1.3514	0.0218274	-0.777981	-0.0839366	-1.38351
TCCTGTGTGAGTCAGAATG	GTF3A	Other	0.133928	-2.26034	0.31477	-2.12729	0.109202	-1.59438
TCTCGTGAAAAACGGAGTT	GTF3A	Other	0.00172734	0.58255	0.0445619	0.37028	0.0929806	-0.405682
TCTTGTCTTCCACACAGTT	GTF3A	Other	-0.00620339	-0.487434	-0.00636003	-0.373055	0.212952	-0.935694
TGAACCTCCTGGGAAGCGC	GTF3A	Other	0.0742217	-1.03544	-0.0847195	-0.857834	-0.302593	-0.247665
TGGATATATCCCTCCCAAA	GTF3A	Other	0.19113	-1.17449	0.353419	-0.671011	0.496156	-0.808245
TGGGAAGCGCGGGGCGCGG	GTF3A	Other	0.121358	-0.278931	0.163166	-0.145138	-0.339426	-2.15319
TGTAATTGGCGCTGCAGTC	GTF3A	Other	-0.266337	-0.0194006	-0.152447	0.263766	-0.411567	-1.14517
TGTGGCAAGGCCTTCATCA	GTF3A	Other	-0.0745511	-3.17798	-0.0171388	-2.94034	0.0256338	-2.60463
TGTGTGAACATGCTGGCTG	GTF3A	Other	-0.334627	-2.58017	-0.216312	-2.66022	-0.341073	-2.79667
TGTGTGAGTCAGAATGTGG	GTF3A	Other	-0.0152447	-2.94396	-0.0458933	-2.03781	0.143814	-2.97331
TGTTTCCCACATCCTTCCT	GTF3A	Other	0.0467899	-0.819859	0.399101	-0.0117686	0.20782	-0.35244
TTCCAGGCTTTGCTGTAAT	GTF3A	Other	0.195384	0.426565	-0.0380981	0.713854	0.458835	0.696383
TTCCTGGGTACACCTGCAT	GTF3A	Other	0.291985	0.197909	0.0418732	-0.192623	0.159102	-0.418446
TTCCTTTGTGGCAAAAACA	GTF3A	Other	0.312753	-0.0858364	0.149469	0.263335	0.357141	0.0194481
TTCTTCCACAGCCTTCTCT	GTF3A	Other	0.180472	-0.412257	0.185411	-0.204491	0.430607	-0.836082
TTGGCGCTGCAGTCAGGGA	GTF3A	Other	-0.121322	-1.08969	-0.392228	-0.974672	-0.00256683	-0.961344
TTTGCGTTTAAATGTTTTC	GTF3A	Other	-0.709445	-0.11489	-0.545461	-0.293864	-0.453106	0.376313
TTTGTGACTATGAAGGGTG	GTF3A	Other	-0.0775267	-2.06942	-0.170506	-2.0657	-0.425293	-1.90166
TTTGTGGCAAAAACATGGA	GTF3A	Other	0.263639	0.748181	0.0822189	0.202656	0.262935	0.178416
AAACAGTGCCAGGGGAGCC	HINFP	Other	0.103671	0.740352	0.199367	0.450282	0.36504	0.856203
AAACATGCCCCCACAGGTG	HINFP	Other	-0.165282	-1.54096	-0.0609549	-1.09451	0.0546779	-2.07432
AAAGCGCATGTGGTTGCGG	HINFP	Other	-0.809231	-2.32107	-0.464642	-1.90893	-0.609116	-2.75176
AAAGTACATGAAGTGAGTG	HINFP	Other	0.109159	0.467486	0.16204	0.693223	-0.0703065	-2.05938
AACACTGGAAGTGCTGCTC	HINFP	Other	-0.0635345	-0.523251	0.0379457	-0.0972662	0.347951	-0.115812
AACCACTCAGGATTGTCGA	HINFP	Other	-0.152625	-1.06584	-0.113823	-1.11897	-0.275913	-1.97609
AAGAGGAAGAGGAGGGCAA	HINFP	Other	-1.817	-3.34145	-1.0094	-2.06744	-2.80005	-3.63798
AAGAGGAGGATGACCCACT	HINFP	Other	-0.524909	-1.57892	-0.159865	-1.43818	-0.14244	-0.963688
AAGCGCATGTGGTTGCGGA	HINFP	Other	-0.795767	-2.73237	-0.609636	-2.36705	-0.589272	-2.85965
AAGCTTCAAGGAATAGCTG	HINFP	Other	0.0587115	0.368379	0.213262	0.184181	0.0723155	1.03426
AAGGTGGCTCAGGGGCTGG	HINFP	Other	0.169763	0.153068	0.395877	0.512754	-0.337748	-1.51777
AATTCTTCCTCTGTAGAAA	HINFP	Other	0.255637	0.901939	0.0391672	0.517825	0.244878	0.674761
ACAACCCGGTGGTGCTGTG	HINFP	Other	-0.829987	-2.2883	-0.689535	-2.23047	-0.716421	-2.1437
ACACATGACATTTGTACCT	HINFP	Other	0.237661	-0.274548	-0.2086	-0.109498	0.177346	-0.723789
ACACCAAGCTGAAACAGTG	HINFP	Other	0.419008	0.657631	0.292685	0.395544	-0.0828574	-2.4546
ACACTGGAAGTGCTGCTCT	HINFP	Other	0.241424	-0.375855	0.251394	-0.0544285	0.291162	-0.252032
ACAGACACAGGAAGTGGTC	HINFP	Other	8.99e-05	0.407303	-0.2641	-0.0159588	0.0184843	-0.596505
ACAGCCCTCTCAGCCTCTC	HINFP	Other	0.356457	0.651115	0.322957	0.753744	0.493541	1.14384
ACAGTCACATTTAAAGGGC	HINFP	Other	0.0523546	0.390296	0.00171056	0.318385	-0.177032	-0.931998
ACAGTGCTCCCACAGACAC	HINFP	Other	0.00844334	0.479944	-0.00473367	0.104627	-0.743006	-2.97353
ACATGAAGATGGCTATATG	HINFP	Other	-0.233431	-0.9092	-0.195335	-0.802791	-0.0528302	-0.526866
ACCACGTGGATGACAGAAC	HINFP	Other	0.176508	0.368677	-0.232548	0.108575	0.188597	0.789436
ACCAGTTCAAGTGGCCCTC	HINFP	Other	0.209936	0.681205	0.477634	0.559445	0.2027	0.307835
ACCCACTTGGTAAGAGAGC	HINFP	Other	-0.138446	0.0790207	-0.226442	0.10497	0.155904	0.391781
ACCTGCAGCAGCACCTGCA	HINFP	Other	-0.629194	-1.017	-0.19309	-0.671728	-0.578977	-1.02111
ACGAAAGCGCATGTGGTTG	HINFP	Other	-0.666375	-2.36303	-0.479198	-2.39961	-0.946581	-2.98587
ACGATCTCTTGCTGGCCTT	HINFP	Other	-0.376942	0.160515	-0.220977	0.441512	-0.440203	0.670744
ACTCACTTCATGTACTTTG	HINFP	Other	0.321222	0.574153	0.0837027	0.421415	-0.0387547	-0.408198
ACTGTGACGAAAGCGCATG	HINFP	Other	-0.00567239	0.149713	-0.27904	-0.143939	-0.675248	-2.51616
ACTGTTGTGACTACAGGTA	HINFP	Other	-0.3591	-2.55693	-0.208772	-0.980499	-0.562439	-2.82234
ACTTTCCCAGGAGGCGGCA	HINFP	Other	-0.488233	-1.27993	-0.765673	-0.934593	-0.442182	-1.3087
AGAGATCCAGATGGTTTGA	HINFP	Other	0.204366	0.717688	-0.0822967	0.567259	0.150373	0.59702
AGAGTCTCCCTGATGGGGA	HINFP	Other	-0.0234564	0.62037	0.264933	0.469218	0.302837	1.04855
AGCAGCACCTGCATGGCTC	HINFP	Other	-0.36171	-0.759837	0.233952	-0.45973	-0.693971	-0.899508
AGCCACAGATTCTCCTTTC	HINFP	Other	-0.051684	0.342329	-0.107536	0.206443	0.0362043	0.368946
AGCCATACCCAGGAGAAAG	HINFP	Other	-0.196006	-2.27065	-0.112483	-1.93399	-0.231364	-2.84079
AGCCCCCACTGTTTCAGCT	HINFP	Other	0.0293571	-1.27367	0.0348636	-0.414057	0.142848	-1.90858
AGCCCCTGAGCCACCTTCA	HINFP	Other	0.380666	0.637107	0.413495	0.677679	0.441938	0.95744
AGGAGGGCAAGGGTAGCGA	HINFP	Other	-0.0572968	0.0552697	0.0940537	0.721079	0.0757868	0.166641
AGGGAGGAAGGCAGCGGGC	HINFP	Other	-0.701273	-2.11674	-0.578464	-1.8176	-1.39491	-2.00849
AGGGATGACGTTCCGGCTC	HINFP	Other	-0.337573	-0.851107	-0.184888	-0.844298	-0.672057	-0.396138
AGGTCAGCCTGGCTTTGCA	HINFP	Other	0.263586	-0.93174	0.0144351	-0.513546	-0.241813	-1.38725
AGTTTACTGCGGTCCTTGA	HINFP	Other	-0.165419	-1.43123	0.136012	-1.1224	-0.0728971	-2.06032
ATAGTAGACGATCTCTTGC	HINFP	Other	-0.60608	0.0150997	-0.885328	-0.130898	-0.524146	0.300454
ATCCAATGAGGTCTGGCGA	HINFP	Other	-1.1769	-2.67545	-0.404263	-1.96687	-0.976677	-2.29735
ATCCGTCGCCAGACCTCAT	HINFP	Other	-0.0199527	0.327279	0.123575	0.378783	0.382002	0.706985
ATGCCCCCACAGGTGGGGC	HINFP	Other	0.0834611	0.447733	-0.0571101	0.419563	0.130138	0.684299
ATGCGCTTTCGTCACAGTG	HINFP	Other	-0.207798	-0.71333	0.00226147	-0.359291	-0.339642	-2.75019
ATGGGACTTGATAGAGCAG	HINFP	Other	-0.309828	-2.54539	-0.458358	-1.73907	-0.511758	-2.37503
ATGTGACTGTTGTGACTAC	HINFP	Other	-0.230529	0.0586454	-0.271271	0.0137846	-0.314594	0.57125
ATGTGCTGTCTGAAGCCCC	HINFP	Other	0.0557369	0.411114	0.0249127	0.13185	0.282862	0.28327
ATGTTCCTTGTACCTGGTG	HINFP	Other	0.253176	0.518656	0.359079	0.588294	0.11372	-0.286832
ATTCTAGAAACAGTGCCAG	HINFP	Other	0.543406	1.02654	0.300456	0.746416	0.562528	1.12699
ATTCTTCCTCTGTAGAAAG	HINFP	Other	0.207401	0.441496	-0.0507167	0.500627	0.121803	0.727201
ATTGACCTCCAGAAGCACC	HINFP	Other	0.120904	-1.02429	-0.0386241	-1.04799	-0.491824	-2.4319
ATTGGTCTGATTCACCACG	HINFP	Other	0.103264	0.438007	-0.0208815	0.0295417	0.322458	0.890704
CAAAATCACACCTGTAGGC	HINFP	Other	0.0864915	0.507914	-0.14709	0.345189	-0.155998	-0.976945
CAAACATGCCCCCACAGGT	HINFP	Other	-0.286731	-1.25494	-0.568752	-0.576288	-0.485097	-2.22583
CAAAGTACATGAAGTGAGT	HINFP	Other	-0.202157	-1.795	-0.283384	-1.08606	-0.187452	-1.95485
CAAGAAGCACCAGTTCAAG	HINFP	Other	0.410342	0.517089	0.25505	0.422257	0.495917	0.561919
CAAGAGATTTGCCACAGAG	HINFP	Other	0.140037	0.648126	0.20206	0.593215	-0.708881	-2.95718
CAATCCTGAGTGGTTTTAT	HINFP	Other	0.186468	0.546359	0.192255	0.462691	0.0740708	0.925698
CACAACAGTCACATTTAAA	HINFP	Other	0.274476	1.00909	0.188842	0.756118	0.345697	1.12468
CACAAGAGGGATCGGGCCT	HINFP	Other	0.0437572	0.558385	-0.0780002	0.47352	0.303854	0.933655
CACACCAAGCTGAAACAGT	HINFP	Other	0.309654	-0.744233	0.331838	-0.452034	0.165026	-1.82658
CACCAAGCTGAAACAGTGG	HINFP	Other	-0.4905	-2.77257	-0.0960619	-2.44852	-0.350252	-2.6713
CACCTCCGCAGCCATACCC	HINFP	Other	-0.499354	-3.36954	-0.107652	-2.13172	-0.357478	-3.03514
CACCTGCATGGCTCTGGGG	HINFP	Other	-0.347992	-1.16967	-0.0575913	-1.13341	-0.388176	-0.921594
CACCTGGATACCCACAGCG	HINFP	Other	-0.526814	-1.9972	-0.387075	-1.81626	-0.705652	-1.96931
CACGTGGATGACAGAACTG	HINFP	Other	0.128501	0.271612	0.0446516	0.266445	0.0266653	0.668926
CACTGGAAGTGCTGCTCTG	HINFP	Other	-0.234398	-0.885226	0.0786363	-0.827372	-0.362016	-0.686323
CAGACACAGGAAGTGGTCA	HINFP	Other	0.0166691	-0.754263	0.194206	-0.480767	-0.208331	-0.998502
CAGAGGGATCGGGCACTGA	HINFP	Other	-0.647081	-2.53924	-0.315382	-1.97625	-0.63516	-2.71686
CAGCACCTGCATGGCTCTG	HINFP	Other	-0.559042	-1.50952	-0.287327	-0.958853	-0.642986	-1.02076
CAGCCCCTGAGCCACCTTC	HINFP	Other	0.165098	0.504986	0.132583	0.648685	0.0120513	0.958058
CAGCGAGGAGCCAGCCTAC	HINFP	Other	-0.135458	-1.32417	-0.16456	-0.953614	-0.00157565	-0.807294
CAGCTTGGTGTGGTAGCAG	HINFP	Other	0.26474	0.547872	0.317998	0.72445	-0.705079	-3.04181
CAGGCTACCACTTTCTCCT	HINFP	Other	-0.624215	-2.67386	-0.12635	-1.38328	-0.282994	-2.67803
CATCCTGGACTTCCAGAGC	HINFP	Other	-0.202885	-1.42601	-0.338017	-0.179979	-0.282238	-0.88094
CATGCCGATAAAACCACTC	HINFP	Other	-0.272966	-1.075	-0.238425	-0.451493	-0.0412384	-0.55369
CATGCGCAACCATGGTGAG	HINFP	Other	-0.310955	-2.07266	-0.22008	-1.33571	-0.502506	-2.629
CATGGCTCTGGGGAGGAGG	HINFP	Other	0.0191087	-0.830996	0.241061	-0.556673	-0.436183	-1.28193
CCACAAGAGGGATCGGGCC	HINFP	Other	-0.104385	0.234422	0.0586653	0.082874	-0.106595	0.444815
CCACACCAAGCTGAAACAG	HINFP	Other	0.0181293	-2.53224	0.338551	-1.56569	0.158655	-2.86864
CCACATTCCTGCCACAAGC	HINFP	Other	0.300816	-0.274573	-0.0294892	-0.186678	0.351093	-0.826731
CCACCTTCAGGGGGCATCA	HINFP	Other	-0.0504123	0.546623	-0.0245581	0.238758	0.188392	0.772156
CCACGTGGATGACAGAACT	HINFP	Other	0.189027	0.575297	-0.0420888	0.368386	0.384011	1.01549
CCACTGTTTCAGCTTGGTG	HINFP	Other	0.0785016	0.556873	-0.194445	0.296263	-0.658729	-2.81529
CCAGCCACACAGCACCACC	HINFP	Other	0.00549157	-0.591383	0.197726	-0.306262	-0.339502	-0.805466
CCAGGCCCGATCCCTCTTG	HINFP	Other	0.448961	0.51045	0.347827	0.404791	0.388888	0.877615
CCAGGGGAGCCAGGACGTA	HINFP	Other	0.312067	0.766602	0.408543	0.45449	0.626327	1.3909
CCAGTTCAAGTGGCCCTCA	HINFP	Other	0.36279	0.445509	0.39755	0.508489	0.405514	0.779984
CCATGATGCCCCCTGAAGG	HINFP	Other	0.466397	0.592745	0.481476	0.690757	0.350029	0.974594
CCCAGTTCTGTCATCCACG	HINFP	Other	0.3208	0.647073	0.315684	0.376564	0.334597	1.03517
CCCCCTGAAGGTGGCTCAG	HINFP	Other	0.148314	0.667446	0.0866213	0.450512	7.18e-05	1.13888
CCCCTGAGCCACCTTCAGG	HINFP	Other	0.195252	0.367397	-0.047435	0.124277	0.205955	0.336812
CCCGGTGGTGCTGTGTGGC	HINFP	Other	0.0329087	0.454754	0.029521	0.38923	0.192203	0.711208
CCCTGAGGGCCACTTGAAC	HINFP	Other	0.0769109	0.567604	0.0407485	0.248572	0.24485	0.876
CCTGCTTGTGGCAGGAATG	HINFP	Other	-0.130663	0.157073	-0.322504	0.1133	-0.0831854	0.52876
CCTGGGAAAGTTCCCCGAA	HINFP	Other	0.132813	-1.0419	0.184801	-0.502145	0.0697802	-1.255
CCTTACGTCCTGGCTCCCC	HINFP	Other	0.271452	0.616607	0.173736	0.760249	0.238427	0.737218
CCTTTCGGGGAACTTTCCC	HINFP	Other	0.283008	0.892128	0.252212	0.550292	0.166927	0.915014
CGAAAACGGGGATGCCCTG	HINFP	Other	0.110194	0.374449	0.391006	0.290012	-0.431369	-1.27886
CGAAGGAATTCTGTGCCAG	HINFP	Other	0.44139	0.908161	0.363167	0.80757	0.51407	0.857882
CGCATGTGGTTGCGGAGGG	HINFP	Other	-0.530195	-2.73038	-0.085777	-1.06021	-0.296808	-1.72472
CGCTCTGTGGCAAATCTCT	HINFP	Other	0.0776488	0.490192	0.114762	0.561412	0.0895779	1.16396
CGGATGTGATCTAAGAACT	HINFP	Other	-0.568293	-2.2437	-0.343473	-1.55531	-0.47294	-1.94558
CGGCAACCACAAGAGGGAT	HINFP	Other	0.149869	0.169831	0.206448	0.196644	0.32194	0.820629
CGTAAGGAAGAGGAAGAGG	HINFP	Other	-0.229118	-0.957223	0.273716	0.0809959	-1.86994	-2.68792
CTCACCATGGTTGCGCATG	HINFP	Other	-0.0417847	-0.63509	-0.321768	-0.655879	-0.15392	-0.754046
CTCAGGGCATCCCCGTTTT	HINFP	Other	0.133746	0.601256	0.168404	0.489588	0.252183	1.08317
CTCCCACAGACACAGGAAG	HINFP	Other	-0.152686	-1.08269	-0.213784	-0.345604	-0.106805	-0.415011
CTCCTCCCCAGAGCCATGC	HINFP	Other	-0.0848777	-0.784443	0.250512	-0.0851498	0.137804	-0.470909
CTCCTCGCTGTGGGTATCC	HINFP	Other	0.215231	0.578658	-0.146375	0.217839	0.0827824	0.635613
CTCCTGGGTATGGCTGCGG	HINFP	Other	-0.510591	-1.90554	-0.0175548	-1.00953	-0.363282	-2.5746
CTCGTTCAGCGACGTTCCC	HINFP	Other	-0.104766	0.154529	-0.340591	0.15712	-0.0757929	0.736858
CTCTGGAAGTCCAGGATGC	HINFP	Other	-0.151841	-0.638206	-0.0807342	-0.556206	-0.186465	-0.878236
CTGAAACAGTGGGGGCTGC	HINFP	Other	0.219492	-0.0031101	0.117137	0.312818	0.0717184	-0.146798
CTGAACGAGAGCAGCCTGC	HINFP	Other	-0.038084	0.288128	0.142485	0.0531181	0.312902	0.825924
CTGAAGGTGGCTCAGGGGC	HINFP	Other	-0.0255852	0.461191	0.128681	0.123194	-0.319124	-0.725907
CTGCAGGCCTTGCAAAGCC	HINFP	Other	0.0277383	-0.548243	-0.14426	-0.112306	-0.20247	-0.50201
CTGCATGGCTCTGGGGAGG	HINFP	Other	0.116322	-0.266535	0.488332	0.531163	0.158045	-0.0200537
CTGCGGTCCTTGAAGGTGC	HINFP	Other	-0.358121	-2.1242	-0.18381	-1.67226	-0.478486	-2.05495
CTGCTGCGGCAACCACAAG	HINFP	Other	-0.0819572	0.203273	0.0115735	0.0667987	-0.123422	0.651925
CTGGAAGTCCAGGATGCAG	HINFP	Other	-0.552489	-3.05329	-0.219677	-1.56168	-0.839355	-2.74243
CTGTGGCTACAGTGTGAGT	HINFP	Other	0.0859623	-1.16106	0.0309752	-0.5664	-0.0806893	-1.32393
CTGTGTGGCTGGAAAGGTA	HINFP	Other	-0.591895	-2.39763	-0.14013	-1.29228	-0.282801	-2.52773
CTGTTGTGACTACAGGTAA	HINFP	Other	0.793751	1.06309	0.814618	1.02899	0.192015	-2.19628
CTTACGATCCAATGAGGTC	HINFP	Other	-0.467887	-1.20072	-0.133354	-0.567678	-0.510319	-0.44315
CTTCCTCTTCCTTACGTCC	HINFP	Other	-0.117839	0.208473	-0.263862	0.0181934	-0.143658	0.510385
CTTGATAGAGCAGAGGGAT	HINFP	Other	-0.284622	-1.8518	-0.284883	-0.980607	-0.158715	-2.15505
CTTGCGAAGGTGCACGGTG	HINFP	Other	0.0829299	0.303722	-0.0556312	0.356483	-0.519726	-2.50829
CTTGGAACAGTGAGAACAC	HINFP	Other	-0.40223	-1.9262	-0.233247	-1.54799	-0.422401	-1.91685
CTTTCGTCACAGTGAGGAC	HINFP	Other	-0.0783122	-1.25927	-0.272458	-0.629108	-0.153263	-1.73223
GAAAACGGGGATGCCCTGA	HINFP	Other	0.0144085	-0.2594	0.115012	-0.70341	-0.601789	-0.527905
GAACTGGGGTTGTCCTGAG	HINFP	Other	0.100443	0.784823	0.00379335	0.301472	0.0974036	0.879717
GAACTGGTGCTTCTTGCGA	HINFP	Other	0.0709864	0.435926	-0.00108645	0.442673	-0.359925	-2.64197
GAAGAGGAAGAGGAGGGCA	HINFP	Other	-0.386925	-1.23507	-0.910499	-1.43158	-1.86712	-2.25181
GAAGGCCATGCCGCCTCCT	HINFP	Other	0.0122624	0.363975	-0.0804799	0.11567	0.270951	0.60775
GAAGGTGCAGGTACAGCCT	HINFP	Other	-0.349681	-0.31828	-0.115424	0.31715	-0.199487	0.115055
GAAGGTGGCTCAGGGGCTG	HINFP	Other	0.0358722	0.365686	0.0416685	0.558479	-0.414409	-1.175
GAAGTAGACATGGCGGATG	HINFP	Other	-0.730383	-2.12184	-0.465766	-1.62666	-0.449995	-2.18131
GAAGTGCTGCTCTGGGGTG	HINFP	Other	0.269913	0.711212	0.27033	0.648819	0.532519	0.779012
GAAGTGGTCAGGGATATCA	HINFP	Other	0.0816207	-0.326546	0.129697	0.284538	0.162541	-0.158317
GAATACGAAGCAGTCGGCA	HINFP	Other	-0.0725146	-0.207388	-0.374475	-1.59321	-0.480324	-1.46781
GAATGTGGCTTTTGTTCTC	HINFP	Other	0.149711	0.391002	0.0111836	0.517684	0.136679	0.939138
GAATTCTCCTGCTTGTGGC	HINFP	Other	-0.206165	0.159212	-0.177253	-0.65281	-0.443065	-2.16133
GAATTCTTCCTCTGTAGAA	HINFP	Other	0.102205	0.547569	-0.00769849	0.449057	0.172872	0.606083
GACCACTTCCTGTGTCTGT	HINFP	Other	0.105263	-0.43416	-0.236753	-0.491855	-0.482936	-1.36763
GACCTTGGCCCCTGCATCC	HINFP	Other	0.0767171	-0.31624	-0.0711903	-0.122319	0.226748	-0.415333
GACGATCTCTTGCTGGCCT	HINFP	Other	-0.057747	0.217775	-0.239211	0.416785	0.00914921	0.775227
GAGCCAGGACGTAAGGAAG	HINFP	Other	0.165908	0.555791	0.313278	0.529233	0.0529219	0.0808392
GAGGAGCCAGAGATCCAGA	HINFP	Other	0.33207	0.599945	-0.269369	0.0514696	0.256526	0.491782
GAGGAGGAAGAGGAAGAGG	HINFP	Other	-2.87341	-2.89152	-2.66634	-2.7537	-2.8617	-2.89152
GAGGAGGAGGAAGAGGAAG	HINFP	Other	-2.86551	-3.09861	-2.70197	-2.98895	-2.68703	-2.89443
GAGTGGTTTTATCGGCATG	HINFP	Other	-0.0028972	0.0481474	-0.415812	-0.146823	-0.353691	-2.24758
GATATCAGGGATGACGTTC	HINFP	Other	-0.671528	-2.30685	-0.636326	-1.35357	-0.453741	-1.97664
GCAAACATGCCCCCACAGG	HINFP	Other	-0.396601	-2.15296	0.145988	-1.07435	-0.111323	-1.8386
GCAAAGTACATGAAGTGAG	HINFP	Other	0.182657	0.826248	0.264537	0.583161	0.0156926	0.43961
GCAGCACCTGCATGGCTCT	HINFP	Other	0.0994431	-0.187942	-0.38953	-0.791192	-0.241746	-0.519127
GCAGGCTACCACTTTCTCC	HINFP	Other	0.0823996	-0.921446	-0.208493	-1.38517	0.0414684	-1.11661
GCAGGGGCCAAGGTCAGCC	HINFP	Other	0.210585	0.697402	0.23378	0.673024	0.261825	1.12706
GCAGGTCATGTCACACAGA	HINFP	Other	-0.370142	-2.41054	-0.32047	-1.52297	-0.392145	-2.47053
GCAGTCGGCAAGGACAACC	HINFP	Other	-0.403057	-1.00332	-0.350692	-0.736725	-0.228713	-0.641909
GCAGTGGAAGTAGACATGG	HINFP	Other	-0.674497	-3.00701	-0.623524	-2.60326	-0.420915	-2.61282
GCATCATGGAAAAGCTTCA	HINFP	Other	0.232053	0.613745	0.185302	0.759888	0.330731	1.21262
GCCACAGAGCGGCTATTGC	HINFP	Other	-0.131888	0.175994	-0.0625528	0.245207	-0.109257	0.531413
GCCACAGATTCTCCTTTCG	HINFP	Other	0.0249651	-0.347169	-0.141487	-0.144852	-0.00660978	-0.463738
GCCATGCAGGTGCTGCTGC	HINFP	Other	0.0653776	0.0046113	-0.00252831	-0.190418	-0.198141	0.534183
GCCCCCTGAAGGTGGCTCA	HINFP	Other	0.272046	0.751359	-0.0274005	0.373459	0.335209	0.833833
GCCCCTGAGCCACCTTCAG	HINFP	Other	0.252927	0.752366	0.293575	0.610141	0.371409	0.809833
GCGGAGGGAGGAAGGCAGC	HINFP	Other	-0.600094	-2.3316	-0.344871	-1.62267	-1.85273	-2.62629
GCTCAGAGTCTCCCTGATG	HINFP	Other	-0.105924	-0.70519	0.0603175	-0.756116	0.0233703	-0.0305434
GCTGACACAGCAACTGCTG	HINFP	Other	0.0453518	0.153762	0.187105	0.400623	0.238722	1.03768
GCTGGGGGAGGCTCCCCTG	HINFP	Other	0.054296	0.245935	0.0522778	0.13829	0.050794	0.30009
GCTGTGAATACGAAGCAGT	HINFP	Other	0.0204272	0.113906	-0.213744	-0.335056	-0.402327	-0.74522
GCTGTGTGGCTGGAAAGGT	HINFP	Other	-0.349317	-0.178713	0.0640144	0.410672	-1.10175	-2.78764
GGAAGAATTCTCCTGCTTG	HINFP	Other	-0.650312	-2.71158	-0.554154	-2.31895	-0.738818	-3.03413
GGAAGTGCTGCTCTGGGGT	HINFP	Other	0.238149	0.603172	-0.0841395	0.239675	-0.36737	-0.18255
GGAAGTGGTCAGGGATATC	HINFP	Other	0.163187	-0.0731633	-0.044774	-0.304094	0.201216	0.346919
GGACGTAAGGAAGAGGAAG	HINFP	Other	0.0505998	0.452116	-0.200148	-0.0713262	-0.554015	-0.676284
GGAGCACTGTGAGGTCAGC	HINFP	Other	-0.0971131	-0.697223	0.289426	-0.375679	-0.00912939	-0.951828
GGAGGGCAAGGGTAGCGAA	HINFP	Other	0.0981157	0.355455	0.0481981	0.19059	0.0980999	0.695873
GGCAACCACAAGAGGGATC	HINFP	Other	0.0314388	0.334088	-0.0982473	-0.00437409	-0.0987416	0.477782
GGCAGGTCATGTCACACAG	HINFP	Other	-0.455211	-2.76629	-0.20712	-2.37968	-0.495172	-2.70895
GGCTATATGCGGCTGCAGC	HINFP	Other	-0.352999	0.424049	-0.224944	0.0977127	0.0466122	0.80347
GGCTCAGAGTCTCCCTGAT	HINFP	Other	0.0440921	0.649482	0.254137	0.48813	-0.0518765	0.404226
GGCTGGGGGAGGCTCCCCT	HINFP	Other	-0.104894	-0.301162	-0.183821	-0.407304	-0.234104	-0.883728
GGCTGTACCTGCACCTTCA	HINFP	Other	0.1335	-0.31466	0.112848	-0.0618879	0.16708	-0.344008
GGGACCACATGCGCAACCA	HINFP	Other	-0.165047	-2.12559	-0.669743	-2.16754	-1.00965	-2.78861
GGGCTGGGGGAGGCTCCCC	HINFP	Other	0.352267	0.591224	0.340207	0.620899	0.404521	0.76333
GGGGAACTTTCCCAGGAGG	HINFP	Other	0.0313142	-0.385135	0.104857	-0.303668	-0.12308	-0.135988
GGTACAAGGAACATGAAGA	HINFP	Other	-0.220759	-1.0898	-0.105809	-1.76154	-0.380602	-0.853997
GGTAGCCTGCCCCACCTGT	HINFP	Other	-0.486936	-2.09547	-0.126446	-1.62587	-0.359513	-1.82171
GGTATCCAGGTGCTTCTGG	HINFP	Other	-1.01465	-2.52856	-0.783858	-2.39673	-0.851067	-2.58177
GTAAGGAAGAGGAAGAGGA	HINFP	Other	-0.774835	-1.14834	-0.247714	-0.991194	-2.40242	-3.04817
GTAGCAGTGGAAGTAGACA	HINFP	Other	-0.42041	-3.38654	-0.322643	-2.54773	-0.685806	-3.07869
GTAGCCTGCCCCACCTGTG	HINFP	Other	-0.700343	-2.81246	-0.333291	-2.0204	-0.431657	-2.77352
GTAGGCTGGCTCCTCGCTG	HINFP	Other	-0.160909	-1.53156	-0.402224	-1.34358	-0.749063	-1.96576
GTCCAGGATGCAGGGGCCA	HINFP	Other	0.230152	0.416745	0.256853	0.319396	0.052887	0.258414
GTCGAAGGAATTCTGTGCC	HINFP	Other	0.0300847	0.667072	-0.0167338	0.593849	0.183025	0.969486
GTCGGCAAGGACAACCCGG	HINFP	Other	-0.176031	-0.715971	-0.732834	-1.91378	-0.270222	-0.783101
GTGACAAATGCTTCACACG	HINFP	Other	-0.447182	-2.49292	-0.676785	-2.31418	-0.639736	-3.14289
GTGCAGGTACAGCCTGGGA	HINFP	Other	-0.27168	-0.913449	-0.119808	-1.11196	-0.426035	-1.24904
GTGCTCTCGAAGTTTACTG	HINFP	Other	-0.829961	-3.02897	-0.823696	-3.08119	-0.985055	-3.14714
GTGCTGTCTGAAGCCCCAG	HINFP	Other	0.063976	0.441174	-0.0389966	0.353731	0.144919	0.72153
GTGGCTACAGTGTGAGTGG	HINFP	Other	-0.605049	-3.28317	-0.583022	-2.41746	-0.847613	-3.15317
GTGGCTCAGGGGCTGGGGG	HINFP	Other	0.583881	0.596169	0.766616	0.777045	-0.0552968	-1.14227
GTGGGTATCCAGGTGCTTC	HINFP	Other	0.283808	-0.349725	-0.0460883	-0.365475	-0.0315975	-0.0961827
GTGTGACAAATGCTTCACA	HINFP	Other	-0.436651	-2.04114	-0.0213823	-1.68748	-0.334958	-2.52317
GTTCCGGCTCTGGAAGTCC	HINFP	Other	-0.148508	-0.253266	0.151181	0.00763829	-0.154305	-0.548139
GTTGAGCACACAAAGGAGC	HINFP	Other	-0.176872	-1.70972	-0.144082	-0.868572	-0.30196	-2.18899
GTTGTCCTGAGAGGCTGAG	HINFP	Other	0.131937	0.647738	-0.132972	0.521219	0.313417	0.969769
GTTGTGACTACAGGTAAGG	HINFP	Other	0.239102	0.784618	0.287004	0.851113	0.375139	1.13597
TACCACTTTCTCCTGGGTA	HINFP	Other	0.218852	0.561533	0.0767566	0.452278	-0.651677	-3.02802
TAGCCACAGATTCTCCTTT	HINFP	Other	0.0335186	-0.558299	-0.0800971	-0.30441	0.12951	0.169242
TAGCCTGCCCCACCTGTGG	HINFP	Other	-1.06608	-3.00964	-0.530678	-2.59996	-0.989709	-2.64921
TAGGCTGGCTCCTCGCTGT	HINFP	Other	-0.899265	-2.01338	-0.594204	-1.41402	-0.691008	-1.44407
TATTCTAGAAACAGTGCCA	HINFP	Other	0.14455	0.297818	0.271019	0.295484	0.276741	0.856596
TCACAACAGTCACATTTAA	HINFP	Other	0.233636	0.774359	0.273568	0.681287	0.342622	1.1313
TCAGGGAGACTCTGAGCCA	HINFP	Other	-0.190936	-1.4319	-0.158842	-0.41925	-0.241382	-1.20123
TCATGTACTTTGCGGTAAT	HINFP	Other	-0.124633	0.402057	-0.0806791	0.446781	-0.0810358	0.988753
TCCAGCCACACAGCACCAC	HINFP	Other	0.217251	0.473518	0.0667761	0.387234	-0.114083	0.0830337
TCCATGGTTGAGCACACAA	HINFP	Other	0.20544	0.702401	0.0756912	0.253575	-0.444787	-2.57941
TCCCCGAAAGGAGAATCTG	HINFP	Other	-0.284042	-1.32197	-0.360059	-1.15817	-0.323081	-1.21496
TCCCGCAATAGCCGCTCTG	HINFP	Other	-0.726086	-3.07609	-0.821452	-2.71315	-0.727882	-2.77058
TCCTTGTACCTGGTGAGGT	HINFP	Other	0.246971	0.83922	0.261727	0.646472	0.128801	0.382687
TCCTTTGTGTGCTCAACCA	HINFP	Other	0.264114	0.703695	0.128874	-0.816546	-0.534007	-1.8409
TCGAAGGAATTCTGTGCCA	HINFP	Other	-0.0766106	-0.826637	0.131321	-0.246873	0.0848749	-0.341308
TCTAAGAACTTGGTATTGT	HINFP	Other	0.120141	-0.45993	0.140357	0.279304	0.140757	-0.769469
TCTGGAAGTCCAGGATGCA	HINFP	Other	0.231359	0.382965	0.307409	0.430869	-0.124237	-1.54587
TCTGGGGAGGAGGAGGAAG	HINFP	Other	-1.2772	-2.69212	-0.453892	-1.64988	-2.48446	-2.85592
TCTGTGGCTACAGTGTGAG	HINFP	Other	0.0348427	0.416823	0.137166	0.443663	-0.24706	-2.32007
TCTTCATGTTCCTTGTACC	HINFP	Other	-0.112004	-1.84456	-0.364263	-1.54746	-0.463751	-2.15301
TCTTGCTGGCCTTGGGCAT	HINFP	Other	0.0986099	0.394505	0.184409	0.191852	0.263411	0.834655
TGAACGAGAGCAGCCTGCA	HINFP	Other	0.205526	0.718018	0.312691	0.688274	0.201084	0.685825
TGAAGGCCATGCCGCCTCC	HINFP	Other	-0.232919	-0.933781	-0.161346	-0.4892	-0.0893779	-0.631705
TGAAGGTGCAGGTACAGCC	HINFP	Other	0.078084	0.361219	-0.236832	0.178347	-0.168525	-0.766581
TGAAGGTGGCTCAGGGGCT	HINFP	Other	0.265974	0.909893	0.146775	0.663799	0.223909	0.663699
TGAATCAGACCAATGCCCA	HINFP	Other	0.204265	0.460969	0.164579	0.387341	0.376661	0.78451
TGACCACTTCCTGTGTCTG	HINFP	Other	0.152842	0.560095	0.126509	0.625131	0.0339227	-1.57223
TGCAAAGCCAGGCTGACCT	HINFP	Other	0.255174	0.69854	0.0309284	0.580894	-0.0313919	-0.499117
TGCCACAGAGCGGCTATTG	HINFP	Other	-0.0364081	0.573716	0.0575464	0.446389	-0.140408	-0.992188
TGCCCCCTGAAGGTGGCTC	HINFP	Other	0.125851	0.513373	0.39862	0.594628	0.274519	0.789597
TGCGGAGGGAGGAAGGCAG	HINFP	Other	-0.646439	-2.54933	-0.267385	-1.25012	-2.34084	-3.07802
TGCTCAAAGAACTTTTCCA	HINFP	Other	-0.885281	-2.50053	-0.600532	-1.43251	-0.759514	-1.9615
TGCTGCGGCAACCACAAGA	HINFP	Other	-0.0779961	0.277886	-0.0673714	0.572576	-0.0655575	0.425131
TGCTTCTTGCGAAGGTGCA	HINFP	Other	-0.632675	-3.32524	-0.534688	-2.73096	-0.866225	-3.26277
TGGAAGTGCTGCTCTGGGG	HINFP	Other	0.138398	-0.579218	0.221262	-0.123643	-0.422317	-1.3077
TGGCTCAGAGTCTCCCTGA	HINFP	Other	-0.38657	-2.2972	-0.303162	-1.87131	-0.807769	-2.98332
TGGGACTTGATAGAGCAGA	HINFP	Other	-0.527904	-2.76025	-0.432917	-2.43275	-0.460918	-2.69934
TGGTAGCCTGCCCCACCTG	HINFP	Other	-0.743708	-2.45183	-0.396788	-1.82936	-0.432551	-2.36545
TGGTGCTGTGTGGCTGGAA	HINFP	Other	-0.680931	-3.30848	-0.390219	-2.42863	-0.98668	-3.33384
TGTCTGTGGGAGCACTGTG	HINFP	Other	-1.1343	-3.45087	-0.656799	-2.57461	-0.910244	-3.5934
TGTGACAAATGCTTCACAC	HINFP	Other	0.0775979	-0.32012	-0.122588	-0.079705	-0.231711	-1.24445
TGTGCTGTCTGAAGCCCCA	HINFP	Other	0.162023	-0.0105825	0.00554247	0.00550006	0.403426	0.401097
TGTGGCTACAGTGTGAGTG	HINFP	Other	0.110436	0.60288	0.191967	0.629548	-0.444872	-2.32236
TGTGGTTGCGGAGGGAGGA	HINFP	Other	-0.494328	-1.99839	0.0101273	-1.15038	-0.35753	-1.76562
TGTTGTGACTACAGGTAAG	HINFP	Other	0.454759	0.936139	0.290049	0.600228	0.00668009	-1.0858
TTATTCTAGAAACAGTGCC	HINFP	Other	-0.0371299	0.601695	0.170932	0.619011	0.0471248	0.746405
TTCAAACCATCTGGATCTC	HINFP	Other	0.152355	0.557786	0.0837376	0.671661	0.0178334	0.567427
TTCATGTACTTTGCGGTAA	HINFP	Other	0.225594	0.640059	0.443369	0.639257	0.199411	1.14529
TTCCTTCGACAATCCTGAG	HINFP	Other	-0.402185	-2.59987	-0.247653	-1.56331	-0.387726	-3.2098
TTCGGGGAACTTTCCCAGG	HINFP	Other	-0.449588	-1.31478	-0.351173	-1.53688	-0.504438	-1.62526
TTCTAGAATAATGCCCTGC	HINFP	Other	0.306288	0.51287	0.450273	0.614628	0.433098	0.876257
TTCTCAAAATCACACCTGT	HINFP	Other	-0.26997	-1.24619	-0.200573	-1.02401	-0.166658	-1.58353
TTGATAGAGCAGAGGGATC	HINFP	Other	-0.837284	-2.482	-0.450946	-1.79931	-0.740976	-2.76581
TTGGCAAACATGCCCCCAC	HINFP	Other	-0.260438	-2.00039	-0.248888	-1.4032	-0.189013	-2.10471
TTGTCCTGAGAGGCTGAGA	HINFP	Other	0.151006	0.542629	0.269042	0.299753	0.0349244	0.103184
TTTCCATGATGCCCCCTGA	HINFP	Other	0.137229	0.871975	0.117865	0.617111	0.510843	0.948569
TTTCTCCTGGGTATGGCTG	HINFP	Other	-0.118555	0.13344	0.180956	0.441183	-0.139934	-1.31916
AAAGTCGTCAACAAGGTGG	HSF1	Other	0.0181536	-0.78112	0.232499	-0.571399	0.171183	-0.581379
AAAGTGGTCCACATCGAGC	HSF1	Other	-0.148347	-0.484053	-0.295231	-0.811004	-0.100397	-0.53856
AAGCCAGAGAGAGACGACA	HSF1	Other	-0.106171	-0.8858	-0.270721	-0.886253	-0.15209	-0.632162
AAGCCGTGGCTGCTCAGCA	HSF1	Other	0.0210811	-0.621937	-0.3732	-0.695006	-0.104393	-0.569739
AAGCTGTTCCCGCTCTGAA	HSF1	Other	-0.0728743	0.0131415	-0.223862	-0.352382	-0.0410818	0.252399
AAGGGGAAGCAGGAGTGCA	HSF1	Other	-0.117412	-1.07637	0.265894	-0.724852	0.00278832	-0.903611
AAGTGACCAGTGTGAGTGC	HSF1	Other	-0.280923	-0.684139	-0.320222	-0.906211	-0.301938	-0.403319
AAGTGGTCCACATCGAGCA	HSF1	Other	-0.164198	-0.585874	-0.119173	-1.01523	-0.0882706	-0.546242
AATGAGCTCAGTGACCACT	HSF1	Other	0.0137519	-0.402376	0.0695203	-0.373271	-0.0918524	-0.375312
AATGAGGCTCTGTGGCGGG	HSF1	Other	0.140057	-0.903664	-0.200087	-1.26142	0.0649948	-0.496097
ACACGCACCAGGGGGCTGC	HSF1	Other	0.124429	0.177761	0.133118	0.236901	0.0559618	0.594534
ACAGCCCTCACGGACGCCA	HSF1	Other	0.33403	0.831809	0.261237	0.658732	0.238205	0.720502
ACAGCTTGGTCAGGAAGGC	HSF1	Other	0.105262	0.207227	0.00864858	0.211228	-0.289336	-0.784697
ACAGGAGCTCTTGGATCTG	HSF1	Other	0.355946	0.19494	0.0784686	-0.327927	0.0655144	0.0785274
ACAGTGGGGTCCTTGGCTT	HSF1	Other	0.027994	0.332997	-0.293318	-0.0324905	0.0247491	0.352279
ACCAGCTGCTTCCCTGCGG	HSF1	Other	0.20482	0.182157	0.231466	0.27543	0.126874	-0.281377
ACCAGGGGGCTGCTGGATA	HSF1	Other	0.2519	0.460983	0.323847	0.703939	0.361215	0.87925
ACCCCGGCTCCGTGGACAC	HSF1	Other	-0.245202	-0.2491	-0.265432	-0.459934	-0.0505629	0.195927
ACCGGCAGGTCGTTGCTCC	HSF1	Other	-0.0637292	0.319179	-0.0827244	0.208016	-0.00696103	0.643544
ACCGGGAGCAACGACCTGC	HSF1	Other	0.0794332	0.367185	-0.208826	0.325313	0.186519	0.759893
ACGCAGGAAGCATGGGTGC	HSF1	Other	-0.471071	-1.57726	-0.232922	-0.588769	-0.0848322	-1.29973
ACGCTGAGGCACTTTTCAG	HSF1	Other	-0.0893275	-0.385533	0.147449	-0.419554	-0.171881	-0.193064
ACGGACGCCAGGGGCCACA	HSF1	Other	0.157274	0.143661	0.130599	0.0963013	0.357278	0.366205
ACGGACGTGCAGCTGATGA	HSF1	Other	-0.146418	-0.503222	-0.260473	-0.844543	-0.0597365	-0.53177
ACTCCGTGTCGTCTCTCTC	HSF1	Other	-0.106336	0.0897754	-0.185603	-0.0121428	-0.192646	0.01092
ACTCGCCTCCTCTACCCGG	HSF1	Other	0.124771	-0.503034	0.254995	-0.509714	0.424829	0.241041
ACTCTTCAGGGTGGACACC	HSF1	Other	0.312712	0.42665	0.091367	0.0358236	-0.0162359	0.150548
ACTGAGCTCATTCCTGGCC	HSF1	Other	-0.0129154	0.505217	-0.148773	0.549605	0.120495	0.994189
ACTGGCCAGGCTGCTGTCA	HSF1	Other	0.130368	-0.156005	0.0390166	-0.0419054	0.168296	0.239733
ACTGTCGTTCAGCATCAGG	HSF1	Other	0.213293	0.457594	0.208229	0.155733	0.21695	0.319963
ACTTTTCAGGGGTGGAGGT	HSF1	Other	0.298465	0.345417	0.0044226	0.375793	-0.170319	-0.221741
AGAAAGTCGTCAACAAGGT	HSF1	Other	-0.144343	0.642769	0.11139	0.538719	-0.0835715	0.174428
AGAACAGCAGCCCGGATTC	HSF1	Other	-0.158824	0.142113	0.0808678	0.239353	0.227354	0.224031
AGAACTGCCGGCTATACTT	HSF1	Other	0.424427	-0.0365178	0.351897	-0.0316611	0.242307	-0.00225513
AGACCATGCTGAGCAGCCA	HSF1	Other	0.478394	-0.0165119	0.213248	-0.45736	0.180715	-0.0236708
AGAGAAAGATGTGAGGTTT	HSF1	Other	0.220623	0.720127	0.211464	0.61491	0.273789	0.970904
AGAGCTGGCCACAGCATCA	HSF1	Other	0.0336616	-0.0136735	-0.0508462	-0.0486621	0.0986485	0.220227
AGAGGGTGTCCACGGAAGA	HSF1	Other	-0.128562	-0.147649	0.0400959	0.266228	0.0380808	-0.213794
AGATGAGCGCGTCGGTGTC	HSF1	Other	0.108945	0.51689	-0.0609729	0.116003	0.127096	0.252477
AGCACCCATGCTTCCTGCG	HSF1	Other	-0.0932873	-0.682205	0.00207827	0.0226212	0.00447377	-0.935758
AGCAGCCACGGCTTCAGCG	HSF1	Other	-0.301526	-0.910471	-0.0351436	-0.990919	0.0403388	-0.580508
AGCCCCCTGGTGCGTGTCA	HSF1	Other	0.405818	0.608207	-0.241423	0.48648	0.180362	0.171597
AGCCCGCCTCAGAGCCCCC	HSF1	Other	0.0270496	0	0	0	0	0
AGCGTCACCAAGCTGCTGA	HSF1	Other	0.210163	0.0817967	0.308252	0.134563	0.22221	-0.246476
AGCTCTTGGATCTGTGGGG	HSF1	Other	0.00752507	0.0219501	0.190781	-0.050816	-0.270803	-0.593707
AGCTGCTGTAGGCTGGGGA	HSF1	Other	0.0773749	-0.404819	0.308315	-0.40312	0.0288677	-0.157619
AGCTGCTTCCCTGCGGGGG	HSF1	Other	0.316569	0.96386	0.221878	0.699366	0.26627	1.11595
AGCTGTTCCCGCTCTGAAA	HSF1	Other	0.11542	0.0669089	-0.0558922	-0.321868	0.150202	0.0224356
AGCTTCCACGTGTTCGACC	HSF1	Other	-0.127768	-0.316905	-0.328067	-0.837748	-0.347071	-0.831522
AGGAAGGCCGGGACGTTGC	HSF1	Other	0.087848	0.000939358	-0.236943	-0.231718	0.197776	0.00648148
AGGAGCTCTTGGATCTGTG	HSF1	Other	-0.00883976	-0.126275	-0.281282	-0.375759	0.0873402	0.324919
AGGATGGAGTCAATGAGGG	HSF1	Other	-0.0576349	0.0429115	0.0489921	-0.260317	0.190233	-0.258421
AGGCACTTTTCAGGGGTGG	HSF1	Other	0.322476	0.469199	0.155788	0.71744	0.400824	0.979273
AGGCTCCGAGCCTGTCAGC	HSF1	Other	-0.0506919	0.150838	-0.0208939	0.262961	0.0639086	0.510334
AGGGAGATGGTGGGGTCCT	HSF1	Other	0.0942076	0.490375	0.349991	0.62546	0.292227	0.643644
AGGGCGGTCGGGGACAAGA	HSF1	Other	0.178732	-0.199364	-0.0242891	-0.415711	-0.104551	-0.516381
AGGGCTCCTACTTCTCCGA	HSF1	Other	-0.113174	-0.329992	-0.535539	-0.599095	-0.191879	-0.172351
AGGGCTGTGACGGAGGCGG	HSF1	Other	-0.317522	-0.245922	0.0579405	-0.495658	-0.0119552	-0.168364
AGGGGCCACACGGACACCG	HSF1	Other	0.219113	-0.374211	-0.117349	-0.657105	0.0891053	-0.200243
AGGGGCTGAACAGCTGCGG	HSF1	Other	-0.0868846	0.0985646	0.391471	0.492342	0.320691	0.431966
AGGGGTGGAGGTGGGCGGG	HSF1	Other	0.0963548	0.144855	0.0901217	0.141003	0.0970661	-0.123185
AGGTCAGGCAGGCTCATGT	HSF1	Other	0.071105	-0.157536	-0.175727	-0.236323	-0.0153232	0.199081
AGGTGGGCGGGGGGGAGGG	HSF1	Other	-0.0758663	-0.0737906	-0.0709452	-0.063774	-0.084454	-0.084454
AGTGACCACTTGGATGCTA	HSF1	Other	0.018105	0.250508	0.0884371	0.227657	0.0850384	0.365848
ATCAGGGGGCTGTGGGGAA	HSF1	Other	0.170435	0.355822	0.0999136	0.106317	-0.068934	-0.231333
ATCTCCCTGCTGACAGGCT	HSF1	Other	-0.130936	0.0136488	-0.185545	-0.140743	0.0703319	0.262523
ATCTCCGACATCACCGAGC	HSF1	Other	-0.0653754	-0.645322	-0.0982069	-0.602379	-0.147155	-0.374329
ATCTGCTGGAGCCCGGTGA	HSF1	Other	-0.223254	-1.73639	0.0468043	-0.623004	-0.434975	-1.53734
ATGTCGGGCACGGTCACCG	HSF1	Other	-0.216275	-0.787796	-0.210394	-0.680836	-0.289411	-0.36416
ATGTCTTCACTCTTCAGGG	HSF1	Other	0.179034	-0.46782	0.065429	-0.590009	-0.143637	-0.429168
ATTCAGTTCCTGATCTCAC	HSF1	Other	0.034681	0.154792	-0.0467626	-0.454058	0.115577	-0.0960435
CAACAGAAAGTCGTCAACA	HSF1	Other	-0.00864575	-0.000148898	0.0143646	0.357716	0.0779161	0.124063
CAACATGGCCAGCTTCGTG	HSF1	Other	-0.0676313	-1.33275	0.0815566	-1.41561	0.0646413	-0.887519
CAAGAGCTCCTGTCTCCCC	HSF1	Other	0.0576342	0.156929	-0.10145	-0.0191747	0.31314	0.353339
CACAGCATCAGGGGCGTAG	HSF1	Other	0.120016	0.129091	0.0279654	0.271722	0.157174	-0.132844
CACAGCCCTCACGGACGCC	HSF1	Other	0.211853	0.745345	0.198049	0.463785	0.453486	1.07031
CACATCGAGCAGGGCGGCC	HSF1	Other	0.0733018	0.612984	0.197013	0.546471	0.167102	0.7549
CACCAGCTGCTTCCCTGCG	HSF1	Other	-0.0694837	0.36319	0.0928798	-0.0537806	-0.105242	0.307371
CACCAGGGGGCTGCTGGAT	HSF1	Other	0.28557	0.676113	0.224129	0.822504	0.234317	1.00506
CACCGACGCGCTCATCTGC	HSF1	Other	-0.0705989	-0.706145	-0.154718	-0.608997	0.0268182	-0.354161
CACGGAGCCGGGGTCCAGC	HSF1	Other	-0.0512636	-0.0737008	-0.156368	-0.208867	-0.10865	0.322668
CACGGCTCGGGCCCCTACT	HSF1	Other	0.308491	0.766378	0.185617	0.586095	0.45267	1.21924
CACTGTCGTTCAGCATCAG	HSF1	Other	0.2848	0.783474	0.181167	0.394015	0.712865	0.510209
CACTGTCTCCTAGAGGCCC	HSF1	Other	0.00102476	0.293316	0.247499	0.410245	0.390276	0.401745
CACTTTTCAGGGGTGGAGG	HSF1	Other	0.150977	0.464801	0.112346	0.578438	0.26373	0.67162
CAGAAAGTCGTCAACAAGG	HSF1	Other	0.0861703	-0.371073	-0.112595	-0.455967	0.209139	-0.277982
CAGAGCCCCCGGGTAGAGG	HSF1	Other	0.054184	-0.345932	0.235625	-0.137169	0.227776	-0.228339
CAGAGCTGGCCACAGCATC	HSF1	Other	-0.124114	0.175681	0.173582	0.337559	0.208489	0.318587
CAGCACCTCCTTGGCAAAC	HSF1	Other	0.00698382	0.524225	-0.030628	0.168495	0.226703	0.738322
CAGCCCGCCTCAGAGCCCC	HSF1	Other	0.192895	-0.237551	0.104982	-0.619704	-0.0315407	-0.570304
CAGCCCTCACGGACGCCAG	HSF1	Other	0.253686	0.0902426	0.392335	-0.026614	0.386525	0.708593
CAGCCTGGCCAGTGTGCGT	HSF1	Other	-0.0734597	-0.44526	-0.351389	-0.43979	-0.00258732	-0.250579
CAGCTCAAACAGCACCGGC	HSF1	Other	-0.0945601	0.152462	-0.261144	-0.0265852	0.248764	0.648276
CAGCTGATGAAGGGGAAGC	HSF1	Other	-0.00283565	-0.643793	-0.0152948	-0.612268	-1.40301	-2.674
CAGCTTGGTCAGGAAGGCC	HSF1	Other	-0.301731	-0.965037	-0.179276	-1.43734	-0.0298017	-0.801652
CAGCTTGGTGACGCTGTCC	HSF1	Other	0.00887879	-0.679015	-0.051226	-1.06203	-0.0937742	-0.463466
CAGGAGCTCTTGGATCTGT	HSF1	Other	-0.391174	-0.427799	-0.438935	-0.578274	-0.22076	-0.234459
CAGGCCGCCCTGCTCGATG	HSF1	Other	0.0300263	-0.325761	0.107602	-0.608754	-0.0169944	-0.227708
CAGGGCCAGTTTGCCAAGG	HSF1	Other	0.104499	-0.890737	0.133822	-1.0716	0.378	-0.474502
CAGGGGTGGAGGTGGGCGG	HSF1	Other	-0.215432	-0.865886	-0.0625981	-0.230573	-0.940925	-2.785
CAGTCAAACCGGATCCTGG	HSF1	Other	-0.00760739	-0.401268	0.151957	-0.676706	0.156447	-0.446673
CAGTGAGAATGAGGCTCTG	HSF1	Other	-0.0997457	-1.19474	-0.0714319	-1.10442	0.0694346	-0.995618
CAGTGGGGTCCTTGGCTTT	HSF1	Other	0.0336612	0.582916	0.149095	0.488548	0.339455	0.984255
CATCAGGGGGCTGTGGGGA	HSF1	Other	0.00219565	-0.701066	-0.0182086	0.250695	-0.246423	-1.11256
CATCTGCTGGAGCCCGGTG	HSF1	Other	0.179068	-0.614646	-0.282052	-1.00213	-0.0462982	-0.917635
CATCTTTCTCTTCACCCCC	HSF1	Other	0	0	0	0	0.01506	0
CATGGTCTGCAGGTTATCC	HSF1	Other	-0.0752344	-0.0611633	0.0222506	0.133166	-0.0297952	-0.0555257
CCACACGGACACCGAGGGC	HSF1	Other	-0.128427	-0.271834	0.00857037	-0.00210947	-0.0809553	-0.423492
CCACCATCTCCCTGCTGAC	HSF1	Other	0.186902	0.556736	0.164933	0.431457	0.368747	0.87314
CCACGGAAGATGGGCGCCC	HSF1	Other	0.171777	-0.0428699	0.169034	-0.134398	0.184735	0.0799823
CCACTGTCGTTCAGCATCA	HSF1	Other	0.345703	0.935681	0.32177	0.409597	0.3423	1.08181
CCAGCCCCATGGCCTCCCC	HSF1	Other	0.357139	0.493777	0.531476	0.635822	0.468516	1.04981
CCAGGCTGCTGTCAAGGTC	HSF1	Other	0.102633	0.198309	-0.163477	-0.361085	0.422066	0.531877
CCAGGGGGCTGCTGGATAG	HSF1	Other	0.237983	0.390708	0.121428	0.39865	0.340171	0.654029
CCATGCTTCCTGCGTGGCC	HSF1	Other	0.0934124	0.573155	0.0487346	0.741854	0.136921	0.949973
CCCCATGGCCTCCCCCGGC	HSF1	Other	0.0449152	-0.0254326	0.177668	0.0711779	0.226259	0.161234
CCCCGGCTCCGTGGACACC	HSF1	Other	0.0785701	0.321258	0.055174	0.153254	0.235733	0.701897
CCCCTATCCAGCAGCCCCC	HSF1	Other	0	0	0	0	0	0
CCCCTGGTGCGTGTCAAGG	HSF1	Other	0.144806	0.200536	0.039618	-0.195672	0.209256	0.319455
CCCGCCGCGCCGGGGCCCA	HSF1	Other	0.0885674	0.47465	0.082095	0.373831	0.195423	0.884418
CCCGCCGGGGGAGGCCATG	HSF1	Other	0.213678	0.239631	0.231714	0.39766	0.341407	0.591041
CCCGGGCGCCCATCTTCCG	HSF1	Other	0.194591	0.0460474	0.100853	0.0131297	0.26941	0.273352
CCCGGTGTCCACGGAGCCG	HSF1	Other	0.0735148	0.246913	0.0412189	0.0866182	-0.0315171	0.327468
CCCGTGGGCCCCGGCGCGG	HSF1	Other	0.0481676	-0.602486	0.048457	-0.877797	0.0232203	-0.825115
CCCTGATGCTGAACGACAG	HSF1	Other	0.394197	0.370175	0.272221	0.265416	0.000447742	-0.241096
CCGAGGGGCTGAACAGCTG	HSF1	Other	-0.00918256	-0.35166	-0.140792	-0.620436	0.142614	0.0886608
CCGCAGCTGTTCAGCCCCT	HSF1	Other	0.229547	0.00229951	-0.136546	-0.22598	0.184489	0.137892
CCGCAGGATGGAGTCAATG	HSF1	Other	-0.000161564	-0.23409	-0.0954892	-0.239889	0.116383	0.129064
CCGCCGCGCCGGGGCCCAC	HSF1	Other	-0.0484009	-0.413829	-0.0559154	-0.311953	0.0683373	0.0866868
CCGGCCCTCGGTGTCCGTG	HSF1	Other	0.0823468	0.140872	0.165866	0.16861	0.219176	0.526936
CCGGGGGAGGCCATGGGGC	HSF1	Other	0.0109722	-0.218701	0.110928	0.0740394	-0.164403	-1.41901
CCGTCCCCTTCGGAGAAGT	HSF1	Other	-0.197446	0.136011	-0.181016	-0.0860854	-0.0420139	0.33633
CCGTGGGCCCCGGCGCGGC	HSF1	Other	-0.0129787	-0.304125	-0.0474497	-0.476595	0.153916	-0.0490066
CCTACTTCTCCGAAGGGGA	HSF1	Other	0.0687985	0.582814	-0.266813	0.622678	0.000966976	0.373451
CCTCAGAGCCCCCGGGTAG	HSF1	Other	0.5523	0.409204	0.391997	0.140983	0.37512	0.496033
CCTCATTGACTCCATCCTG	HSF1	Other	0.306508	0.407229	0.0595115	0.0210167	0.210431	0.244456
CCTCCTTGACACGCACCAG	HSF1	Other	0.472181	0.320527	0.25699	0.516812	0.548899	0.710572
CCTCTACCCGGGGGCTCTG	HSF1	Other	0.177061	0.741633	0.332205	0.599276	0.118073	0.779029
CCTGACCTTGACAGCAGCC	HSF1	Other	0.125663	-0.11368	0.126923	0.203984	0.193513	0.629452
CCTGGCCACGCAGGAAGCA	HSF1	Other	0.237385	0.648366	0.290028	0.647148	0.218782	-0.27535
CCTGGCCAGTGTGCGTAGG	HSF1	Other	0.0978602	0.424449	0.272594	0.509966	0.0721094	1.0004
CCTGTCAGCAGGGAGATGG	HSF1	Other	-0.00495249	-0.137919	-0.192881	0.0417243	0.143674	-0.0368066
CGAGCCGTGGACGTGCTCC	HSF1	Other	0.00360428	0.509768	-0.122108	0.445796	0.105733	0.685906
CGAGTAGGGGCCCGAGCCG	HSF1	Other	-0.00368521	-0.142839	-0.152892	-0.0926057	-0.110344	-0.296307
CGCAGGATGGAGTCAATGA	HSF1	Other	-0.0135513	-0.58782	-0.272044	-0.567742	0.155073	-0.0959293
CGCTGTTCCTGCTGGACCC	HSF1	Other	-0.271296	-0.157552	-0.499085	-0.566329	-0.481722	-0.434486
CGGACGTGCAGCTGATGAA	HSF1	Other	0.00151652	-0.673967	-0.133171	-1.08009	0.128494	-0.33933
CGGCGGGAGCATAGACGAG	HSF1	Other	0.228723	-0.0879151	0.404305	0.272661	0.326091	0.143648
CGGGAGCATAGACGAGAGG	HSF1	Other	0.190026	-0.493384	0.102958	-0.117657	-0.157359	0.155317
CGGGGCCTCTAGGAGACAG	HSF1	Other	0.117895	0.00875579	0.343335	0.283212	-0.111061	-0.137803
CGGGGGCTCTGAGGCGGGC	HSF1	Other	0.0600467	0.642145	-0.0055448	0.492421	0.235621	0.741542
CGGGGTCCAGCAGGAACAG	HSF1	Other	0.292252	0.564373	0.283451	0.270866	0.277373	0.480994
CGGTGATGTCGGAGATGAT	HSF1	Other	-0.269628	-0.269873	-0.121445	-0.352055	-0.198719	0.0246982
CGTCAACAAGGTGGGGGCA	HSF1	Other	0.0652945	0.486997	0.144229	0.375884	0.0953634	0.497073
CGTGGGCCCCGGCGCGGCG	HSF1	Other	-0.097114	-1.14773	0.0879068	-0.389794	-1.12687	-3.4802
CTACCCGGGGGCTCTGAGG	HSF1	Other	0.195016	-0.505586	0.338713	0.0311581	-0.90148	-2.35086
CTACGCTGAGGCACTTTTC	HSF1	Other	-0.0648232	0.449041	0.123581	0.489016	0.068245	0.852453
CTCACGAGGGTCCACAGCT	HSF1	Other	0.0603385	-0.903867	0.100456	-0.826609	0.251039	-0.807217
CTCACGTCCAGCAGGGCAC	HSF1	Other	-0.348936	-0.950269	-0.0750194	-1.18237	-0.13533	-1.23195
CTCACTGGTGCAGTCAAAC	HSF1	Other	-0.0158154	0.331453	-0.0168086	0.465858	0.121179	0.558393
CTCATTGACTCCATCCTGC	HSF1	Other	-0.0116809	0.205603	0.145436	0.0385999	0.0940001	0.339947
CTCCAGCAGATGAGCGCGT	HSF1	Other	-0.0192799	-0.656887	-0.00400917	-1.11048	0.089784	-0.734436
CTCCCAGCTCAAACAGCAC	HSF1	Other	0.1402	0.27863	-0.0282974	-0.0102916	0.258975	0.757412
CTCCCGCCGGGGGAGGCCA	HSF1	Other	0.105054	0.575808	0.0911618	0.506767	0.193761	0.983782
CTCCCGGTGTCCACGGAGC	HSF1	Other	-0.0640602	0.336493	0.0481079	0.327978	0.0727688	0.972892
CTCCTCCTTGACACGCACC	HSF1	Other	-0.0938706	-0.136317	-0.0413394	0.170141	-0.0211052	0.224985
CTCCTGGCCATGAAGCAGT	HSF1	Other	-0.165996	0.240735	-0.102255	0.271217	0.0673595	0.779582
CTCCTTGACACGCACCAGG	HSF1	Other	0.375984	-0.0385633	0.209741	0.228936	0.49054	0.740056
CTCCTTGGCAAACTGGCCC	HSF1	Other	0.0645208	0.458329	0.0401357	0.283872	0.219849	0.358179
CTCGAGATGGATCTGCCCG	HSF1	Other	-0.0412391	-0.30506	0.386113	-0.465451	0.385341	-0.0359263
CTCGATGTGGACCACTTTC	HSF1	Other	0.0348948	0.581116	0.152264	0.233225	0.0351979	1.03275
CTCGTCTATGCTCCCGCCG	HSF1	Other	-0.118533	0.306599	0.0759126	0.240775	-0.00514247	-0.0853173
CTCTACGCCCCTGATGCTG	HSF1	Other	0.0868795	0.236921	0.249944	0.169846	0.338069	0.73837
CTCTCGTCTATGCTCCCGC	HSF1	Other	0.00202015	-0.00481273	-0.303744	-0.252773	-0.0871426	-0.0943324
CTCTGCCTCGGGAGGCCTG	HSF1	Other	0.261922	0.462766	0.412174	0.49431	0.0866842	0.0981986
CTGAGCTCATTCCTGGCCC	HSF1	Other	0.250561	0.502211	0.402136	0.160396	0.346036	0.500309
CTGAGGCACTTTTCAGGGG	HSF1	Other	0.309062	0.0327443	0.383205	0.0155923	0.236959	0.247184
CTGATGCTGTGGCCAGCTC	HSF1	Other	0.300013	0.434341	0.566423	0.623804	0.43151	0.472635
CTGCCCGTGGGCCCCGGCG	HSF1	Other	0.218376	0.112359	0.239585	0.218132	0.364498	0.319626
CTGCCGGTGCTGTTTGAGC	HSF1	Other	0.245863	0.678095	0.242058	0.669367	0.346891	0.780913
CTGCCTCGGGAGGCCTGGG	HSF1	Other	0.133073	0.538828	0.490387	0.644465	0.327391	0.816811
CTGCTGGACCCCGGCTCCG	HSF1	Other	0.126209	0.0715651	0.0415292	-0.114132	0.118043	0.121737
CTGCTGTAGGCTGGGGAGG	HSF1	Other	0.333857	0.292288	0.679214	0.821491	0.22875	-0.0724247
CTGGAGCACGTCCACGGCT	HSF1	Other	-0.152588	-0.634763	-0.302184	-0.794913	-0.0886001	-0.26683
CTGGAGCTGCTGTAGGCTG	HSF1	Other	0.397689	-0.256548	0.232629	-0.285307	0.253439	-0.250375
CTGGCCACGCAGGAAGCAT	HSF1	Other	0.00286219	-1.04745	0.155933	-1.26447	0.140396	-0.635679
CTGGCCAGTGTGCGTAGGC	HSF1	Other	0.0814941	0.480081	0.172327	0.208531	0.249181	0.592292
CTGGCCCTGGTCGAACACG	HSF1	Other	0.00444582	-0.822482	0.0603729	-0.943197	0.0733248	-0.65628
CTGGCTCCTGCCAGCCCCA	HSF1	Other	0.070125	0.63156	0.0944003	0.457777	0.359129	1.14121
CTGGGCATGCTTCTGCCGA	HSF1	Other	0.0960215	-1.21636	0.122063	-0.711283	0.0497423	-0.611608
CTGGGGAGACAGGAGCTCT	HSF1	Other	0.0718274	0.157863	0.376218	-0.0736839	0.145259	0.0361641
CTGTCAGCAGGGAGATGGT	HSF1	Other	-0.142249	-0.298382	0.084393	-0.154317	-0.20447	-0.220706
CTGTGACGGAGGCGGGGGC	HSF1	Other	-0.0733549	0.032822	-0.0288562	0.258565	-0.0379498	-0.143664
CTTGGTGACGCTGTCCTGG	HSF1	Other	0.252813	-0.365543	0.0190706	-0.806085	0.0886636	-0.18918
CTTTATGTCTTCACTCTTC	HSF1	Other	0.0579122	0.356782	0.0251261	0.193314	-0.0311385	0.73192
GAAAGTCGTCAACAAGGTG	HSF1	Other	-0.0943548	-0.544709	-0.131282	-0.141235	-0.290702	-0.731839
GAAGACATAAAGATCCGCC	HSF1	Other	-0.071498	-0.683996	-0.0668325	-0.300945	-0.294768	-0.57306
GAAGGGGACGGCTTCGCCG	HSF1	Other	0.138423	0.211181	0.10189	-0.089239	0.0636176	0.207367
GACCAGGGCCAGTTTGCCA	HSF1	Other	0.0777489	-0.82464	0.0728603	-1.23845	0.0161548	-0.659362
GACCTACTGCTTCATGGCC	HSF1	Other	0.207833	-0.144928	0.391532	0.0902266	0.262366	-0.0410221
GACTCGCCTCCTCTACCCG	HSF1	Other	0.137528	-0.231111	0.00452103	-0.397816	0.236198	-0.168453
GAGAAAGATGTGAGGTTTT	HSF1	Other	0.204863	0.608558	0.201456	0.707448	0.227744	1.02981
GAGAACTGCCGGCTATACT	HSF1	Other	-0.0127228	-0.0150999	0.0433981	-0.0772536	0.278327	0.18663
GAGAATGAGGCTCTGTGGC	HSF1	Other	-0.245778	-0.932478	-0.24629	-0.725815	-0.277393	-1.22297
GAGATGATGGGTCCAGAGC	HSF1	Other	-0.289855	-0.678924	-0.15931	-0.925264	-0.0584201	-0.635956
GAGCATAGACGAGAGGTGG	HSF1	Other	-0.141695	-0.736058	-0.111942	-0.977953	-0.208737	-0.311117
GAGCCCCCCAGGCCTCCCG	HSF1	Other	0.00398276	0.0843406	0.0285605	-0.496969	0.0493054	-0.657707
GAGCCGTGGACGTGCTCCA	HSF1	Other	0.173888	0.53804	0.0486176	0.334088	0.269658	0.717932
GAGCCTGTCAGCAGGGAGA	HSF1	Other	-0.0392294	-0.489097	0.0422681	-0.245706	-1.51213	-2.70768
GAGCTGCTCCTGGCCACGC	HSF1	Other	-0.174955	-1.21304	-0.0154336	-1.40948	0.0760596	-1.25221
GAGCTGCTGTAGGCTGGGG	HSF1	Other	0.126933	-0.384283	0.0286294	0.0599982	-0.403805	-0.995527
GAGCTGGCCACAGCATCAG	HSF1	Other	-0.023411	-0.0914287	-0.313318	-0.747222	0.321172	0.242361
GAGGCAGAGAACAGCAGCC	HSF1	Other	0.143547	0.615311	-0.0336109	-0.0504633	0.211361	0.373293
GAGGCCTGGGGGGCTCCTG	HSF1	Other	0.123722	0.421145	-0.0600579	0.164149	0.079628	0.734345
GAGGCTCTGTGGCGGGAGG	HSF1	Other	-0.239666	-0.149039	-0.00433484	-0.255155	-0.800492	-2.27209
GAGGGCGGTCGGGGACAAG	HSF1	Other	0.0708233	-0.163759	0.0614124	-0.215143	0.205277	-0.0278622
GAGGGCTGTGACGGAGGCG	HSF1	Other	-0.000759287	0.116797	-0.0707326	-0.0114125	0.351796	0.397968
GAGGGTCCACAGCTTGGTC	HSF1	Other	-0.136767	-1.53437	0.0146993	-1.39571	-0.223478	-0.924873
GAGGGTGTCCACGGAAGAT	HSF1	Other	-0.283275	-0.414404	-0.182641	-0.269026	-0.171249	0.0754155
GAGTCAATGAGGGCGGTCG	HSF1	Other	-0.159833	-0.386172	-0.402052	-0.470972	-0.176346	-0.0581332
GATAGGGGCCTGCACACGA	HSF1	Other	-0.0794541	-0.0585757	0.165317	0.46648	0.0813955	-0.141526
GATGAGCGCGTCGGTGTCC	HSF1	Other	-0.307766	-1.33607	-0.470952	-1.53553	-0.288092	-1.29271
GATGCTATGGACTCCAACC	HSF1	Other	-0.0397868	-0.270759	-0.210941	-0.802061	0.0507148	0.0905981
GCACCAGCTGCTTCCCTGC	HSF1	Other	0.194802	0.582454	-0.0692703	0.1819	-0.158523	0.0270533
GCAGATGGCTTCCGGAAAG	HSF1	Other	0.183674	0.616585	-0.132859	0.383216	0.109621	-0.999587
GCAGTCAAACCGGATCCTG	HSF1	Other	0.0767528	-0.0663752	-0.30619	-0.334579	0.0289622	-0.135474
GCATCAGGGGCGTAGAGGC	HSF1	Other	-0.305261	-0.690293	-0.11926	-0.408185	-0.382884	-0.3376
GCATGCTTCTGCCGAAGGC	HSF1	Other	-0.173332	-0.467687	-0.0999261	-0.425838	0.00342374	-0.261334
GCCACTGTCGTTCAGCATC	HSF1	Other	0.201519	0.639962	-0.016621	0.467398	0.228032	1.00479
GCCCCATGGCCTCCCCCGG	HSF1	Other	0.577052	0.846891	0.662484	0.934828	0.68353	1.15756
GCCCCTACTCGGTGAGTGC	HSF1	Other	-0.349906	-0.78528	0.0199912	-0.590053	-0.0717825	0.00270443
GCCTCCGTCACAGCCCTCA	HSF1	Other	0.0636833	0.564192	0.221913	0.194574	-0.0147498	0.396947
GCGCAGCCGCTGTTCCTGC	HSF1	Other	-0.0272818	0.277862	-0.184072	0.127706	0.0117264	0.635927
GCGCTCATCTGCTGGAGCC	HSF1	Other	0.0936003	0.52849	0.126407	0.476956	0.134664	0.765791
GCGGGAGGTGGCCAGCCTT	HSF1	Other	0.144447	0.528869	-0.1006	0.241242	0.228741	0.965941
GCGGGGCCCAGCAACGTCC	HSF1	Other	-0.0870811	-0.770575	-0.0572228	-0.847879	0.0484389	-0.371327
GCGTCCGTGAGGGCTGTGA	HSF1	Other	0.0684069	0.0425078	0.188851	0.586244	0.459172	0.483445
GCTCCTTGAGAACATCAAG	HSF1	Other	0.117169	-0.694845	0.365023	-0.599179	0.103712	-0.564654
GCTGAACAGCTGCGGAGGA	HSF1	Other	-0.094889	-0.0361851	0.0226499	-0.0226477	-0.020375	0.366042
GCTGCTCAGCATGGTCTGC	HSF1	Other	0.0882585	-0.202326	0.100499	-0.0803	0.149349	0.584238
GCTGCTGTAGGCTGGGGAG	HSF1	Other	0.0362737	-0.305186	0.307243	0.195376	-0.246624	-0.453052
GCTGCTGTCAAGGTCAGGC	HSF1	Other	-0.113718	-0.0808661	0.151657	-0.280396	0.228263	0.259378
GCTGCTTCCCTGCGGGGGT	HSF1	Other	0.16802	0.560745	0.306425	0.457913	0.364794	0.951707
GCTGGAGCTGCTGTAGGCT	HSF1	Other	0.0528039	-0.293357	0.168285	0.0826695	0.264364	-0.0136992
GCTGGGCCCCGCCGCGCCG	HSF1	Other	0.126635	-0.113299	0.00565324	-0.453215	0.131849	-0.222461
GCTTCCACGTGTTCGACCA	HSF1	Other	-0.290384	-0.819474	-0.136658	-1.14118	-0.135059	-0.804367
GGAAGGCCGGGACGTTGCT	HSF1	Other	-0.0820608	-0.803801	-0.130718	-1.0078	-0.0737703	-0.531061
GGACCCCACTGTCTCCTAG	HSF1	Other	0.316316	0.13754	-0.0625372	-0.42116	0.419701	0.377991
GGACGTGCAGCTGATGAAG	HSF1	Other	-0.189583	-0.94122	-0.222639	-1.4241	-0.000660206	-0.725641
GGACTCGCCTCCTCTACCC	HSF1	Other	-0.19542	-0.185492	0.0396319	-0.199604	0.116355	0.243337
GGAGCATAGACGAGAGGTG	HSF1	Other	-0.149954	-0.274103	-0.323929	-0.41724	-0.103494	-0.0726373
GGAGCCAGCTCGGTGATGT	HSF1	Other	0.103243	0.150528	-0.00792957	-0.283223	-0.0894269	0.0862947
GGAGGCCTGGGGGGCTCCT	HSF1	Other	0.023675	0.322489	0.227463	0.36945	0.200877	0.682547
GGAGGGGGCCTGCAATCAA	HSF1	Other	0.3158	0.3947	0.297027	0.654833	0.434378	0.718022
GGAGTCAATGAGGGCGGTC	HSF1	Other	0.106148	0.74742	-0.051517	0.457046	0.0632624	0.0898342
GGAGTCCATAGCATCCAAG	HSF1	Other	0.177077	0.204875	0.173124	0.0948978	0.324227	-0.265914
GGATAGGGGCCTGCACACG	HSF1	Other	0.00265035	0.279878	-0.147993	0.138039	0.173576	0.564271
GGCACTCACTTGTCCAGGC	HSF1	Other	-0.040433	-0.0307147	-0.163206	-0.312038	-0.0199072	0.0636357
GGCAGATCCATCTCGAGCA	HSF1	Other	-0.123221	-0.13255	0.112099	-0.41023	-0.0440887	0.422478
GGCAGGCTCATGTCGGGCA	HSF1	Other	-0.00459733	-0.269337	-0.432412	-0.196419	-0.0517117	0.00267797
GGCAGGTTCACTCTCCCGC	HSF1	Other	-0.00386948	-0.367313	0.202828	-0.432422	0.144826	0.0169117
GGCCTTCCTGACCAAGCTG	HSF1	Other	0.587033	0.738648	0.603901	0.598017	0.469305	-0.679986
GGCTCCGAGCCTGTCAGCA	HSF1	Other	-0.0167545	-0.10747	-0.0862732	-0.296392	0.0276627	0.477409
GGCTCCTACTTCTCCGAAG	HSF1	Other	-0.255395	-0.523493	-0.422446	-0.6484	-0.11201	0.128606
GGCTCTGAGGCGGGCTGGG	HSF1	Other	0.0160658	-0.0342283	0.123573	-0.0638998	0.0348636	-0.163814
GGCTGAACAGCTGCGGAGG	HSF1	Other	-0.224909	-0.390246	-0.203397	-0.158615	-0.00167969	0.397661
GGCTGCTGTTCTCTGCCTC	HSF1	Other	-0.352479	-0.0790719	0.0308896	-0.230734	0.259194	0.307576
GGCTGGAGCTGCTGTAGGC	HSF1	Other	-0.0445257	-0.279012	-0.184551	-0.21684	0.0584588	0.0709994
GGGACTCGCCTCCTCTACC	HSF1	Other	0.0576265	0.103152	-0.0660221	-0.0604069	-0.557155	0.343386
GGGAGCATAGACGAGAGGT	HSF1	Other	-0.300014	-0.422945	-0.221523	-0.750245	-0.282987	-0.177723
GGGAGGCCATGGGGCTGGC	HSF1	Other	0.201562	0.725647	0.217859	0.528396	0.301467	1.03533
GGGAGGCCTGGGGGGCTCC	HSF1	Other	0.159604	0.195041	-0.00686856	0.0224735	0.117622	0.0149433
GGGCCTCTAGGAGACAGTG	HSF1	Other	0.154752	0.113681	-0.21504	-0.890917	-0.263646	-1.31595
GGGCGGGGGGGAGGGAGGC	HSF1	Other	0	0	0	0	0.01506	0.0119633
GGGCTCCTACTTCTCCGAA	HSF1	Other	-0.0731121	-0.00251836	-0.386923	-0.0179989	0.0190572	0.295358
GGGCTCTGAGGCGGGCTGG	HSF1	Other	0.436219	0.711211	0.326808	0.819601	0.327014	0.867876
GGGCTGCTGTTCTCTGCCT	HSF1	Other	0.46517	0.328241	0.271015	0.340589	0.43868	0.827739
[truncated: 9,764 more rows]
