# Supplementary material for: Guide-specific loss of efficiency and off-target reduction with Cas9 variants
Source: Nucleic Acids Res. 2023 Aug 24;51(18):9880–93. doi: 10.1093/nar/gkad702 (PMC10570041; doi:10.1093/nar/gkad702)
Supplement: gkad702_Supplemental_Files [file gkad702_supplemental_files.zip › TableS8(H2171_EpiC_LFC).xlsx]

## Sheet: EpiC_H2171_sgRNA_LFC
			HiFi		LZ3		WT
sgRNA	Gene	Category	D0	D20	D0	D20	D0	D20
AAAAGGCAGCCTGGTAGAC	AAVS1	Nonessential	0.158267	0.55559	-0.00379426	0.348315	0.128513	0.865212
AAAGTCCAGGACCGGCTGG	AAVS1	Nonessential	0.292614	0.790957	0.197235	0.662049	0.424797	0.799217
AACCTTAGAGGTTCTGGCA	AAVS1	Nonessential	0.100014	0.245268	-0.0580749	-0.182521	-0.00839982	0.423523
AAGAAACGAGAGATGGCAC	AAVS1	Nonessential	-0.0297728	-0.198848	-0.0883566	0.0546433	0.078452	-0.378167
AAGCAGGACCTGCCTGGGA	AAVS1	Nonessential	0.127597	-0.275162	0.279369	0.558368	-0.298968	-0.66415
AAGCATCGCCCCCCTGCTG	AAVS1	Nonessential	0.310261	0.33606	0.0832209	0.237549	0.298061	0.371784
AAGCCCAGAGCAGGGCCTT	AAVS1	Nonessential	0.343117	0.647343	0.254761	0.407451	0.339928	0.578967
AAGCCCAGGAGAGGCGCTC	AAVS1	Nonessential	0.138008	0.361762	-0.0284282	0.392727	0.181396	0.315756
AATATGTCCCAGATAGCAC	AAVS1	Nonessential	0.0371968	-0.204909	0.100223	-0.150732	0.323528	0.37216
AATGCAGGTCAGAGAAAGC	AAVS1	Nonessential	-0.145119	-0.2069	0.10409	-0.0289806	-0.279205	-0.082525
AATTGCCTTAGTGGCTAGG	AAVS1	Nonessential	0.315059	0.591475	-0.179322	0.385248	0.223924	0.864866
ACAAAGGGAGTTTTCCACA	AAVS1	Nonessential	-0.0424633	0.312621	-0.198204	0.336179	0.261188	0.698556
ACAGAAAAGCCCCATCCTT	AAVS1	Nonessential	0.23069	0.295871	0.316637	0.37561	0.281864	0.352296
ACCTGGCCCCGGGAGACGC	AAVS1	Nonessential	-0.0436286	0.0888646	0.235021	0.180416	-0.0180203	0.284253
ACGCAAGGGAGACATCCGT	AAVS1	Nonessential	-0.000261872	0.0781276	-0.13868	-0.251923	-0.200924	0.233675
ACTAAGGCAATTGGGGTGC	AAVS1	Nonessential	-0.0444228	0.221024	0.12872	0.0549206	0.0446228	0.339465
ACTTGGGAACAGCCACAGC	AAVS1	Nonessential	0.0614729	0.291171	-0.214366	-0.155376	0.171364	0.351198
AGAAAAACGGTGATGATGC	AAVS1	Nonessential	-0.058963	0.0451824	0.0785615	0.398834	-0.0665209	0.267307
AGAAGACTAGCTGAGCTCT	AAVS1	Nonessential	0.292753	0.201555	0.11528	-0.114289	0.270407	0.740126
AGAGGTGACCCGAATCCAC	AAVS1	Nonessential	-0.0607992	0.114409	-0.111488	0.260103	0.183559	0.639088
AGATGGCACAGGCCCCAGA	AAVS1	Nonessential	0.368585	0.343926	0.0962413	0.393505	0.186402	0.475389
AGCACAGACTAGAGAGGTA	AAVS1	Nonessential	0.0988334	-0.132778	0.306567	0.398335	-0.0804909	-0.682005
AGCACAGGCTGCCAAAGCC	AAVS1	Nonessential	0.0980426	0.444499	0.184964	0.402526	0.477554	0.759311
AGCATGTTTGCTGCCTCCA	AAVS1	Nonessential	0.465239	0.650275	0.277628	0.584065	0.457139	0.696413
AGCCCAGGGCCAGGAACGA	AAVS1	Nonessential	-0.14437	-0.324396	-0.0251434	0.308365	0.0927337	0.184446
AGCCCAGGGCCAGTTGAAG	AAVS1	Nonessential	0.114523	0.136621	-0.0660231	0.243962	0.0736008	0.356858
AGCCGCTTCAACTGGCCCT	AAVS1	Nonessential	0.201628	0.354521	0.246955	0.454239	0.238454	0.691617
AGCGGCTCCAATTCGGAAG	AAVS1	Nonessential	0.255409	0.319115	-0.0313157	0.294896	0.23299	0.688859
AGCTGAGCTCTCGGACCCC	AAVS1	Nonessential	0.00829774	-0.0669508	0.236472	0.333296	0.121413	0.397892
AGGAACCCCTGTAGGGAAG	AAVS1	Nonessential	0.260787	0.478916	-0.151563	0.0297521	0.367716	0.441698
AGGCCCCAGGCCACCTACT	AAVS1	Nonessential	0.132256	0.485168	-0.00579599	-0.0427715	0.0967955	0.493437
AGGGAAGGAGACAAAGTCC	AAVS1	Nonessential	0.28605	0.275951	-0.432363	-0.332537	-0.511019	-1.01
AGGGGCTCAACATCGGAAG	AAVS1	Nonessential	0.21133	0.381574	-0.0289134	0.60741	0.492062	0.877426
AGTAGAGCTCAAAGTGGTC	AAVS1	Nonessential	-0.113775	-0.0258222	-0.403174	-0.337507	-0.183894	0.267037
AGTAGAGGCGGCCACGACC	AAVS1	Nonessential	0.122406	0.31509	-0.215578	-0.640496	0.0776309	0.246246
AGTCTTCTTCCTCCAACCC	AAVS1	Nonessential	0.225897	0.112221	0.176952	0.045231	0.196768	0.147304
AGTGACAATGGCCAGGGCC	AAVS1	Nonessential	0.209234	0.418139	-0.141377	-0.167105	0.221514	0.67854
AGTGCCCTTGCTGTGCCGC	AAVS1	Nonessential	-0.166979	0.151628	0.0385013	0.0577993	-0.0604935	0.378412
AGTGGTTGATAAACCCACG	AAVS1	Nonessential	-0.0582127	0.31986	0.159837	0.277023	-0.715206	-0.324631
AGTTAAAGCGACTCCAATG	AAVS1	Nonessential	-0.217427	-0.223112	0.0177207	0.0960114	-0.41508	0.114992
AGTTCCTGGCGGCCTGTGC	AAVS1	Nonessential	-0.112702	-0.0333295	0.0793552	-0.0158059	-0.029361	0.113013
AGTTGAAGCGGCTCCAATT	AAVS1	Nonessential	-0.0476586	0.0259386	-0.181647	0.0622069	0.0426526	0.625067
ATAAGGTGGTCCCAGCTCG	AAVS1	Nonessential	-0.211779	-0.0411194	-0.147282	-0.253464	-0.112647	-0.0216694
ATATAAGGTGGTCCCAGCT	AAVS1	Nonessential	0.149464	0.544486	0.0848781	0.43602	0.299583	0.585761
ATCAACCACTTGGTGAGGC	AAVS1	Nonessential	0.0958426	0.453648	0.203523	0.460468	0.00759035	0.383197
ATCAGTGAAACGCACCAGA	AAVS1	Nonessential	0.182176	0.514284	0.284586	0.393663	0.311471	0.983845
ATCCACCCAAAAGGCAGCC	AAVS1	Nonessential	0.211468	0.447305	-0.120117	0.498352	0.47789	0.820415
ATCGGGGCACAGCGACTCC	AAVS1	Nonessential	-0.164657	-0.255214	-0.206888	-0.325296	0.0460962	0.0627492
ATCTGCCTAACAGGAGGTG	AAVS1	Nonessential	0.340847	0.476213	-0.209328	0.0747149	0.110425	0.69902
ATGATGCAGGCCTACAAGA	AAVS1	Nonessential	0.118496	0.395029	0.000363685	0.397141	0.254061	0.38457
ATGGTTGGTCACTGTCTCT	AAVS1	Nonessential	0.175342	0.305042	0.140631	0.205847	0.253208	0.477813
ATTCCCTTCTCAGGTTACG	AAVS1	Nonessential	0.428294	0.515572	0.172842	0.52587	0.396616	0.799226
CAAACATGCTGTCCTGAAG	AAVS1	Nonessential	0.214971	0.306924	0.135025	0.515747	0.365961	0.516289
CAACACAGCAGAGAGCAAG	AAVS1	Nonessential	0.0919959	0.40053	-0.132036	0.159657	0.383433	0.400013
CAACTGTGGGGTGACTGCT	AAVS1	Nonessential	0.157869	0.55502	0.112717	0.295616	0.286757	0.457213
CAAGCAGTCACCCCACAGT	AAVS1	Nonessential	0.114882	-0.0747257	0.0437829	0.281628	-0.153229	-1.1009
CAAGGAGAGAGATGGCTCC	AAVS1	Nonessential	0.120523	0.0798242	0.37062	0.00352016	-0.0306071	0.119262
CAAGGGCCACTTCTGCTAA	AAVS1	Nonessential	-0.0997924	0.219889	-0.036948	0.193147	0.24454	0.746834
CAATATCAGGAGACTAGGA	AAVS1	Nonessential	0.310593	0.294373	0.400008	0.569981	0.198585	0.561094
CACAGACTAGAGAGGTAAG	AAVS1	Nonessential	-0.141128	0.301477	0.245404	0.632907	0.279346	0.487011
CACAGGCCCCAGAAGGAGA	AAVS1	Nonessential	0.194847	0.446162	0.0577754	0.127412	0.256289	-0.068283
CACCCTCTGCTGCGCCACC	AAVS1	Nonessential	0.13002	0.511332	-0.0549428	0.435524	0.278668	0.687153
CACCGCCCCAAGGATCTCC	AAVS1	Nonessential	0.221092	0.376901	0.17259	0.210382	0.318262	0.564735
CACGACCTGGTGAACACCT	AAVS1	Nonessential	0.0282791	0.320111	0.357477	0.385968	0.435602	0.664186
CAGAAAGCGGCACAGGCCC	AAVS1	Nonessential	-0.0063984	0.215806	0.0953185	0.291495	0.19461	0.330568
CAGACTGAGCTATGGGAGC	AAVS1	Nonessential	0.0508959	0.0760969	-0.0947171	-0.0864199	0.220229	0.259987
CAGAGCCAGGAACCCCTGT	AAVS1	Nonessential	-0.0654843	-0.132922	0.377016	0.265312	-0.314238	-1.2257
CAGAGTGGTCAGCACAGAG	AAVS1	Nonessential	0.178808	0.235643	-0.150977	-0.104568	0.203358	0.0449406
CAGCCCACCCCAATGCTCC	AAVS1	Nonessential	0.0702747	0.258404	0.108906	0.376328	0.0010157	0.152151
CAGCCCCAGGTGGAGAAAC	AAVS1	Nonessential	0.105888	-0.0755306	0.135816	0.221332	0.250794	0.353304
CAGCTCCCATAGCTCAGTC	AAVS1	Nonessential	0.222447	0.516048	-0.28344	-0.0604567	-0.100394	0.244909
CAGGCCGCCAGGAACTCGG	AAVS1	Nonessential	0.0214984	0.127272	-0.0970571	0.0996779	0.240738	0.650544
CAGGGTGGCCACTGAGAAC	AAVS1	Nonessential	-0.466688	-0.117963	-0.145127	-0.253651	-0.101407	-0.396849
CAGGTCAGCGCCCCCCGCC	AAVS1	Nonessential	0.0543752	0.338784	0.103407	0.506617	0.264485	0.631972
CAGTCTGAAGAGCAGAGCC	AAVS1	Nonessential	0.212234	0.364648	0.295443	0.236588	-0.017939	0.603667
CAGTGGAAATCGCCAGATG	AAVS1	Nonessential	-0.0777539	-0.343685	-0.0582014	-0.229137	0.0422737	0.185047
CATCAGACGCGCCTCGTCC	AAVS1	Nonessential	-0.033778	-0.0395602	-0.300932	-0.0865118	0.0350737	0.364713
CATCCTAAGAAACGAGAGA	AAVS1	Nonessential	0.188586	0.255349	0.127723	0.188474	0.231517	0.0173428
CATCGTAAGCAAACCTTAG	AAVS1	Nonessential	-0.0243636	0.318202	0.13724	0.624477	0.0400556	0.287583
CATCTCTCGTTTCTTAGGA	AAVS1	Nonessential	0.0888789	0.489278	0.10225	0.59257	0.16875	0.520083
CATGCCGTCTTCACTCGCT	AAVS1	Nonessential	0.242555	0.350607	0.10108	0.221955	0.306497	0.405282
CATTAGCAGAAGTGGCCCT	AAVS1	Nonessential	0.0385813	0.315498	-0.424927	-0.22015	0.24116	0.547771
CCAGCCGTAGAGGTGACCC	AAVS1	Nonessential	-0.0977461	0.13372	-0.0205858	-0.0736038	0.207894	0.489438
CCAGCGAGTGAAGACGGCA	AAVS1	Nonessential	-0.0846617	0.393112	-0.042709	0.0840518	-0.0849652	0.137451
CCAGGAACCCCTGTAGGGA	AAVS1	Nonessential	0.44218	0.242741	0.315838	0.263541	0.328777	0.628821
CCAGGCCAAGTAGGTGGCC	AAVS1	Nonessential	0.0193763	0.326676	0.0444198	0.270908	0.351768	0.844501
CCAGGCCACCTACTTGGCC	AAVS1	Nonessential	0.15752	0.532026	0.185327	0.237726	0.157098	0.485782
CCCAAATGAAAGGAGTGAG	AAVS1	Nonessential	-0.225017	0.334943	0.444817	0.866535	0.303494	0.339783
CCCAACCCCCTAGCCACTA	AAVS1	Nonessential	0.118247	0.530732	0.216565	0.442507	0.43122	0.618209
CCCACTGTTTCCCCTTCCC	AAVS1	Nonessential	-0.081185	0.0319098	-0.106734	0.0503385	0.264822	0.579323
CCCAGGGCCAGGAACGACG	AAVS1	Nonessential	0.0135556	0.0868076	-0.114805	-0.123403	0.0488533	0.436059
CCCAGGTGGAGAAACTGGC	AAVS1	Nonessential	0.323152	0.396282	-0.17436	0.477336	0.308793	0.710641
CCCCACAGTGGGGCCACTA	AAVS1	Nonessential	0.245374	0.416632	-0.10727	0.338494	0.429838	0.783315
CCCCCCGCCCGGCGTCTCC	AAVS1	Nonessential	0.0892012	0.377081	0.131797	0.43925	0.201244	0.553779
CCCCGCCCGGCGTCTCCCG	AAVS1	Nonessential	0.107908	0.196048	-0.0148533	0.0646463	0.20607	0.367131
CCCCGTCGTTCCTGGCCCT	AAVS1	Nonessential	-0.197206	-0.00060393	0.0321464	0.0115732	0.10378	0.384937
CCCGGAGAGGACCCAGACA	AAVS1	Nonessential	0.163834	0.259197	0.152272	0.387723	-0.151738	-0.86287
CCCGGAGGAGGCCCTCATC	AAVS1	Nonessential	0.249815	0.154903	0.0937054	0.270505	0.270961	0.476322
CCCGGCGTCTCCCGGGGCC	AAVS1	Nonessential	0.160452	0.598251	-0.18862	0.266202	0.242437	0.668733
CCCTAGCCACTAAGGCAAT	AAVS1	Nonessential	0.214015	0.539805	-0.0771875	0.114339	0.0574541	0.342637
CCCTAGTGGCCCCACTGTG	AAVS1	Nonessential	0.169762	0.415694	0.145599	0.232487	0.295855	0.486462
CCCTCTGCTGCGCCACCTG	AAVS1	Nonessential	0.075366	0.0836094	0.0515336	-0.149974	0.0601965	0.361843
CCCTGGAAGATGCCATGAC	AAVS1	Nonessential	0.165435	0.462269	0.20719	0.210481	0.380705	0.807942
CCGAATCCACAGGAGAACG	AAVS1	Nonessential	-0.273862	0.217798	0.0337707	0.165021	0.062639	0.544586
CCGCCCGCCCGCGCCGTGC	AAVS1	Nonessential	-0.440534	-0.543148	-0.520513	-0.678905	-0.297601	0.0337004
CCGCTCAGAGGACATCACG	AAVS1	Nonessential	0.0415968	-0.042563	0.0145615	-0.0686247	-0.0293651	0.465328
CCGTGTCTGGGTCCTCTCC	AAVS1	Nonessential	0.0519796	0.0594769	-0.0347319	-0.0366181	-0.0133953	0.170633
CCTGCATCCTTCTCCAGGC	AAVS1	Nonessential	-0.074974	-0.0550697	0.155274	0.593226	0.210137	0.320331
CCTGCCTGGAGAAGGATGC	AAVS1	Nonessential	0.331486	0.304003	0.230413	0.144964	0.216411	0.542156
CCTGGGTCACCTCTACGGC	AAVS1	Nonessential	0.0510027	0.0891295	0.119634	0.0771903	0.118722	0.330312
CCTTTTCCTTCTCCTTCTG	AAVS1	Nonessential	0.309337	0.658499	0.171232	0.394944	0.254145	0.50204
CGACCTGCCCAGCACACCC	AAVS1	Nonessential	0.0945249	0.311637	0.272639	0.519111	0.435366	0.661507
CGAGAAACACAGCCCCAGG	AAVS1	Nonessential	0.161042	-0.158488	0.168166	0.247655	0.214973	0.53551
CGATTTCCACTGGGCGCCT	AAVS1	Nonessential	0.131725	0.108882	-0.0450817	0.180797	-0.100745	0.116528
CGCCGAGAAGGAAGTGCTC	AAVS1	Nonessential	-0.109899	-0.00294493	-0.188312	0.463016	-0.131216	0.32541
CGCGCCGCCGAGTTCCTGG	AAVS1	Nonessential	-0.491364	-0.34017	-0.443208	-0.222227	-0.328808	-0.360459
CGCTCTCCGGGGCCAGGCT	AAVS1	Nonessential	0.213685	0.451684	0.040048	0.300026	0.354978	0.731132
CGGAGAGGACCCAGACACG	AAVS1	Nonessential	-0.338464	-0.326752	-0.330727	-0.178303	-0.0500489	-1.2053
CGGATCGAGACTGGCAACG	AAVS1	Nonessential	0.210827	0.499721	-0.132221	0.0141263	0.0423144	0.391041
CGGCCAGTTTCTCCACCTG	AAVS1	Nonessential	0.121333	0.188987	-0.000622188	0.0986148	0.0303813	0.0777603
CGGCCCTGGGAATATAAGG	AAVS1	Nonessential	-0.228074	-0.0690095	0.0156131	0.0217579	-0.0471501	-0.437184
CGGCTCCAATTCGGAAGTG	AAVS1	Nonessential	-0.155639	0.208752	0.138268	0.453673	0.0288808	0.318811
CGTGGGTTTATCAACCACT	AAVS1	Nonessential	0.30995	0.55388	0.0330859	0.264653	0.266998	0.62916
CTAGCCACTAAGGCAATTG	AAVS1	Nonessential	0.363872	0.479481	0.142456	0.837481	0.436401	0.8064
CTAGGTGTTCACCAGGTCG	AAVS1	Nonessential	-0.0458784	0.0488439	-0.205705	-0.170569	-0.0615443	0.22552
CTCAAAGTGGTCCGGACTC	AAVS1	Nonessential	0.187611	0.12093	0.0940325	-0.122505	0.0755293	0.370659
CTCCAATGCGGAAGAGAGT	AAVS1	Nonessential	-0.24192	0.00773075	0.0732862	-0.0851961	-0.0510794	-0.376552
CTCCAATTCGGAAGTGGGG	AAVS1	Nonessential	0.150833	0.305498	0.179218	0.557234	-0.0529946	0.254829
CTCCTTGCCAGAACCTCTA	AAVS1	Nonessential	0.136246	0.442445	0.244624	0.661755	0.246746	0.889024
CTCGGGGACACAGGATCCC	AAVS1	Nonessential	-0.0805187	0.0420018	-0.0591818	0.231454	0.36749	0.227413
CTCTAAGGTTTGCTTACGA	AAVS1	Nonessential	-0.114642	0.387619	-0.428878	0.0752455	0.0186858	0.18059
CTCTTCCAGCCCCCTGTCA	AAVS1	Nonessential	0.178486	0.205871	0.266803	0.421118	0.340493	0.774488
CTCTTCGGGGTATCCCAGG	AAVS1	Nonessential	0.107935	0.0960615	0.253938	0.327237	0.18508	0.402498
CTGATACCGTCGGCGTTGG	AAVS1	Nonessential	-0.168999	0.0160728	0.0305503	0.0388797	0.080224	0.489992
CTGCCAAGCTCTCCCTCCC	AAVS1	Nonessential	0.179909	0.0721506	0.161316	0.386014	0.409376	0.184341
CTGGAAGATGCCATGACAG	AAVS1	Nonessential	0.178143	0.149727	0.0436065	0.352854	0.305566	0.313999
CTGGCCCCCCACCGCCCCA	AAVS1	Nonessential	0.358002	0.207598	0.339615	0.349851	0.415668	0.375931
CTGGCTTCTGCGCCGCCTC	AAVS1	Nonessential	-0.0651416	0.0159512	-0.240379	0.0269499	-0.0185308	0.298646
CTGTCATGGCATCTTCCAG	AAVS1	Nonessential	0.0106961	0.106848	0.132454	0.41847	0.370962	0.46811
CTGTTTCCCCTTCCCAGGC	AAVS1	Nonessential	-0.0858926	0.0321528	-0.267914	-0.0636301	-0.230996	0.0872067
CTTCCCCTGCATCCCCCAG	AAVS1	Nonessential	0.177066	0.57152	0.327344	0.718236	0.309639	0.312305
CTTCCTTACACTTCCCAAG	AAVS1	Nonessential	0.0857053	-0.0152983	-0.00372954	-0.0425171	-0.145121	0.437064
CTTTAACTGGCCCTGGCTT	AAVS1	Nonessential	-0.0867737	0.157071	-0.140629	0.107783	0.077331	0.247737
GAACCAGAGCCACATTAAC	AAVS1	Nonessential	0.163099	0.316103	0.020141	0.410847	0.334781	0.734304
GAAGCCTGAGCGCCTCTCC	AAVS1	Nonessential	0.0232953	0.124628	-0.134234	-0.0723815	0.12075	0.324445
GAATCTGCCTAACAGGAGG	AAVS1	Nonessential	0.0518094	0.183075	0.127693	0.334024	0.339177	0.850466
GAATTGGAGCCGCTTCAAC	AAVS1	Nonessential	0.0281763	0.353239	0.168041	0.355545	0.400653	0.705179
GACAAAGTCCAGGACCGGC	AAVS1	Nonessential	-0.00418679	0.389875	0.433634	0.373103	0.388606	0.688717
GACCACCCCACTTCCGAAT	AAVS1	Nonessential	0.0941352	0.231254	0.0845165	0.311549	0.0663549	0.453971
GACCCAATATCAGGAGACT	AAVS1	Nonessential	0.044814	0.25784	0.0811758	-0.0135388	0.0329477	0.165772
GACCTACTCTCTTCCGCAT	AAVS1	Nonessential	0.0503817	-0.128334	0.0225963	0.051183	0.012719	0.40526
GACCTGCATTCTCTCCCCT	AAVS1	Nonessential	0.275958	0.340063	0.0982882	0.254116	0.113009	0.32295
GACGTCACGGCGCTGCCCC	AAVS1	Nonessential	0.436232	0.576071	0.167567	0.537034	0.427825	0.719626
GACTCCTGGAAGTGGCCAA	AAVS1	Nonessential	0.0986758	0.0446478	-0.120991	0.00910824	0.0298443	-0.0206426
GACTTCCCAGTGTGCATCG	AAVS1	Nonessential	0.0867242	0.166992	-0.189689	-0.0933544	0.0771246	0.332666
GAGAGATGGCTCCAGGAAA	AAVS1	Nonessential	0.0394464	0.338475	-0.0724745	-0.175885	0.368122	0.379947
GAGATGGCTCCAGGAAATG	AAVS1	Nonessential	0.103685	0.141142	-0.184262	-0.0245885	0.452212	0.408924
GAGCCACATTAACCGGCCC	AAVS1	Nonessential	-0.00980143	0.00452429	-0.183313	-0.246598	0.0956383	0.272335
GAGCCCCTCCAGCCGGTCC	AAVS1	Nonessential	-0.0179128	-0.103816	-0.188219	-0.18386	-0.069167	0.229843
GAGCGCGCCGCCGAGTTCC	AAVS1	Nonessential	-0.0258442	0.0950162	-0.169414	0.107392	-0.336681	-0.0241958
GAGCTAGCACAGACTAGAG	AAVS1	Nonessential	-0.0151018	0.227851	0.0961384	0.421311	-0.102205	0.092628
GAGGAGGGATTCCCTTCTC	AAVS1	Nonessential	-0.0777637	0.288217	0.0863666	-0.0822824	0.1267	0.518411
GAGTCGCTTTAACTGGCCC	AAVS1	Nonessential	-0.11048	0.265441	-0.0051079	-0.092175	-0.0363141	0.203107
GAGTTCCGGCGGCACAGCA	AAVS1	Nonessential	-0.103702	0.237686	-0.0185213	0.313175	0.340239	0.636316
GATAGACCAGACTGAGCTA	AAVS1	Nonessential	-0.115894	-0.228947	-0.154304	-0.00711077	0.101237	0.067069
GATCCTGTGTCCCCGAGCT	AAVS1	Nonessential	0.217474	0.187687	0.0990386	0.361514	0.245556	0.350004
GATGCAGGCCTACAAGAAG	AAVS1	Nonessential	0.533922	0.568244	0.328961	0.430646	0.264268	0.556555
GATGTTGAGCCCCTCCAGC	AAVS1	Nonessential	-0.242771	-0.236957	-0.180521	0.0898622	-0.244372	-0.936771
GCACAGAGTGGCTAAGCCC	AAVS1	Nonessential	-0.243746	-0.187957	-0.227483	-0.535788	-0.0793138	-0.485109
GCACAGCGACTCCTGGAAG	AAVS1	Nonessential	-0.280612	-0.133567	-0.077775	-0.476052	0.0470614	0.610393
GCACAGGCCGCCAGGAACT	AAVS1	Nonessential	0.0116517	-0.235757	0.178739	0.141542	0.195314	0.314274
GCAGCTCCGAGGCGCCCAG	AAVS1	Nonessential	0.201421	0.578046	0.132477	0.524089	-0.14291	-0.179359
GCAGGGTCCCGCTTCCCTA	AAVS1	Nonessential	0.142986	0.353643	0.140591	0.207487	0.217964	0.285186
GCAGTCACCCCACAGTTGG	AAVS1	Nonessential	-0.0396719	0.419629	0.0203962	0.237436	0.0658097	0.105807
GCATAGGGTGGCAAAGCCC	AAVS1	Nonessential	-0.217477	-0.670514	-0.235108	-0.483563	-0.818158	-1.63492
GCCAGATGAGGGCCTCCTC	AAVS1	Nonessential	0.290937	0.563251	0.28744	0.639402	0.107546	0.371662
GCCCGGCGTGCTGACGTCA	AAVS1	Nonessential	0.312989	0.514701	0.0526959	0.263578	0.299594	0.648754
GCCGCCCGCACAGGCCGCC	AAVS1	Nonessential	0.0468146	0.324438	-0.0247491	0.0484202	0.427116	0.861524
GCCGTCTCTCTCCTGAGTC	AAVS1	Nonessential	0.117479	0.453415	-0.0816668	-0.0249711	0.189642	0.783001
GCCGTGACGTCAGCACGCC	AAVS1	Nonessential	0.352137	0.392708	0.0401169	0.251787	0.172753	0.757499
GCCTCTCCTGGGCTTGCCA	AAVS1	Nonessential	0.375458	0.476772	0.122851	0.601119	0.432749	0.870278
GCGCAAAGTGACAATGGCC	AAVS1	Nonessential	-0.0252523	-0.0514109	-0.0815634	0.107592	-0.0971254	0.152472
GCGCTGATACCGTCGGCGT	AAVS1	Nonessential	-0.168237	-0.372894	-0.118683	-0.0540805	-0.0221366	0.628841
GCGGATCCTCCCCGTGTCT	AAVS1	Nonessential	-0.0110815	0.0593772	-0.0521835	0.0779073	0.128537	0.412317
GCGGCACAGCAAGGGCACT	AAVS1	Nonessential	-0.0340704	0.0086277	-0.0972643	-0.0563465	0.0639613	0.127294
GCTCCGGAAAGAGCATCCT	AAVS1	Nonessential	0.0245838	0.345335	-0.0135418	-0.0578734	0.329201	0.311464
GCTCGCTCGCTCGCTGGGC	AAVS1	Nonessential	-0.111945	0.0450029	-0.0642715	0.639473	-0.294096	-0.0522591
GCTGTCCTGAAGTGGACAT	AAVS1	Nonessential	-0.0368373	0.386099	-0.0797283	-0.0343066	0.0314919	0.271991
GCTGTGCCCCGATGCACAC	AAVS1	Nonessential	-0.0398039	0.505894	0.139892	0.44085	0.0334478	0.46237
GCTTACGATGGAGCCAGAG	AAVS1	Nonessential	0.0936197	0.442127	0.173297	0.389638	0.0262374	0.709873
GCTTGGCAAACTCACTCTT	AAVS1	Nonessential	0.167872	0.542475	0.085821	0.482763	0.250361	0.699599
GCTTTCTGTCTGCAGCTTG	AAVS1	Nonessential	0.205832	0.480181	0.268555	0.485352	0.408164	0.964219
GGAACCCAGCGAGTGAAGA	AAVS1	Nonessential	0.0723578	0.35923	0.118063	0.435296	0.167857	0.527862
GGACCACCTTATATTCCCA	AAVS1	Nonessential	-0.102703	0.0454806	-0.314056	-0.00883639	0.115049	0.172101
GGACGAGAAACACAGCCCC	AAVS1	Nonessential	-0.0116794	0.162648	-0.0684743	0.124807	0.127439	0.250605
GGACGCACCATTCTCACAA	AAVS1	Nonessential	-0.105732	0.16265	0.169981	0.167327	-0.0435304	0.105718
GGACTGCATGGGTCAGCAC	AAVS1	Nonessential	0.121226	0.123105	0.153522	0.160692	0.0193058	0.359451
GGAGGAGAATCCACCCAAA	AAVS1	Nonessential	0.351261	0.547487	0.0244067	0.53688	0.3044	0.878109
GGATCTCCCGGTCCCCGCC	AAVS1	Nonessential	-0.00495077	0.313001	0.00930055	0.360978	0.19162	0.744541
GGATTCTCCTCCAACTGTG	AAVS1	Nonessential	0.183244	0.552749	0.0836399	0.332548	0.250549	0.459151
GGCACAGCAAGGGCACTCG	AAVS1	Nonessential	-0.283596	-0.323254	0.286477	-0.204771	0.232067	0.0889965
GGCCGCGTCAGAGCAGCTC	AAVS1	Nonessential	0.269696	0.448156	0.0596947	0.303011	0.134226	0.144463
GGGACTCTTTAAGGAAAGA	AAVS1	Nonessential	-0.0621561	0.181073	0.147498	-0.0872807	0.104962	-0.0115543
GGGCAGCGCAAAGTGACAA	AAVS1	Nonessential	0.105747	0.0540673	-0.0296821	0.468738	0.206503	0.464211
GGGCCCCTATGTCCACTTC	AAVS1	Nonessential	0.0717693	0.442508	-0.183558	0.217578	0.363146	0.6818
GGGCTCAACATCGGAAGAG	AAVS1	Nonessential	0.266035	0.478342	-0.27657	0.241724	-0.151055	0.332363
GGGGAGCTGCCCAAATGAA	AAVS1	Nonessential	0.128368	0.411525	0.288687	0.552647	0.432924	0.543979
GGGGGTTAGACCCAATATC	AAVS1	Nonessential	0.194961	0.372967	-0.00581881	0.460725	0.172262	0.731733
GGGTACCAGCCTCACCAAG	AAVS1	Nonessential	-0.173483	-0.0425013	-0.0791798	-0.407649	0.0548112	0.312577
GGTATCAGCGCCCTGCACC	AAVS1	Nonessential	-0.14867	-0.0152329	0.00914685	0.20855	-0.0894083	0.302542
GGTCCCAGCTCGGGGACAC	AAVS1	Nonessential	0.19215	0.47976	-0.195143	0.144965	0.335613	0.768638
GTAAGGAAGCTGCAGCACC	AAVS1	Nonessential	-0.0590379	0.168698	-0.12082	-0.390865	0.624543	0.919324
GTCAGAGCAGCTCAGGTTC	AAVS1	Nonessential	0.114367	0.418328	0.0216733	0.122054	0.162241	0.243778
GTCCACCATCTCATGCCCC	AAVS1	Nonessential	0.262301	0.477685	0.112022	0.265849	0.226607	0.403823
GTCCCTAGTGGCCCCACTG	AAVS1	Nonessential	0.122628	0.497004	-0.0746553	0.480843	0.419607	0.729517
GTGACACACCCCCATTTCC	AAVS1	Nonessential	0.173936	0.473304	-0.033056	0.230981	0.384779	0.693715
GTGCTGACCACTCTGCCCC	AAVS1	Nonessential	0.153531	0.208072	0.129467	0.113	-0.00491379	0.0346956
GTGGATTCTCCTCCAACTG	AAVS1	Nonessential	-0.0670961	0.0728017	-0.154849	-0.184625	0.0843093	0.357245
GTGGCCCTTGGCCACTTCC	AAVS1	Nonessential	0.0412946	0.124547	-0.239327	-0.0902415	0.262105	0.298528
GTGGCCTGGGTCACCTCTA	AAVS1	Nonessential	0.283638	0.386909	0.0684479	0.575686	0.389034	0.622681
GTGGGGTACCCTAAGAACT	AAVS1	Nonessential	-0.0308093	0.285784	-0.102897	0.435819	0.209933	0.672063
GTTTATCAACCACTTGGTG	AAVS1	Nonessential	0.0421532	-0.056619	-0.0547132	0.196081	-0.117094	-0.204061
TACCAGGCTGCCTTTTGGG	AAVS1	Nonessential	0.38389	0.198465	0.391706	0.615504	0.362528	0.652298
TATCAGGAGACTAGGAAGG	AAVS1	Nonessential	-0.0448098	0.321534	-0.22614	-0.197583	-0.352992	-0.612945
TATGTCCCAGATAGCACTG	AAVS1	Nonessential	0.0463261	0.228587	-0.0595755	0.165501	0.226693	0.561257
TATTCCTCCGCCCAGAGCA	AAVS1	Nonessential	0.054329	0.205345	-0.079348	-0.081398	0.131615	0.360197
TCACCAATCCTGTCCCTAG	AAVS1	Nonessential	0.174711	0.233445	0.115136	0.363379	0.290794	0.633503
TCACTCTTCGGGGTATCCC	AAVS1	Nonessential	0.135677	0.486171	-0.00142837	0.393537	0.185463	0.406473
TCATCTGGCGATTTCCACT	AAVS1	Nonessential	-0.055835	0.227834	-0.0389409	-0.0431348	0.225655	0.387616
TCCAGGCAAAGAAAGCAAG	AAVS1	Nonessential	0.22332	0.16854	0.0390131	0.468266	0.0176819	0.45156
TCCAGGTCGCCGCCCGCAC	AAVS1	Nonessential	-0.229249	-0.153673	-0.0867112	-0.0306089	0.0325716	0.321434
TCCCCTCCACCCCACAGTG	AAVS1	Nonessential	-0.087716	0.230662	0.0552483	0.029242	-0.229583	-0.8971
TCCCGCCTCCCCTTCTTGT	AAVS1	Nonessential	0.107111	0.0357864	-0.0159109	0.0125563	0.0954304	0.37156
TCCCTCCCAGGATCCTCTC	AAVS1	Nonessential	-0.10773	0.298847	-0.0928467	0.236983	0.160258	0.410453
TCCGGACTCAGGAGAGAGA	AAVS1	Nonessential	-0.251729	-0.148978	-0.0772254	-0.254436	-0.366383	-0.965791
TCCTGCCCCTTCCCTACAG	AAVS1	Nonessential	0.12816	0.0835646	0.193478	0.204906	0.257234	0.284794
TCCTTGGCAAGCCCAGGAG	AAVS1	Nonessential	-0.0678533	0.0633057	-0.0814027	-0.0478519	-0.151216	-0.39046
TCGTCCTGCATCCTTCTCC	AAVS1	Nonessential	-0.0305066	0.159154	-0.332629	-0.0675182	-0.0821493	0.20457
TCTCCTGCCCCTTCCCTAC	AAVS1	Nonessential	0.206651	0.26092	0.16497	0.329456	0.110402	0.110029
TCTGCTGTGTTGCTGCCCA	AAVS1	Nonessential	0.340014	0.580274	0.276384	0.498713	0.3525	0.737732
TGCACCCCAATTGCCTTAG	AAVS1	Nonessential	0.297145	0.744435	0.257395	0.601134	0.389396	0.606786
TGCAGACAGAAAGCGGCAC	AAVS1	Nonessential	0.19384	0.221022	0.0566942	0.190133	0.419266	0.403077
TGCAGGGCGCTGATACCGT	AAVS1	Nonessential	-0.040243	-0.168497	-0.350825	-0.357798	-0.00743281	0.163688
TGCATCCCCCAGAGGCCCC	AAVS1	Nonessential	0.148496	0.227345	0.477987	0.668941	-0.220903	-1.06273
TGCGTCCTAGGTGTTCACC	AAVS1	Nonessential	-0.157996	-0.217032	-0.113715	0.100717	0.124952	0.428574
TGGACACCCCGTTCTCCTG	AAVS1	Nonessential	0.115329	0.431015	0.312791	0.161191	0.0818929	0.403397
TGGACTCCACCAACGCCGA	AAVS1	Nonessential	0.263376	0.377039	0.142184	0.292679	0.324484	0.522679
TGGAGCCAGAGAGGATCCT	AAVS1	Nonessential	0.165135	-0.0430923	-0.107951	-0.368654	0.0106989	-0.0902771
TGGAGTCCATTAGCAGAAG	AAVS1	Nonessential	0.0371747	0.117964	-0.265064	0.219023	0.217191	0.174779
TGGCCACTGAGAACCGGGC	AAVS1	Nonessential	0.0945994	0.0101292	-0.179695	-0.2165	0.167235	0.631138
TGGGAAGTCCGCAGCTCCG	AAVS1	Nonessential	-0.215627	0.0945109	0.121618	0.315015	-0.0532634	0.00165724
TGGTTGATAAACCCACGTG	AAVS1	Nonessential	-0.333168	-0.101442	0.230571	-0.0329569	-0.0790445	0.0388264
TGTCCCCTCCACCCCACAG	AAVS1	Nonessential	0.16081	0.341544	0.00741646	0.279957	-0.287186	-2.04821
TGTCCTGAAGTGGACATAG	AAVS1	Nonessential	0.28261	0.390551	0.0059456	0.198388	0.202218	0.759068
TGTCTGCAGCTTGTGGCCT	AAVS1	Nonessential	0.215565	0.594551	0.0383546	0.247108	0.257053	0.668538
TGTGAGAATGGTGCGTCCT	AAVS1	Nonessential	0.108134	0.490638	0.0844813	0.518571	0.311772	0.243152
TTACGTGGCCAAGAAGCAG	AAVS1	Nonessential	0.115907	0.123921	-0.0151877	0.186911	0.062437	0.525076
TTAGGATGGCCTTCTCCGA	AAVS1	Nonessential	-0.0232586	0.314483	0.288817	0.428283	-0.0294789	0.120913
TTCCCAGGGCCGGTTAATG	AAVS1	Nonessential	-0.215941	0.0374612	-0.173467	-0.114604	0.0671254	0.550032
TTCCCTAAGGCCCTGCTCT	AAVS1	Nonessential	0.181633	0.211987	0.000205493	0.0121682	0.258796	0.0290594
TTCCGGAGCACTTCCTTCT	AAVS1	Nonessential	0.13289	0.296132	0.0579097	0.420256	0.334872	0.620892
TTCTTAGGGTACCCCACGT	AAVS1	Nonessential	0.121247	-0.00651472	0.306014	0.335211	0.229302	0.367922
TTGAGTCCTTGGCAAGCCC	AAVS1	Nonessential	-0.0952013	0.127617	0.0290025	0.182545	0.1179	0.376302
TTGGCAAACTCACTCTTCG	AAVS1	Nonessential	0.171227	0.464114	0.0550091	0.365999	-0.0106192	0.28261
TTGGCCACGTAACCTGAGA	AAVS1	Nonessential	0.343113	0.629752	-0.221944	0.374494	0.165998	0.510726
TTGGCCTGGACCCCACGAG	AAVS1	Nonessential	0.223487	0.129893	0.164465	0.0986093	0.25217	0.476121
TTGGGAACAGCCACAGCAG	AAVS1	Nonessential	0.116838	-0.366348	0.131678	-0.0818948	-0.128539	-1.38933
AAAGAGCGAGGTCCCCCGG	ABL1	Other	0.163549	-0.103384	0.58706	0.658575	0.260083	-0.262845
AATCAGTGACATAGTGCAG	ABL1	Other	-0.272521	-0.0850324	0.0489784	0.0187434	0.0898693	0.230654
CAGTGATGATATAGAACGG	ABL1	Other	-0.0693358	-0.527728	-0.246256	-0.460026	-0.162031	-0.852745
CCGCGCCCGCCCATGGCCG	ABL1	Other	0.0746179	0.167915	0.216775	0.266759	0.0644809	0.326919
CTCCAGAGCGGATCGCCAG	ABL1	Other	0.255783	0.337821	0.00222847	-0.0999892	-0.0661044	0.167971
GACTCCAAAACCCCTCCGG	ABL1	Other	-0.464268	-0.261284	-0.498366	0.0718699	-0.234733	-0.0349791
GGGCTGCAAATCCAAGAAG	ABL1	Other	-0.0280797	0.11634	-0.0366073	0.0482239	0.278746	0.485492
GGTCTGACCAGGTGACCCG	ABL1	Other	-0.00126676	-0.265325	-0.181703	0.0891245	0.339359	0.121238
GGTGGATTTCAGCAAAGGA	ABL1	Other	0.508053	0.343142	0.113504	0.254264	0.319386	0.645583
GTTCATCATCATTCAACGG	ABL1	Other	0.0172203	-0.0803321	-0.143589	-0.21204	-0.053633	0.0277813
AGCAAGAATATGAAGAAGG	ACTL6A	Other	-0.534923	-1.93048	-0.112791	-1.65905	-0.0981306	-1.71011
AGCGGCTAAAGATTCCAGA	ACTL6A	Other	-0.169481	-1.86347	0.163705	-1.09066	-0.137953	-2.56392
CTCTGACATGAGAACAGGA	ACTL6A	Other	-0.0818515	-2.45602	-0.124846	-2.28209	0.0247985	-2.04875
CTGGGCTGATTTTGGACAG	ACTL6A	Other	0.052448	-1.64263	0.352869	0.680877	0.132682	-2.05298
GATCCAATGTCAAAAACAA	ACTL6A	Other	0.104519	-1.45161	-0.0387265	-1.43891	-0.0259655	-2.44728
GCCAAGACCTCGTAACCTG	ACTL6A	Other	0.270529	-1.42231	0.157484	-1.07435	0.0154193	-1.2846
GCGATAAAGGCAAACAAGG	ACTL6A	Other	-0.0926511	-0.310497	-0.0883433	-0.315033	-0.0704215	-0.50758
TAATACAACAGTGGAACGG	ACTL6A	Other	-0.288747	-2.07688	-0.201707	-1.7918	-0.0931551	-1.8944
TCGTGGACTGGAATTGCAG	ACTL6A	Other	-0.405894	-2.45601	-0.56475	-2.78478	-0.410915	-2.63834
TTGATGCAATCATATATGG	ACTL6A	Other	0.121521	-0.532486	0.245435	0.344784	-0.0337728	-1.27545
ACGTGGTGACCACCAGCAT	ACTL6B	Other	-0.00219742	-0.0912982	-0.024787	-0.10871	0.179439	0.487672
AGATGAAGTCCCCTGCCAG	ACTL6B	Other	0.0874356	0.110073	0.286966	0.267117	0.0129589	0.194726
CCCCGCACAGATGAGGTGG	ACTL6B	Other	0.263688	-0.234282	0.178225	0.0834421	0.251063	0.0212222
CGGCCATTCCAGTACATGA	ACTL6B	Other	0.169881	0.222077	0.182388	0.199031	0.245201	0.624686
GATGGAACCCCCGATCCAG	ACTL6B	Other	0.133668	-0.118028	0.199382	0.105398	0.1298	-0.102518
GCCGTCTTGCATAAGAAGA	ACTL6B	Other	0.201507	0.0938164	0.0969919	0.47091	0.298873	0.629348
GGCTCCACTGTCCAGCACG	ACTL6B	Other	0.276053	-0.0694126	-0.137995	0.025126	0.0364581	0.313086
TCTGAGACCTGCAGCACGG	ACTL6B	Other	0.102784	0.110094	0.155945	0.0973397	-0.247374	0.104317
TGACCTCCGCTCCATCCCG	ACTL6B	Other	-0.0128558	0.0127261	-0.101909	-0.117006	0.0942685	0.193825
TGCCAGCTTTGCAAACGGG	ACTL6B	Other	0.387267	0.410087	-0.020164	-0.139204	0.397286	0.42053
AGAATGTCGTACTCTCAGG	ACTR3B	Other	0.163878	0.246254	0.390588	0.27189	0.434018	0.638541
ATGGAGCCTCCGAACCACA	ACTR3B	Other	0.505187	0.488691	-0.0656708	0.0388598	-0.0186917	0.410278
CACAGTCCACCACGCAGGG	ACTR3B	Other	-0.171192	0.263143	0.0277851	0.210706	0.19325	-0.0675602
CAGGTCTGCCACACCAAGA	ACTR3B	Other	0.350427	0.504171	0.248324	0.477507	0.230486	-0.335597
CGGGCGCCGCACATCGATG	ACTR3B	Other	-0.202814	-0.705676	-0.361357	-0.850933	-0.446753	-0.637372
GACTCCATAAAGTCTGGGT	ACTR3B	Other	-0.220768	-0.787161	-0.155944	-0.86495	-0.383558	-0.997318
GGACATGACTCCAAAGACG	ACTR3B	Other	0.161323	0.307175	0.1223	0.0231655	0.188404	0.286308
TGATGTGGATCCCCGGAAG	ACTR3B	Other	0.227289	-0.0633133	0.0702859	-0.0387616	-0.00273816	-0.135055
TTCCAGCCGAAGCCTGTGG	ACTR3B	Other	0.229483	0.408374	0.276324	0.32562	0.148904	-0.0104156
TTTCGGACGCCGACTGCAG	ACTR3B	Other	0.0806012	-0.0582455	0.0840563	0.25416	0.293749	0.494096
AAGAGTATGAAGAAAAGGG	ACTR5	Other	0.102584	-1.648	0.202999	-0.627013	-0.331858	-1.95752
AGAACGTTTTCCTCACTGG	ACTR5	Other	0.218657	0.444521	0.20784	0.210296	0.0466103	-2.91233
AGAAGTCAAACCTGAACAG	ACTR5	Other	0.407775	0.356724	-0.0985779	0.104826	0.228371	0.734439
ATGCTGCCAAGTTAAACAC	ACTR5	Other	0.21088	-1.67016	0.0552708	-1.38116	0.231919	-1.278
CAGAAGCTCAGTATAGCAG	ACTR5	Other	0.0950371	-0.384613	0.19143	-0.593562	0.0251713	-0.364199
CCCAGGGTACTTCAGCTGG	ACTR5	Other	-0.0288312	-2.81261	-0.20072	-2.64459	-0.0624249	-2.52977
GCAGGAGCTCAATGCCCGG	ACTR5	Other	-0.133536	-0.948335	-0.115296	-1.21943	0.0142478	-1.02333
GTGGTAGACAGCAAGCCAG	ACTR5	Other	0.314171	-0.116104	0.284128	-0.647052	0.0523786	-0.692159
TGAAGAATTACACAAATGG	ACTR5	Other	0.198305	0.349771	0.327349	0.377182	0.322456	-1.0704
TTTACCCATCTTAGAAGGG	ACTR5	Other	0.126789	0.52041	0.261999	0.602995	0.182394	-0.357701
ACCCACCCAGCTCCAACCA	ACTR6	Other	0.133296	0.12457	-0.0164761	-0.274526	0.296019	0.222401
AGAACATTGTCTTGACAGG	ACTR6	Other	0.0552866	-0.926693	0.0378393	-0.0277698	0.0527521	-1.90861
AGTGGAAAATACAAATCTG	ACTR6	Other	0.273842	-1.22894	0.209171	-1.334	0.0599988	-1.66807
CAATTCAAAATCTACCTGA	ACTR6	Other	0.206466	0.470215	0.194693	0.502252	0.199148	-1.97496
CTATTACTTATGCCTGGGA	ACTR6	Other	0.316491	-1.01869	0.0884783	0.30895	-0.107625	-3.25109
CTTGAATGCCTATATCAGA	ACTR6	Other	0.363219	0.836649	0.0775704	0.60019	-0.0152174	-1.62619
GATGATTTTGAAGATATGG	ACTR6	Other	0.294205	0.642798	0.101143	0.334768	0.0165106	-2.15807
GATTACCTTTTGAAAAGGG	ACTR6	Other	0.367325	-1.05719	-0.179326	-0.829086	0.0192145	-2.27887
GCGGCCCTGACTTAGCCAG	ACTR6	Other	0.301384	0.225924	0.117379	0.062613	0.214235	-0.0035976
TTTAAGCCAAGGGAAGAGA	ACTR6	Other	0.185532	0.453475	0.338876	0.67671	0.238373	-0.110873
ACAAGTGTATGCTGTGTGG	ACTR8	Other	-0.360169	-2.91166	-0.517478	-2.20183	-0.0881006	-3.03795
CAAAATGGCCTTAAAATGG	ACTR8	Other	0.188953	-0.95281	0.265193	-0.00304504	0.20849	-1.25995
CCGAAGACACAAACAACAA	ACTR8	Other	0.238954	-0.544041	0.336273	-0.341279	0.171226	-0.338283
CTTTCCATGCAATCAGCCG	ACTR8	Other	0.1123	0.648676	0.152897	0.483594	-0.15041	-2.50641
GAAAGACTCCATTCCCAGG	ACTR8	Other	-0.261819	-1.82179	0.164594	-1.22317	-0.223483	-2.00436
GCCGGCAACGATTCCGAGG	ACTR8	Other	-0.112022	-1.95508	-0.429334	-1.25539	-0.030922	-1.35068
GGCTTTGTCTGGCATACGG	ACTR8	Other	-0.545433	-3.6422	-0.426255	-3.2388	-0.272187	-4.25046
TGTGTGCCACCTATGGAAG	ACTR8	Other	-0.152774	-1.78453	-0.349181	-1.58026	-0.0585163	-2.66756
TTAGGAGATGAAAAACTGC	ACTR8	Other	0.129129	-0.558227	0.0377089	-0.0364722	0.118146	-0.545849
TTCACTGGCCTATCAGAAG	ACTR8	Other	-0.0280458	-1.80658	-0.0277824	-1.81564	-0.0691061	-2.26611
AAGATGAGAGCAGCAGCAG	AEBP2	Other	-0.212767	-0.173384	0.650305	0.814577	-0.0256878	0.484945
AATGAAGTAGACTCTTCGG	AEBP2	Other	0.0138988	-0.100313	0.149359	0.529704	-0.257672	0.064391
ACGGGCCCAGATCCTCTGG	AEBP2	Other	0.110751	-0.0557815	-0.154011	-0.0740495	0.00550846	-0.158915
AGCTGGAATGAACAAAAGG	AEBP2	Other	0.3262	0.179817	0.373082	0.163298	0.22625	0.355492
CATATAGAAAGTTTAGGGA	AEBP2	Other	0.325809	0.34802	-0.0447509	0.357509	0.207156	0.179886
CTGAGCCGCATGGACTCGG	AEBP2	Other	0.0486418	0.0180818	-0.0297905	0.217259	0.303786	0.260325
CTGCCCCGCCGGCCCCCGG	AEBP2	Other	0.142432	-0.011216	0.147621	0.00377859	0.177324	-0.455925
CTTCCTCCTCCTCCTCGGG	AEBP2	Other	0.0614037	0.101628	0.0501491	0.188579	-0.105484	-0.415059
TACATAAAAAGCAAACAAG	AEBP2	Other	-0.0894287	0.119121	0.0140741	0.417328	0.0444948	0.487524
TAGACAGCACAATTTCCAG	AEBP2	Other	0.136252	0.161422	0.108771	-0.0927021	0.417819	-0.0821869
AGTGGCTGCCGCCAAGCCG	AFF1	Other	0.474637	0.572998	0.156888	0.843682	0.363396	1.04155
CAACGGTTTGCCTTTGTGG	AFF1	Other	0.0265473	0.203889	0.0367946	-0.103695	0.0139403	0.517327
CCTGAGAGAGCCTTAGAGG	AFF1	Other	0.12828	0.452731	-0.0850598	0.0283889	0.0405309	-0.122985
CTTCTCAGAAACTGCGCCG	AFF1	Other	-0.230115	0.107285	-0.117195	-0.0811996	-0.022405	0.569821
GAACTGAAACCACTGCCGG	AFF1	Other	0.336398	0.442921	0.196585	0.199678	0.0734008	0.311877
GACCTTTGGGAACAGGCCG	AFF1	Other	0.111757	0.218163	-0.00358421	0.00564031	0.289785	0.630852
GAGCACAGAGCCCCCACGG	AFF1	Other	-0.221468	-0.609791	0.0429871	-0.0289058	-0.52631	-2.16741
GGCGGCTCCCCTTCCCGGG	AFF1	Other	-0.320167	-0.0423044	0.242476	0.507681	0.0655138	-0.488873
TATGTATTGCTGTCAAAGG	AFF1	Other	0.0437723	0.359454	0.189644	0.367261	0.00858842	0.630135
TGGGCCGGACATAAGCCGT	AFF1	Other	0.150659	0.117729	-0.130397	-0.10318	0.156973	0.481561
AACTGACAAGAGAAAACAA	AFF2	Other	0.252034	0.594998	0.37937	0.43222	0.202952	0.565628
AAGGTCAATCTTCACCCAG	AFF2	Other	0.409791	0.753705	0.282219	0.403365	0.265915	0.718757
AGCTTCATGACCCACCAAG	AFF2	Other	0.17423	0.488531	0.166097	-0.0829284	0.210175	0.589791
ATCCATGAAGTTCAAAAGG	AFF2	Other	-0.0413358	0.415994	0.151653	0.581452	0.349652	0.882852
CCCTAATGAGACTGAGGAG	AFF2	Other	0.175649	0.254206	0.358773	0.652233	0.232315	0.543508
CTCCAGAAATAATGCACGG	AFF2	Other	0.0640591	0.541232	-0.0967154	0.122044	0.0845283	0.359645
GTATCACAACAGAAGGTGG	AFF2	Other	0.0384879	0.51688	0.0361293	0.387756	-0.00709332	0.238564
TACTGGCAAGCCAGGCCAG	AFF2	Other	0.0756863	0.336248	-0.013372	0.218419	-0.083001	0.104027
TTACTGCAAAACAAGCATG	AFF2	Other	0.0748734	0.501798	0.101147	0.698008	0.126892	0.729684
TTTGGTTGTGGCAACCCAG	AFF2	Other	0.0988403	0.415601	0.47773	0.72446	0.10785	0.319798
ACCTGGCCAAGGAAAACCG	AFF3	Other	0.0499971	-0.17171	-0.128546	-0.364535	0.0540629	-0.159824
AGCATCCCCAAGCAGGGGG	AFF3	Other	0.32588	0.507971	0.221683	0.419074	-0.15502	-0.0506321
AGCCAGAGAGTCCAGACAG	AFF3	Other	-0.137635	0.0538892	0.299496	0.354579	0.0471241	0.286845
CACCGGCCCGAGGAGCCCG	AFF3	Other	-0.315696	-0.105139	-0.0759831	-0.659501	0.0296792	-0.48956
CAGCGCATCCACCAGATGG	AFF3	Other	-0.535203	-0.324221	-0.0563868	-0.0722166	-0.418932	-0.181157
CGCGCCCGCGCCTGCCCGG	AFF3	Other	-0.101458	-0.311743	0.107745	0.303803	-0.164705	-0.252227
CTGTCCAAAGCACAGACCG	AFF3	Other	-0.0791189	0.0109857	-0.142583	-0.392666	0.163502	0.311351
GGGCCTTCAGACCCAGGAG	AFF3	Other	0.239676	0.0247289	0.128359	0.192876	-0.234008	-0.287862
TGAAGACATCTTAAACCAG	AFF3	Other	0.0108581	0.0803955	0.0515287	-0.400529	0.0655951	0.19429
TGCACTGCACATCATACAG	AFF3	Other	-0.166429	-0.168205	-0.0185402	-0.134418	-0.0861052	-0.0222337
ATGGGCCGCACATAGGCAG	AFF4	Other	0.141902	0.541096	0.0674717	0.436598	0.120506	0.557029
CTCAAGGCTACAAAAAGGA	AFF4	Other	0.234548	0.594293	0.228321	0.389188	0.0967022	0.783113
CTGCTAGCCAAGTCTACAG	AFF4	Other	0.148316	0.488972	0.177101	0.57067	0.0561216	0.39607
CTGCTGAAGAGCCTCGTGG	AFF4	Other	0.178632	0.428427	0.214492	0.227831	0.00848685	0.545333
GACAGCTTTGGAGAAACAG	AFF4	Other	-0.0239271	0.448917	0.175994	0.482559	-0.261772	-0.327802
GAGTGGACATAGTAGCCAG	AFF4	Other	-0.223889	0.256773	-0.0219163	0.15418	0.109138	0.334699
TATGAAAGAACGGGAAAGG	AFF4	Other	0.3518	0.657949	0.140636	0.420169	0.135513	0.925916
TGTATGGCTCTGCAAAGAG	AFF4	Other	0.189814	0.620338	-0.0474086	-0.117695	0.158526	0.642978
TTACTGTCCACTGAAGAGG	AFF4	Other	-0.106164	0.266956	-0.0242117	0.038721	0.284621	0.806182
TTGTGATAAGACAATGCCG	AFF4	Other	-0.0618414	0.361949	-0.322695	-0.106352	-0.0877544	0.523213
AAGAGGAAGGCCTCAGAAG	AIRE	Other	0.182903	0.0773306	0.285789	0.379498	-0.0658911	-0.315612
AGGAGTCCAGCCCTGGCAG	AIRE	Other	0.135441	0.218231	0.296202	0.060863	-0.304232	-1.66722
CACCGCACGGAGATCGCGG	AIRE	Other	-0.0407144	0.0899349	-0.0191757	-0.141819	0.232414	0.120107
CAGAGCATGGCCCGTCCGG	AIRE	Other	0.0332192	-0.109848	-0.181362	-0.0551375	0.00239829	0.191889
CTCCCTTGGCTCGAACCAG	AIRE	Other	0.0983768	0.0314764	0.246682	0.175804	0.196527	0.295533
CTTCATCTGAAGGAAAAGG	AIRE	Other	0.41758	0.494251	0.235952	0.460229	0.178802	-0.441266
GCCAGCACCCCCTCCACAG	AIRE	Other	0.174815	-0.122141	0.267406	0.262144	-0.334783	-1.91562
GCCGGGGCTCCTCTGCCCG	AIRE	Other	0.0533182	0.230476	0.034703	0.453708	0.202106	0.398297
GGTACCAAAGCCTTGGGGA	AIRE	Other	-0.0205074	0.209725	0.154047	0.618307	0.0935684	0.139894
TGGGTTCCAGCTCCCCCCG	AIRE	Other	0.183448	0.361432	0.156682	0.372033	0.204489	0.287154
AGCTTGGATAGAAATGAGG	AKAP1	Other	0.15208	0.428342	0.207276	0.49094	0.714787	0.593774
CGGAAGCAGATCATTCAGG	AKAP1	Other	0.143089	-0.0358666	0.0634914	0.124496	-0.212264	-0.525915
GAAAAACCACCACCAGCCG	AKAP1	Other	0.323315	0.0744437	0.706098	0.554745	0.159284	0.444863
GACATGCAGGTGACACAGG	AKAP1	Other	-0.0270498	-0.0429986	0.104367	-0.152872	-0.199804	-1.39104
GAGAGCTTCCAAAATGCCC	AKAP1	Other	-0.0675406	-0.450871	0.109182	-0.109762	0.262964	0.455901
GCCCCGTCCGCACCAGGGG	AKAP1	Other	-0.121522	-0.48994	-0.197857	-0.266248	-0.121155	-0.0206998
GCGGAGCCTGCCACAGCAG	AKAP1	Other	-0.29171	0.097981	-0.126406	-0.460201	0.0242183	-0.348942
TCGGCTAATTGGCAAGCAG	AKAP1	Other	0.125109	-0.0464427	-0.272281	-0.85647	0.0263198	-0.033418
TGGAGCTAGCCCTGACAGG	AKAP1	Other	-0.0160872	-0.354531	-0.058372	-0.0988798	0.036409	-0.332772
TTGCCAGGCCTACCAGCAG	AKAP1	Other	0.225263	0.16459	0.126128	0.263964	-0.60889	-1.76274
AGGGGAGTACATCAAGACC	AKT1	Other	0.100411	0.0177369	-0.132608	-0.464364	-0.164773	-0.0178584
AGTGGTCCACTGCAGGCAG	AKT1	Other	0.255967	0.464531	0.123135	0.319917	0.160518	0.491666
AGTTCTCCTACTCGGCCAG	AKT1	Other	0.163599	0.322888	0.155623	0.31056	0.143393	0.239162
CAAGAAGGACCCCAAGCAG	AKT1	Other	0.369633	0.447136	0.117103	0.250209	0.0357121	-0.400163
CAGGATGTGGACCAACGTG	AKT1	Other	0.030528	0.0446257	-0.0284592	-0.10783	0.0486241	0.129078
CAGTCTCCGACGTGACCTG	AKT1	Other	-0.115378	-0.114385	-0.013352	-0.206033	0.0227774	0.508864
CCTGCTTTACAGGACGAGG	AKT1	Other	0.172323	0.425479	-0.120789	0.557547	0.0545881	0.22026
CTTCATTGGCTACAAGGAG	AKT1	Other	0.00155603	0.487057	0.0700634	0.362777	0.00541522	0.14211
GACGGCCTCAAGAAGCAGG	AKT1	Other	0.186828	0.0769204	0.0750384	0.0767871	0.304365	-0.0225151
TCATGGAGTACGCCAACGG	AKT1	Other	-0.0487328	-0.032223	0.0139177	0.0141841	0.221469	-0.375192
ACTGATGCCCTCTTTGCAG	AKT2	Other	0.173049	0.189412	0.192004	0.168308	0.0731589	-0.309663
CATGAGGATGAGCTCGAAG	AKT2	Other	0.199935	0.296335	-0.0931579	0.439769	-0.0817852	0.550761
CCGCGCACGCTCAGCCCCG	AKT2	Other	0.00646548	0.148302	0.0882163	0.0519364	-0.0103017	-0.891881
CGGGAGCGTGTCTTCACAG	AKT2	Other	0.206272	0.278727	-0.145595	-0.0767313	0.106434	0.234285
CTTCATTGGGTACAAGGAG	AKT2	Other	0.166883	0.345065	-0.132408	0.266856	-0.206895	0.282539
GTCCAGCTCCAGTAAGCCC	AKT2	Other	0.174583	0.314506	0.171645	-0.00493338	0.123514	0.378183
GTGGACCACAGTCATCGAG	AKT2	Other	0.29036	0.302857	0.305153	0.0433518	0.342013	0.358808
TAAGAAGGACCCCAAGCAG	AKT2	Other	0.427662	0.576855	0.493644	0.601817	0.188747	-0.344622
TGAATACATCAAGACCTGG	AKT2	Other	0.169123	0.165837	0.118359	-0.295815	0.294681	0.805947
TGATGGAGTATGCCAACGG	AKT2	Other	0.0358722	-0.239566	-0.174609	-0.414633	-0.205754	-0.497158
AACATTTCTCACTGAAAGG	AKT3	Other	-0.0381031	0.216854	0.162274	0.402685	-0.072548	0.508013
AAGCTGACTGTTCTTGCAG	AKT3	Other	0.182297	0.2121	0.199747	0.0418828	0.163665	0.540721
AGAATATATAAAAAACTGG	AKT3	Other	0.00768606	0.106675	-0.256415	-0.14612	0.0474528	0.370978
CTGCATGGACAATGAGAGG	AKT3	Other	0.0832274	0.13307	0.144735	0.284125	0.242822	0.501819
CTGTGACGAAGCCAGACAG	AKT3	Other	0.128618	0.330518	0.449666	0.399923	0.0116687	0.0568216
GGCATATATCACTAAGCTG	AKT3	Other	-0.0771886	0.115387	0.0942564	0.166777	0.379053	0.619913
GGTAGGTTAATACCAGCTG	AKT3	Other	0.268261	0.282269	0.0365472	-0.24348	-0.00743111	0.624306
TAGCTCTTACACATAGCAG	AKT3	Other	0.265762	0.218587	-0.000572679	0.426818	-0.0913504	0.13314
TGATGGAATATGTTAATGG	AKT3	Other	0.034311	0.190488	-0.542165	-0.465383	-0.119381	0.127139
TGTAGCAGACAGACTGCAG	AKT3	Other	0.144409	0.333802	0.148857	0.12784	-0.126659	-0.657152
ACCAAGAGAGAAAGCCAGG	ALDH1A2	Other	0.100362	-0.0286021	-0.0413303	0.367288	-0.177147	-1.25732
ATGGGAGCCCTCATCAAGG	ALDH1A2	Other	0.0276166	-0.0188149	0.0071655	0.167517	-0.165848	-0.427627
CCATGGAATCCCTAAATGG	ALDH1A2	Other	0.110709	0.0531949	0.0478306	-0.056694	0.209363	0.272772
CTCGAAATTAAGTACACCA	ALDH1A2	Other	-0.0656535	0.135054	0.0464739	0.00367509	0.240413	0.402882
CTGCCTGTTAGAGAGGAAG	ALDH1A2	Other	0.323159	0.486968	0.359423	0.833841	0.190207	0.198229
CTTGTAGTGGACTATGCTG	ALDH1A2	Other	0.00351178	0.103236	-0.19316	-0.048511	-0.0814925	-0.0426609
GATCTTTATAAACAACGAG	ALDH1A2	Other	0.110335	0.175819	-0.23302	-0.0297226	0.0385107	0.152147
GGATGGATGCTTCAGAAAG	ALDH1A2	Other	0.0580816	-0.198765	0.282727	0.07968	0.505257	0.414807
GTGAAGCATGAGCATGTAG	ALDH1A2	Other	0.225355	-0.325989	0.0266516	-0.392416	0.157015	0.52396
TCCAGGCAAACATCAGCAG	ALDH1A2	Other	0.306683	0.452155	0.310498	0.402235	0.285779	0.621255
ATCCAGCTTGGCCAGAAGG	ALDH1B1	Other	-0.0979827	0.0914143	0.00384801	0.533227	0.171343	0.614238
CGTGGAGAAAGCAAAGCAG	ALDH1B1	Other	-0.45872	0.213452	-0.154255	-0.265745	-0.213103	-0.0705909
CTGTGGCCAGATCATCCCG	ALDH1B1	Other	-0.0458573	0.0917012	-0.0209167	-0.0103937	-0.348275	-0.613874
GCTGACATGGAGCATGCCG	ALDH1B1	Other	0.201486	0.194603	-0.50074	-0.0719042	-0.113285	0.562927
GGGCTTAAGGCCTACACAG	ALDH1B1	Other	0.18858	0.259055	-0.0696847	0.161276	0.0740504	0.39233
GGTGGTGAACATCATCACG	ALDH1B1	Other	-0.0600751	0.075992	-0.197094	0.112751	-0.124303	0.424212
TAAGGAATCTGGAAACGGG	ALDH1B1	Other	0.121543	0.21388	0.159924	0.227675	0.0882671	-0.0763016
TCTTCTTGAACTTGAACAG	ALDH1B1	Other	-0.0807479	0.1725	-0.151183	-0.0712639	-0.0303901	0.396097
TGAGCTGGACACCCAGCAG	ALDH1B1	Other	0.123396	0.469218	0.24651	0.698303	-0.208611	-0.185861
TTGGCCTCCCTCATCAAGG	ALDH1B1	Other	-0.0131062	0.15052	0.0806857	0.257401	0.136147	0.503355
CCATGGGAAACATCCAAAG	ALDH6A1	Other	0.151986	0.184047	0.0576436	0.271463	0.184748	-0.0518769
GAAGATGCTGAATACCAGG	ALDH6A1	Other	-0.11052	-0.147496	0.144628	0.250135	0.108514	0.182368
GACTTCTGTGTTCCAGAGG	ALDH6A1	Other	0.170003	0.455395	0.0513773	0.024688	0.0261821	0.261517
GTGGTTCAGGCCAATGAAG	ALDH6A1	Other	0.0701492	0.0500458	0.271993	0.142872	0.166068	-0.020365
TCGAGAGAGGATCAAGACA	ALDH6A1	Other	0.204317	-0.260604	-0.108426	-0.444873	0.273112	0.394607
TGAATGAGAACATTGGCAA	ALDH6A1	Other	0.149577	0.247873	0.0562706	-0.031988	0.321679	0.323371
TGCCTGCACACACTCCCAG	ALDH6A1	Other	0.117199	0.0940762	0.109032	-0.00308578	0.126968	-0.280735
TGGGCATATTTCCGAGCAG	ALDH6A1	Other	-0.216066	-0.195701	-0.0268756	-0.0517014	0.0704234	0.112103
TTGATAGTGGAACAAAGGA	ALDH6A1	Other	-0.122429	-0.232936	-0.0398962	0.340013	0.434089	0.521962
TTGGTGTCTCCCCTGAAGG	ALDH6A1	Other	-0.129105	-0.242052	0.194828	0.238594	0.163903	-0.132791
AAGAAGCAAAGAAAGAAGG	ALDH7A1	Other	0.171411	-0.0638647	-0.0860148	0.280722	-0.404046	-1.14095
AGATTCCTGCTCCAAAACG	ALDH7A1	Other	0.0101872	0.1615	0.06434	0.555561	-0.336492	0.270311
CAATGGGTTCTCCCGGGCG	ALDH7A1	Other	0.135801	0.0160625	0.172565	0.454974	0.121337	-0.0960715
CTCACCAGTCGCCTCGCAG	ALDH7A1	Other	-0.0447593	0.328826	-0.0538104	0.179442	0.234857	0.566744
CTCAGGTGGGAAAACAGGT	ALDH7A1	Other	-0.170259	-0.1854	0.0672023	-0.39914	-0.473885	-0.554662
CTTTCAGCCACGCATACTG	ALDH7A1	Other	0.155639	0.446186	0.014778	0.01214	-0.0286135	0.65152
GGCTCCGCGAGGAAAACGA	ALDH7A1	Other	-0.367381	-0.267038	-0.364733	0.0793695	0.196374	0.519945
TTCCCTTGCAGCACAGCAA	ALDH7A1	Other	-0.139962	0.107974	0.146127	0.210529	0.154783	0.506856
TTGAGCAGTGGAATCCCGT	ALDH7A1	Other	-0.14324	0.224214	-0.15895	0.08942	0.0574033	0.546552
TTTCCACAGATCATGGCGA	ALDH7A1	Other	-0.252511	-0.0969574	-0.41677	-0.107655	-0.200804	0.305925
AACTGCGTTGGGTGACCGT	ALKBH1	Other	0.0886458	0.290735	-0.308574	-0.127144	0.12623	0.207992
AAGCGGAAAAGTTTCCGAA	ALKBH1	Other	-0.0202718	0.375896	-0.0113739	-0.253741	0.425497	0.632329
ACTCTGGCGACTGAGCCCG	ALKBH1	Other	-0.039469	-0.0518668	-0.0415653	-0.284807	0.14711	0.303377
CGGCGGCCCACGCAGCCCG	ALKBH1	Other	-0.340325	-0.127556	-0.184357	0.00290511	-0.107637	-0.210476
CTGTGCATAAACATGGCCG	ALKBH1	Other	0.195082	0.321763	0.145003	0.0131665	0.114985	0.363883
CTTCCTCCCAGGTTACCAG	ALKBH1	Other	0.218069	0.0840312	0.0447378	0.103097	0.180757	0.255051
GGCCTGCCTCACTGCCTAG	ALKBH1	Other	-0.0351513	0.134307	0.00582951	-0.128942	0.384236	0.525099
TACCATTGAATCTCTCGGG	ALKBH1	Other	-0.0613149	-0.138462	-0.0909501	-0.179783	0.297193	0.139473
TCCTCAAATCCACAGGCAG	ALKBH1	Other	0.102941	0.0782864	0.0257526	0.0303612	0.379186	0.496519
TTCCAAATCCAGAAGGGGA	ALKBH1	Other	0.163839	0.326275	0.283411	0.474099	0.122642	0.706294
CAAAGAAAGCACAAGGAAG	ALKBH2	Other	-0.191115	-0.0227479	0.156843	0.107554	0.269562	0.134343
CACCGCCACCCTCCTGGAG	ALKBH2	Other	0.200935	0.0602926	-0.0561918	-0.201067	-0.104298	-0.75732
CAGGCACCGAAGGAGACAG	ALKBH2	Other	-0.011201	0.11274	0.215746	-0.13679	-0.343706	-0.955864
CTCAGCAGGCCCTAGCTGG	ALKBH2	Other	0.0811981	0.353609	0.151947	0.0991571	-0.0836239	-0.392206
GAAAAGTCAGATTCACCCG	ALKBH2	Other	0.0507279	0.542585	0.103699	0.374653	-0.103581	-0.0850301
GAAGTGGCACAGTGTGCCC	ALKBH2	Other	0.0850623	-0.0185333	0.0375363	-0.0653849	0.0245912	-0.0307156
GATGGCTGTGACCACATCG	ALKBH2	Other	0.0379112	0.264833	-0.297917	-0.48615	0.0805686	0.216296
GTAAGCTCCCGTGGGCCAG	ALKBH2	Other	0.0182156	0.0735	0.00931902	0.213085	0.213847	0.455602
GTCCTGTTTGGCAAAGCTG	ALKBH2	Other	0.122945	0.0103094	-0.154073	0.0736516	0.221354	0.141438
GTGAGGCCTGAAAATGTGT	ALKBH2	Other	-0.0618251	-0.133722	-0.0560799	0.271124	0.00167318	0.189956
AATCTTTATCGCAATGAGA	ALKBH3	Other	0.176571	0.507546	0.183743	0.326915	-0.0284653	0.357825
ACTTAGTGAAGCAATAATG	ALKBH3	Other	-0.00485826	0.0657459	-0.157462	-0.597276	0.121499	0.514057
AGATGTTCCCTGGAAACAG	ALKBH3	Other	-0.158063	0.0904603	-0.426344	-0.194427	-0.162989	-0.215476
ATGGCCTGGCTTTTAACAG	ALKBH3	Other	-0.021084	0.25029	-0.179567	0.268751	0.0527881	0.431792
CAACATGGAGGAAAAAAGA	ALKBH3	Other	0.24624	0.241647	-0.194919	0.101967	-0.123788	0.569735
GTCTATCCAGACCCTCGAG	ALKBH3	Other	-0.272472	0.0135524	-0.198781	-0.0787866	-0.0306318	0.7393
GTGTTCAAAGAACCTCAGC	ALKBH3	Other	0.0818623	0.165361	-0.157777	0.453368	-0.209801	-0.463525
TGATGAACCCTCACTAGGG	ALKBH3	Other	-0.263139	-0.413394	-0.246037	0.0265318	-0.00354275	0.378969
TGGAGATGGCTCTTAGCAG	ALKBH3	Other	-0.141985	-0.199463	-0.155348	0.062279	-0.171078	0.119909
TTACTTACTCAATCACTCG	ALKBH3	Other	0.03788	0.205017	-0.242581	0.00871445	0.104689	0.34216
AACAGAAGCTAAAGACCGA	ALKBH4	Other	-0.11422	0.0752766	0.0817958	0.333194	0.148689	0.137463
ATCACTCCTGGGAAGGGGA	ALKBH4	Other	0.0239727	0.0243174	-0.103043	0.496013	-0.288903	-0.846889
CCCTGGGAGCTGCCCCCAG	ALKBH4	Other	-0.0581511	-0.413297	0.205771	0.130672	0.0913695	-0.64679
CCGGAAAGTGACGCAGACG	ALKBH4	Other	0.224059	0.297943	-0.222505	-0.455345	0.136909	0.570158
CGACACATGGACAGCACGG	ALKBH4	Other	-0.0539477	0.114045	0.153501	0.111569	0.0190755	0.0748113
GACCTGTCTGATCTGCGAG	ALKBH4	Other	-0.0806958	-0.015985	-0.063123	-0.158144	0.233868	0.656409
GAGGATGGGCCTCTACCCG	ALKBH4	Other	-0.133669	0.0147399	0.0360852	-0.00662953	0.11722	0.321239
GCCCCGTCGGCTGCCCCGG	ALKBH4	Other	-0.054881	-0.0557663	-0.0613644	-0.0380478	0.0780888	0.126553
GCTCTCCCAGTCTGGACGG	ALKBH4	Other	-0.0927813	0.0242084	-0.00555795	0.527364	0.132758	0.171197
TCCCTGCTGGTCCTCACCG	ALKBH4	Other	0.0899268	0.268238	0.125294	0.0159914	0.219702	0.0929729
CAGGAGCGCCTCTACCCGC	ALKBH5	Other	-0.345612	-0.765835	-0.25307	-0.741564	-0.286244	-0.8171
CGCAGGTCCGTGTAGCCGC	ALKBH5	Other	-0.166389	-0.692955	-0.129942	-0.31092	-0.390864	-0.571633
CTGGTGATCCAAAAGCTGG	ALKBH5	Other	0.0633011	-0.35684	0.0120954	-0.751905	-0.215903	-0.469839
CTGTACAACGAGCACACGG	ALKBH5	Other	0.0370487	-0.259031	-0.0439545	-0.384446	-0.026497	-0.422018
GACGAGTGCGCCAAGATCG	ALKBH5	Other	-0.000906486	-0.465327	-0.0227701	-0.761548	-0.00171389	-0.429769
GCCAAGCGCAAGTATCAGG	ALKBH5	Other	0.117921	-0.341579	-0.0297067	-0.213616	0.0444727	-0.210387
GCTGCCCACACACCGGCGG	ALKBH5	Other	0.0804345	0.40952	0.274392	0.56873	0.15324	0.0760726
TCAACGACTACCAGCCCGG	ALKBH5	Other	-0.0288623	-0.247896	-0.0335705	-0.641667	-0.161857	-0.914052
TCCCGGGACAACTATAAGG	ALKBH5	Other	0.020303	-0.31373	0.0199898	-0.105551	-0.248931	-0.63592
TTTCCCTGCCGGTGCGCAG	ALKBH5	Other	-0.0754482	-0.54057	-0.0755807	-0.249459	-0.115687	-0.421156
AATGCGGCAGCCTGCCCGT	ALKBH6	Other	0.0268478	-0.103057	-0.0262412	0.244788	0.161225	0.282522
AGCTGGGAGGCCTCCAAAG	ALKBH6	Other	0.162249	-0.00563996	0.0853163	0.114228	-0.138502	-0.597809
CGGTCACTTGCCCAGCAGG	ALKBH6	Other	-0.168265	0.0950261	-0.0580765	0.185868	0.225666	-0.349326
CTGTCAGCACCATCAGCCT	ALKBH6	Other	0.262523	0.301443	0.326781	0.456938	0.397139	0.84037
GCTGGACTTCTACGAGCCG	ALKBH6	Other	-0.030919	0.400278	-0.0985144	0.0473513	-0.085576	0.319036
GGACATAGTAGATTACAGG	ALKBH6	Other	0.076018	0.245818	0.268368	0.217366	0.2164	0.343074
TCCAGCGCGTCTACGCGGG	ALKBH6	Other	-0.336966	0.183979	-0.032598	-0.0292475	0.0897641	0.339755
TGCCCCGCGTGCTGCGCGC	ALKBH6	Other	0.0872436	0.190567	-0.177151	0.00694083	0.00809809	0.379289
TTCATCTCCAAAGAAGAGG	ALKBH6	Other	0.355042	0.6955	-0.0881367	0.383032	0.332293	0.53645
TTGAATTTGGAAATTGGAG	ALKBH6	Other	-0.0669358	0.128777	-0.102021	-0.20363	0.154878	0.346357
AGAGTTCCAGCCACTCCCC	ALKBH7	Other	0.148956	0.176763	0.0937611	0.128901	0.192354	0.360516
AGGCGGCCGCCTTTGGCCC	ALKBH7	Other	0.156022	0.343207	0.113845	0.187257	0.240384	0.810351
AGGTCCAGCACGTGCACGG	ALKBH7	Other	-0.0283522	0.128564	0.160991	0.174654	0.284579	0.63251
CACGGCCGCGTCCTGCAGG	ALKBH7	Other	-0.22025	-0.24391	-0.170425	-0.011328	-0.27713	-0.357566
CTCTGTCTCTCGGAAGCCG	ALKBH7	Other	0.152252	0.40171	0.498139	0.674749	0.387255	0.273487
CTGGTGCACACCCAGGAGC	ALKBH7	Other	-0.00588134	0.0847028	-0.0537011	0.11113	-0.131326	-0.193953
GCAGATCACGGAGATGCGC	ALKBH7	Other	-0.267515	-0.302344	-0.303217	-0.684203	-0.264306	-0.0818623
GGCCCCATGCCCTCAGGGA	ALKBH7	Other	0.214163	0.163569	0.0935002	0.407712	0.163454	0.0598774
GTGATCGTATTCGTAGCGG	ALKBH7	Other	-0.00451339	-0.368482	-0.507106	-0.493543	-0.249851	-0.52557
TTCCTGAGCACGGCAGAGG	ALKBH7	Other	0.0524293	-0.255433	-0.0810023	-0.606874	-0.224324	-0.251479
AAGATAAGCCATTATCTGG	ALKBH8	Other	-0.170845	-0.173828	0.166315	0.164382	-0.0856037	0.430028
CACTCTCTGGAAATGAGGG	ALKBH8	Other	0.169035	-0.0152494	0.0824544	0.101493	-0.0677029	0.0362433
CAGTGATACCTCAGTGCAG	ALKBH8	Other	0.0102018	-0.713467	0.0994202	-0.353551	-0.153611	-0.751996
CATAAATCAGTATGAACCT	ALKBH8	Other	0.137068	0.157922	0.030472	0.26637	-0.0821815	-0.100158
GAAATAATTTCTTCTGAGG	ALKBH8	Other	-0.194159	0.0471937	-0.022292	0.231892	0.0400031	0.337161
GAGGAAACAGAAATAGCCA	ALKBH8	Other	-0.242026	0.0305173	0.0548323	0.0611843	0.0964195	0.182668
GTTGGTCTGTGATAGCCAG	ALKBH8	Other	0.180911	0.581998	0.312421	0.65684	0.311765	0.546632
TCACCAGCAAACTCCGACG	ALKBH8	Other	0.029366	-0.0121085	-0.0875412	0.122997	0.269967	0.168822
TGTGGACATTTGTAGAGAG	ALKBH8	Other	0.281777	0.741761	0.22031	0.412506	0.287571	0.581756
TTAATGACTCTCAGGAAGG	ALKBH8	Other	-0.180063	-0.11776	0.0679216	0.0675813	0.210973	0.28945
CACAGCTTCAGGCTACCGG	ALPK3	Other	0.146326	0.117896	0.0334286	0.213585	0.169204	0.587814
CAGCCTCCCACCCAAGAGG	ALPK3	Other	-0.111838	-0.308107	0.0749126	-0.298572	-0.0497608	-0.355686
CGGAAGCCAGAGTTAGAGA	ALPK3	Other	0.260237	0.213824	0.0990105	0.204006	-0.0837364	-0.163797
CTCAGGTCACTAATGGAGG	ALPK3	Other	0.110852	0.248515	0.276054	0.463616	0.0126202	0.0545888
GAAGTGACCACCAACGGGG	ALPK3	Other	-0.124005	-0.281175	0.0969212	0.0833381	0.0797179	0.752777
GAAGTGCTAACCCCAATGG	ALPK3	Other	-0.211239	0.108366	-0.00288327	0.172182	0.100172	0.624281
GAGGGCACCAGACCTCCGG	ALPK3	Other	-0.17052	-0.236989	-0.047358	0.155147	0.337247	0.120639
TACACACCGCAGTCTACGG	ALPK3	Other	-0.0122715	-0.146054	0.0582403	-0.080609	-0.0694432	-0.0233218
TCTGGAGTGCCCACAGCAG	ALPK3	Other	0.00883619	-0.0666081	-0.254592	-0.0962142	-0.148343	-1.24936
TGGGACACAAGAAAGCAAG	ALPK3	Other	-0.0154666	0.534805	0.207012	0.290424	0.0511528	0.262188
AGCTGAGGTAATTCCCCGG	AMER1	Other	-0.015283	0.269501	0.214688	0.231838	0.196924	0.750232
CAGTCCCAAGTATCGAGGG	AMER1	Other	-0.191841	0.151539	0.0783462	-0.137279	0.0113207	0.393589
GATCCAGAAAAACCCATGG	AMER1	Other	-0.0812986	0.343503	-0.241243	0.254982	0.101383	0.900194
GCTGAGCAAAGTGAGCCAG	AMER1	Other	0.181526	0.520728	0.199135	0.571619	-0.25993	-0.195322
GGAGCCACAGAGAAAGCTG	AMER1	Other	-0.0177106	0.339413	0.0975447	0.216516	-0.0208445	-0.544713
GGAGTCAAAAGTTCCCCAG	AMER1	Other	0.0931943	0.278252	-0.0609007	0.332589	0.31207	0.623912
GGCAGGGAAGCCTATGCCA	AMER1	Other	0.410296	0.367446	-0.0131212	0.194474	-0.509092	-0.24798
GGCAGGGTAACTCAGGCAA	AMER1	Other	0.133416	0.301427	0.118372	-0.0367545	0.132166	-0.0448285
GGGCTCAAAGTTTAAGAAG	AMER1	Other	0.287701	0.280217	0.248535	0.137405	0.395112	0.791719
TGGTGACCTACCAAGGAGG	AMER1	Other	0.0627701	-0.0719158	-0.399564	-0.155912	-0.468586	-0.0122093
AACATCAAAACACAGCAAG	AMFR	Other	0.419699	0.651283	0.431096	0.714923	0.261186	0.732048
ATCAGCAGACTTGGAGAAG	AMFR	Other	0.149651	0.422485	-0.206077	-0.105909	-0.154535	-0.213749
CAGGGACAGGACTCGACCG	AMFR	Other	-0.0140082	0.247873	-0.409253	-0.337135	0.0654884	0.473074
CGCGCGCTCAGCCAGCCCG	AMFR	Other	-0.0351036	0.0505161	-0.360941	-0.143902	-0.12838	0.375818
CTCGCTCACCCACACGAAG	AMFR	Other	0.0520948	0.125926	-0.134822	-0.0604436	-0.0363527	0.472328
GACAAGTCCGGCAAACCAG	AMFR	Other	0.197704	0.0972061	0.115123	0.458507	0.00403298	0.410195
GTGCTGAATGTCCAGACAG	AMFR	Other	0.172095	0.555925	0.198914	0.412354	-0.0139173	0.344878
TAGCTGGTCCGGCTCGCCG	AMFR	Other	-0.172823	0.168502	-0.23393	-0.221977	0.19233	-1.15401
TCTGCAGCCATGAAAGCCA	AMFR	Other	0.100806	0.28457	0.234325	0.23867	0.202097	0.633652
TGAAGCCTCCGTTCCGCGG	AMFR	Other	0.0242238	0.0688863	-0.118652	0.311486	0.0177198	0.418473
AAATGCTTTCTCCATGGAG	ANAPC11	Other	-0.0803126	-0.186751	0.10075	0.349378	0.337647	-0.0974043
CATGCATTGCATCCTCAAG	ANAPC11	Other	-0.0380135	-1.17131	0.131322	-0.612796	-0.27226	-3.34878
CCGACCTGGCTCTCGCTGG	ANAPC11	Other	0.112751	-0.101651	-0.0659129	-0.166774	-0.0139803	0.0474385
CCGCTCAGACAGCATGGAG	ANAPC11	Other	0.0423328	0.262853	-0.017289	-0.275661	0.0242538	0.0604219
CGCTGTCCCCAGCAGCCAT	ANAPC11	Other	0.0891452	-0.101541	0.249095	0.253785	0.363082	-0.132184
CTTGAACTTCCATTCCTGG	ANAPC11	Other	0.0826531	0.501066	-0.0254974	0.20055	-0.170953	-3.38889
GAAGGTGAAGATTAAGTGC	ANAPC11	Other	-0.466959	-2.87396	-0.108553	-1.39312	-0.561956	-3.11946
TGCCTCCCAGGACAGGCAC	ANAPC11	Other	0.153305	0.41336	0.150364	0.318188	0.200246	0.313265
TGGTCTCTTGATCAAGGGC	ANAPC11	Other	0.238369	0.579987	-0.0355449	0.171461	0.0156467	-0.119765
TTGGCCACCCAGAGCCAAG	ANAPC11	Other	-0.305218	-2.34119	0.464335	-1.65771	-0.427076	-2.21083
AGTGCCCATCAGCAAGCCC	ANAPC2	Other	-0.0368448	-0.384077	-0.288406	-0.904406	-0.404487	-0.831304
CAGCCCTCACCTCAGGTAG	ANAPC2	Other	-0.467416	-2.85293	0.25965	-1.44792	-0.478111	-3.27763
CAGCGTAGACCCCGAACGG	ANAPC2	Other	-1.03866	-2.03562	-1.1229	-2.16272	-0.640359	-1.76011
CAGGACCGAGTGTAGCCCG	ANAPC2	Other	-0.973429	-1.92058	-0.70507	-1.94595	-0.486293	-1.90768
CCAGCCCCAGCGCAGCCGG	ANAPC2	Other	-0.0397768	-0.865669	-0.0686343	-0.57694	-0.342374	-1.68725
CTGAAGCTGCGCTTTGGCG	ANAPC2	Other	0.1483	-0.0625921	-0.372734	-0.548124	0.226467	0.442284
GCCAGGCCCGCATCTCCCG	ANAPC2	Other	0.188881	-0.55584	0.0476786	-0.969057	-0.336689	-1.34524
TCCCAGGCCGACCAGAAGG	ANAPC2	Other	0.0903377	-0.593766	-0.253252	-0.275732	-0.170316	-1.22219
TGCTGCACCCTGCACACAG	ANAPC2	Other	0.160599	-0.126161	0.161859	-0.328732	-0.253746	-0.995797
TTCAAGGACGAGAAGCTGG	ANAPC2	Other	-0.497956	-2.60917	-0.0502988	-0.839802	-0.780628	-2.87909
AACAGAAAAAGTCAGAAGA	ANAPC4	Other	0.432968	0.633617	0.16157	0.47683	-0.435326	-0.931315
AATGAAAATACAGGAAAGG	ANAPC4	Other	-0.288041	-1.90211	0.114378	-1.13909	-0.844635	-2.10801
ATTGCATTTTGTGAAAAGG	ANAPC4	Other	-0.105707	0.389206	0.203671	0.292721	0.426024	-0.0923232
GAGTCTTCAGATGAAGAGG	ANAPC4	Other	-0.263175	-0.390062	0.00417938	-0.02112	-0.398021	-1.1675
TAACACAGAAGGAAACCAG	ANAPC4	Other	0.0872181	-1.0712	0.244758	-0.473297	-0.192989	-1.30725
TCATGAAGTACCTTTAAGG	ANAPC4	Other	-0.738351	-2.96143	-0.648971	-2.93961	-0.459832	-2.50737
TGTTATATACTAAAGACAA	ANAPC4	Other	0.166721	0.311672	0.163489	0.610368	-0.591849	-2.7053
TTACACTCTTTTTCTGTGG	ANAPC4	Other	0.13958	0.481068	0.0329731	0.512409	-0.0186214	-1.66258
TTGAGTGAATTGAAAGGAA	ANAPC4	Other	0.369589	0.253772	0.196311	0.537495	-0.615244	-2.73048
TTGGTATCAGCAAGAGCAA	ANAPC4	Other	0.151897	0.138597	0.110486	-0.0264447	-0.288574	-3.082
AATGGTGAGAAAAAGACAG	ANAPC5	Other	-0.192624	-1.34306	0.0206686	-0.995233	-0.0880568	-0.981882
AGATGAGCCGCACAGGCGA	ANAPC5	Other	-0.416987	-1.27544	-0.262566	-1.3805	-0.381583	-0.621345
AGCATGAACAGCCTGGAGG	ANAPC5	Other	-0.23162	-0.597658	-0.340199	-0.890813	-0.0137254	-1.2226
AGGGACTGTATTCCCAGGG	ANAPC5	Other	-0.108765	-1.08321	-0.261707	-0.416182	-0.197459	-1.2956
ATTTTTTCCAGAGAAGAGG	ANAPC5	Other	0.073282	0.363191	0.141484	0.510025	0.196145	0.333052
CAGACGATCAAAATAATGG	ANAPC5	Other	-0.117684	-2.43964	-0.115263	-0.725043	-0.640716	-3.26655
CAGACTCTACCATACCCTG	ANAPC5	Other	-0.38159	-3.90169	-0.21352	-3.55567	-0.598682	-3.9201
CGTCAGCCTCATGGAGCGG	ANAPC5	Other	0.0234409	-1.47721	-0.249394	0.155446	0.0215018	-1.55951
TTAGTGGCCAAGTGCCAGG	ANAPC5	Other	0.0429141	-2.24304	-0.128186	-0.951905	-0.0341941	-2.97864
TTCTCTGGAACTGAACCAG	ANAPC5	Other	-0.246415	-1.08306	-0.285058	-1.05796	0.136164	-0.731356
AACGAGAACCTGAAGATGA	ANP32A	Other	0.228288	0.0622902	0.150872	0.00648378	0.147463	-0.0227216
AAGATGAAGAAGAGCTTGG	ANP32A	Other	-0.100461	-0.334041	0.105015	0.307029	0.118917	-0.278708
AAGTTAAACAAACTTAAGA	ANP32A	Other	0.200096	0.195147	-0.153933	-0.380404	0.24791	0.108168
CCCTCAGCATCCGAGTCAG	ANP32A	Other	-0.119041	-0.141295	0.215261	-0.0600818	0.0114778	0.0140045
CGCAACTCACATATCTCGA	ANP32A	Other	0.00213972	0.130823	0.0214891	0.220607	-0.18123	0.308283
CTCAGCACAATAGAGCCAC	ANP32A	Other	0.0961886	-0.00925816	-0.0656023	-0.386147	0.026474	0.209172
CTTTTCCAGAAGAAGAAAG	ANP32A	Other	-0.0135863	0.163334	0.0960449	0.233761	0.259401	0.202788
GCGATAACAGAGTCTCAGG	ANP32A	Other	-0.188548	-0.413292	-0.292742	-0.161268	-0.0855358	-0.0551326
TAAGTTTGCGATTGAGGTG	ANP32A	Other	-0.402795	-0.161509	-0.384193	-0.784589	-0.0905483	0.0502703
TCTTAAGTACAATCAACGT	ANP32A	Other	-0.16614	0.381698	0.00781707	0.295548	-0.148023	-0.060097
AAGCTGCCTAAATTGAAAA	ANP32B	Other	0.580521	0.674426	0.548347	0.745238	0.451525	1.17787
ATCAGCACCTTGGAACCTT	ANP32B	Other	0.149062	0.384381	0.227067	0.398724	0.0792757	0.836885
CAGGTTCGAGAACTTGTCT	ANP32B	Other	0.179164	0.149963	-0.322949	-0.127551	0.257255	0.254201
CATCCAAGTAGGTAAGCTG	ANP32B	Other	0.597739	0.470471	0.140193	0.158663	0.32213	0.337098
CCTGACTCAGATGCCGAGG	ANP32B	Other	-0.0399431	0.00772877	0.167837	0.148459	0.0986211	-2.46304
GACGACGATGAAGTCAGTG	ANP32B	Other	0.138365	0.13404	-0.262523	-0.188265	-0.10736	0.341979
GAGCTGAGGAACCGGACCC	ANP32B	Other	-0.153696	-0.188523	-0.450235	-0.1129	-0.254515	0.0677843
GCCTACATTTATTAAACTG	ANP32B	Other	0.299966	0.171446	0.140658	0.131695	0.123431	0.0851946
GGTAACCTCACAGTTAAAG	ANP32B	Other	0.197729	0.620636	0.308158	0.49288	0.110961	-0.0117314
TCTCGGTAGTCATTCAGGT	ANP32B	Other	0.129563	0.367601	0.0475658	0.535446	-0.0708468	0.0325819
AACGAGATGCTGAAGACGA	ANP32E	Other	-0.334968	0.142748	0.0824073	0.155084	-0.147813	0.0693257
AATGTGGAACTAAGTTCGC	ANP32E	Other	-0.167678	0.0134617	-0.15882	-0.0809548	-0.284327	-0.29014
ATGAAGATGAAGATGAAGC	ANP32E	Other	0.0933425	0.117391	0.22833	-0.23803	0.280708	-0.080018
CAGGAGGATAATGAAGCGC	ANP32E	Other	-0.245853	-0.333219	-0.610612	-0.683648	0.0257154	-0.0871553
CCACTCTTTAAGAAGAAGG	ANP32E	Other	-0.142933	-0.162858	0.0174981	0.326829	-0.17358	0.196286
CCTCTGCGAGGCTCCCCGC	ANP32E	Other	-0.27871	-0.440999	-0.258571	-0.237772	-0.0779428	0.0801146
CTTCCTCATATCCTTCCGG	ANP32E	Other	-0.33516	-0.527369	-0.0536206	-0.117973	-0.563939	-0.423515
GTGATAATATAATTTCTGG	ANP32E	Other	-0.229118	-0.537604	-0.0106051	-0.161993	0.138294	-0.0900607
GTGTCAATGGGGAAATTGA	ANP32E	Other	-0.235806	-0.0463147	0.0221617	0.0377812	-0.179485	-0.00873852
TTAAGGAACAGATCCCCGG	ANP32E	Other	-0.135995	0.13322	-0.0120204	-0.10864	0.118706	0.0839963
AAACACTGTCAATCACCGG	APC	Other	-0.219124	0.100744	0.11034	0.246515	0.103909	0.534257
AAAGTAAAGGAATCAAAGG	APC	Other	0.486871	0.406054	-0.0360405	0.438533	0.0828539	0.957851
ACCGGACCCGAGCCCAGGG	APC	Other	-0.0198969	0.385543	0.00572495	0.322222	0.0293238	-0.444977
CCACGAATTCTAAAACCAG	APC	Other	0.149719	0.576939	0.366595	0.432352	-0.18657	0.159018
CTGACAGCACAGAATCCAG	APC	Other	0.111834	0.363277	-0.0699006	0.325062	0.258148	0.539228
CTTCAACACAATACACCCG	APC	Other	0.0808385	0.360823	0.165994	0.30097	0.336185	0.727891
TAGCCATTATTGAAAGTGG	APC	Other	0.0205973	0.190696	0.167435	0.357282	0.0660633	0.0441632
TCCCAAGCAACAGAAGCAG	APC	Other	0.105882	0.469613	-0.0618619	0.246119	0.499001	0.660203
TTCAGAGTGAACCATGCAG	APC	Other	-0.071465	0.244654	-0.148031	0.342358	0.178219	0.617137
TTGGATGACAATAAAGCAG	APC	Other	0.276881	0.550721	-0.111703	0.0451988	0.271066	0.426729
AACCGGTGACCCCACTCTG	APOBEC1	Nonessential	-0.417603	-1.95708	-0.274422	-1.5047	-0.532547	-1.44183
ACAACATCATCCACAGAGG	APOBEC1	Nonessential	-0.392508	-1.53777	0.215158	-0.132103	-0.0403328	-1.7224
AGTGAGCTTCATCCCCAGG	APOBEC1	Nonessential	0.146071	-0.365413	-0.0130924	-0.125422	-0.660424	-2.14165
CAGGACAAGAACCAGGTGA	APOBEC1	Nonessential	0.1981	-1.29931	0.207205	-0.982056	0.360203	-0.926818
CCCAGAGAACTTCGTAAAG	APOBEC1	Nonessential	0.234702	0.215525	0.184043	0.453976	0.234466	-1.18236
TAGCTAAAAGGATGTGTGG	APOBEC1	Nonessential	-0.856973	-1.70838	-0.373757	-1.31725	-0.495697	-1.51532
TATTAGAGAGTTTCTGAGT	APOBEC1	Nonessential	-0.703234	-2.01549	-0.547288	-1.98943	-0.805102	-2.42087
TCAGGGACCTTGTTAACAG	APOBEC1	Nonessential	0.0224882	-1.01707	0.0860656	-0.769468	-0.790449	-1.08176
TGCTCTACGAAATCAAGTG	APOBEC1	Nonessential	0.0372635	0.396355	-0.0656146	0.558795	-0.796714	-1.58244
TTGAAATCTTTAAACAGGG	APOBEC1	Nonessential	0.367926	0.655669	0.419625	0.647306	0.0714413	-0.974074
AATTTTGTGGAGCAAGAAG	APOBEC2	Other	-0.00558716	0.274536	-0.14916	0.686089	-0.232062	0.133308
CACCAGAATGAGCAGACGC	APOBEC2	Other	-0.0934784	0.154607	0.412726	0.472369	0.0373579	0.467162
CAGGTGACATTGTACCGCA	APOBEC2	Other	-0.159457	0.0620594	-0.284505	-0.0734971	0.16838	0.445571
CATGCGGCTGCCCATGCAG	APOBEC2	Other	0.2624	0.30973	-0.141053	-0.189121	0.251817	0.657979
CTGTGACAATCTCAAAGGG	APOBEC2	Other	-0.191016	0.314131	0.34428	0.537824	0.134524	0.353558
GCTCTGAAGAAGCTGAAGG	APOBEC2	Other	-0.0488004	0.185908	0.154304	0.51065	0.206197	0.644599
GCTGCCTCCCAGAATGGGG	APOBEC2	Other	0.0116027	0.153863	-0.0553955	-0.0400116	-0.233459	-0.556755
GTCAGCACACGCTGCACAG	APOBEC2	Other	-0.0553456	0.0901174	0.0809295	0.239116	0.179653	0.293244
TCCATGGCCCAGAAGGAAG	APOBEC2	Other	-0.00202503	0.394997	-0.0202419	0.269525	0.408053	0.680477
TGCTTCAACCACATAGCAG	APOBEC2	Other	-0.0990591	0.152197	-0.0276023	-0.0709641	-0.348046	0.14327
AAGTGGAGCGCCTGGACAA	APOBEC3A	Other	0.104202	-0.0281672	-0.0703285	-0.102776	0.0290822	0.0781712
ACAGCCCCAGGAGAAGCAG	APOBEC3A	Other	0.345201	0.547607	0.459548	0.2978	0.404716	0.321271
AGGGGCTTTCTACACAACC	APOBEC3A	Other	-0.0467789	0.411172	-0.059499	0.00414454	-0.0308867	0.213908
CAGCCCAGCATCCGGGCCC	APOBEC3A	Other	-0.208605	-0.211938	-0.0535494	0.229942	-0.0837986	-0.567232
GAAGCGCAGCTCCGCATGG	APOBEC3A	Other	0.181356	0.039265	-0.219491	-0.359132	-0.0352069	0.137918
GCTGTCCACAGACACTTGA	APOBEC3A	Other	0.124422	0.542126	0.15566	0.379678	0.318378	0.61139
GGAGGCACTGCAAATGCTG	APOBEC3A	Other	0.0956112	0.250908	0.160684	0.0749936	0.174908	0.420056
GGGTCGTAATCATAGATGC	APOBEC3A	Other	-0.652174	-0.575419	-0.505015	-0.673531	-0.242207	0.163433
TCACTTCCAACTTTAACAA	APOBEC3A	Other	0.195578	0.459375	0.0469729	0.492119	0.288995	0.388286
TGCTGGTCCATCTTGACCG	APOBEC3A	Other	-0.133531	-0.138051	-0.198214	-0.253107	0.0107145	0.0551916
ACCTACTTGTGCTATGAGG	APOBEC3B	Other	0.0749686	-0.00324828	0.197827	0.160621	0.216784	0.446899
ATGGGCTTTCTATGCAACG	APOBEC3B	Other	0.0288612	0.157907	0.0185671	0.00288899	0.0443406	0.389068
CAGCGCCTCCTTATATAGG	APOBEC3B	Other	0.0188697	-0.0574928	0.112972	-0.0602589	0.0680192	0.188517
CATCCCTGGCGGTACACAA	APOBEC3B	Other	-0.0468639	-0.135369	-0.161922	0.27486	-0.351085	0.103405
GCTCCTCTAGTCCATCCCA	APOBEC3B	Other	0.0353137	0.116484	0.0730125	-0.252308	-0.568528	-1.68023
TAGTCCATGATCGTCACGC	APOBEC3B	Other	0.0217949	0.32265	-0.164769	0.0617443	-0.0563384	0.464062
TGACCCTTTGGTCCTTCGA	APOBEC3B	Other	0.105667	0.112699	0.109863	0.523112	0.0108242	0.136952
TGCTGGTCCATCAGGACCC	APOBEC3B	Other	-0.0496705	0.193327	-0.225155	-0.0251386	0.0284527	0.281431
TTTCATCGAATTTGTACCA	APOBEC3B	Other	0.32161	0.570682	0.209458	0.539022	0.258236	0.658081
TTTGTCCACAGATACCTGA	APOBEC3B	Other	0.144394	0.488541	0.151789	0.409992	0.108517	0.610507
ACTTGGCTGTGCTTCACCG	APOBEC3C	Other	0.145211	0.249021	0.0983542	0.426546	0.207473	0.367641
CAGTATCCATGTTACCAGG	APOBEC3C	Other	-0.0241966	0.240064	-0.186322	-0.0324343	0.254174	0.335233
CCTATGGGAAGCCAACGAT	APOBEC3C	Other	0.243482	0.163264	0.0638418	0.08196	0.23263	0.208422
CCTTGCCCAGACTGTGCAG	APOBEC3C	Other	0.147804	0.0393727	-0.0278749	-0.134055	-0.250675	-1.04275
CTTCCAGGAGACAACTGAG	APOBEC3C	Other	0.300678	0.421894	0.0997541	0.270768	0.355113	0.386341
GCCTTCAGAAACCCGATGA	APOBEC3C	Other	0.337835	0.687681	0.0693209	0.55938	0.124915	-0.0145233
GTCGTCGCAGAACCAAGAG	APOBEC3C	Other	0.305489	0.307286	-0.104786	0.0622895	0.318453	0.263277
TAATGAGCCATTCAAGCCT	APOBEC3C	Other	0.0649418	0.146522	0.0903911	0.309872	0.0220602	-0.276356
TACGGGAGAGTCTCCAGTG	APOBEC3C	Other	0.0972355	0.207436	-0.304824	0.0685812	0.0960259	0.340553
TGGAGATCATGGACTATGA	APOBEC3C	Other	0.116464	0.00975948	-0.242698	-0.0880234	-0.0353793	-0.0245385
CACCACACAGGGCAGGCAG	APOBEC3D	Other	0.351504	0.509925	0.263136	0.224227	0.211899	0.429268
CAGTCGAATCACAGGCAGG	APOBEC3D	Other	0.138438	0.107897	0.0682233	-0.018063	0.0981232	0.3203
CTCAGCTGTCTTCCGGAAG	APOBEC3D	Other	-0.0857329	-0.0126711	-0.00365629	-0.0316883	0.185793	0.422438
CTCAGGCTGCATAAGGCAG	APOBEC3D	Other	0.13605	0.0428833	0.166677	-0.176496	0.116677	-0.0424236
GCCCTCAGAAACCCGATGG	APOBEC3D	Other	-0.0215285	-0.130714	0.115457	0.681184	0.11394	0.251055
GTGGAAGTAGAATATGTGT	APOBEC3D	Other	0.0503162	0.270335	-0.0784113	0.0105368	0.184066	0.364592
TAGCCCATGATCTTCACGG	APOBEC3D	Other	-0.085676	0.302144	-0.00617817	-0.0184819	-0.288401	-0.107923
TCCCGGTAGTAGTAGAGGC	APOBEC3D	Other	-0.274711	-0.150725	-0.0902635	-0.0458663	-0.126387	-0.429613
TGCAGCCTGAGTCAGGAAG	APOBEC3D	Other	0.242854	0.680348	0.182156	0.550244	-0.133914	-0.599896
TGTATCCCAGAAGTAGCAG	APOBEC3D	Other	0.363839	0.742979	0.173237	0.671624	0.106861	0.439731
AGATCTTTGCGTCCAAACG	APOBEC3F	Other	0.196955	0.399686	-0.0906611	-0.0454185	0.236375	0.362038
CACGCATGAGGCTCTGAAC	APOBEC3F	Other	0.0540856	0.0100092	0.116296	0.197628	0.0711562	-0.148589
CCGACCATAGGCTTTGCGT	APOBEC3F	Other	-0.355594	-0.187071	-0.247855	-0.481324	0.144629	0.130265
GCCTTCAGAAACCCGATGG	APOBEC3F	Other	0.17634	0.422648	0.189409	0.154567	0.270723	0.362395
GGCCTCCCCAGCTGACCGC	APOBEC3F	Other	0.228663	0.165597	-0.199552	0.0386709	0.121814	0.281073
TAGAGGGCCAGGCCACAGC	APOBEC3F	Other	-0.0268135	-0.236431	0.1193	0.154902	-0.00195291	-0.110094
TAGCCCATGATCTCCACGG	APOBEC3F	Other	0.092629	0.101822	0.121838	0.18364	0.0425934	-0.612448
TGCAGGAGATTCTCGAGTG	APOBEC3F	Other	-0.169597	0.224591	0.167545	0.340884	0.0380658	0.254013
TGGGAAAACTTCCAAACGA	APOBEC3F	Other	-0.44394	-0.0360496	0.0781948	0.449524	0.0126849	0.178304
TGTATCCCAGAAGTAGTAG	APOBEC3F	Other	0.323491	0.780632	0.200408	0.501426	0.322547	0.495623
AGATCTTTGCGTCCAAAGG	APOBEC3G	Other	0.0946671	0.297429	0.280133	0.459167	0.193436	0.206265
ATGGCCACGTTCCTGGCCG	APOBEC3G	Other	0.0327528	0.2893	-0.00747403	0.206472	0.0525775	0.711375
CCACTGGTTCAGCAAGTGG	APOBEC3G	Other	0.0451819	0.220891	0.0403215	0.305328	0.211429	0.484586
CCTTGTACACTTTGTGCAG	APOBEC3G	Other	0.384636	0.406084	0.106641	0.15976	0.198827	0.183732
CTGGGCACAGCTGAAGCAG	APOBEC3G	Other	-0.0316629	-0.0639377	-0.0271237	-0.0533027	-0.35968	-1.00318
GAAGCACAGCTCTGCATGG	APOBEC3G	Other	0.338568	0.0249777	-0.214832	-0.0680238	0.0809504	-0.108189
TCAAGGAAGATGTCAGGAG	APOBEC3G	Other	0.0430894	0.109762	0.300772	-0.28206	0.229297	0.168442
TCCTGCTGAACCAGCGCAG	APOBEC3G	Other	0.270973	0.0682055	0.223027	0.0826784	0.293002	0.391519
TGGGACCCAGATTACCAGG	APOBEC3G	Other	0.275345	0.485747	0.0736625	0.0843091	0.283331	-0.498287
TTGGCCCCAGCCTCGGCCA	APOBEC3G	Other	0.0556013	0.302018	0.0272399	0.259328	0.0413257	0.395465
ACCAGCTCCCAGGCACAGG	APOBEC3H	Other	0.389696	0.385508	0.295937	0.276794	0.189732	0.287931
AGAGGCTACTTTGAAAACA	APOBEC3H	Other	0.303189	0.446756	-0.195577	0.470992	0.626907	0.826775
AGTCACCTGTTACCTCACG	APOBEC3H	Other	0.0405355	-0.0410321	-0.0418144	-0.176123	0.247539	0.321334
CACCAGTGGTAGTACAGGC	APOBEC3H	Other	-0.185838	-0.291817	-0.290855	-0.253514	-0.333656	0.278755
CAGAAGGCCTTACTACCCG	APOBEC3H	Other	0.00304097	0.153559	-0.149188	-0.266437	-0.14126	0.254701
CAGTCGAGCCATAAAGCGA	APOBEC3H	Other	-0.573862	-0.550424	0.0974919	-0.155704	-0.289521	0.361455
CTCCTCTAACATCTTATAG	APOBEC3H	Other	0.266225	0.196244	0.0469532	0.015238	0.053381	0.339813
GAAGGAAAGCGGTTTCTCG	APOBEC3H	Other	-0.0446339	0.254695	-0.243309	0.0660411	-0.0301302	-0.299738
GTCAGCTGGTAACACAAGA	APOBEC3H	Other	0.289592	0.616132	0.193904	0.695441	0.222537	0.550985
TGTGGATCCCAGGTCCCGG	APOBEC3H	Other	0.233309	0.209823	0.0708715	0.32532	0.22012	0.480257
AAAAGATAACATTAACCTG	ARCN1	Essential	-1.31806	-1.79691	-0.578854	-1.36878	-1.39957	-2.29136
AAGTTTTAAAGCCTTGCTG	ARCN1	Essential	0.0412485	-0.095462	-0.0426197	-0.0256823	-1.09815	-1.69967
AGCCATTTCCACTCTCCGA	ARCN1	Essential	-1.52117	-2.51684	-0.98487	-2.50512	-2.14557	-3.16089
CAGCGGTCTGCACAAAAGC	ARCN1	Essential	-1.1819	-2.71321	-1.14168	-2.27184	-1.24644	-2.62745
CTCTGTGGAAAACCTGACG	ARCN1	Essential	-0.909368	-2.50787	-0.511315	-2.54874	-0.860174	-2.65837
GAAAATGAAGATAAGAAAG	ARCN1	Essential	-1.01028	-1.81703	-0.672297	-2.08676	-0.909103	-1.71354
GAGATGCGTCGTAAAGCAA	ARCN1	Essential	-0.456537	-0.773412	-0.381289	-0.377671	-1.12552	-1.41824
GCAGCTCTGCAGTATCTGG	ARCN1	Essential	-0.842793	-1.23831	-1.08216	-1.54279	-1.64038	-2.40226
TGGAGACTACAAACCACAG	ARCN1	Essential	-1.36312	-2.59407	-1.46468	-2.80683	-1.62465	-2.77353
TTGATGCCAAAAATAAGAG	ARCN1	Essential	-1.72617	-2.58076	-0.740336	-2.74148	-1.33594	-2.58508
CAACAAGAACAAAAAATGG	ARID1A	Other	0.292889	0.538367	0.0509603	0.579201	0.423622	0.477777
CGGGTCCCAGACCCCGCAG	ARID1A	Other	-0.199426	0.114511	-0.163695	-0.169425	0.192344	0.346187
CGTCGCCCAGCTCGGCCCG	ARID1A	Other	-0.010342	-0.0268765	-0.146026	0.440412	0.188179	0.590455
CTCTGCTGGAACTGTGTGG	ARID1A	Other	0.0329324	0.374501	-0.0109709	-0.242583	-0.158702	-0.190886
CTGAGCGCCGACCAGCAGG	ARID1A	Other	0.112608	0.554246	-0.00606577	0.479874	-0.0171216	0.428727
GCGCCTCCTCACTCAGCCG	ARID1A	Other	0.206373	0.0659791	-0.198332	0.317093	0.0546394	0.147226
GGGATCAGGATCTATGCAG	ARID1A	Other	0.146058	0.306329	0.224944	0.292667	0.0339654	0.786043
TCTTCAGCTCCGAGGGCGG	ARID1A	Other	0.0871391	0.196784	-0.0951593	0.449563	0.363953	0.816263
TGCGGTTCTCCATTGGCCG	ARID1A	Other	-0.0505862	0.489548	0.0540306	0.135433	0.0439928	0.597474
TTTATTTCAGGAACCCCGG	ARID1A	Other	0.524324	0.758671	0.245529	0.760983	0.38003	0.783034
ATGGTGTGCCCGTCTGCAG	ARID1B	Other	-0.220558	-0.107171	-0.111454	-0.0788655	0.209392	0.478566
CAGACCTATGAGAAAGAGG	ARID1B	Other	0.267928	0.391606	-0.0277942	0.236283	0.305105	-0.0251243
CCCACAGCGCCAAGAGCGG	ARID1B	Other	0.181214	0.17146	0.0323986	0.497153	0.185408	0.48098
CGCCCGGCTTGCTCAGCAG	ARID1B	Other	0.101899	0.26296	-0.140796	0.0640218	0.0889462	0.543174
CTCAGCACCCCGTACCCCG	ARID1B	Other	-0.00833356	-0.491352	-0.041936	-0.809579	-0.0995511	-0.781093
GCTGGTGCCCTCCATACGG	ARID1B	Other	-0.0449216	0.067402	-0.136294	0.124676	-0.24801	-0.169257
GGTTAATAAAAACAAGAAG	ARID1B	Other	-0.138286	-0.120765	0.0659345	0.434934	0.114671	0.324885
TCATGGTTAGGTTTTCCGG	ARID1B	Other	-0.0632055	0.0734595	0.194596	0.367863	0.191685	0.657852
TGCTGAAGACTTCCGGCGG	ARID1B	Other	-0.0891512	0.214013	0.172006	-0.0152755	0.151764	0.445576
TGGAGCAGCCGCAACATGG	ARID1B	Other	-0.102986	0.365867	0.0643558	0.134818	0.229596	0.329079
AAAGTTCATCATTTTGGGG	ARID2	Other	0.20162	0.74638	0.43894	0.400902	0.291308	0.92871
AGAATGCAAAACTGTAAAG	ARID2	Other	-0.193668	0.198926	-0.358986	0.0063852	-0.137381	-0.370844
ATAATTTGCCAAAAGGAGG	ARID2	Other	0.171166	0.229391	0.0409151	0.145317	0.145183	0.509599
ATGCAGCAACTGAACATGG	ARID2	Other	0.00583113	-0.0421406	0.360845	0.378887	-0.0391867	-0.197135
CCTTTCTCCGCTCGTCCGG	ARID2	Other	0.00889712	0.258839	-0.0447315	-0.184577	-0.0176648	0.164966
CTCTTGCATTATTAGGGGG	ARID2	Other	-0.0916644	0.103965	0.391413	0.496398	0.147798	0.233886
GGCAGTTCCACCACAGCAG	ARID2	Other	0.0986411	-0.119903	-0.17654	-0.148695	-0.231566	-0.478431
TCTGTGAGCAGTATACAGG	ARID2	Other	-0.198086	-0.338166	0.0378784	-0.0187223	0.40638	0.263382
TTTAAAAAAATCCCTGCGG	ARID2	Other	0.188502	0.530337	0.48828	0.918766	0.0326673	0.346922
TTTGACTGACAGTAGGAGG	ARID2	Other	0.21495	0.329322	0.307654	0.329794	0.0857666	0.625078
AAGAAAATTAAAAAACAGG	ARID4A	Other	0.491019	0.672184	0.0172421	0.438356	0.391673	0.645619
AGAGGCAGAAGTCAAAACG	ARID4A	Other	-0.233236	-0.466882	-0.273545	-0.690974	-0.0922887	-0.538091
AGAGGGTTGATTTTAAAGG	ARID4A	Other	0.147033	-0.372689	0.12605	-0.159742	0.12576	-0.665327
AGTTGCAACCATAGACAGG	ARID4A	Other	0.133444	-0.338252	0.207832	-0.2574	0.0836304	-0.410298
ATTATACTACAGGTACCAG	ARID4A	Other	0.0938027	-0.441725	0.129419	-0.383133	0.203649	-0.502944
CAGCAAGTACATTTTGTGG	ARID4A	Other	0.0151306	-0.12336	-0.119021	-0.0125884	0.351723	0.400287
GATGAAGCAGATGACATGG	ARID4A	Other	-0.0454941	-0.118072	-0.125607	-0.342874	-0.0973725	-0.320136
GGAAGAGAAAAGCCAAGAG	ARID4A	Other	0.427781	0.107152	-0.231675	-0.700222	0.173204	-0.483076
TGAAAGTAAAATATGGACG	ARID4A	Other	0.126359	-0.246364	0.0428164	0.159793	0.050529	-0.0639613
TTGCAAAGAAGACGAACAG	ARID4A	Other	-0.0487844	-0.55405	-0.255733	-1.11288	-0.0559558	-0.341141
AAAGAAATAAAGATGGAGG	ARID4B	Other	0.148742	0.145006	0.160846	0.674326	0.135361	0.0885676
AATGATCTTATTTCAAAGG	ARID4B	Other	0.103581	-0.262855	0.208147	0.294133	0.295724	0.366782
AGTAGCTTCCATTGATCGG	ARID4B	Other	-0.192072	-0.387025	-0.136513	-0.337742	0.167156	-0.18025
ATGTGAGTGCTAAATACAG	ARID4B	Other	-0.0760834	-0.035156	-0.0246709	-0.712567	-0.0656474	-0.566321
CATCAGTCACTGTAACAGA	ARID4B	Other	0.00618436	-0.0611941	0.085796	-0.0443123	0.235381	-0.155596
CCTGGCAAAAAGGAAGAGA	ARID4B	Other	0.495899	0.256436	-0.041958	-0.358863	0.231702	0.0430773
CTGGCTCCAAACCAAGAAG	ARID4B	Other	0.117652	-0.263035	0.0198219	-0.0950309	-0.105646	-0.392374
GAGGAGTCACTGCAGACTG	ARID4B	Other	0.0595367	-0.144622	0.0601065	-0.180057	0.242169	0.0755003
TAGGAAAGAAAACAAATAG	ARID4B	Other	0.205489	-0.378555	0.246828	0.163963	-0.0983763	-0.112457
TGCCCACTGTCAAATAGGG	ARID4B	Other	0.181748	-0.3629	0.139791	-0.070557	0.140546	-0.417478
AGTGGCCTACTATCAGGCC	ARNTL	Other	0.231946	0.23806	-0.0772923	0.0211361	-0.0507167	0.461125
CAGTCGTCCAATTGCGACG	ARNTL	Other	-0.155127	0.0092766	-0.195058	0.128573	-0.203149	-0.0222243
CATGTCTATACCTATGTGG	ARNTL	Other	-0.0947105	0.17792	-0.198104	-0.22159	0.0749887	0.423349
CTGATGCCTCTTCTCCAGG	ARNTL	Other	-0.119335	0.27825	0.0322938	-0.0467794	0.0924383	0.634811
CTGGCCACCCACAAAGATG	ARNTL	Other	-0.282154	0.186452	0.132461	-0.00731495	0.0558703	0.404413
GTTTGTAGATTTTAAATGG	ARNTL	Other	0.358256	0.714246	0.0433984	0.403948	-0.0980422	0.503044
TAGAATATACAGAACACCA	ARNTL	Other	0.115657	0.519136	-0.0385838	0.338664	0.160201	0.695428
TCACAGTCAGATTGAAAAG	ARNTL	Other	-0.0970803	0.263425	0.0478425	-0.187522	0.226755	0.766231
TGACACCGCACCCCGGGAG	ARNTL	Other	0.0386779	0.233143	-0.316236	-0.325968	-0.00696579	0.683859
TTGTCGTAGGATGTGACCG	ARNTL	Other	-0.228353	0.0167619	-0.240133	-0.0667839	-0.0981869	0.220297
AAAGTGAAAGTGAAGCTGG	ARRB1	Other	0.147123	0.321577	0.213985	0.591571	0.108488	0.254339
AGCCAATAACCGAGAGAAG	ARRB1	Other	-0.350046	-0.252745	-0.204085	0.115459	-0.484816	0.329296
AGTATCTCAAAGAGCGGAG	ARRB1	Other	-0.138804	0.270188	-0.270763	0.20265	0.0562325	-0.0434151
CTCCACAGAGTGTTCAAGA	ARRB1	Other	0.41647	0.502409	0.0980148	0.595665	0.193278	0.816636
CTTGCGAAAGGTCAGGCCC	ARRB1	Other	-0.0340123	0.443906	0.0671837	0.338603	0.0885296	0.475562
GAAGCCTCTCTGGATAAGG	ARRB1	Other	-0.202438	-0.100831	-0.0655089	0.0514807	-2.20837	-2.93754
GAGCTTCCCGTCCAAGGCG	ARRB1	Other	-0.123931	-0.231782	-0.421038	-0.465915	-0.0511069	0.362806
GGACAAGAAGCCCCTGACG	ARRB1	Other	-0.267027	-0.0071252	-0.417018	-0.377079	-0.0206804	0.549618
GGAGGAGAAGATCCACAAG	ARRB1	Other	-0.0882463	0.45482	-0.073254	0.0462793	0.000798514	0.0998416
TTCTGTGACACTGCAGCCG	ARRB1	Other	-0.297304	-0.0685005	-0.0899416	0.268924	-0.371321	-0.193319
AACAAGAAGATGAGTAAGG	ASCL1	Other	-0.233102	0.036737	-0.334098	0.0322287	0.0120093	-0.0647367
ACTGATGCGCTGCAAACGC	ASCL1	Other	0.0770158	0.0220229	-0.436549	-0.269414	-0.0320339	0.324148
CAAAGAAACAGGCTGCGGG	ASCL1	Other	0.00851721	-0.130253	-0.0877162	-0.297145	0.0684418	0.185141
CAGCAGCAGCCGGCCGCCG	ASCL1	Other	0.172433	0.417355	-0.0250323	-0.149618	0.0286984	0.00477115
CAGGTTGACCAACTTGACG	ASCL1	Other	-0.235338	-0.0333341	-0.374614	-0.3794	0.0968962	0.255488
CGGCCGCCGGTCTCAGCTG	ASCL1	Other	0.118098	0.151808	-0.109698	0.219436	0.167205	0.375597
CTGCTGGACGAGCATGACG	ASCL1	Other	-0.00834208	-0.00382857	-0.609858	-0.430093	0.120547	0.135408
GAGCACGTCCCCAACGGCG	ASCL1	Other	-0.050408	-0.220982	0.434225	-0.0637891	0.187198	-0.278875
GCTCTGCCAAGATGGAGAG	ASCL1	Other	0.279569	0.523164	0.266317	0.274275	0.314295	0.723167
TACGACCCGCTCAGCCCCG	ASCL1	Other	0.163148	0.20891	-0.155657	-0.017469	0.169348	0.340024
AAAAGTCTGGTTTTACTGG	ASF1A	Other	0.298033	0.668901	0.246645	0.554795	0.375006	0.902817
ACCTTCAGCATCAAAGGGA	ASF1A	Other	0.176162	0.315079	0.282041	0.473133	0.210359	0.454025
AGGTCCTCGATGCACTCGA	ASF1A	Other	0.0739591	0.440511	0.0162331	0.463656	0.254138	1.09889
GTCATGTTAGAATCCCACA	ASF1A	Other	0.0936657	0.282323	0.137491	0.522042	0.121847	0.599583
GTTCAGGTGAACAATGTAG	ASF1A	Other	0.0854255	0.319814	0.136491	0.44667	-0.0723318	0.652602
TAATTACTTGTACCTATCG	ASF1A	Other	-0.210177	0.180796	-0.378017	-0.0098739	-0.188627	0.348061
TAGTGGGTCCTGTTCCCGC	ASF1A	Other	-0.0971018	0.35595	-0.215584	0.110793	-0.0261589	0.350496
TGTGGAATCTTGTGACCCT	ASF1A	Other	0.125334	0.309195	0.131262	0.269065	0.114252	0.623888
TTCCAGATGCAGATGCAGT	ASF1A	Other	-0.0685169	0.187773	0.0379019	0.308379	0.0461056	0.323815
TTTTTTCAAAATATGGCAA	ASF1A	Other	0.246188	0.62641	0.134143	0.243045	0.341937	0.767599
AGAAATCTGGCTTCATGGG	ASF1B	Other	0.141417	0.11037	-0.101153	0.00793713	0.454456	0.666534
AGGACCACAGTCACACCCA	ASF1B	Other	0.0636621	-0.00668495	-0.0834351	-0.58386	-0.14568	-0.556846
AGGACCCCTCCCTGGGCTG	ASF1B	Other	0.262415	0.484082	0.313044	0.478827	0.25737	0.0425241
CAGATCCTAGACTCGGTGC	ASF1B	Other	-0.184104	-0.313249	-0.193183	0.101377	-0.0436291	0.234818
CTGGGACAACAACATGGAC	ASF1B	Other	0.121909	-0.0606016	-0.0944504	0.117507	0.056574	-0.0859631
GACAGGAGTTCATCCGAGT	ASF1B	Other	-0.448081	-0.432746	-0.346774	-0.917046	-0.00341846	-0.123313
GTCCATGGAGTTCTCAGGG	ASF1B	Other	0.046413	0.068087	0.165984	0.228464	0.293842	0.0513048
TATGGAAGCGGGTCACCCG	ASF1B	Other	-0.164624	-0.12971	-0.44467	-0.821251	0.148341	0.183825
TGTGTCTCCCTGCTGGCAC	ASF1B	Other	0.103266	0.447162	0.0715503	0.164861	-0.0490688	-0.130225
TTCGAGTGCAGTGAAGCCC	ASF1B	Other	-0.0627344	-0.0600512	-0.172067	-0.40111	-0.306918	-0.0954676
AATGTCGAGGAATCATCGG	ASH1L	Other	0.242994	0.322652	0.133627	-0.00611124	0.303306	0.817024
ATCAGGCAGGAAACTGCGA	ASH1L	Other	0.140094	0.141796	0.0758883	0.0663995	0.000129293	0.418049
CATAAGCTACTTCGACAGG	ASH1L	Other	-0.265216	-0.0414934	-0.0325756	0.357843	-0.00240589	0.00820569
CCTCGGTGGACTAAAGTGG	ASH1L	Other	0.0906212	0.277795	-0.279189	0.365505	-0.0547522	0.0692734
CGAGCAATGCTGTAACCAG	ASH1L	Other	0.110518	0.260286	-0.109972	-0.200224	-0.221597	0.271843
CTAGAAAAAAACACAAAGG	ASH1L	Other	-0.535132	-0.331791	-0.704081	0.259802	-0.142425	-0.0264615
GAGAAGTGCAATATACAGG	ASH1L	Other	0.131812	0.166209	0.0706494	0.139698	0.0305029	0.339506
GAGGGTGAAAAAAAAACAG	ASH1L	Other	-0.281858	-0.455728	-0.149106	-0.393053	-0.0417223	-0.349399
TAAACACAAATGTAAGCGC	ASH1L	Other	-0.391585	-0.457066	-0.300216	-0.53935	-0.55773	-0.0163814
TTGGGATGAGAGAAAGCAC	ASH1L	Other	-0.226614	-0.482415	-0.072004	-0.223696	-0.493533	-1.89084
AATGGTGTCAATCAAGGTG	ASH2L	Other	-0.232306	-2.20675	0.0139292	-0.748911	-0.342486	-3.30951
CAGAGATCCCCTCTCCAGG	ASH2L	Other	0.0255566	-0.893476	0.0236267	-0.831832	-0.115982	-1.33473
CCAATGGGTAGCCATGAGG	ASH2L	Other	-0.246603	-1.61432	0.163638	-0.733709	-0.10161	-1.81376
CTTCCGCACCTTTCACGGG	ASH2L	Other	0.0874465	0.245909	0.0517756	0.201694	0.158526	0.441366
GAATTGCAGCAGGAAGCAG	ASH2L	Other	-0.0979925	-1.25694	0.121729	-1.36763	-0.00817989	-1.23336
GACCACCAAGAAGGCCCGG	ASH2L	Other	0.0588056	-1.25549	-0.415007	-1.21608	-0.0377578	-1.7333
GCGGTCGCAAATGCAACAG	ASH2L	Other	-0.0402489	-0.252359	-0.24081	-1.09424	-0.4487	-0.651461
GGTAAGTGAGATCCTTCGG	ASH2L	Other	0.289828	-2.99886	0.208342	-2.33483	-0.0241143	-2.60061
GGTCACTCTGAAAACAGGG	ASH2L	Other	0.164971	0.404778	0.512341	0.312558	0.243781	0.431013
TAGCTCACACTTTAACGGG	ASH2L	Other	-0.0699345	-0.252745	-0.0541889	-0.487362	0.00835677	-0.0234715
ACTGACGATCTTCAAGCCG	ASXL1	Other	-0.0551062	0.0296186	-0.074925	0.108441	-0.03156	0.391143
AGGAGGCTGAAATCAAAAG	ASXL1	Other	0.143768	0.243495	0.286589	-0.0624636	0.340155	0.764652
ATGGTCTTGGAAAAAACAG	ASXL1	Other	0.0806809	0.260025	0.311122	0.466711	0.313863	0.368037
ATTCTGTCTGGAGATGCAG	ASXL1	Other	0.194031	0.527905	-0.0799618	0.0467682	-0.53395	-0.642449
CACCACTGCCATAGAGAGG	ASXL1	Other	0.322959	0.609993	0.470882	0.888907	0.4759	1.04211
GAGGAGTCAGGACAACTCG	ASXL1	Other	-0.0253096	-0.0900748	-0.0382263	-0.0711689	0.342017	0.447139
GCCACCCTGAGCCCAGGGG	ASXL1	Other	0.334322	0.529943	0.0494184	0.334649	0.0934561	-0.0751055
TACATTCCAATTCAAGAGG	ASXL1	Other	0.125389	0.303524	-0.0348865	0.176644	0.463415	0.149907
TTTGAAGGTCACCTCACGG	ASXL1	Other	0.143133	0.663205	0.195958	0.523816	0.338756	0.823391
TTTTCGGGAAAGGATGCAG	ASXL1	Other	0.132107	0.348651	0.0897901	0.112585	0.0831999	0.371122
AAGAAGAGTGTGAAAGCCA	ASXL2	Other	0.318918	0.455806	-0.0597847	0.191559	0.274169	0.68977
AATAAAGATGTTAAAGGGG	ASXL2	Other	0.406075	0.791252	-0.0670082	0.389129	0.06492	-0.571872
AGACATCTCCACAAGCCAG	ASXL2	Other	0.169929	0.237617	0.0712329	0.36185	-0.0220375	0.187969
ATATTTCTACCTACGGCCG	ASXL2	Other	-0.0675052	0.230283	0.0281127	0.61471	0.0985954	0.414055
ATGGTCCCTCCAACTGAGG	ASXL2	Other	-0.252502	0.0847124	-0.21127	0.10027	-0.289584	-0.032079
CAAGGAGGGAAAAAAGAGC	ASXL2	Other	0.0928789	0.0189007	-0.0782998	-0.11208	-0.028768	-0.599548
CAGCACTCTGGGAAACCTG	ASXL2	Other	0.0981722	0.119198	0.387326	0.277667	-0.454453	-2.09218
CTCTTCTCCCAGCTCACAG	ASXL2	Other	0.15389	0.582591	0.229895	0.517973	0.0873155	0.81542
TCTTCCCTCACCCAAGAAG	ASXL2	Other	0.0123477	-0.0267366	0.0018916	-0.0347777	0.0295408	-0.0903294
TGAAAGCTACTATGGGCAG	ASXL2	Other	0.373212	0.648441	0.254984	0.561416	0.375361	0.289673
AACCCGAGTGAGTAACCAG	ASXL3	Other	0.150103	0.27123	0.373078	0.481533	0.149081	0.506653
AAGGACCGCACCTGGGCCG	ASXL3	Other	-0.394241	-0.0888307	-0.255136	-0.366975	0.00907809	0.129184
AATACCATACCTTGAGAGG	ASXL3	Other	-0.0699769	0.365055	0.100977	0.357803	0.149863	0.429711
ACAGTCAGAGACAAACTGG	ASXL3	Other	0.180638	0.402974	-0.0246248	0.181373	0.312079	0.272069
AGGCTCCCTCTGCAGCCGG	ASXL3	Other	0.0507091	0.339449	0.120887	0.300324	0.2011	0.146684
ATGGTGTCAAAACAACACG	ASXL3	Other	0.0329377	0.361925	-0.108852	0.0565646	0.0649759	0.276187
CTTCCTTTGAGCTGAGCGG	ASXL3	Other	-0.129499	0.102315	-0.301316	0.0208272	-0.0163618	0.353381
GAGGCATCCGTACAGCCCG	ASXL3	Other	0.266222	0.136648	-0.0114449	0.304472	-0.104671	0.157327
GATGGTACAGATATGGCCG	ASXL3	Other	-0.114805	-0.0640083	-0.316081	0.187622	-0.0602473	0.422568
TTCTGGGAGCAAAAGCAGG	ASXL3	Other	0.286606	0.258273	0.118817	0.227119	-0.0291944	-1.15397
AGGAGTGGTTTCACAACGG	ATAD2	Other	0.0410914	0.119602	-0.230318	-0.312619	0.204504	0.455199
AGGCACCATAAAAAAGCGA	ATAD2	Other	0.226816	0.342362	0.186807	0.111113	-0.173389	0.0797175
ATCACATGGTAGTAAGACG	ATAD2	Other	-0.273229	0.1398	-0.227695	-0.0652743	-0.149717	-0.0998016
GACAGGTCCAAGGAGCCCG	ATAD2	Other	0.138444	0.380335	-0.140069	0.334219	0.248718	0.299163
GAGCTGCACAACCACTCCG	ATAD2	Other	-0.0256774	0.103299	0.170306	0.186072	0.103814	0.582426
GAGTCTTTCCAGTTCCAGG	ATAD2	Other	0.14895	-0.132774	0.110962	0.327534	0.189853	0.0112429
GCGGCGCAGAAGAAACCCG	ATAD2	Other	-0.0471229	-0.310429	-0.0861909	-0.115387	0.069159	-0.19934
TCTGGAGCACATCGGCCGG	ATAD2	Other	0.000832762	0.341935	-0.0879876	0.00151539	0.0828582	0.294718
TGAACAGCACTTTGAGAGG	ATAD2	Other	0.181692	0.391602	0.0733216	-0.129021	0.334987	0.481761
TTTCCGAAAATTTAGTGGG	ATAD2	Other	0.232988	0.50798	0.221341	0.384526	0.3193	0.825093
AAACTAGAATCTCAAGAGG	ATAD2B	Other	0.126802	-0.0286427	0.238358	0.297009	0.117954	0.188795
AACATCTTCAGCAAACCGG	ATAD2B	Other	0.303419	0.426226	0.23703	0.102027	-0.129457	-0.13871
AGCCAAGGAGACAAAAAAG	ATAD2B	Other	0.0592878	0.417291	0.0147744	-0.0775258	-0.208637	0.096265
AGGAAGCAAGAATAAAAAG	ATAD2B	Other	-0.161399	0.770712	0.164792	0.210381	0.430032	0.506458
ATCCAGATAAGGACCCAGG	ATAD2B	Other	0.200624	0.328742	0.100776	0.0878752	-0.134333	0.259236
CTCCGCAGTGCAATCAGGG	ATAD2B	Other	-0.323472	-0.281457	0.00822608	0.225742	0.0529397	0.35554
CTTCCCCCGGCTTTGGCGG	ATAD2B	Other	-0.227918	-0.109218	0.100091	0.220115	0.0311026	-0.00523134
GACTATGAGAACCATACGG	ATAD2B	Other	-0.186794	-0.401656	-0.275615	-0.271321	0.22049	0.226824
TTGAGACAGAGAAAAACAG	ATAD2B	Other	0.0994337	0.432006	-0.00107663	0.427573	0.118079	-0.319726
TTTAGAATACAGTATGAAG	ATAD2B	Other	-0.121415	0.408897	0.326304	0.228921	0.0341564	0.140095
AGCATGGAGGAATATGCAG	ATM	Other	-0.0459869	-0.255018	0.0806683	-0.400699	-0.039832	-0.204964
AGCTTTGTATTTACAGCAG	ATM	Other	0.19749	0.277974	0.00238173	0.16842	-0.00993402	-0.143132
CAAGAGAAACTGAAAGGAG	ATM	Other	-0.0581581	-0.0381715	-0.238763	-0.306272	0.121189	-0.170208
CAGAATTTCGCTTAGCAGG	ATM	Other	0.102032	-0.329824	-0.0536622	0.0191495	0.240727	0.12678
CAGGCATCTAACAAAGGAG	ATM	Other	-0.0971032	0.101491	0.0921436	0.326578	0.0725222	-0.192572
CATGCGATGGAAAATGAGG	ATM	Other	-0.19386	-0.202867	-0.061374	0.106129	0.0172492	0.342587
GAATTTCTGACTAAACCAG	ATM	Other	0.171392	0.162561	0.219448	0.46118	0.015524	0.0341645
TACTGAAAGATATAAAAAG	ATM	Other	0.416438	0.647892	0.0197908	0.434746	0.240688	0.183314
TATTAATAGGATCGAACAG	ATM	Other	-0.0482046	-0.195689	-0.253893	-0.0715921	-0.0446293	-0.39386
TTGGATGCCAGCTGTGCAG	ATM	Other	0.0997216	0.100502	-0.167034	0.068489	0.185847	-0.185581
AAATCAAGCAACATCACGG	ATR	Other	0.197431	-2.24134	0.214882	-2.94795	0.329626	-2.60424
AATCAAGAAGATCAGCAGG	ATR	Other	0.230364	-1.29815	0.115812	-0.818151	0.242286	-1.51357
AATGCTCTCCTTAATGCAG	ATR	Other	0.194234	0.360079	-0.0362982	-0.390995	0.167728	-2.46308
CAGCTGCAAGCTTTGAAAG	ATR	Other	0.184002	-0.019445	0.270767	0.6041	0.0273125	-2.59934
CTACTGCCAGAGTATCCTG	ATR	Other	0.429733	-3.79208	0.0547903	-3.51335	0.217857	-3.30794
GACGTGCGAAAACAAGATG	ATR	Other	0.0260687	0.369514	-0.100599	0.18311	0.0878161	-0.663534
GCCCTGTCATAACAAGCAG	ATR	Other	0.436174	-0.353204	0.147514	0.00643279	-0.0122927	-3.25895
GGCATCCCTCAGCAAGCCA	ATR	Other	0.199418	0.379787	0.104635	-1.67039	0.296553	-4.68363
GTTCAGAAACTGGACCTGG	ATR	Other	0.0584735	-1.27391	0.387011	-1.11052	0.236095	-2.13181
TTGTGTAACAAATGACAGG	ATR	Other	0.00851462	-1.32104	0.0719096	0.0317087	0.128912	-2.04708
AGAGGAATGTATCAGCCAG	ATRX	Other	0.0419236	0.445729	-0.00333784	0.385256	0.227078	0.623102
AGTGGAACTGAACAAGAAG	ATRX	Other	0.322992	0.667184	0.245782	0.308229	0.419145	0.43835
ATGAGTAATCAACAGCTGG	ATRX	Other	-0.0174156	0.134499	-0.114958	0.0802432	-0.00511205	0.473609
ATGGAAAACAGCAAGGAAG	ATRX	Other	0.143198	0.387335	0.00666696	-0.0765504	0.0421216	-0.0354749
CATGTAAAAAAGTACAGGA	ATRX	Other	-0.0620383	0.058231	0.169063	0.0971201	0.0408972	0.313861
GAGAAGCTACATGCTGCAG	ATRX	Other	0.177133	0.223489	-0.105871	-0.27928	-0.0450686	0.153745
GAGCGAGAAAAATTGAGAG	ATRX	Other	0.216192	0.583831	0.0369706	0.50236	0.0890422	0.477218
GATGAATGAATTTGAGAAG	ATRX	Other	0.125079	0.113576	0.30667	0.229321	0.315697	0.330561
TGAATCCGAAGATGAACAG	ATRX	Other	0.351827	0.383012	-0.0963463	0.177957	0.343331	0.573845
TGAGAGTTGAAACTGACAG	ATRX	Other	0.137991	0.357139	-0.240665	0.0397985	0.257357	0.839912
AATCAGGTTGTCAAACCGC	ATXN7	Other	-0.234089	-0.0244286	-0.393327	-0.0250348	-0.129778	0.0844237
ACACTACTGAAATCTGCGG	ATXN7	Other	-0.0511108	0.122373	0.0202767	0.320022	-0.426387	0.152224
AGCTGAAAATAGCACGGGG	ATXN7	Other	0.0590067	0.447096	0.130812	0.204199	0.163028	0.324179
CACACAGGCACCATCCCAG	ATXN7	Other	0.0801778	0.178276	0.145513	0.359399	-0.00274885	0.114033
CCAGTAGCAGTACCAGTGG	ATXN7	Other	-0.344417	-0.00317044	-0.0717031	-0.480971	0.0394417	0.505466
CCGACCGTCGCCATTGCGG	ATXN7	Other	-0.194135	0.101283	-0.431625	0.0950607	-0.134628	0.393493
CTCTGTCCAAAAGCAAAGG	ATXN7	Other	-0.160946	0.474484	0.0811848	0.276363	0.213455	0.745947
TCACTTCAGGACTGGGCAG	ATXN7	Other	-0.0937183	0.114269	-0.244657	0.00883164	-0.772378	-1.29117
TCCTGTGACGTTCTAGGAG	ATXN7	Other	-0.150536	-0.112746	-0.115662	0.123163	0.0151623	0.333724
TCTCGGTTATCCAGTGAGG	ATXN7	Other	0.00682735	0.312804	-0.0233211	0.257224	0.0889161	0.491307
AAGAAGAAGCCAAAGCCAC	ATXN7L3	Other	0.287004	0.410879	0.419521	-0.205189	0.291257	0.468723
AAGAAGAGAAAGTCAGACA	ATXN7L3	Other	0.0688109	0.364713	0.378707	0.470432	0.389272	0.659976
ACAGCACACAGATGAGCAG	ATXN7L3	Other	0.256588	0.508768	0.366664	0.466459	0.349077	0.748713
AGTTTACAAATGAAAATGG	ATXN7L3	Other	-0.0799066	-0.078353	-0.0447329	-0.211026	0.245123	0.621969
CAGCCGAATCGCCAACCGC	ATXN7L3	Other	-0.17453	0.0936654	-0.139615	0.0504843	-0.1345	0.347821
CTGGATAACAGCAAACTAG	ATXN7L3	Other	0.130296	0.279783	0.208132	0.354641	0.270219	0.303197
CTTTCCAGTGTCCTTCCAG	ATXN7L3	Other	0.221183	0.261113	0.00264372	0.315389	0.279254	0.443153
GACGAGTGAAAATCAGGGA	ATXN7L3	Other	0.065189	-0.20196	-0.147979	0.209553	0.21532	0.292414
TGGACAGGTTTTCAACCAG	ATXN7L3	Other	0.144419	0.591341	-0.0506712	0.22684	0.309272	0.724998
TTGTTGGAACCTAGGCCGG	ATXN7L3	Other	-0.104325	-0.0594065	-0.0559839	0.0976942	-0.0877288	-0.107595
AGGCTACAGCTCCAGTTGG	AURKA	Other	0.227919	-0.384401	0.199317	0.178112	-0.534401	-0.85061
ATAGAAAATAATCCTGAGG	AURKA	Other	0.301955	0.439334	0.300045	0.694062	-1.51252	-1.92388
ATCCATTACCTGTAAATAG	AURKA	Other	-0.875722	-1.08175	-0.338194	-0.797652	-0.757972	-0.951766
ATGTGTTTGCCTCAAAAGG	AURKA	Other	-2.17973	-2.79815	-0.802434	-1.84207	-2.36699	-3.75504
CAAACTTTCCTTTACCCAG	AURKA	Other	0.240088	0.680833	0.378204	0.498945	-1.82166	-3.07778
CTCTATAAACTGTTCCAAG	AURKA	Other	-1.34183	-2.18584	-1.09624	-2.13696	-1.8701	-2.22672
CTGAAAACTCACCGAAGGT	AURKA	Other	-0.0477487	-0.316286	0.209807	0.330956	-2.0397	-2.44423
CTTGTCTCCAGTCACAAGC	AURKA	Other	-0.111994	-0.607048	-0.368813	0.175575	-0.198026	-0.456797
TACCAGGTGCCGATGGCAG	AURKA	Other	-0.934652	-1.04879	-0.844165	-1.34444	-0.833382	-0.698465
TTCATAGCAAAGAACTCCA	AURKA	Other	-2.39853	-2.81494	-1.38557	-2.19817	-2.52801	-3.36053
AGGCCACCATACCTCAGGG	AURKB	Other	-1.66236	-2.24255	-0.588598	-1.61758	-2.12971	-2.5082
CAACTATTTTTATGACCGG	AURKB	Other	0.135925	0.436699	-0.211686	0.151918	0.182256	0.545426
CAGGCATAACCCCTCGGAA	AURKB	Other	-0.13671	-2.2391	-0.0135183	-0.579905	-2.25656	-3.16535
GACGAGCAGCGAACAGCCA	AURKB	Other	0.28173	0.40952	0.118263	0.367178	-1.93911	-2.13322
GGGCGCATGCACAATGAGA	AURKB	Other	-2.30825	-3.68206	-1.7848	-3.34841	-2.58179	-3.67379
GGTGACAGGCTCTTTCCGG	AURKB	Other	-0.917055	-1.05751	-0.574755	-1.20572	-0.428115	-0.535083
GTGATGCACTCTCAAAGGG	AURKB	Other	-1.57411	-2.23069	-0.472881	-1.90564	-1.94307	-2.2833
TTCAAGTCCCAGATAGAGA	AURKB	Other	0.0878305	-0.956453	0.0220828	0.577609	-1.61727	-2.61641
TTGGGCGTCCTCTGGGCAA	AURKB	Other	-2.53631	-3.56268	-1.57179	-2.96438	-2.71669	-3.73447
TTGTAGAGCTCCCCGCGGG	AURKB	Other	-1.95387	-2.87187	-0.504424	-0.797431	-1.74928	-2.13874
AACGGGAACAGCCATCCAG	AURKC	Other	0.347576	0.347663	0.14075	0.0733899	0.241908	0.354701
AAGCCATCTGAGCACAGGG	AURKC	Other	0.083964	-0.0266685	0.521311	0.336323	0.219895	-0.0561902
CAAATTTCCCCTTGCCCAG	AURKC	Other	0.153876	0.579507	0.190131	0.350122	0.391825	0.625699
CCAGGGGCAGTCTCTCCAA	AURKC	Other	0.205477	0.279805	0.364413	0.475173	0.0322363	-0.742396
CTGACCTACCTCAGGGAGG	AURKC	Other	-0.157714	0.43083	0.1046	0.437254	0.267437	0.317653
GAAATAGTTATACAGGCGC	AURKC	Other	0.0512236	0.0890614	-0.316778	-0.0826703	-0.0543543	0.244199
TCAAGTCCCGGGCCCCCAG	AURKC	Other	0.227203	0.368078	0.114156	0.278159	0.0779418	-0.015651
TTCAAGTCGCAGATAGAGA	AURKC	Other	-0.0891375	0.363817	0.0573943	0.08704	-0.387355	-1.22183
TTCTGGAATATGCTCCAAG	AURKC	Other	0.0452814	0.14306	0.0835125	0.279999	0.313926	0.381459
TTGTCATGGCAGTAGGTCA	AURKC	Other	0.135487	0.312987	0.164892	0.110808	0.170888	0.466506
ACGTGCTTCCCGTGCCCCG	AXIN1	Other	0.0268526	0.0633535	0.151759	0.13107	0.0229567	0.486523
ACTGGTGTCCACAGACCCG	AXIN1	Other	-0.018228	-0.065906	-0.127727	-0.148843	-0.197769	-0.438239
CCAGTAGACGGTACAGCGA	AXIN1	Other	-0.0456661	-0.131041	-0.392188	-0.20994	0.252302	0.305818
CCATGTCCACACAGCGGGG	AXIN1	Other	0.0472271	-0.151621	0.162565	0.381862	0.209119	0.460192
CCCCTAACCCAGCTGGAGG	AXIN1	Other	-0.00528139	-0.129169	0.188477	-0.306936	0.165768	0.252872
CCGAGCACCCTCCAAGCAG	AXIN1	Other	0.0497029	-0.0748847	0.201388	0.161483	0.094487	0.232416
CTGCACAGCCTCCAGGCGG	AXIN1	Other	0.0100273	-0.579934	0.156547	-0.397345	-0.138373	-1.10211
GAACCAGAAAATCATGCAG	AXIN1	Other	-0.0371908	0.0746448	0.0445131	-0.097641	0.0471412	0.0548954
GAGCAGAAACTGTAGCTGG	AXIN1	Other	0.0149217	0.0777941	0.00567194	0.115655	0.120459	-0.0634664
GAGCCTCAGAAGTTCGCGG	AXIN1	Other	-0.0905299	-0.0452206	0.0611066	0.037432	0.0139228	-0.231853
CAGCCGGCACCATCTGTGG	AXIN2	Other	-0.0755694	0.152883	0.0541	0.350126	0.104012	0.383329
CAGGGCCCCAGCTCCGCCG	AXIN2	Other	-0.322546	0.0163482	-0.469649	-0.0271575	-0.0230958	-0.111422
CATCTCCTTGGGCAGGCGG	AXIN2	Other	-0.0315799	0.373608	-0.10307	0.344931	0.224283	0.454266
CTTCCGTGAGGATGCCCCG	AXIN2	Other	0.10426	0.227894	-0.0285188	0.00968043	0.163991	0.386546
GGAAGAAATTCCATACCGG	AXIN2	Other	0.156701	0.0340028	0.127626	-0.427323	-0.0407476	0.139329
GGTGGCAAGCTGCCTCCCG	AXIN2	Other	-0.187604	0.185808	-0.0194492	0.03846	0.17675	0.584267
GTCGAAGCCCCCAAAGCAG	AXIN2	Other	0.184004	0.274526	-0.352174	-0.197262	-0.0670199	-0.394775
GTGGCTCCCGTCTGAACAG	AXIN2	Other	0.121916	0.0884194	-0.13293	0.0197333	0.258689	0.535258
TGTCTCTTCCAACACCAGG	AXIN2	Other	0.272395	0.56099	0.189593	0.29501	0.275923	0.528966
TTCAGGATGAAGAGAGAGA	AXIN2	Other	-0.369442	-1.11264	-0.451782	-0.718187	-1.76869	-1.92873
AATGCCCCGGAGTTGGCCA	BAP1	Other	0.126746	0.0993805	0.277545	-0.118153	-0.068497	-0.692837
ATTCTGCTTCTCAGGGAGG	BAP1	Other	0.17416	-0.339744	0.214878	0.240812	0.0450256	-0.669495
CAGGGCCCTTACCCTGCAG	BAP1	Other	0.201226	-0.245263	-0.0185941	0.0461009	-0.310968	-0.858362
CAGGGGTCCAGCAGCCCAG	BAP1	Other	-0.246402	-1.9838	-0.0426833	-1.81385	-0.910951	-2.81225
CCCCACTCCCATTGTCCAG	BAP1	Other	-0.102426	-0.843777	-0.00598928	-1.07139	0.0375386	-0.628182
CGGCCGGCTCCACAAGCAG	BAP1	Other	0.17941	-0.106875	-0.0462796	0.106668	0.126954	-0.159688
CTGGCGCTTGGCCTTGTAG	BAP1	Other	-0.0754595	-0.494028	-0.511441	-0.362166	-0.0862085	0.408395
GCAGAACATCTCCGTGCGG	BAP1	Other	-0.30744	-1.1446	0.284337	-0.375024	0.0179151	-0.543478
GGGGAGAAATACTCACCCA	BAP1	Other	-0.26676	-0.373658	-0.709402	-0.537051	0.119951	-0.259292
TGTCCATCAAGACTAGCAG	BAP1	Other	0.317021	0.57395	0.226416	0.425447	0.109027	0.0592289
AACTACTTAATGTAGAAGG	BARD1	Other	-0.223175	-0.392674	-0.665619	-1.18099	-0.0762558	-0.762657
AAGTCTTGTATCCAGGCCG	BARD1	Other	0.164576	-0.284173	0.30936	0.32997	0.142061	-1.22798
ACTTACACAGCATTTCTGG	BARD1	Other	0.158907	0.0312403	0.221187	0.124195	-0.246454	-3.45738
AGCTCGTCACTGCAGGTGG	BARD1	Other	-0.0662258	-1.90812	-0.281498	-1.86523	-0.25185	-2.92843
CATACTTACTACTGAGCAG	BARD1	Other	0.177885	-0.0918799	0.318003	0.336769	-0.409812	-1.44283
GAGTCATTTTGATACCCGG	BARD1	Other	0.226929	-0.512247	0.0198213	-0.5938	-0.457722	-2.24814
GTCTCCAGACACTAAGAGC	BARD1	Other	-0.581654	-1.78703	-0.0875947	-1.71904	-0.648304	-2.07004
TAGAGGCAGAAAAAGAAGA	BARD1	Other	-0.00708493	-0.275017	-0.295501	-0.838081	-0.0149543	-0.973679
TCTCAGAAACATCTGCAGG	BARD1	Other	0.197527	0.34016	0.275403	0.501614	0.126081	-1.07426
TGAAGGTCCACGCAGAAGC	BARD1	Other	-0.0771881	0.231253	-0.0513409	0.13444	-0.21038	-3.74269
ACGGCTTTCGGTGTAGCAG	BAZ1A	Other	-0.0198816	-0.071617	-0.0763312	-0.321263	0.14688	0.637935
AGTGCATAAGCCAAATCGG	BAZ1A	Other	0.0960573	0.1501	0.100943	-0.155499	0.357992	0.401219
ATAGATATCAAAAACGAGG	BAZ1A	Other	0.380309	-0.390439	-0.319928	-0.309237	-0.251049	-0.161936
ATCACGCTACGATCCAAGG	BAZ1A	Other	0.13297	0.0268344	-0.268074	-0.288809	-0.111305	0.245006
GTCCTCGTAGAAAACGCAG	BAZ1A	Other	-0.0827536	0.308619	0.246461	0.379089	0.0696612	0.389023
GTGAGACAGAAGCCGCCCG	BAZ1A	Other	0.248683	-0.0203693	-0.168446	0.226007	0.414054	0.295184
TGTGGAATACTTAAAACAG	BAZ1A	Other	0.1697	0.199294	-0.0801583	-0.164287	0.355909	0.473886
TTCCTGATGGAGTAACCCT	BAZ1A	Other	0.0364026	0.0840315	0.0593273	0.242745	0.292323	0.608052
TTCCTTAAAGATTTAACAG	BAZ1A	Other	0.570175	0.576218	0.4926	0.571553	0.322856	0.864705
TTGTAGGAAATGACAGTGA	BAZ1A	Other	0.0896806	-0.144118	0.0675762	-0.20035	0.132438	-0.282094
AGGCCGTTGGACAGTCCAG	BAZ1B	Other	0.123208	-0.0137833	-0.224101	-0.291617	-0.0122624	-0.242782
ATGTTCAGGAGGAAAGCGA	BAZ1B	Other	-0.178737	-0.176056	0.0346092	-0.144981	-0.056198	-0.486421
CGGCCTCAGACAAAACAGG	BAZ1B	Other	-0.53717	-0.407466	-0.104162	-0.474556	-0.357781	-0.009669
CGGGCAACGGCTTCACCAG	BAZ1B	Other	0.110033	-0.241241	0.0598576	-0.123951	0.179875	-0.093066
CTGAGGTTTACAACTGCCG	BAZ1B	Other	0.115217	-0.0832666	-0.264326	-0.542635	0.252429	0.00209506
GAAGCCACACTCTACCAGG	BAZ1B	Other	0.185786	0.00781167	0.366043	0.128281	0.147873	-0.239948
GACCAAGCGGAGCTCCCGG	BAZ1B	Other	0.091029	0.119213	-0.16117	0.00460599	0.256081	-0.0490885
GAGATTAGAAAAACAGAAG	BAZ1B	Other	0.129337	-0.215379	0.355052	0.0379145	-0.00106107	-0.154901
GTATGTCATGAGGATCCGG	BAZ1B	Other	-0.217945	-0.595105	-0.241288	-0.718382	-0.270833	-0.395671
TATTTGAAAAAGAAACGGG	BAZ1B	Other	0.328994	-0.242857	-0.188265	0.369288	-0.470423	-0.543732
AAACAGAGCCAGTGAGTGG	BAZ2A	Other	0.0691408	-0.025393	-0.0741926	0.596544	-0.105398	-0.436469
CCTCAGAAACTGCAGGGGG	BAZ2A	Other	0.0731736	0.625771	-0.316542	0.00403175	0.222995	0.323495
CGCCCCCTAAAGAAACTGG	BAZ2A	Other	0.428387	0.290134	0.252583	0.422383	0.142357	0.240672
CTCGTGAGAAGTCAGGCAG	BAZ2A	Other	0.328326	0.405895	0.172415	0.164061	0.16308	0.35768
CTGATAAAACTCCTCCCAG	BAZ2A	Other	0.0397679	-0.0148405	-0.1325	0.0263614	0.246271	0.379424
GCTCCATCACAACCCCCGG	BAZ2A	Other	0.27037	0.294478	0.108417	0.215512	0.106826	0.162825
GCTCTCCCCCTCCAAGCGG	BAZ2A	Other	0.161441	-0.291588	-0.0887353	-0.391036	0.129307	-0.0968598
GGAACAGAATGTAGAACGG	BAZ2A	Other	0.0938863	-0.31037	0.212895	0.189029	-0.766536	-2.06197
TAAGACCCTGGCCACACAG	BAZ2A	Other	-0.0287484	0.405761	0.225337	0.538634	0.110176	0.0542985
TGGGTGCAGCTCTCAGCAG	BAZ2A	Other	0.0412072	0.293097	0.0429667	-0.425523	0.05818	0.2804
AAAGTACAAGCTCAGGTGG	BAZ2B	Other	0.107983	0.367189	0.139327	0.416832	0.156584	0.432776
ATCCTGCATAGTCAAGGGA	BAZ2B	Other	0.290407	0.403403	0.215212	0.368524	0.193825	0.103963
CAGGCTAAAAAGAAAAAGA	BAZ2B	Other	0.197324	0.0139588	0.36897	0.419027	-0.108973	-0.236453
CTAATAGGAACGAGAGCGA	BAZ2B	Other	-0.377295	-0.412067	-0.463138	-0.288062	-0.155037	0.132288
CTCAAGAAAAGAAAAATGG	BAZ2B	Other	-0.17386	0.253069	0.352249	0.62867	0.373375	0.612655
GGAGCGGAACATTGAAAGA	BAZ2B	Other	0.104296	0.188315	-0.00571652	0.260777	0.209291	0.60323
TAATTAAAAGGGAATGCAG	BAZ2B	Other	0.25975	0.262441	0.116912	0.121439	0.14813	0.0473072
TACGAGGCAACTCTGGCAA	BAZ2B	Other	-0.0916676	-0.0620934	-0.087043	-0.137672	0.019385	0.24845
TCAGTGCAAAAATAAGAGT	BAZ2B	Other	0.393539	0.821629	-0.138639	0.440673	0.228304	0.338929
TTAGAGAGAAACTAAGTAG	BAZ2B	Other	-0.189905	-0.170179	-0.183772	0.0522388	-0.133922	0.263575
AATACACCCGAGACAGTGG	BCOR	Other	-0.208136	0.542369	-0.451497	0.219226	-0.383171	0.345913
CTCGGAAAACCGATTCCGG	BCOR	Other	-0.642321	0.338988	-0.424866	0.237525	-0.235689	0.803945
CTGGGCGATACCACAGCAG	BCOR	Other	-0.368664	0.494884	0.107852	0.649308	-0.0875543	1.05355
CTGGTGACCGCCTTGGCAG	BCOR	Other	-0.0400278	0.694018	0.0357513	0.498711	-0.197612	0.742866
GGGTGGAGCCACTCTACAG	BCOR	Other	-0.049966	0.221684	0.104783	0.334532	0.22823	0.616129
GTTAGCAGCGAGTTCCCCG	BCOR	Other	0.0244628	0.794561	-0.128887	0.558067	0.0314986	0.97398
TAAGTCTCCGTGCTTCCGG	BCOR	Other	0.0246601	1.0065	0.0733	0.666477	-0.0244103	1.37265
TGAACGTTCCCATACAGGG	BCOR	Other	-0.262365	-0.136186	-0.11712	0.326139	0.00686286	0.151287
TGCAGACTGGAGAATACAG	BCOR	Other	-0.0094643	0.901767	-0.431659	0.912771	-0.11141	0.0208859
TGGAGATGAAAGAAAGAGA	BCOR	Other	-0.104934	0.516812	-0.271467	0.667685	-0.27984	-1.6372
AGAGCAAGAAGACGAGCAG	BCORL1	Other	0.00419701	0.299949	0.605982	0.892661	0.088395	0.403205
ATGGCAACCGTCTCAGAAG	BCORL1	Other	-0.0851017	0.0660923	0.102994	0.252975	0.465814	0.555481
CAGCCACAAGCCAAGGCCG	BCORL1	Other	-0.0551965	0.191401	-0.19031	0.284845	-0.0374281	0.275514
CAGGGGAAAGCACAAGCAC	BCORL1	Other	0.169994	0.410653	0.147966	-0.00187623	0.179259	0.301849
CCCACAGAAGAAGAAGAGG	BCORL1	Other	0.273186	0.393876	0.358175	0.485892	0.423403	0.233649
CGAAGGAGCCCCCAGGCCG	BCORL1	Other	0.0876356	0.163943	0.138332	0.417757	0.40481	0.423297
GAGGCGGGATATATACCAG	BCORL1	Other	0.0640626	0.300916	-0.0666449	-0.184149	0.0240364	0.167317
TGAAGTTAGTGGTAACCAG	BCORL1	Other	0.181713	0.647366	0.129893	0.643608	0.0180285	0.390917
TGAGGCCGAAACAGAAAGG	BCORL1	Other	0.372409	0.525026	-0.00244422	0.39467	0.284857	0.184177
TGTCTGTTCAGCCTAGCGG	BCORL1	Other	0.152511	0.522602	-0.0273478	0.538757	-0.151446	0.190946
AGAGAGTTTCTGAATACAG	BIRC3	Other	0.220313	0.297657	0.259854	0.425568	0.135843	0.495022
ATGGGTTCAACATGCCAAG	BIRC3	Other	0.343204	0.530717	0.0999705	0.336903	0.135251	0.593926
CTCTTTCTAGATCTACCAG	BIRC3	Other	-0.0674943	-0.0259495	0.105594	0.801459	0.14565	0.320353
GAAGATGAAATAAGGGAAG	BIRC3	Other	-0.149706	0.642709	0.177628	0.171288	0.0543232	0.383495
GAGAGAGAAAGAGCAACTG	BIRC3	Other	-0.0599083	-0.0821117	-0.0602901	-0.00900094	-0.296878	-1.08092
TGCTGGATAACTGGAAAAG	BIRC3	Other	-0.035124	0.312295	0.0476132	0.228728	0.212398	0.80307
TTAAAGAATGTTTTAAAGC	BIRC3	Other	0.292107	0.405433	0.402684	0.555682	0.00421385	0.416811
TTCCGGGTACAGAAAACAG	BIRC3	Other	0.255207	0.523314	0.0197726	0.569392	0.298855	0.489473
TTCGTTATTCATTGCACAG	BIRC3	Other	0.172481	0.639825	0.10378	0.366949	-0.0144933	0.556054
TTGAGCAATTGGGAACCGA	BIRC3	Other	0.259899	0.357017	0.214263	0.20734	0.155685	0.767408
AAAGAGAAATCTAAGGAGG	BMI1	Other	0.0617326	0.30457	-0.00775343	-0.321915	0.0358955	-0.208905
AAGGTTTACCATCAGCAGA	BMI1	Other	0.205958	0.436041	0.303036	0.593881	0.216426	0.577354
ACAAAGCACACACATCAGG	BMI1	Other	0.177221	0.657339	0.291419	0.42691	0.202139	0.118765
AGACTGCACTGGAGTACTG	BMI1	Other	0.117798	0.341655	0.379423	0.157784	0.3248	0.930103
AGATTGGTGGTTACCGCTG	BMI1	Other	0.225042	0.0967979	-0.190692	-0.0458226	-0.0206708	0.291861
AGGCCAACAGCCCAGCAGG	BMI1	Other	0.0677687	-0.0316449	0.435521	0.322278	-0.294921	-0.849289
ATTGATGTCATGTATGAGG	BMI1	Other	0.113689	0.265958	0.0123288	0.320375	0.216585	0.393346
CTAGGCAAACAAGAAGAGG	BMI1	Other	-0.0326826	0.0988029	0.287381	0.325056	-0.0994564	-0.284094
TCTAATGAAGATAGAGGAG	BMI1	Other	0.278961	0.36334	0.201646	0.389036	0.180634	0.646631
TGGAAATGTGAGGAAACTG	BMI1	Other	0.308409	0.662139	0.0452084	0.334088	-0.0862041	-0.170259
AAATGATCAACCTTTATGG	BMP2K	Other	-0.137996	-0.262225	-0.241112	-0.119267	-0.264141	0.190138
ACAGAGACAGATCTGGCAG	BMP2K	Other	-0.0490802	0.326227	0.155194	-0.159688	-0.0997072	0.442611
AGCACGCACTGCAAAGAAG	BMP2K	Other	-0.108834	0.19079	-0.243798	-0.241605	-0.147719	0.0288041
CAGATGCCGCAGTATCAGC	BMP2K	Other	0.116448	0.115418	-0.307581	0.0116956	-0.590352	0.103382
GCACCAAGACAAAGACCAA	BMP2K	Other	0.0265586	0.437303	0.317845	0.373141	-0.046008	0.413322
GTACAAGAATGCCATGCAG	BMP2K	Other	0.106294	0.431365	-0.124668	0.198418	0.0795412	0.62482
TCAGAGGATAATTGGGCTG	BMP2K	Other	-0.228316	0.337212	-0.00455034	0.0620579	-0.232034	0.115259
TCCACCCTGACATATCAGG	BMP2K	Other	0.250734	0.0978601	0.0531824	-0.18727	-0.0161342	0.400724
TCCTCGTGCGTACTCACGG	BMP2K	Other	-0.0391322	0.102919	-0.0877867	0.0138876	-0.0829308	0.274861
TGATGAAGAAGTTCTTCAG	BMP2K	Other	-0.211274	-0.186607	-0.00927797	-0.027794	0.101626	-0.083102
AACATGGCAGAGAAGAAGG	BPTF	Other	0.214512	0.189986	0.032626	0.0913365	-0.77135	-1.82507
AAGGAGCAGAGCAAAACCG	BPTF	Other	0.0317958	-0.682977	0.308211	-0.343667	-0.112004	-0.715676
ACTCCCTGACCACCACGGG	BPTF	Other	-0.0999085	-0.651541	0.314875	-0.277461	0.190765	-0.470533
AGGCCGCCCAAGCAGCCCG	BPTF	Other	0.0112294	-0.456931	-0.274399	-0.59979	-0.416172	-1.24944
CACGTCCGGACCCATCGGG	BPTF	Other	-0.279252	-1.00334	-0.211783	-0.717016	-0.199592	-1.38743
CAGCTGAAGAGCCAGCAGG	BPTF	Other	-0.291254	-0.961705	-0.172984	-0.637667	-0.246176	-0.820184
CCAAGGCTCCTCCAGGAGG	BPTF	Other	-0.0410578	-0.0777522	0.160886	0.0543633	0.0204526	-0.529092
CTGGCACCTCCTCAAGAGG	BPTF	Other	-0.151152	-0.857068	0.108807	-0.0142423	-0.0367066	-1.4258
GACTAGTCCCTCTGAAGGG	BPTF	Other	-0.100332	0.26349	0.16588	0.502138	0.32403	0.491618
TACAGGTACAGGTGAACAA	BPTF	Other	0.0660436	-0.549381	0.17025	-0.407382	0.00418059	-0.365608
ACTGGCTATTGTTACCCAG	BRAF	Other	0.384229	0.435599	0.198806	-0.112425	0.187355	-0.0164757
AGCACTGAAAGGCTAGAAG	BRAF	Other	0.220451	0.232088	0.00216353	-0.0564283	0.698358	0.273059
CACCCAATACCACAGGAAG	BRAF	Other	0.270122	0.428723	0.512956	0.729508	0.52247	0.722876
CGGGCCAGCAGCTCAATAG	BRAF	Other	0.0977773	0.0363533	0.010588	-0.0375295	0.302285	0.310329
CGGGCTGGTTTCCAAACAG	BRAF	Other	0.340342	0.370522	0.188297	0.343069	0.498236	0.42069
CTTCCTGCCCAACAAACAG	BRAF	Other	0.131182	0.174331	0.219391	0.019562	0.421959	0.76264
GCGGACCCTGCCATTCCGG	BRAF	Other	-0.0945385	-0.491904	0.060736	-0.0389465	0.226081	0.0641955
GGGGTAGCAGACAAACCTG	BRAF	Other	0.266889	-0.187564	0.0598788	0.021067	0.205727	0.00756761
TACCCAATAGAGTCCGAGG	BRAF	Other	0.23601	0.0634216	-0.214006	-0.283115	0.316185	0.409569
TGAAGGCTTGTAACTGCTG	BRAF	Other	0.249298	0.603709	0.165286	0.563614	0.318184	0.743494
ACTCAGCTAAACACAAAAG	BRAP	Other	0.18368	0.695071	0.452244	0.442614	0.184681	-0.646811
AGTCAGGTCCATCACTGGG	BRAP	Other	0.145323	-0.717333	0.0464753	-0.695005	0.05267	-0.678527
ATAGAGAAGGACACAGCAG	BRAP	Other	-0.0067307	-0.345937	0.00442532	0.0876999	-0.265421	-0.365309
CAGAACAAGCTAAAAGAGG	BRAP	Other	-0.090901	-0.405001	0.314119	-0.0974457	-0.0380258	-0.577114
CGAGCCCTGCCTCTTCGGG	BRAP	Other	-0.14214	0.298232	0.0432294	0.600636	-0.278945	-0.313963
GATGAACTAAAAACTACAG	BRAP	Other	0.310232	-0.0608194	-0.14725	-0.389901	0.325402	0.309988
GTACAGTATGAATGTGAGG	BRAP	Other	0.175483	-0.642774	0.0565812	-0.70928	0.063026	-0.646559
TGGTTGCAAGTAAAACAGA	BRAP	Other	-0.0402455	0.345153	0.233397	0.451832	-0.14406	-0.543558
TTCTATTGAGTTGAACTGG	BRAP	Other	-0.0232029	0.293462	0.167961	0.513888	0.040179	-0.667236
TTGCTGCGGCCCTTCCTGG	BRAP	Other	-0.00952825	-0.00515297	0.0627119	0.210719	-0.366047	-1.3465
AACCAGGTAATATTGGCAA	BRCA1	Other	0.166436	0.13617	0.342127	-0.108257	0.129315	-0.261407
AACTCTGAGGACAAAGCAG	BRCA1	Other	0.0552902	-0.477687	0.109438	-0.286917	-0.256025	-0.888363
ACCTAAAAAGAATAGGCTG	BRCA1	Other	0.0622705	-0.39696	-0.0340387	-0.294441	-0.244804	-0.387961
ACTTGATGGGAAAAAGTGG	BRCA1	Other	0.0671588	-1.38642	0.248332	-0.63134	0.194721	-1.50035
ATTTTCTAGGAATTGCGGG	BRCA1	Other	0.168093	0.537464	0.127386	0.567617	0.0752107	-1.10548
CCAAATGTAGTATCAAAGG	BRCA1	Other	-0.0747157	-1.5161	0.322485	-1.14834	0.141835	-1.47702
CTTCTTCCAGATCTTCAGG	BRCA1	Other	-0.189074	-3.10888	-0.0857181	-2.87738	0.019619	-2.91486
TGGGGAACTTTCAATGCAG	BRCA1	Other	0.0973416	0.199755	0.149427	0.21284	-0.132022	-1.24145
TGTCTGTCTAAGAACACAG	BRCA1	Other	0.0602659	-1.72627	-0.303033	-1.82128	0.157994	-2.29915
TTCAGGGTCATCAGAGAAG	BRCA1	Other	-0.095916	-1.28972	-0.330815	-1.76844	-0.487076	-2.05713
AAAGCGATGATAAGGGCAG	BRCA2	Other	0.177334	-1.19872	-0.117593	-1.23752	-0.0489727	-1.54001
AAATGGGACTAACAGGTGG	BRCA2	Other	0.186424	0.0900047	0.165046	0.120661	0.303735	0.0330181
AAGACCCTAAAGTACAGAG	BRCA2	Other	0.103353	-0.923767	-0.163292	-1.10679	0.194535	-1.17783
AGTGAGGAAACTTCTGCAG	BRCA2	Other	-0.0391311	-0.607131	0.226585	-0.473178	0.0340731	-0.693633
CAAGAATTGGAAAAAGAAG	BRCA2	Other	0.111712	0.564382	-0.193052	0.221865	0.0815128	-0.111299
CTCTGAAAGCAGCAGTAGG	BRCA2	Other	0.114637	-0.441171	0.133546	-0.804629	0.052417	-1.00832
CTGCATTTAGGATAGCCAG	BRCA2	Other	0.459526	-0.597443	0.105415	-0.520174	0.185092	-0.701088
GAAGCAGCAAAATATGTGG	BRCA2	Other	0.206133	-1.04712	0.136572	-1.30047	0.0173853	-1.97261
TGCTGCAAGCAACCTCCAG	BRCA2	Other	0.26722	0.219578	0.314087	0.0932453	0.0320732	-2.11086
TTAAGACAGCTAAGAGGGG	BRCA2	Other	0.247517	0.319037	0.296407	0.392957	0.179001	-1.38428
AAGTAATGGGGCTGTGCAT	BRCC3	Other	0.228145	0.0915158	0.116888	0.0266494	0.0404547	-0.16034
AATCTGTGCAGTCAGATGT	BRCC3	Other	0.138268	0.470046	-0.196048	0.0334634	0.392627	0.82145
AGCGTGGTTGAGACAAACG	BRCC3	Other	-0.0111585	-0.346783	-0.233804	-0.298729	-0.078638	-0.247556
CAGCGGGCCTCTCCTACAG	BRCC3	Other	0.133882	0.0958129	0.0178945	0.0350126	0.219823	0.186466
CAGGAATTACAACAAGAAA	BRCC3	Other	0.076683	0.154178	0.379147	0.669255	0.202034	0.361202
CAGTAACCAAGATCCATAA	BRCC3	Other	0.303789	0.617228	0.346913	0.208116	0.382551	0.563914
CTTACGACGTTCTGATAAG	BRCC3	Other	0.151661	0.293238	0.0591616	-0.0215252	-0.0552995	0.199321
GATACTTACCAACATGTGA	BRCC3	Other	0.0998329	0.462933	-0.020025	0.179466	0.224027	0.721225
TGAATGTGAACAATTCTGA	BRCC3	Other	0.275083	0.332006	0.248323	0.162515	0.237224	0.289358
TGCGTATAGGAGGATCCAC	BRCC3	Other	-0.282332	-0.068293	-0.289132	0.269107	-0.335819	-0.289853
AATAGGATTGCGAATCAGG	BRD1	Other	-0.0472433	-1.241	-0.290333	-0.171563	-0.227792	-0.716586
AGAGGCTCCAGCACCGAGG	BRD1	Other	0.125969	-0.326818	0.030442	-0.181973	0.093027	-1.19784
AGAGTCAAAAAGAAAAACG	BRD1	Other	-0.0129232	-0.0600649	-0.194715	0.252239	0.0781507	-0.291127
CAACAAGGAAAACAGCGAG	BRD1	Other	-0.0728691	-0.416413	-0.43943	-0.0500227	0.00157973	-0.0613796
GAAGCTGAAGTACTGGCAG	BRD1	Other	0.0639805	-0.238841	0.185469	0.0421319	0.0518462	-1.17252
GAGAATGGGAACTACGCCA	BRD1	Other	0.15499	-0.174954	0.176022	-0.24445	0.175101	-0.409663
GCCTCCAGGCTGCACCCGG	BRD1	Other	0.123363	-0.596521	-0.149708	-0.804075	-0.154696	-1.63824
GGGTGCCCTACATCCCCGA	BRD1	Other	0.0108248	-0.953045	-0.0106793	-0.339701	0.230851	-0.618584
TAGTTCTTAAGCAGACAGG	BRD1	Other	0.301779	-0.578861	-0.0183761	-0.795662	0.107855	-0.558289
TGAACTTGTAGTACACAGG	BRD1	Other	-0.073461	-1.01801	0.102721	-0.43915	0.0567052	-0.326044
ACAGGTTATGATTCAGAGG	BRD2	Other	0.147403	-0.847572	0.0803888	-0.241797	0.0836796	-0.844154
CAGGCAAGTCTTTGCGTGG	BRD2	Other	0.222702	-0.613077	0.0320351	-0.00317704	0.131221	-1.02409
CAGTAACAGCAAGGAGCGG	BRD2	Other	-0.166917	-0.604703	0.424937	-0.326681	0.164958	-0.519961
CATGAGTTACGATGAGAAG	BRD2	Other	0.0518537	0.211976	0.24127	0.282026	-0.226376	-0.873391
CCTGTGGGAAAGACAAAGG	BRD2	Other	-0.0893411	-0.307844	0.281248	0.113382	-0.282638	-1.39096
GAGAAAAAGAAGAAACGGA	BRD2	Other	0.489215	0.143001	-0.327161	-0.734656	-0.0701526	-0.761964
GCCAACCCACCACCCCCGG	BRD2	Other	0.286011	0.511142	0.255504	0.315169	0.224247	-0.978846
GGCCGATGAAGATGACAAG	BRD2	Other	0.115959	-0.582942	0.135393	-0.573412	-0.144662	-0.303658
GTGGTCCTCTCCCAACCCG	BRD2	Other	-0.0109898	0.130666	0.0330355	-0.0675109	-0.0336218	-0.213615
TAAGAACAGCCACAAGAAG	BRD2	Other	-0.0700116	0.355037	-0.0682229	0.786662	-0.0292679	0.24722
AAGCAGGCTCAGCAGAAGA	BRD3	Other	0.0351608	0.420064	-0.117862	0.744315	0.252554	0.494116
ATGCCAGATGAGCCCGTGG	BRD3	Other	0.108165	0.302788	0.267303	0.0885733	0.332503	0.538855
ATGCTATCCAAGAAGCACG	BRD3	Other	0.108586	0.0414037	-0.011481	-0.194661	-0.00511071	0.469753
CCCAAGCAGGCCAAAGTGG	BRD3	Other	0.0606185	-0.236282	0.00965838	-0.297606	-0.0780376	0.0753734
CCGGCTCAGCACCCTCAGG	BRD3	Other	-0.264298	-0.256999	0.179292	0.455781	-0.00412326	-0.149048
GAAGGTACACAGCAAGTGG	BRD3	Other	0.144178	-0.120418	0.273535	0.652237	0.0424113	-0.4113
GTGAACCCACCCCCCCCGG	BRD3	Other	0.267333	0.100998	0.123621	0.378142	0.408894	-0.443216
TACAAGCCAGTGGATGCCG	BRD3	Other	0.195993	0.540691	0.0200769	0.0995698	-0.032924	0.30217
TACGACTCAGAGGAAGAGG	BRD3	Other	0.00526881	0.478952	-0.0689793	0.395859	-0.151745	-0.407017
TTGTTTACAGAAAAAGCAA	BRD3	Other	0.0503441	0.464236	0.126854	0.591658	0.177749	0.45003
ACAGGAACACATCAGGCGC	BRD4	Other	0.132037	0.458179	-0.503544	-0.224784	0.166492	0.253252
ACATGACTAATCCACCCCG	BRD4	Other	0.322812	0.362678	0.315663	0.00148932	0.16899	-0.209919
AGACTCACCCCACTAGAGG	BRD4	Other	0.125434	0.101799	0.132749	0.306334	-0.0159904	0.488824
AGATTTGCTGTGGAAGCAG	BRD4	Other	0.185215	0.530465	0.170339	0.0455413	-0.265142	0.34478
AGCAGCTCAAGTGCTGCAG	BRD4	Other	0.306547	-0.693722	0.0179708	-0.187991	0.0069386	-0.642975
AGGCAGGCAGCCTTCCCGA	BRD4	Other	0.213859	0.314311	-0.118439	0.0312702	-0.223422	-0.323827
CAACAGCAAGCAGCTGCGG	BRD4	Other	-0.198673	-1.12612	-0.163394	-0.905438	-0.188257	-0.537264
CAGAACGCACCGCCACCAG	BRD4	Other	-0.0238689	-1.34381	0.00603871	-1.03964	0.15934	-1.11463
CTTTTCTTCCGCAAACAGG	BRD4	Other	-0.0125096	0.708162	0.188609	0.573792	0.0863285	-0.0976298
TCCGAAGTCAAAAAAGAAG	BRD4	Other	0.237544	0.384732	-0.194539	0.62836	0.123987	0.192868
ACTGAAGAACCTAAAAAGA	BRD7	Other	0.288622	0.381831	-0.098101	-0.0270139	0.367891	0.794185
ACTGATGAGACAATTGCAG	BRD7	Other	-0.0635	-0.1729	0.00642103	0.0633441	-0.0643549	0.0401614
ACTTTGTGGATTTGACAGA	BRD7	Other	0.0902347	0.166558	-0.0692095	-0.149607	0.429032	0.41894
AGACAGATCATGTTCGGAG	BRD7	Other	-0.0764272	-0.0209037	-0.0166227	-0.222221	0.16488	0.234465
CGGACAAACACCTCTACGA	BRD7	Other	-0.21101	-0.279878	0.0136883	-0.0567233	-0.197481	0.084077
CTGTGGATCCCATTGTAGG	BRD7	Other	0.0647305	-0.0797998	0.0782839	0.234175	0.206708	0.594472
GACACAGCAAAAGAAATGG	BRD7	Other	0.308871	0.572236	0.283732	-0.0315113	-0.0557584	-0.580254
TACGGATAATCTTGGCACG	BRD7	Other	-0.129592	-0.00236446	-0.433496	-0.166065	0.463742	0.573548
TCGTGCCCCGAGCTGCCCG	BRD7	Other	-0.0182526	-0.285624	-0.0557314	-0.114317	0.0873556	0.154091
TGGAGTCCAAACGCCCTGG	BRD7	Other	0.136885	0.0991621	-0.039065	-0.0188777	-0.201666	-0.147742
AAGAAATTGGAAGAAGAGG	BRD8	Other	-0.0468849	0.288068	-0.114364	-0.48805	-0.486274	-1.65195
AGGGAAACTGAGGATCCAG	BRD8	Other	-0.0909095	0.284815	-0.0363328	0.2987	-0.00295671	0.0163415
CAGCAAGAATCCAAAGGGG	BRD8	Other	0.02156	0.136509	-0.00393807	0.396799	0.164894	0.536098
GAAAATGGAAAGCCAGAGG	BRD8	Other	0.0783875	0.192357	-0.0709601	0.203116	-0.0386113	0.0338721
GGATAATCACCTCCTGGGG	BRD8	Other	-0.108703	-0.675623	-0.0495288	0.105545	-0.462717	-0.22171
GGGAAATTAAAGCTAGCGA	BRD8	Other	0.240284	0.475717	-0.0521085	-0.485721	-0.134853	0.102365
GTGGCACAAGTTTAACTGG	BRD8	Other	-0.0832648	0.190654	-0.122897	0.20491	-0.104718	0.471681
TACCTCAGAGAGAAAGTGG	BRD8	Other	-0.216207	0.0290529	0.0284864	-0.279615	-0.456923	-1.15879
TGGGACACAGACTCTACAG	BRD8	Other	0.0204725	0.254589	0.0207052	0.407626	0.0975065	0.657037
TTTCGATCAGGGGTAGCAG	BRD8	Other	0.291548	0.603836	0.103804	0.342031	0.247449	0.390351
AAGAAGAAGAAGTCCGAGA	BRD9	Other	0.188841	0.069725	0.0421233	0.282555	-0.0851915	-0.127426
AGCTACAGCAAGAAAGTGG	BRD9	Other	-7.83692e-05	-0.393588	-0.0553204	-0.380394	-0.329377	-0.77097
CAGGACCTGCACGAAGCAC	BRD9	Other	-0.148801	-0.291011	-0.0175972	-0.354149	-0.0646964	0.26857
CGCCCAGGAAGAGAAGAAG	BRD9	Other	0.189312	0.6209	0.310745	0.12077	0.259321	-0.370752
GCTTTAGAGGCTTCTCCAG	BRD9	Other	-0.160572	-0.347304	0.101468	-0.409098	0.0112794	0.244093
TAGAGTTAGGTCTTGGCAG	BRD9	Other	0.158417	0.154388	0.257504	0.0442671	0.165247	0.28169
TCCTGGACCAGATCACAGG	BRD9	Other	0.212798	-0.0703132	-0.128576	-0.305151	0.000575065	-0.0786741
TTACCTCTGAAGCTGGCGG	BRD9	Other	0.0172504	0.0544662	-0.159962	-0.124006	0.267011	0.496924
TTACCTTGGCTTCATCTGG	BRD9	Other	0.202242	0.415536	0.111031	0.385873	0.199487	0.371692
TTGACGGACAGTACCGCAG	BRD9	Other	-0.242976	-0.493349	-0.0902619	-0.406549	0.0579964	-0.139398
AACTCCAGTTCACAAACTG	BRDT	Nonessential	0.159119	0.41617	0.0639652	0.338766	0.075142	0.5632
ACAAGGGTAGTATTGGCAG	BRDT	Nonessential	0.117104	0.499212	0.317855	0.335811	0.181184	0.542825
CATTTGGAACAAAATACAA	BRDT	Nonessential	0.441139	0.574743	0.0732372	0.0939431	0.604272	0.932901
GAGAATAAATATTATGCGA	BRDT	Nonessential	-0.329384	-0.455418	-0.335999	0.0706764	-0.556874	-0.294051
GATTGGAATTGCTCAGAGA	BRDT	Nonessential	-0.0325696	-0.0095893	-0.0498641	0.121349	0.160051	-0.142895
GCAGAAAGAACAAGAGAGG	BRDT	Nonessential	0.117348	0.371252	-0.0301839	0.360315	-0.0762636	-0.609033
GGTTACAAAAGGTGTGAAG	BRDT	Nonessential	-0.0707242	0.137689	0.409606	0.156743	-0.191717	0.537589
TTAAGGAAAGAATCAAGAA	BRDT	Nonessential	0.0304288	0.64238	0.0683391	0.0767453	0.276597	0.907863
TTAATTTCTTACCTGAGGG	BRDT	Nonessential	0.0468764	0.325871	0.301974	0.577831	0.0130639	0.069875
TTACAGTCAGCCAAAGAAA	BRDT	Nonessential	0.358085	0.311953	-0.126454	0.278397	0.456923	0.816087
AAAGGATACCAGAAACCAG	BRMS1	Other	-0.203224	-0.136331	-0.138924	0.0974564	0.105992	-0.212408
AGCCAGACAGAGTCAGAAG	BRMS1	Other	-0.1414	0.135993	-0.0288933	0.013695	0.0434826	0.106163
AGGGGCTCCGTGTATTCAG	BRMS1	Other	-0.332803	-0.665209	-0.149756	-0.324205	-0.227224	-0.698032
ATGACAAACTGCACGCCAG	BRMS1	Other	0.411858	0.629452	0.589692	0.86897	0.253768	0.39937
CAAGAGATCGACATCCTGG	BRMS1	Other	-0.219447	-0.694517	-0.437499	-0.612193	-0.287258	-0.382689
CTCAAGATTCGCATTCAGG	BRMS1	Other	0.0843873	-0.08922	-0.0256666	0.000944783	0.00647993	-0.179287
CTCAGAAGAGAAAATCGGA	BRMS1	Other	0.202519	0.105516	0.180573	0.149887	0.0425025	0.153928
CTCGCGCTTACCAGAGCTG	BRMS1	Other	-0.264671	-0.549281	-0.0834271	0.0115796	-0.347577	-0.156361
GGAACGACTGAGTCAGCTG	BRMS1	Other	-0.398215	-0.539448	-0.447668	-0.98947	-0.0561626	-0.28001
GGAGCCAAACAGCACCTGG	BRMS1	Other	-0.189586	-0.353497	0.291165	0.13378	-0.447433	-0.198023
AAAGAACGATTAAGTCAGG	BRMS1L	Other	0.0815993	0.3779	-0.0194421	0.67948	0.0682283	0.380858
AAGATAAGAAGGCTTGAAG	BRMS1L	Other	0.145809	0.427775	0.298269	0.239889	-0.0437157	0.417216
ACAGTCCAGAGTGAACTAG	BRMS1L	Other	0.210999	0.615221	0.260288	0.573908	0.146535	0.634359
ATGCCAGTCCATTCCCGAG	BRMS1L	Other	0.135928	-0.0583237	0.196292	0.155695	0.148862	-0.140938
CACAGTGCTAGATCTGAAG	BRMS1L	Other	-0.575645	-0.527379	0.104677	-0.279634	0.215739	0.249303
CAGTCAAGAAAAAAGAGGA	BRMS1L	Other	0.270643	0.609329	0.481335	0.505333	0.0323429	0.0719149
CATCACGATGAGATGGAGG	BRMS1L	Other	0.325296	0.251914	0.0417914	-0.31157	0.203363	0.247597
GACTGGACAACAATTAGGA	BRMS1L	Other	0.0894236	0.174978	0.166394	0.287563	0.18885	0.288032
TAAGGCAATGGCTACATTG	BRMS1L	Other	-0.100678	0.0922455	0.0522196	0.345664	0.260588	0.681008
TTTCCTGTAAAGTTGCCAG	BRMS1L	Other	0.326002	0.614697	0.237149	0.673119	0.373231	0.674052
ACTGCTGTGGCCCACGCCG	BRPF1	Other	0.262732	0.484618	-0.11198	0.386438	0.345021	0.802492
CAGCCAATGGCTTCAGCGG	BRPF1	Other	-0.20241	-0.0353623	-0.192214	-0.243581	0.221191	0.328597
CGAGGTCCAGAGCATCCAG	BRPF1	Other	0.0747032	0.283107	-0.0577079	0.138743	0.210818	0.76104
CGCCCTCAAAACAAGGCCG	BRPF1	Other	0.229663	0.132879	-0.0933017	0.307961	0.0570901	0.125581
CTGCCCACCTCATGTGCGG	BRPF1	Other	0.195663	0.323304	0.384284	0.226599	0.311775	0.544481
GAAGAGCCAGTTCATGCAG	BRPF1	Other	0.12346	-0.193138	0.0920926	0.06843	0.121206	0.188585
GAGAAAGTCAAGAAGGCCA	BRPF1	Other	-0.210842	-0.131227	-0.209712	-0.236407	-0.378312	-0.334952
GAGGTGATGAGCTATGCAC	BRPF1	Other	-0.0346737	-0.11119	-0.103921	-0.227172	-0.111924	0.120927
GTTTCAGCACCTCCAGTGG	BRPF1	Other	0.115426	0.22661	0.101365	0.135326	-0.0168151	-0.355973
TTGGAGCAGCTCCAAGAGA	BRPF1	Other	-0.190735	-0.00531719	0.24438	0.00452059	0.15318	0.349077
AAGAGCAGGAAGCTCAAGG	BRPF3	Other	-0.195783	-0.267042	-0.00802785	0.363756	-0.622321	-0.707937
AAGTCCCGGCAGAATGCCG	BRPF3	Other	-0.0706727	-0.246821	0.0387188	0.20565	0.210677	0.534753
AGAGCGCCACTCCCGGAAG	BRPF3	Other	0.0148794	0.103012	-0.0659082	-0.0159116	0.0687607	0.408546
CATCCTACGGCACGCCCGG	BRPF3	Other	-0.0916585	0.215911	0.0441163	0.657802	0.285933	0.517819
CTTCAGCACGTCCAGCGGG	BRPF3	Other	-0.263525	0.229661	-0.238692	-0.332272	-0.264662	0.301592
GAAAAACCAGTTTATGCAG	BRPF3	Other	0.0882482	-0.101134	0.0367361	0.489189	0.0809413	0.296347
GAGAGGTCCCCCCAGCAGG	BRPF3	Other	0.177733	-0.214234	0.0706388	0.389867	-0.179098	-1.46617
GATCTCCCGGCGTAGCAGG	BRPF3	Other	-0.271275	0.178288	-0.1037	-0.340238	-0.0252272	0.268761
GTCTTCAAAGGGCAGCAGG	BRPF3	Other	0.234326	0.0729593	0.350647	0.319795	0.174075	-0.309606
TGTGCAGGAGGCCCTCCCG	BRPF3	Other	0.26744	0.21778	0.103585	-0.112251	-0.350568	-1.72227
AACTCAAAGAAGAAAGGGA	BRWD1	Other	0.158049	0.51785	0.414428	0.171464	-0.482671	-0.763994
AAGCCAGAGGTTCAAGCAA	BRWD1	Other	0.246562	-0.000228604	0.0524917	0.25154	0.274601	0.506971
AGTAGTAAAAAGAATGTGG	BRWD1	Other	0.281961	0.455928	-0.00958536	0.231342	0.160006	0.39984
ATTCTACTCAAGTAGCCAG	BRWD1	Other	0.0463155	0.262673	0.0904004	0.206644	0.280339	0.553096
CTAAGCCACAAATGAGAGG	BRWD1	Other	-0.125122	0.0353953	-0.0625239	0.113435	0.20661	0.654611
GACATGATGTTCTTAAAGG	BRWD1	Other	0.262412	0.157381	-0.0112107	0.0177597	0.325913	0.646229
GATAGCCCACTGCGTGAGG	BRWD1	Other	0.184419	0.259873	-0.0862769	-0.234267	-0.0196819	0.353005
TAATACAAAAACCAAAAGG	BRWD1	Other	0.360804	0.362134	0.153152	0.430165	-0.299423	0.715285
TTATGATGAAGCAAGACAG	BRWD1	Other	0.161362	0.532112	-0.0265753	0.0158198	0.335052	0.30797
TTGCCACTTACAAAAAGGG	BRWD1	Other	0.415724	0.572695	0.147993	0.330634	0.0560595	0.436896
AAAATGACAGAAAAAGCCA	BRWD3	Other	0.258757	0.391976	0.103382	0.0218944	-0.0243988	0.477979
AAAGAAATTGGAAGACCAG	BRWD3	Other	0.198854	0.559318	0.583662	0.505774	0.0966687	0.713828
AACAAGAAACCAAGGCAGG	BRWD3	Other	0.279127	-0.0758318	0.147296	0.528284	-0.207593	-0.662727
AACAGTACTGATGCAGAGG	BRWD3	Other	0.2005	0.388668	0.42988	0.0935162	-0.120228	0.369191
ACTGGAACAGCAAAAGGGC	BRWD3	Other	0.216207	0.612027	-0.126795	0.559936	0.000194627	0.476228
AGCAATCCAGAGTCAGAAG	BRWD3	Other	0.204355	0.615744	-0.0582937	0.273051	0.371553	0.786792
ATCTGTAGGTCAAATGCCG	BRWD3	Other	0.175383	0.339375	0.137429	-0.116236	0.0261805	0.73016
CATCCACCAAAAATGGAGG	BRWD3	Other	0.257176	0.222043	-0.0347193	0.583453	0.18348	0.726643
TATTTGGGACCTTGACCGG	BRWD3	Other	0.00345108	0.336521	-0.0554708	0.48238	0.0857695	0.523502
TGACCTCAATACCATCAGG	BRWD3	Other	0.124892	0.0540189	0.219111	0.279894	0.180745	0.231201
AACTGACATTACCCTCCGG	BTRC	Other	0.0780705	-0.0927244	0.186128	-0.124921	-0.1335	-0.709147
ATGATCAGAAAATAGTAAG	BTRC	Other	-0.0290091	0.141878	-0.148134	0.207381	0.266238	0.297356
CTCATCATACTGGAGACAG	BTRC	Other	0.304442	0.587134	-0.167731	0.144055	-0.0279088	-0.734771
GAGGAGCATTCCCGTCAGG	BTRC	Other	0.0164625	0.167501	0.236488	0.184204	-0.235896	-0.34273
GCGATTATGGACCCGGCCG	BTRC	Other	0.197673	0.376663	-0.00266522	0.0136436	-0.0476513	0.485787
GGACAGATTCTCTGTGGAG	BTRC	Other	-0.154432	-0.0482596	-0.106629	-0.0535523	0.132915	0.484864
TAGGTGTATGTTCGAGAAG	BTRC	Other	-0.286373	-0.509221	-0.177506	-0.134494	0.0305938	0.162302
TATACAGGCATCGCAGCGA	BTRC	Other	-0.295347	-0.174511	-0.0784737	-0.0363994	-0.099649	0.359486
TGTCAAATACTTTGAGCAG	BTRC	Other	0.0746567	0.0597978	0.107207	0.132879	0.38002	0.552945
TGTCCCTGCAGGAGCACGG	BTRC	Other	-0.27351	-0.570979	-0.461803	-0.579259	-0.103166	-0.0338218
AAACCTGAACATTATGCAG	BUB1	Other	-0.213821	-1.10404	-0.405437	-0.828161	-0.551177	-0.845088
AAACTCAAAAAATTGATGG	BUB1	Other	-0.143528	-0.217733	-0.106889	0.310135	-0.112811	-0.329476
AAGAAGTTGCATCAGGTGG	BUB1	Other	0.371346	0.460591	0.627999	0.407161	-0.430162	-0.793356
ACAGACTCCATGTTTGCAG	BUB1	Other	-0.230714	-0.881794	-0.0210107	-1.05798	-0.465473	-0.708408
ATGGAAAAGAACCCAAGAG	BUB1	Other	-0.273659	-0.46313	0.19904	-0.127779	-0.844462	-1.35044
CAGAGAGGAATTCAAAACC	BUB1	Other	-0.547435	-1.80305	-0.13342	-1.37435	-0.22377	-1.65006
CCAAAGGAGGAACAACAGG	BUB1	Other	-0.00638064	-0.297949	0.389244	-0.127018	-0.00540765	-0.714708
GCCCAGGCAATGTACAGAG	BUB1	Other	-0.796491	-2.42313	-0.662238	-2.00684	-0.985377	-2.66573
GGGCTTTCAAAGGAACAGG	BUB1	Other	0.0290376	-0.207513	0.336728	0.232034	0.0182474	-1.19169
TGAAAGTGAAAAATGAAGG	BUB1	Other	0.24038	-0.517311	0.306244	-0.41077	-0.121664	-1.01321
AATTAAAAGAGCAAAGGGA	BUB1B	Other	-0.679865	-2.13109	-0.229729	-0.417312	-0.862534	-2.12755
AGTAACTGTACATATCCAA	BUB1B	Other	-0.63003	-1.51036	-0.364497	-1.1946	-0.958772	-1.65495
ATTTGAAGACATTTGATGG	BUB1B	Other	-0.470681	-0.602007	-0.027603	-0.0867363	-0.301835	-0.659694
CAGGAAGGGATTCAACAGA	BUB1B	Other	-0.713329	-1.85778	-0.422905	-2.40346	-1.14016	-2.05935
CTTGAGAAAGAAGAAGAGG	BUB1B	Other	-0.604132	-0.717825	-0.140785	-0.46567	-1.03933	-1.53284
GAAGAACCAGAGAAGCCAG	BUB1B	Other	-0.269296	-0.4074	-0.114998	-0.419215	-0.734924	-2.25307
GTGAAGCTGTATTGCCACG	BUB1B	Other	-0.828228	-2.11324	-0.79737	-1.72815	-0.956225	-1.80384
GTTGAGCTAAAACTCGTGG	BUB1B	Other	0.239286	0.333346	-0.0933299	-0.112146	-0.967242	-1.44439
TAGCTCCAAGCCAGAACAG	BUB1B	Other	-0.891867	-1.38589	-0.959154	-1.05697	-0.817913	-1.77002
TCTATACACAACTCTGCAG	BUB1B	Other	-0.61997	-1.31084	-0.372686	-0.85796	-0.475168	-0.806696
CACAAAACCCAGACAAAGG	CABIN1	Other	0.222673	-0.143816	-0.465517	-0.359685	-0.113549	0.279282
CAGAAGGACCCTTTGCCAG	CABIN1	Other	0.0579564	-0.111194	-0.0890393	-0.429773	0.00807329	0.20931
CAGCAGCTCCAAAACCCAG	CABIN1	Other	0.105179	-0.232829	0.287408	0.0323009	-0.0268749	-0.264988
CGTCTACCACAGCTGGAGG	CABIN1	Other	0.125034	-0.165417	0.0801185	0.0434924	0.0127037	0.393214
CTGAGCCATCAGCCAGAGG	CABIN1	Other	0.199147	0.0467178	0.190484	0.473372	0.112352	-0.186506
CTTGGGGCTGCGAAAAAAG	CABIN1	Other	0.288487	0.468667	0.266884	0.373189	0.183076	0.577294
GAAATCCTACACAGAGAAG	CABIN1	Other	-0.00349517	-0.0242475	0.0981862	0.0219288	0.25025	0.0620112
GCTAGGCAGCAGTATCCCG	CABIN1	Other	0.104748	0.163754	0.0369845	-0.21713	-0.441573	-1.17401
GGCCACTACCTGCACGAGG	CABIN1	Other	0.232375	0.107944	0.10556	0.391839	-0.097728	0.215539
TTGCCAGGGATGCAAGCAG	CABIN1	Other	0.0735426	-0.106904	0.114328	0.11304	0.14242	0.436554
AACGATGAGGCATACGCTG	CALR	Other	0.108632	0.265424	-0.294117	-0.0742664	-0.00322505	0.110237
AAGATTGACAACAGCCAGG	CALR	Other	0.248236	-0.129504	0.323003	0.00962704	0.0523422	0.101678
AGTTTGGCAACGAGACGTG	CALR	Other	-0.208492	-0.216915	-0.0493079	-0.42218	-0.0902447	0.14511
ATGAAGGACAAACAGGACG	CALR	Other	-0.0535248	0.072282	-0.186345	0.0781686	-0.178984	0.183218
ATGAGCAGAACATCGACTG	CALR	Other	-0.0238771	-0.338705	0.0710963	-0.130778	0.3336	0.313486
CAGGGTTCTGAATCACTGG	CALR	Other	0.0631388	-0.0474531	0.228305	0.15081	0.264507	0.213766
CCTGATGCTAAGAAGCCCG	CALR	Other	0.294324	0.0659529	0.142836	-0.417225	0.0933578	0.312608
CTCGTCCTTGGCCTGGCCG	CALR	Other	0.185429	0.510076	0.250588	0.498382	0.263349	0.713431
CTGGGTTGTCGATCTGCCG	CALR	Other	-0.0233142	-0.323938	-0.207369	-0.469142	-0.0369218	-0.138505
TCCAAGTCTCACCTGCCAG	CALR	Other	0.317615	0.640179	0.521168	0.879728	0.430293	0.35571
AAAGAAAGGGAAACTGAAG	CAMKMT	Other	0.170821	0.433891	0.0571527	0.294019	0.213025	0.0352766
AAAGAGATTACTCCAGCCC	CAMKMT	Other	0.147378	0.530386	0.0882911	0.206786	-0.0498983	0.369794
AAGCCAAAACCTCTTCAGA	CAMKMT	Other	0.0555268	0.407878	-0.0537428	0.327533	0.365065	0.541936
ATCATCACAAGGAATCAGA	CAMKMT	Other	0.0806574	0.392886	0.366597	0.676578	0.473013	0.684216
ATCTGTTTTCAGTAACAGA	CAMKMT	Other	0.0223615	0.259204	0.151399	0.321837	0.0261432	0.325347
CAGAAAACTAACCTTGGAG	CAMKMT	Other	0.140181	0.152019	-0.076765	0.175913	0.124655	0.266225
CCTAGCTCACACACAGCAA	CAMKMT	Other	-0.0866205	0.29279	0.27225	0.35045	0.300379	0.618273
CGCAGGAGCTTCCACCGGG	CAMKMT	Other	0.219261	0.222019	0.0491206	0.203452	0.110396	-0.311279
GAGTGGTGCAGCCAACTGC	CAMKMT	Other	-0.0823284	0.00394249	-0.280911	-0.224917	-0.119224	0.269091
TGGTATTTGCCCCACGCCG	CAMKMT	Other	0.180736	0.214966	-0.0389363	-0.0168775	0.0367677	0.511979
AAACCAGAAAGCCAGGCCG	CARM1	Other	0.377438	0.629886	0.352101	0.622011	0.180889	0.0717583
ACATCCTGAAAACCTGCCG	CARM1	Other	0.270787	-0.475132	-0.111227	-0.683562	0.273431	-0.306848
ACCATGGCCCAGCACGCTG	CARM1	Other	0.0733058	-0.885301	0.0345891	-0.711642	0.193809	-0.540882
CCACTGTTCGCCAAGGCAG	CARM1	Other	0.476222	-0.326427	-0.0388205	-0.894502	0.300843	-0.456041
CGCGAACGGCGAGATCCAG	CARM1	Other	-0.184952	-0.704514	-0.550124	-1.18158	-0.142268	-1.13401
CGGAAATACTCATCCACCG	CARM1	Other	0.0803802	-0.0365098	0.122261	0.166289	0.275575	-0.326629
GCACCTACAACCTCAGCAG	CARM1	Other	-0.100383	-0.247507	0.0907107	-0.154469	0.0763109	-0.478936
GCACGGAAAATCTACGCGG	CARM1	Other	0.00293182	-0.783868	0.0647312	-0.667368	-0.134123	-0.893884
GGGGTTTTTCAGATCCAGG	CARM1	Other	-0.0649642	-0.441613	0.112515	-0.736394	0.210365	-0.27816
TACATGGAGCAGTTCACCA	CARM1	Other	0.136225	-0.417044	-0.109138	-0.822837	0.0736345	-0.688028
AAATGAAAAGCAAACCTCG	CASP8	Other	0.34534	0.279785	-0.0289239	0.179074	0.310258	0.332214
ACTATGAAGAATTCAGCAA	CASP8	Other	0.072524	0.48247	0.133569	0.139956	0.16425	0.36062
CCTGGACTACATTCCGCAA	CASP8	Other	-0.114482	0.14467	-0.274107	-0.122167	-0.0520504	0.33602
GATGTCAGCTCATAGATGG	CASP8	Other	-0.027089	-0.0281887	0.103432	-0.139515	0.17552	0.559708
GGATGACAAGAAAAACATG	CASP8	Other	-0.0947056	0.126648	-0.0891025	-0.000225835	-0.156428	0.476748
GTCTGTACCTTTCTGGCGG	CASP8	Other	-0.0460369	-0.218138	-0.242135	-0.443718	-0.123875	0.0677024
TATGGCACTGATGGACAGG	CASP8	Other	-0.0978132	0.208369	-0.207072	0.131856	-0.0508333	0.0772295
TCCTACCGAAACCCTGCAG	CASP8	Other	-0.169918	0.109084	-0.082253	-0.0165273	-0.146201	0.180291
TGAGGCTGACTTTCTGCTG	CASP8	Other	-0.252651	0.201264	-0.230678	-0.0639431	-0.0109678	0.526029
TTAGTGTGAAAGTAGGCTG	CASP8	Other	-0.0252069	0.468176	0.251569	0.017582	0.375299	0.546542
AATGGAAACAAATTCCCGG	CBL	Other	-0.284083	0.0820861	0.0139533	0.117895	0.0514411	0.0323491
AGAGACAACCAGCCAAAGG	CBL	Other	0.246304	0.374216	0.255431	0.214455	0.147966	0.726685
AGGGAACACATACTCGCTG	CBL	Other	-0.0107764	0.407415	-0.133809	0.077039	-0.104346	0.220756
AGGTTCCCAAGTTCCCGAG	CBL	Other	0.0716652	0.00992908	-0.295061	-0.0230888	-0.0431632	0.538527
CAGCCATGAGTCTCCAAGG	CBL	Other	0.115778	0.306796	0.234347	0.469348	0.186852	-0.21326
CAGGTGGCAGTTTTGGCAC	CBL	Other	0.128126	0.605248	-0.0871057	-0.0110509	0.119533	0.61682
CCTCAGCCCCCACCCGCCG	CBL	Other	-0.130758	0.257875	-0.177409	0.275546	0.0225779	0.0683403
GCCTCCAAAACCATTCCCG	CBL	Other	-0.220157	0.266305	-0.236215	0.343709	-0.0572601	0.396351
TCCTGAGCAAAGAGGACCA	CBL	Other	-0.0998817	0.293746	-0.00244356	0.274005	-0.0198782	-0.241814
TGATTGATGGCTTCAGGGA	CBL	Other	0.379172	0.527804	0.152876	0.357549	-0.154895	0.58468
AAAACAAGAGACCCAGTAG	CBLB	Other	0.295209	0.381733	0.344856	0.588026	0.590286	0.912047
AAACCCCATGGGCCTGAGG	CBLB	Other	-0.0853099	-0.187514	0.185271	0.382094	-0.0210677	0.358579
AAAGGTTTCAACCTAATGG	CBLB	Other	0.0529376	0.463005	-0.0350273	0.363767	0.12226	0.176878
AGGGAAGGCAAATTCTCGG	CBLB	Other	0.133555	-0.064996	0.148514	0.115178	-0.058056	0.436047
ATGAGAAGATCATAATCAG	CBLB	Other	0.184189	0.489028	0.178937	0.153212	0.246427	0.261515
CAGGCCAGAGCTAATCTGG	CBLB	Other	0.0146746	0.238226	-0.0876116	0.170908	0.0309848	0.328593
GAGGGTTATGCCTTTGAAG	CBLB	Other	0.0440915	0.0775539	0.0321225	0.129547	0.0894006	0.224881
TAGTCCCAAACACATCCCG	CBLB	Other	0.0271411	-0.00503366	-0.0832279	0.0555969	0.0598005	0.229149
TCTGAATTAGATCCAGGCG	CBLB	Other	0.182978	0.584741	0.226106	0.512638	0.0661929	0.449224
TGAGACTATGCCTTGCAGG	CBLB	Other	0.160948	0.337158	0.154823	0.254456	-0.175349	0.133852
AATTACCTTCATCACCAGG	CBLL1	Other	0.331472	-0.337949	0.436997	-0.394284	0.251544	-0.407894
ATAAACAGGATGCCTGCAA	CBLL1	Other	0.0685175	0.124913	0.287763	0.16534	-0.0474275	-0.0668211
CAATAATATGTCCAGGGGG	CBLL1	Other	0.275601	0.448688	0.267384	0.586642	0.485899	0.580608
CAGGTGGACCACCATGTTG	CBLL1	Other	-0.197688	-0.184908	-0.167043	-0.271684	0.266005	0.219588
CCATGGACAATTCTGCTGG	CBLL1	Other	0.098434	-0.274619	0.164838	-0.173861	0.215245	-0.247628
CCTCCATTTACACAACCAG	CBLL1	Other	0.139393	0.436277	0.343666	0.530361	0.319137	0.716579
GAACGGTATGACTGTAAAG	CBLL1	Other	-0.0906802	-0.855444	0.097647	-1.12014	0.170621	-1.06731
GAATATCAGGGTCAACCAG	CBLL1	Other	0.0938671	-0.213813	-0.0224826	-0.144645	0.11976	0.273426
GAGGAGTACCTGCAGCCTG	CBLL1	Other	0.0668306	0.0304208	0.15182	0.195506	0.259585	0.159892
GAGGATGATTCATATAAGG	CBLL1	Other	0.0305301	0.237314	-0.0602238	0.0791222	0.150812	0.0865074
AGAAACTCAGCAATGAGGT	CBX1	Other	0.145105	0.436217	0.29659	0.609218	0.0930763	0.597186
CTATGAGGAAAGGCTGACG	CBX1	Other	-0.327024	-0.111827	-0.187793	-0.255204	-0.0397685	0.161597
GCCGACTCACCATTTCATC	CBX1	Other	0.246721	0.548957	-0.000126836	0.381449	0.432248	0.870748
TACAGTCAGAAAAGCCACG	CBX1	Other	-0.116753	0.247954	0.29724	0.347756	0.31346	0.489328
TGACATTGGCTTCCTTGGC	CBX1	Other	0.0445267	0.26918	-0.0266954	0.29101	0.0482166	0.277762
TGCAGGAAAAACTCTGATG	CBX1	Other	-0.042976	-0.126482	-0.113118	-0.0876567	-0.194541	-0.187219
TTCAGTGAGGACAACACAT	CBX1	Other	0.123696	0.794958	-0.112262	0.287915	0.397833	0.420441
TTTGCCCTTTACCACTCGA	CBX1	Other	0.256311	0.53596	0.144604	0.245132	0.296295	0.950927
TTTGCTCGAGGTTTGGAGC	CBX1	Other	0.267748	0.500905	0.137584	0.554706	0.0547301	0.338507
TTTGTCATCATCCTCCGAG	CBX1	Other	0.252929	0.571254	0.289322	0.34197	0.272646	0.448734
CACCTTCAGGTCCAGCCCG	CBX2	Other	0.0599674	0.031749	0.00301996	0.0637254	0.113777	-0.156072
CAGAAAGTGGGGAACACAG	CBX2	Other	0.177337	-0.138755	0.243154	0.0701265	0.0471986	-0.444882
CCAGGAAGCAAAATCCCGA	CBX2	Other	0.243881	0.565403	0.134406	0.23845	0.256832	0.287759
CGTGGGCTTCTTCAACCTG	CBX2	Other	-0.0126573	-0.0357078	0.184569	0.0434385	0.0256937	0.014742
CTCCCAGTGCCCTTCCCAG	CBX2	Other	-0.522211	-1.11326	-0.0944225	-0.94355	-1.20924	-2.81352
CTGAAGGCCCACGCCAAGG	CBX2	Other	0.288484	0.333669	0.283234	0.209783	0.319428	0.500618
GGGCTGACTGAATAGCCAG	CBX2	Other	-0.19594	-0.0458089	-0.0345199	-0.0124435	0.424602	0.508658
TGGCCAGTAGCCCCGGCCG	CBX2	Other	-0.00192335	0.174717	-0.00516877	0.21482	0.286336	0.656573
TTCAGGGAACATGAGAAGG	CBX2	Other	0.309996	0.192734	0.00128338	-0.447901	0.368958	0.162476
TTGCTCAGGATGCACTCGG	CBX2	Other	-0.022949	-0.0054255	-0.141002	0.0952489	-0.0681746	-0.0263093
AAATGGGAAAAAAACAGAA	CBX3	Other	0.315583	0.607101	-0.0886501	0.284797	0.318348	0.907169
AACAGGAAAGATTCAGATG	CBX3	Other	0.141905	0.737806	0.31097	0.490617	0.293868	0.227341
AACAGGCTGACAAACCAAG	CBX3	Other	0.326917	0.541921	-0.0967243	0.462163	0.239674	1.31616
AAGAGTAAAAAAGTTGAAG	CBX3	Other	-0.376147	-0.653356	0.363981	0.146305	-0.0208424	-0.114563
AAGCTGGCAAAGAAAAAGA	CBX3	Other	-0.0815295	-0.377708	-0.0664601	-0.230775	-0.388948	-0.437244
AATTCTCCACTGCTGTCTG	CBX3	Other	0.164578	0.611087	0.201265	0.526278	0.0747586	0.792934
ACCAATGTAGTTTTGTTGG	CBX3	Other	0.17382	0.588237	0.110373	0.333443	0.563009	0.804811
AGTGGAATATTTCCTGAAG	CBX3	Other	-0.044124	-0.191095	-0.0306525	-0.241993	-0.448902	0.0299529
GAAACGCTTCAATCAATTC	CBX3	Other	0.312723	0.446996	0.109721	0.61253	0.227856	0.820599
GAGCCTGAAGAATTTGTCG	CBX3	Other	-0.176264	-0.00245745	0.00558647	0.153821	-0.103403	0.459266
AAGCTGTCCCCGACCAAGG	CBX4	Other	-0.158928	-0.0282962	0.156947	0.234955	-0.0236168	-0.00773786
ACTTGCCGCTCTTGCCCGG	CBX4	Other	0.0472737	-0.0743653	0.104674	-0.0977418	0.0122898	0.350935
CAGCCGCACAGCAAGGAGC	CBX4	Other	-0.237994	-0.501942	-0.238031	-0.355757	-0.68052	-0.914197
CTTGCGCCCACTTGTCGGG	CBX4	Other	-0.0534518	-0.079593	0.115116	0.037133	-0.110053	-0.299277
GACAGGACTTTTAAAAAGG	CBX4	Other	0.307285	-0.129354	0.160309	0.0988904	-0.254332	0.57134
GCAGCGGCACCCACCACGA	CBX4	Other	0.0193203	-0.177893	0.310205	0.179135	0.242229	-0.224797
GCGCGAGCCCTGCAAGAAG	CBX4	Other	0.265913	0.00619385	-0.0676115	0.105949	0.170561	0.126765
GCGGAGAAGCCTCCAGCCG	CBX4	Other	-0.211545	0.00464475	0.176178	0.611371	0.432061	0.219233
GTGAAGATCAAGTCCGGCG	CBX4	Other	0.152496	-0.0185773	-0.147359	-0.494926	-0.153504	0.183823
TACCAGGGCGGCCACAAGG	CBX4	Other	-0.115702	-0.317467	0.0170795	-0.0948313	-0.0771445	-0.919267
AAATCTAAAAAAAAGAGAG	CBX5	Other	0.0302791	0.455796	0.214595	0.58212	0.34543	0.883134
ACATGGCATGCATATCCTG	CBX5	Other	-0.00162317	0.4591	0.0740457	0.178119	-0.00397839	0.449007
AGAGCAATGATATCGCTCG	CBX5	Other	0.119525	0.509043	0.179337	0.185068	0.0413477	0.52046
AGGAACATTAAATCACCAC	CBX5	Other	0.229995	0.50605	-0.0689534	0.194591	0.0982637	0.88114
AGTATAAGAAGATGAAGGA	CBX5	Other	-0.289955	0.222523	0.0627684	0.241592	-0.0266856	0.815889
AGTGGAATATCTACTGAAG	CBX5	Other	-0.0230237	0.600603	0.181922	0.134795	0.234241	0.644728
CATGGGAAAGAAAACCAAG	CBX5	Other	0.367956	0.537685	0.0538368	0.381676	0.443541	1.02432
GAAGTCAGAAAGTAACAAG	CBX5	Other	0.378678	0.461487	0.142652	0.0008067	0.251326	0.894133
GGTGAAAATAATAAACCCA	CBX5	Other	0.150188	0.314289	-0.153029	0.157221	-0.102356	0.349232
TCTTCTTCAGAGGATGAGG	CBX5	Other	0.439466	0.514686	0.0627884	0.00698244	-0.143036	-0.906777
AACCGCAAGGTGAAGCCGC	CBX6	Other	0.210527	-0.253789	0.117483	-0.215281	-0.111813	-0.661513
ATGCACATCACTGATGCGG	CBX6	Other	-0.0639539	-0.173876	0.0166724	0.255994	0.0169958	-0.0410412
ATGCTGCCACCGCCCCCAG	CBX6	Other	0.282261	0.434783	0.457746	0.566521	0.343442	-0.250949
CCCGCCCGGACCCGCAGGG	CBX6	Other	0.191056	0.132362	0.19919	0.118341	-0.0739429	-0.235976
CGAATCCATCATCAAACGG	CBX6	Other	0.273727	0.713494	0.162054	0.634313	0.25845	0.307615
CTCCGGCTCGCGCCAGCTG	CBX6	Other	-0.0107435	-0.186501	0.0271986	-0.232755	-0.0128586	0.285254
CTTGATTGTGACCGTCAGG	CBX6	Other	-0.0307697	0.0278091	0.0458088	-0.0318587	-0.169774	-0.331347
GCTGTATGGGCCCAAGAAG	CBX6	Other	-0.0596603	-0.109001	0.092617	0.205705	0.139636	0.211347
GGCGCCGAACTTCATGTGG	CBX6	Other	-0.142927	-0.213992	-0.378688	-0.644689	-0.177679	-0.206467
TGAGGCCTCAGCCTTGCCG	CBX6	Other	-0.029884	0.0621665	-0.141347	-0.0232965	-0.0176091	-0.214109
AAAGGCCCACAAGTACCTG	CBX7	Other	-0.0737005	-0.275757	0.215593	0.111005	-0.183269	0.112828
ATCACCGTCACCTTCCGCG	CBX7	Other	-0.0127255	-0.174574	-0.0907745	-0.196273	0.170041	0.155389
CAGGGCTCCCGCTGCCGAG	CBX7	Other	0.289528	0.345123	0.202383	0.304841	0.343401	0.283027
CGCAGCCCCCTGAAGAGGA	CBX7	Other	0.126367	0.370179	0.0527309	0.079991	0.165531	0.51783
CTCCTCGTAGGCCATGACG	CBX7	Other	-0.354396	-0.088673	-0.0740008	-0.431024	0.0734431	-0.0600361
GAGAGGTCCGAAACCCAAG	CBX7	Other	-0.193168	-0.227367	-0.141136	-0.239944	0.14447	0.125513
GATTCAGAACTTCCCACTG	CBX7	Other	-0.000927086	0.0267116	0.0126414	0.181506	0.0850117	0.356041
GCAGATGCCGACCTGGCCG	CBX7	Other	0.269239	0.480885	0.176118	0.372365	0.124076	0.440229
GCCCCAGACGTCCTGCAGG	CBX7	Other	0.310265	0.108688	0.117241	0.120531	0.100624	0.023994
GGAGCTCCCACAAGGCCAA	CBX7	Other	0.0984766	0.271393	0.210307	-0.03173	0.178986	0.165633
ACCAGCCCTAGCTCAGCTG	CBX8	Other	-0.00607488	-0.158964	-0.413666	-0.484959	-0.0454576	0.105954
AGCAGCACCTGCCGCGCAG	CBX8	Other	0.130887	0.392664	0.327873	0.221441	-0.257517	-0.0301468
CACAGGGCTGCCTTCCTGG	CBX8	Other	-0.228784	-0.494623	-0.109865	-0.371798	-0.621502	-1.80588
CAGGCGCAGGCCAAGGCAA	CBX8	Other	-0.20373	0.0822524	0.385753	0.376493	0.120751	-0.336104
CCTTAGGCGAACCCAGCGC	CBX8	Other	0.0255409	-0.265969	-0.0369495	-0.201246	0.0144946	0.0894352
CGGAGAGTACCTCAAGGGC	CBX8	Other	-0.467319	-0.630675	-0.157869	-0.305738	-0.581285	-1.29034
CTGCCAACCTACTTTGAGG	CBX8	Other	-0.10331	0.124317	0.226483	0.25382	0.409344	0.175484
GACAAGCCCAGCTCACCGG	CBX8	Other	-0.301103	-0.202039	-0.297283	-0.289314	0.0389737	-0.247997
TACAGCACATGGGAACCGG	CBX8	Other	0.289515	0.206067	0.186878	0.173195	0.0764997	0.368065
TTCGAAGTGACTCAGCCAG	CBX8	Other	0.270844	0.463062	0.0174707	0.357029	-0.156517	-0.262353
ACCGCCAAGGCCGATGCAG	CCDC101	Other	-0.115323	-0.108937	0.0110798	-0.08868	0.165732	0.80751
CAGCTGATCAAACAAACCC	CCDC101	Other	0.0325127	-0.069608	-0.026052	0.0928521	-0.073683	0.564321
CAGGAGACACACCCTGAGC	CCDC101	Other	-0.00459627	-0.306844	0.0767894	-0.277535	-0.246618	-0.188225
CAGGCTTCCCGATCCACAG	CCDC101	Other	0.031367	0.0555945	0.0124894	-0.149153	-0.285969	0.00919119
CGGGAATCGGCAGACACGA	CCDC101	Other	-0.0990069	0.180083	0.0773021	0.198418	0.165338	0.202948
CTTGTCCAGAGCTTTCCGA	CCDC101	Other	0.145446	0.424504	0.0436178	0.363613	0.210547	0.626575
GATCCATGCGCCCCCACAG	CCDC101	Other	0.0127611	0.18716	0.00797171	0.25186	0.0750116	0.177415
GGACCGAGTAGTCATCCTG	CCDC101	Other	-0.194665	-0.432285	-0.245684	-0.651287	-0.270397	-0.240189
TCTGAGCCACATTGAGGGG	CCDC101	Other	0.46233	0.608733	0.132996	0.739597	-0.0133704	0.259102
TGGAAGGCCAACCCGGAGA	CCDC101	Other	0.0112065	0.122495	0.222522	0.152019	-0.0188147	0.661921
AGGTTCAGGCCTTGCACTG	CCND1	Other	0.119315	0.095516	-0.136638	0.12303	0.218339	0.475039
ATTTGAAGTAGGACACCGA	CCND1	Other	-0.145414	-0.125813	-0.264583	-0.151485	-0.0436706	0.465792
CAGCAGAACATGGACCCCA	CCND1	Other	-0.0591578	0.0961546	-0.04193	-0.0572157	-0.108309	-0.126295
CAGCTTCTCGGCCGTCAGG	CCND1	Other	-0.259391	-0.398058	-0.191282	-0.402355	-0.213091	-0.416249
CCGCTGCCACCATGGAGGG	CCND1	Other	0.269585	0.407809	0.493197	0.951084	0.0907602	0.164174
CGCACCTCCAGCATCCAGG	CCND1	Other	-0.23423	0.099923	0.0620501	-0.021241	-0.315674	-1.12431
CTCTCCAAAATGCCAGAGG	CCND1	Other	0.10113	0.0382667	-0.0697056	-0.368361	-0.0629063	-0.0780029
CTGCTCCTGGCAGGCCCGG	CCND1	Other	0.10307	-0.0397727	-0.0235802	0.0163841	-0.217426	-0.186748
GAGGCCACGAACATGCAAG	CCND1	Other	-0.0875404	0.151385	-0.388581	-0.392247	-0.0577131	0.175782
GGCCCCCAGCAGCTGCAGG	CCND1	Other	-0.37349	0.00789306	-0.128705	0.118209	-0.0381597	-0.263502
AGGAGATTCCACCAGACCG	CCNT1	Other	0.0897078	-0.0635274	-0.0736212	-0.0693912	0.132664	0.158309
CAGTACACACCTCCTGTGG	CCNT1	Other	-0.0510881	0.123183	-0.18063	-0.257123	-0.134748	-0.299449
CTTTCTTATCGCCAGCAGG	CCNT1	Other	0.00263743	0.103445	-0.0309074	-0.0321557	0.0348377	0.133522
GAAGAACAACAACAAACGG	CCNT1	Other	0.361801	0.216681	0.158545	0.305788	0.409541	0.336315
GCCAGGTGAATGCAGACAC	CCNT1	Other	0.102936	0.0767781	-0.263374	-0.241636	0.125651	0.331136
TGGCAATACAGACAAACCC	CCNT1	Other	-0.0117511	0.0354437	-0.124343	-0.43321	0.0301574	0.159549
TGGGTCCACGCCAAAACGA	CCNT1	Other	0.0643834	0.323094	0.478506	0.338487	0.26868	-0.0218033
TTACGAGTAGAACTGGAAG	CCNT1	Other	0.183971	0.552365	0.107817	0.458865	0.140713	0.608918
TTGTGTCTGAGCTATGCCC	CCNT1	Other	-0.183312	-0.0508638	-0.136605	0.0729419	0.0154384	0.0404946
TTTCTAGCAGCTAAAGTGG	CCNT1	Other	-0.195304	-0.109169	0.056411	-0.12718	-0.229367	-0.0843034
ATGATGTTGGAACAGGAGC	CCT3	Essential	-0.422872	-2.19986	-0.259783	-1.162	-0.400993	-2.33616
ATTCAAGTCCAGCATCCAG	CCT3	Essential	-0.684499	-2.85016	-0.63247	-2.72156	-0.442598	-2.51535
ATTGAGATTACACGAGAGG	CCT3	Essential	0.198481	0.178386	0.173007	0.071557	-0.631032	-1.69795
CAGACTTATAAGACAGCAG	CCT3	Essential	-0.436183	-2.1844	-0.616918	-1.33992	-0.775403	-2.54533
CGGATAGTCAGCCGACCAG	CCT3	Essential	-0.552938	-1.97292	-0.241335	-1.31739	-0.924975	-2.33662
CTTTTGTTCAGATACCTGG	CCT3	Essential	-0.0107006	-0.72175	-0.0486354	-0.606708	-0.543702	-2.08516
GAGCACGAGCACTGGACGA	CCT3	Essential	-0.329502	-1.18744	-0.747104	-1.86696	-0.524479	-1.40226
GAGGAACTCACCCGAAGGG	CCT3	Essential	-1.00354	-2.04077	-0.41479	-1.46633	-0.551789	-1.91742
TGCACCATTCTCCTCCGGG	CCT3	Essential	0.0630445	-2.61073	0.19115	0.0625839	-0.510949	-2.58991
TGGGCCACAGCCATCTCGG	CCT3	Essential	-0.39165	-3.20806	0.0435049	-1.89898	-0.419446	-3.04357
AAGATATAGAAGCAGGAGA	CCT4	Essential	-0.566548	-2.43331	-0.273143	-1.73404	-0.759281	-2.55563
AATAGATTTCTGTATGAGA	CCT4	Essential	-0.0900015	-0.492819	0.371766	0.00735768	-0.312036	-2.24054
AATGTGGCACCCCGGAGCG	CCT4	Essential	-0.979286	-1.96206	-0.669744	-1.3431	-0.67575	-0.816653
AGAGTGATACCTTTGGCGG	CCT4	Essential	-0.55067	-2.85005	-0.558351	-3.73007	-0.611321	-3.9545
ATGCTATTAGAACAAGCCT	CCT4	Essential	-0.130395	-2.32023	-0.134783	-0.577465	-0.80883	-2.93422
CACTGACTGATACCAACAG	CCT4	Essential	-0.371886	-3.40276	-0.691847	-2.81973	-0.590883	-3.78987
CAGATGGATAATCAAATAG	CCT4	Essential	-0.371226	-1.84524	-0.447943	-1.77244	-0.0951236	-2.03683
CCCAGGGAGAAAAAACTGC	CCT4	Essential	-0.0486336	-0.958398	0.196898	-0.477126	0.0494421	-0.939804
CTGATAGGCGCCTTTCCCG	CCT4	Essential	-0.697245	-1.83304	-0.727762	-1.98866	-0.464741	-1.31671
TCGTTGTTTAGTGAAGAAG	CCT4	Essential	0.00812459	0.516909	-0.0436118	0.492975	-0.0985074	-2.19174
ATTGTCACACAGCTGGCGT	CCT7	Essential	-0.107424	-1.88132	0.0360705	-0.0885153	-0.699821	-2.62308
CAGGTGAAACCCTATGTGG	CCT7	Essential	-0.54724	-2.56741	-0.763598	-2.61483	-0.421487	-2.55783
CTCCCACAGCAGCAGGCCG	CCT7	Essential	0.209913	-1.31988	0.173989	0.103024	-0.2247	-1.19617
CTGCAGAATGATTCAGTGG	CCT7	Essential	-1.03047	-2.09802	-0.424858	-2.78138	-0.59273	-2.00289
CTGCGGGCTCGGCATGCCC	CCT7	Essential	-0.687481	-2.27249	-0.778784	-2.48231	-0.719629	-2.20829
CTTGTGTCCCAGGGAGCAG	CCT7	Essential	-0.122711	-2.20507	0.308993	-1.40678	-0.922781	-2.72027
GAATCAAGAAGGTACAGGG	CCT7	Essential	-0.292537	-1.80286	-0.174733	-1.56241	-0.475095	-2.50074
GTCTTCATCTTCTGTGCAG	CCT7	Essential	0.0320106	0.103299	-0.0706836	-0.0686937	0.189774	0.500969
TTGAAGAGACCCAGATTGG	CCT7	Essential	-0.988826	-3.32508	-0.561114	-3.01549	-0.696691	-2.54834
TTGCTCCCTAGGCCTGTGG	CCT7	Essential	0.245475	0.219237	0.223064	0.504588	-0.331961	-3.69984
AAGAAGGAAATAAAAACGT	CCT8	Essential	-0.588567	-1.81744	0.15378	-0.761377	-0.701768	-1.80147
AAGTGCCCGCAGGCTCCGG	CCT8	Essential	-0.226979	-0.404366	-0.126058	-0.221541	0.120708	0.0735517
AGGCCCTCCTACTTCGCCG	CCT8	Essential	-0.00570494	0.134633	-0.010257	-0.0297706	0.0816421	0.202389
CAAATGTCGTAGTAACAGG	CCT8	Essential	-0.248126	-0.624856	-0.318745	-1.35189	-0.430296	-1.11054
CACTTTTCAGGATTAGAAG	CCT8	Essential	-0.15399	-0.537866	-0.0777729	-0.960775	-0.282419	-1.17128
CAGATCACATCATATGGAG	CCT8	Essential	-0.382397	-2.61195	-0.6275	-1.79753	-0.55225	-2.33648
GAGAAGATTCCAGAAAGGG	CCT8	Essential	0.076169	0.554653	0.183077	0.515285	-0.0466886	0.239397
TAGAAAGGGCAGTAGACGA	CCT8	Essential	-0.327406	-1.89391	-0.356967	-2.30777	-0.0767003	-2.02792
TTCTTCCGCGACCGGGAGA	CCT8	Essential	0.0233718	0.178223	-0.0509223	0.274102	-0.0294976	0.142719
TTTTTAAGAAGGAAACCGA	CCT8	Essential	-0.258884	-1.21544	-0.0151583	-0.431705	-0.400337	-1.14848
AAGTGCAACAACACCTCGG	CD79B	Other	0.113957	0.180704	-0.0907583	-0.339743	0.320661	0.221667
AGCAGCTGAAGCTGGAAAA	CD79B	Other	0.266901	0.366331	0.0814075	0.0605438	0.350344	-0.028336
AGCCAGCTCACATTGCCGG	CD79B	Other	0.211299	0.120038	0.117105	-0.103793	0.0925268	0.347062
ATAGTGACGCTGCGGACAG	CD79B	Other	-0.0185131	0.446405	-0.0319975	0.383441	-0.130349	0.0924331
CAGCAACGCCACCATCCAG	CD79B	Other	0.0644678	0.0899765	-0.0652741	-0.0838224	0.172128	0.160602
CTTGGCACAGCTGAAGCAG	CD79B	Other	0.086323	0.127792	-0.37027	-0.207781	-0.227101	-0.462951
GATAGGCACGATGATGAAG	CD79B	Other	-0.136303	-0.247089	-0.141213	-0.0894312	0.115738	-0.201743
GTACCAGCAGCCAGATCGG	CD79B	Other	0.0360722	-0.14869	-0.036386	-0.470733	0.0705697	0.150285
GTTCTGGGACTCTTCCATG	CD79B	Other	-0.0803974	0.0602311	0.149508	0.0853664	-0.128952	-0.322056
GTTTCATAGCCAGGAAACG	CD79B	Other	0.103593	-0.335034	0.401736	0.0268454	0.142153	-0.545499
ACATTCACCCAGCATCAAG	CDC20	Other	-1.79385	-2.57879	-1.0039	-2.31845	-1.81476	-2.29911
CAATGCACCCCCTGCGCGC	CDC20	Other	-0.517093	-1.17572	-0.298091	-1.00421	-0.571193	-0.943871
CCAACCGATCCCACAGCGC	CDC20	Other	-0.415284	-0.742933	-0.425586	-0.678909	-0.804823	-0.881672
CCAATGTCCTGGCAACAGG	CDC20	Other	0.185183	-0.620784	-0.238086	-1.15157	-1.86304	-2.26965
CGGGTAGCAGAACACCATG	CDC20	Other	-0.347373	-2.74151	-0.131047	-1.24291	-2.81693	-3.56932
CTTGTAATGGGGAGACCAG	CDC20	Other	-1.6724	-2.54896	-0.859035	-2.18505	-2.56931	-2.92295
GCAAAGCCAAGGAAGCCGC	CDC20	Other	-0.0748643	0.0839294	-0.199156	-0.220594	-0.28988	-0.0528955
TCTGGGAATGTACTGGCCG	CDC20	Other	0.269034	0.462473	0.15243	0.58902	0.172571	0.535955
TGCCAGGGACACCATGCTA	CDC20	Other	-0.77661	-2.65324	-0.207786	-0.938584	-3.02896	-3.37286
TTGCAAATGGAGCAGCCTG	CDC20	Other	-0.410139	-1.54483	-0.687974	-1.69462	-2.32367	-2.49146
AAAGGACAAGTGAAAAATG	CDC23	Other	-0.0723796	-1.58522	0.0250981	-1.04542	-0.239975	-2.16587
CAGTCTGGAGAAAAAAAGA	CDC23	Other	0.0285296	-1.91362	-0.201989	-2.19311	-0.129209	-2.11941
CCAGGCTTACCGAAGCTGG	CDC23	Other	-0.434587	-2.50461	-0.224593	-2.70773	-0.289561	-2.32702
CTGATCACAGACAAAGAGA	CDC23	Other	-0.291431	-1.97488	-0.451008	-1.70011	-0.174862	-2.41987
GATTTCATAGGTCTGCCCG	CDC23	Other	-0.211057	-2.61155	-0.0974265	-1.54966	-0.299905	-2.77653
GGCGAGACTCCTACCACCG	CDC23	Other	-0.406873	-0.584944	-0.18458	-0.655952	-0.0773428	-0.864449
TAGCTCATTAAAAATGGAG	CDC23	Other	-0.0424901	0.400653	0.0568091	0.0542356	0.0202846	-2.27077
TCCAGGCACCAAGATACCG	CDC23	Other	-0.62737	-3.00253	-0.573409	-2.49044	-0.750225	-3.50003
TTAACGTCAAAGTAGGCCT	CDC23	Other	0.255678	0.548882	0.0392971	0.195482	-0.387853	-1.58889
TTACCTCTGTAATAGGCGG	CDC23	Other	-0.0262715	0.0186219	0.00413781	0.0832089	-0.176645	-1.23113
CACTTCCTGTACATCACGG	CDC34	Other	0.19288	0.0423279	0.0470036	0.271607	-0.0384243	0.11538
CCAACACCTACTACGAGGG	CDC34	Other	0.590683	0.594757	0.00676782	0.250562	0.0396013	-0.151512
CTAGTGCCCAGCTCGCAGA	CDC34	Other	0.0417006	0.226883	0.0450985	0.0342233	0.157207	0.591881
CTCGTCCACCAGTGTCACG	CDC34	Other	-0.0489986	-0.225368	-0.269525	-0.290756	0.0900987	0.315242
CTGAGCCCTCGTCGGGCGC	CDC34	Other	-0.191269	-0.0181208	-0.272184	0.0672625	0.0846181	0.413984
GACTACTACGAGGACGGCG	CDC34	Other	0.0921977	-0.0803499	0.0765341	0.449694	-0.224007	0.327558
GATCTATACAACTGGGAGG	CDC34	Other	0.0717869	0.207597	0.115799	0.297487	0.121736	0.186136
TCCATCCTCCACCCGCCGG	CDC34	Other	0.0470211	0.177851	0.173245	0.511473	0.148873	0.123249
TCGGTTCCTGACCAAGATG	CDC34	Other	0.0997596	0.433613	-0.144146	0.070052	-0.0535592	-0.283839
TGCGTGAAGACCAAGGCGC	CDC34	Other	0.127583	-0.195946	-0.315279	-0.0303108	-0.418334	-0.313242
AAGTTAAACATTAATCCCG	CDC5L	Essential	-1.08029	-1.85048	-0.564014	-1.24008	-1.11012	-1.73538
AATTGAATCACTTGAAAAG	CDC5L	Essential	0.0854227	-0.965116	-0.137834	-0.234732	-0.643995	-2.67638
AGATTCTGCTATTCCCCGG	CDC5L	Essential	-0.393659	-2.40027	-0.403568	-2.16501	0.0143883	-2.08988
ATTGCACGTCAAACTGCCG	CDC5L	Essential	0.0229205	-0.285626	-0.0489057	-0.0203936	-0.364128	-0.292368
CCAATCATTGGAAGAACAG	CDC5L	Essential	0.169648	0.463042	0.346231	0.428206	-0.798978	-2.9317
CTCGAATTATGATCAAGGG	CDC5L	Essential	0.0174647	0.160252	-0.0569808	0.298017	-0.757385	-1.60766
GAAGTATCATAAAAACCAA	CDC5L	Essential	-0.34514	-1.34879	0.00130474	-1.41971	-0.96426	-1.8322
GAATGGTCCAGAGAAGAAG	CDC5L	Essential	-0.373557	-1.84859	-0.0867082	-1.26441	-0.504204	-1.65755
GATGAAATTCTGAAAGCAG	CDC5L	Essential	-0.500901	-2.0645	-0.50218	-2.18914	-0.866142	-2.3831
GTTGATGCCAACTCAGTGG	CDC5L	Essential	-0.703362	-2.67006	-0.680834	-2.33377	-0.72915	-2.29333
AGGCAGTTGAAAATCAAAG	CDC6	Other	-0.641498	-1.86932	0.157801	-0.0498133	-1.83134	-2.29195
CAGGAGATTTGTCAGGAAG	CDC6	Other	0.259314	0.29228	0.157159	0.21947	-0.903431	-1.11101
CAGGGCTCTTGGAAGCCAG	CDC6	Other	-2.12124	-2.54775	-2.15079	-1.93942	-2.57801	-2.52627
CTTGTTCTCCACCAAAGCA	CDC6	Other	0.434634	0.509922	0.436962	0.276874	-1.70101	-1.75474
GAGGCAGGGCTTTTACACG	CDC6	Other	-1.17474	-1.36767	-0.743582	-0.958071	-1.40178	-1.05146
GTGGGAAGTTCAACAGCTG	CDC6	Other	-2.32772	-3.13191	-2.34903	-2.99586	-2.36783	-2.72256
TGAGCCTCTGATTCCCAAG	CDC6	Other	0.351079	0.6192	0.167705	0.430724	-1.75986	-1.49252
TGGATCAACTGGACAGCAA	CDC6	Other	-1.42139	-1.7723	-1.203	-1.43661	-2.01958	-2.24353
TGTCGCAAACAGCAGGTGG	CDC6	Other	0.200724	-0.221176	0.488836	0.613213	-1.09214	-1.21864
TTTACCCAGACGTTTCCTG	CDC6	Other	-1.25942	-1.20221	-1.27321	-1.55582	-1.26522	-1.22666
AAAGACCAGATGCAACCAG	CDC73	Other	-0.129431	-1.0067	0.159588	-1.50484	-0.160572	-1.40728
AAAGATTCAAAGGAAAAGA	CDC73	Other	-0.107553	-1.26072	-0.0429557	-0.353608	-0.102045	-0.988125
AGCATGGTTATTAAAGAGG	CDC73	Other	-0.142351	-1.36958	0.293237	-1.23971	0.108894	-1.32705
ATCCATCAGGCAAAAGCCA	CDC73	Other	-0.080118	-0.366301	-0.38107	-1.07603	-0.116427	-0.745209
ATTTCAGGACTGGAAAGGA	CDC73	Other	0.165152	-1.13129	-0.145774	-0.820393	-0.599352	-2.25089
CACAAAAACGGCTACAACG	CDC73	Other	0.0130553	-1.70556	-0.215838	-1.52161	-0.402755	-1.90673
CATAACTGCCCTTAAACAG	CDC73	Other	-0.373407	-1.86836	0.102097	-1.0211	-0.576456	-1.04236
CTTTCTTCTGATTTGGGGG	CDC73	Other	0.301119	0.679582	0.280138	0.800016	0.212701	-0.20872
TGCATGGCAGTTCAAAGGT	CDC73	Other	0.0847164	-1.85621	-0.0390553	-1.23885	-0.276376	-1.91298
TTTTTTTCGTAGAAACGGA	CDC73	Other	0.409561	0.370765	-0.485932	0.494493	-0.112677	0.0735516
ACTATGATGAAGAAGGAGG	CDH1	Other	-0.142174	-0.133389	0.15961	-0.10522	-0.710373	-1.33257
ACTTGAGCCAGCTGCACAG	CDH1	Other	0.215696	0.30772	0.154675	0.247983	0.0843604	0.390935
AGCAGAGAATCATAAGGCG	CDH1	Other	-0.109391	0.157012	0.125303	0.296204	-0.204085	0.114334
AGCTGGCTGACATGTACGG	CDH1	Other	-0.198116	-0.20434	-0.0576791	-0.069426	0.214812	0.244659
CAATGCGTTCTCTATCCAG	CDH1	Other	-0.335108	-0.284389	-0.0995815	-0.304739	-0.0329697	0.0971148
CTCACCTCTGCCCAGGACG	CDH1	Other	0.0343771	0.0897919	-0.0492634	-0.0777294	0.0590952	-0.0777642
GAGGTCACAGCCACAGACG	CDH1	Other	0.00524961	0.225762	0.0132084	-0.055891	-0.0203129	-0.235071
GCTTGGATTCCAGAAACGG	CDH1	Other	-0.00860803	-0.0930339	-0.0341567	-0.207475	0.20393	0.423273
TAATAAAGACACCAACAGG	CDH1	Other	-0.0375809	-0.134402	-0.0583139	-0.173617	-0.319275	-0.0162788
TCAGGAGGCACAAAGATGG	CDH1	Other	0.12755	-0.00243802	0.156686	0.0799104	0.0808342	0.117964
AATATGATGAAGAAGGTGG	CDH2	Other	0.00109031	0.779002	-0.224416	0.584209	0.0740083	0.954656
AGATAGTACCATTGAGAAG	CDH2	Other	0.382369	1.0955	0.201319	1.03024	-0.0942538	1.2755
CAGCAAGTTTCTTGAACCG	CDH2	Other	0.0479662	-0.0315324	0.129631	0.254489	-0.0390983	0.391798
CAGTGTACAGAATCAGTGG	CDH2	Other	0.320918	1.05924	0.215623	0.993453	0.270552	1.32432
CTGAAGCCAACCTTAACTG	CDH2	Other	0.364608	0.978232	0.380264	0.897932	0.190921	1.21206
CTGGCAAACCTTCACACGC	CDH2	Other	0.0430211	0.311886	-0.148885	0.0390141	0.0616755	0.54482
GAGCCTGCAGATTTTAAGG	CDH2	Other	0.212166	0.883486	0.26174	1.08855	0.186116	1.2227
GAGCTCAAGGACCCAGCAG	CDH2	Other	0.214899	0.410081	-0.116543	0.19861	-0.384085	-1.17164
TGATTACCTGAACGACTGG	CDH2	Other	-0.0996909	0.0264234	-0.116793	-0.203977	0.109579	0.304197
TGTTTGACTATGAAGGCAG	CDH2	Other	-0.181942	0.0633861	0.0286409	0.354635	0.107454	0.330317
AAATAGAGAAAATTGGAGA	CDK1	Other	-0.807673	-1.49886	-0.243416	-1.25795	-1.23572	-1.98301
AACAAAGTAATGAAAGCCT	CDK1	Other	-0.214248	-0.105104	0.0481877	-0.145159	-0.273506	0.200945
ATCAGACTAGAAAGTGAAG	CDK1	Other	-0.869653	-1.15759	-0.549183	-1.29091	-0.917925	-1.20719
ATCAGAGTATATACACATG	CDK1	Other	-2.01887	-2.93898	-1.29765	-2.37512	-1.67063	-2.58624
ATCCTAACGAAAATATAGG	CDK1	Other	-0.146842	-0.137325	0.140321	0.469049	0.178954	0.233389
ATCTCCAGAAGTATTGCTG	CDK1	Other	-2.21566	-4.00923	-1.90116	-3.77262	-2.2209	-3.5982
CAAAAATGTAAATAGACAT	CDK1	Other	0.473397	0.644506	0.452574	0.589168	0.351126	0.824876
CTACCAAACCACTCTGCAG	CDK1	Other	-0.154777	0.0130538	-0.0547329	0.245703	-0.111699	0.0052174
TATTCCAAAAGCTCTGGCA	CDK1	Other	-1.82186	-3.01998	-1.32684	-2.93378	-1.56748	-3.8374
TTTATACCAAATCCTACAG	CDK1	Other	-1.75081	-3.66347	-1.13685	-2.42282	-1.91021	-3.7673
AAAGAGAACAGTTCAGTAG	CDK12	Other	-0.0184866	-0.939444	-0.22094	-0.468942	-0.0730458	-0.986032
CCCACAATGCCACAGGAGG	CDK12	Other	0.40464	0.44413	0.00709957	0.509295	-0.134968	0.239033
CTGGGGCCAGGAACCACTG	CDK12	Other	0.0583429	-0.224299	-0.270676	-0.539559	-0.173185	-1.51687
CTTTGCAGCCGTCATCGGG	CDK12	Other	-0.121896	-0.604129	-0.203238	-0.340624	0.034733	-0.57369
GAGACTGATGACTATGGGA	CDK12	Other	-0.635684	-1.83426	-0.284747	-2.06496	-0.474551	-2.16458
GATCGCCTTCAACCAGAGG	CDK12	Other	-0.300952	-0.688208	-0.153068	-0.602852	-0.113139	-0.647183
GTAACACATCTAAACACAG	CDK12	Other	-0.0378136	-1.15669	0.113707	-1.30749	-0.176345	-1.12631
GTCAGACCACTTCCTGTGG	CDK12	Other	-0.313698	-1.03441	-0.0242965	-0.179041	-0.358871	-1.09428
TAAATGCTGGCTGAGAAGG	CDK12	Other	0.136175	0.460263	-0.0321354	-0.192381	-0.413635	-1.01076
TCTTTGAGTGAGTAGAAGG	CDK12	Other	-0.407303	-0.869914	-0.180985	-0.952027	-0.204023	-0.531256
ACAGTTACATAGTAAAAGG	CDK13	Other	0.0902	0.4411	0.285687	0.554788	-0.0743396	0.612926
CAGCAGCCCCTATTCTCGG	CDK13	Other	0.218411	0.128795	0.0661486	-0.137004	0.215841	0.398709
CAGCAGTGACCCTTCCACG	CDK13	Other	0.0571046	0.0388941	-0.0392168	-0.105604	-0.0212476	-0.417908
CCACCGCGAGCACCGGCGG	CDK13	Other	0.122233	0.384022	-0.18499	-0.337652	-0.148673	0.197645
CGAGCCTAAGGCCTACAGG	CDK13	Other	-0.110427	0.339899	-0.0620511	-0.480458	-0.115774	0.174634
CTCCTCCTCCGGCACCCAG	CDK13	Other	0.0152613	0.0293327	0.0282342	0.0603875	0.278157	0.234057
CTTTGGTTTCACCATAGCG	CDK13	Other	0.33681	0.521136	0.117278	0.66993	-0.0171413	0.756402
GAGCTCCCAGTCCGAGCAG	CDK13	Other	-0.0649922	-0.206933	-0.174582	-0.62128	-0.282163	-0.245244
GTCTGGATAATGAAAAGGA	CDK13	Other	-0.0631754	-0.0737179	-0.11221	-0.249873	-0.092555	0.277675
TTAGCACATCAACTGGCAG	CDK13	Other	0.468499	0.594761	0.43741	0.67611	0.426151	0.940166
AAATTGGAAAAGCTTGGAG	CDK17	Essential	0.244091	0.5444	0.0818394	0.505469	0.135347	0.122818
AACCAAGAAGCACATCAGG	CDK17	Essential	0.0985191	0.0897741	0.139106	0.197379	0.245604	0.177877
ATCTGTGTTGAGTACTCCG	CDK17	Essential	0.0882225	0.118663	-0.304352	-0.168843	0.0723813	0.317466
CATAGACGGATCTCAATGG	CDK17	Essential	0.118018	0.0834933	-0.147423	0.0840219	0.137054	0.489055
CATTGCCATGAAGGAGCCA	CDK17	Essential	0.176084	0.306326	0.104671	0.323976	0.154678	0.481049
CCTGCACAGCTATAAGAGA	CDK17	Essential	0.321023	0.419381	0.122397	0.361892	0.335642	0.650967
GATGAAAAAATTTAAGAGA	CDK17	Essential	0.5261	0.778356	0.119821	0.428414	0.428523	0.379677
TCATTGGTTGGTCAAATGG	CDK17	Essential	0.2796	0.418423	0.13766	0.28595	0.146909	0.432192
TCCTTTCTCATTAATGAGG	CDK17	Essential	0.114621	0.67204	-0.0767	0.265007	0.256244	-0.116015
TTATTTCCAGGATCAACCG	CDK17	Essential	0.0637902	0.307514	0.0133595	0.166929	0.139751	0.37184
AACAAGCGGATTTCGGCCA	CDK2	Other	-0.0419243	0.128029	-0.159624	0.0534189	0.133396	0.327991
ACAGGGACTCCAAAAGCTC	CDK2	Other	-0.226843	-2.2201	-0.446228	-1.40454	-0.139746	-1.60259
AGGCTATCAGAGTCGAAGA	CDK2	Other	0.00751651	-0.367893	-0.206169	-0.0714827	-0.240446	-0.248112
ATCTCCAGGGAATAGGGCC	CDK2	Other	0.174867	-0.321928	-0.0254725	0.458443	0.120468	-0.967707
ATGGAGAACTTCCAAAAGG	CDK2	Other	-0.381414	-1.30929	-0.225531	-1.12731	-0.185666	-0.945184
ATGGCAGAAAGCTAGGCCC	CDK2	Other	-0.212166	-1.62617	-0.129273	-0.991126	-0.437612	-1.8888
CAGGCATAGAAGTAACTCC	CDK2	Other	-0.623496	-2.63421	-0.523227	-2.17343	-0.656362	-2.50374
CTCAGCAAAGATGCAGCCC	CDK2	Other	-0.278294	-1.97527	-0.284875	-1.16426	-0.551705	-1.78434
CTGAGGTTTAAGGTCTCGG	CDK2	Other	-0.449067	-2.35586	-0.329157	-2.28785	-0.510093	-2.23034
GTCCATCTTCATCCAGGGG	CDK2	Other	-0.0243578	0.104348	0.161413	0.448575	-0.157399	-1.38579
ACGAAAGATACGAAAGAGC	CDK3	Other	-0.413566	-0.159787	0.0878105	-0.117972	-0.416459	-0.501121
AGCGAAGACACATGGCCCG	CDK3	Other	0.0921974	-0.0432374	0.131325	0.27269	0.434746	0.526454
AGTACATGGACTCCACCCC	CDK3	Other	0.11292	-0.127526	-0.0124743	0.041735	0.202245	0.443025
CCCCTGCAGCAGCTGGAAG	CDK3	Other	0.207871	0.400669	0.0241589	-0.0518749	-0.0810111	-0.10475
CTCCAGATATCCACAGCTG	CDK3	Other	-0.126367	-1.36502	-0.153732	-0.782208	-0.194722	-1.71408
CTGCCCAAGAGAATCTCGG	CDK3	Other	0.349574	0.198159	0.0606239	0.0910371	0.198705	0.233606
GCAGTATGACCCCAGCCAG	CDK3	Other	0.298412	0.312476	0.179721	0.309177	0.281434	0.0762141
GCCTTGACATTCTCAATGG	CDK3	Other	0.0836416	0.0703768	-0.00175101	-0.0180745	0.141739	0.399763
GGTGTACAAGGCCAAGAAC	CDK3	Other	0.188266	0.187359	-0.110291	-0.0736228	0.0255144	-0.114299
GTGCCCAATCTGGAGCCAG	CDK3	Other	0.177574	0.777836	0.284072	0.0978096	0.221589	0.191449
ACCTCTCGATATGAGCCAG	CDK4	Other	0.0111814	0.3073	-0.0457628	0.231912	0.105074	0.269194
AGGCCCGTGATCCCCACAG	CDK4	Other	0.213117	0.275965	0.0411285	-0.234816	-0.0670276	-0.207565
ATCAGCACAGTTCGTGAGG	CDK4	Other	0.0534514	0.0929892	0.0393469	0.249651	0.0962592	0.309449
CAGAGTTTCCACAGAAGAG	CDK4	Other	-0.125997	0.00229634	-0.0702421	-0.0767841	0.475895	0.636237
CAGATGGCACTTACACCCG	CDK4	Other	-0.0175235	0.0529523	-0.114379	-0.254192	0.0940694	0.185279
CCCCGCCCAGTGCAGTCGG	CDK4	Other	0.11801	-0.0598282	-0.00648186	0.0754763	-0.036724	0.206245
CTAAGGACATATCTGGACA	CDK4	Other	0.0601929	0.118033	-0.0637701	-0.235525	0.107655	0.425422
GAGGCCAGTCATCCTCTGG	CDK4	Other	0.0259616	-0.186283	0.196745	-0.198281	-0.0116422	0.132974
GCTTTACTGAGGCGACTGG	CDK4	Other	0.215263	0.208422	0.168735	0.0594586	-0.0976281	0.199733
TGAGAGTCCCCAATGGAGG	CDK4	Other	0.172849	0.19745	0.0186647	0.0138229	0.0314463	-0.208206
AAACTCAATGCCACAGGGA	CDK5	Other	0.281408	0.744534	0.126441	0.569508	0.323696	0.165013
AACTGGAAAAGATTGGGGA	CDK5	Other	0.13539	0.317821	0.239163	0.318915	0.0562745	-0.138758
ACAGAAGTCGGAGAAGTAG	CDK5	Other	0.083499	0.0610892	-0.0045603	0.247131	-0.171278	-0.194949
CAGCGGACGGGAATCCCAA	CDK5	Other	0.202923	0.111442	0.271095	-0.00603108	0.0189451	-0.624125
CAGCGTATCTCAGCAGAAG	CDK5	Other	-0.0180873	0.399706	-0.0734938	0.0893322	0.188827	0.189562
CATCATTGCCGGGAAAAAG	CDK5	Other	0.282095	-0.101066	-0.316517	0.160445	0.463413	0.555852
CCCCAAAGAGGACATCCGG	CDK5	Other	0.323476	-0.0866966	0.352592	0.178955	0.292943	0.255449
CGGGAGACTCATGAGATCG	CDK5	Other	0.0361413	0.0298719	-0.107973	-0.378255	0.245385	0.212291
CTGCTGGGGACGCCCACCG	CDK5	Other	0.023505	-0.0955595	-0.238289	-0.147174	-0.0254482	-0.342661
TCACCTGCAAAGATGCAGC	CDK5	Other	-0.00938458	-0.0449682	0.00235372	-0.346567	0.162917	0.281587
ACATTCTGGTGACCAGCAG	CDK6	Other	0.251237	0.275359	0.000331319	0.172555	0.074089	0.599985
ATGAAGAAAGTCCAGACCT	CDK6	Other	0.204376	0.408665	0.123156	0.355477	0.0128563	0.300043
CAGCAGTACGAATGCGTGG	CDK6	Other	0.0532776	0.402729	0.126095	0.185896	0.0553245	0.601409
CATCTGGAAACTATAGATG	CDK6	Other	-0.119908	0.119582	-0.0181669	0.214368	0.20084	0.112427
CCCGCGACTTGAAGAACGG	CDK6	Other	-0.171719	0.252617	0.25915	0.224898	-0.243879	0.228644
CGGAGCTGAATACAGCCTG	CDK6	Other	0.250706	0.481469	-0.0795923	-0.10254	0.09494	0.329078
CTCCAGAGATCCACGGGGG	CDK6	Other	-0.0119404	0.106678	0.0918352	0.0325539	0.196893	0.39875
CTCTCCACCATCCGCGAGG	CDK6	Other	-0.00934799	0.090156	0.270726	0.207763	0.105135	-0.0277594
CTGAACTTCCACGAAAAAG	CDK6	Other	0.435198	0.627959	0.0754183	0.358084	-0.240405	0.0173323
GCGCTTCAACGCCACGAAA	CDK6	Other	-0.0207339	0.694333	0.38434	0.551319	0.00175843	0.279855
AAGCTGGACTTCCTTGGGG	CDK7	Other	-0.692123	-3.38641	-0.329394	-2.75673	-0.967412	-3.30691
ACTTTGGGCACACCAACTG	CDK7	Other	-0.195119	-2.35506	-0.136952	-1.98812	-0.405251	-2.4773
ATAAAAAGGAAAAGAACAG	CDK7	Other	-0.0998577	-0.126905	0.0185848	-0.196077	-0.188309	-0.344763
ATAGATCAGAAGCTAAAGA	CDK7	Other	0.152364	-1.33254	-0.239165	-1.69487	-0.0511096	-1.9466
ATGTGTATAAGCTCTATTG	CDK7	Other	-0.999241	-2.59377	-0.87	-2.34214	-0.65662	-2.31214
CCAAGACCAAACTGTCCAG	CDK7	Other	-0.405522	-1.42202	0.158252	-1.03188	-0.645989	-1.05392
GCTCCAAATAGTAACTCGG	CDK7	Other	-0.839615	-4.12294	-0.371896	-3.48582	-0.65143	-3.92763
GTGATGCAAAGGTATTCCA	CDK7	Other	-0.559129	-3.15727	-0.373329	-2.21331	-0.24286	-3.57056
TCTCTGGCCTTGTAAACGG	CDK7	Other	-0.423009	-3.43664	-0.349545	-3.46328	-0.585669	-3.59415
TTCCATAAAATCAAAGACA	CDK7	Other	-0.0864958	-0.0415591	0.00803154	-0.957502	-0.603601	-1.97303
AAGCGAATTACCTCAGAAC	CDK8	Other	-0.464565	-0.113087	-0.278757	-0.123517	-0.616323	-0.014555
AGCGAGGAAGAGTAAAAAT	CDK8	Other	0.169233	0.347374	0.0426097	0.324817	0.386183	0.738653
ATGCTTTAAAACAAATAGA	CDK8	Other	0.0191797	0.175054	0.0772665	0.204482	-0.218457	0.212871
CAAGACAGCAGTCACACAC	CDK8	Other	-0.0598902	0.593222	-0.135785	-0.0701963	0.0271936	0.554851
CTCTCACTTTCTTCAACGG	CDK8	Other	-0.021435	0.297309	0.269386	0.325621	0.0509234	0.305787
GCTCCAAGAAGTAGTTCAG	CDK8	Other	0.0586618	0.210342	0.108942	0.249056	0.0680811	0.479566
GTCATGATAAGTCCACCTG	CDK8	Other	-0.184782	0.253424	-0.0306442	0.18941	0.0899252	0.534436
GTGACTTCACCATTCCCCG	CDK8	Other	0.125357	0.434523	-0.0454341	0.238744	0.258262	0.556849
TCACGTCTACAAAGCCAAG	CDK8	Other	0.150006	0.121591	-0.242729	0.11509	0.28206	0.561012
TCTGATGTGAGTACTGTGG	CDK8	Other	0.121283	0.767122	0.119528	0.335393	0.583152	0.885031
AAGCTGGCAGACTTTGGGC	CDK9	Other	-0.388351	-1.8898	-0.0781569	-0.11951	-0.455074	-2.58377
ACCCCACAGGTCAATGGGG	CDK9	Other	0.0831204	-0.0788692	-0.0173791	0.0852216	-0.158915	0.067816
AGCTCGCCAAGATCGGCCA	CDK9	Other	-0.029226	-2.9222	0.113107	-2.71015	-0.0405645	-3.12357
CACCGAGCAACAGCTCCGG	CDK9	Other	-0.345332	-2.56281	-0.282071	-2.53959	0.259209	-2.46903
CGCAAGACCGGCCAGAAGG	CDK9	Other	-0.394869	-1.99633	-0.0549403	-2.28447	-0.46669	-1.72934
CGTGTTGCCCTGCATGATG	CDK9	Other	0.0183312	0.404416	-0.0695449	0.303156	-0.376617	-3.98777
CTGATGGAAAACGAGAAGG	CDK9	Other	-0.305297	-1.46276	-0.382132	-1.10058	-0.294622	-1.58681
GTCGGACCAGAAGAAGTCG	CDK9	Other	-0.245747	-3.00211	-0.0115227	-2.49595	-0.288915	-2.97614
TTGAGATTTGTCGAACCAA	CDK9	Other	-0.0137396	-1.49598	-0.172498	-0.256656	0.177412	-1.53074
TTGGCCAGGCTGAAGGCCC	CDK9	Other	0.00404438	-2.15985	0.163469	-0.317379	-0.499966	-2.85963
ACTCATCCCGGCCTCGCCG	CDKN1A	Other	-0.0916161	-0.0208627	-0.0317637	-0.310317	-0.0549031	0.124729
AGCTTTGTTGGCCAGGAAG	CDKN1A	Other	0.264324	0.173529	0.389728	0.373687	0.264811	0.38131
CAAGCTCTACCTTCCCACG	CDKN1A	Other	0.119339	0.0921166	0.128265	0.418849	0.328977	0.619366
CAGCTGGCGCAGCTCAGCG	CDKN1A	Other	-0.0337519	0.328103	0.0425915	-0.222178	0.0684676	0.36513
CTCTCAGGGTCGAAAACGG	CDKN1A	Other	0.241183	0.386387	-0.376904	-0.0175486	0.0507386	-0.143038
GACACGCAGGGACACACGC	CDKN1A	Other	-0.0510136	-0.298584	-0.455909	-0.00306066	-0.258016	-0.684532
GACTGTGATGCGCTAATGG	CDKN1A	Other	0.0585734	0.271481	-0.111441	-0.0707678	0.0246849	0.245671
GCACCGAGGCACTCAGAGG	CDKN1A	Other	0.387798	0.284586	0.281836	0.447768	0.0406537	-0.015313
GTCACCGAGACACCACTGG	CDKN1A	Other	0.221708	0.47271	0.109444	0.298296	0.0768959	0.0063078
TTTCTACCACTCCAAACGC	CDKN1A	Other	-0.0441398	0.00144906	-0.0673204	-0.0907047	-0.186093	0.02322
AATTAAAGGCGCCGCCGGG	CDKN1B	Other	-0.158518	0.0692561	-0.20206	0.238638	-0.0992722	0.271208
AGAGGTTCCTGCAGGCCGA	CDKN1B	Other	0.192172	0.572192	0.289824	0.4303	0.268118	0.404901
ATCGAAATTCCACTTGCGC	CDKN1B	Other	-0.0492401	0.314051	-0.119405	-0.163989	-0.427109	-0.131788
CACTGCAGAGACATGGAAG	CDKN1B	Other	0.290517	0.104269	-0.0494806	0.596299	0.368588	0.286818
CAGAAGAAAATGTTTCAGA	CDKN1B	Other	0.24527	0.266438	0.141897	0.307029	0.244852	0.459892
CCTAGAGGGCAAGTACGAG	CDKN1B	Other	0.0139812	0.344617	0.208043	0.458961	0.182521	0.897198
CCTTGCAGGCACCTTTGGG	CDKN1B	Other	0.262763	0.304656	0.311421	0.306025	-0.21346	-0.421933
GGAAGCGACCTGCAACCGA	CDKN1B	Other	0.276614	0.0726996	0.0429327	0.0787115	0.140507	0.359077
GTTCTACTACAGACCCCCG	CDKN1B	Other	0.207243	0.478524	0.171212	0.413536	0.266625	0.936935
TCCGTCGGACAGCCAGACG	CDKN1B	Other	0.19699	0.302493	-0.0218697	0.288186	0.186767	0.23408
ATGCTGAGAAGATCTGAAG	CDKN2A	Other	0.164457	0.478547	-0.112655	-0.0667964	-0.0715241	0.442882
CACATCCCGCGGCTCACGG	CDKN2A	Other	0.0383872	0.398313	-0.217817	0.380002	0.0284596	0.344958
CCGGGGGAGACCCAACCTG	CDKN2A	Other	0.175308	0.413864	-0.0497784	0.24789	0.0411017	-0.24776
CGAAAACCCTCACTCGCGG	CDKN2A	Other	-0.0498316	0.16034	-0.513376	-0.0537903	-0.142955	0.876658
CTTGCCTGGAAAGATACCG	CDKN2A	Other	-0.0325218	0.247034	0.0874553	0.0445601	0.135854	0.726235
GATTCTCCGGAAAAAGGGG	CDKN2A	Other	0.11429	0.247907	-0.096216	0.0475845	0.23687	0.640557
GCACGCGCGCCGAATCCGG	CDKN2A	Other	-0.735946	-0.494753	-0.642011	-0.060373	-0.339226	-0.00104794
TACCTGGTCTTCTAGGAAG	CDKN2A	Other	0.0190385	0.2621	0.0193312	0.288702	0.150242	0.707929
TCTACCCGACCCCGGGCCG	CDKN2A	Other	0.139923	0.302554	0.0698107	0.475462	0.151863	0.29515
TGGCCAGCCAGTCAGCCGA	CDKN2A	Other	0.0354845	0.284086	0.127784	0.470991	0.0417472	-0.0287538
AGCCTGATGCAGGCAAACG	CDKN2C	Other	0.114149	0.023187	-0.256815	-0.666088	-0.174892	0.538861
AGCCTGGCCAAATCACAGG	CDKN2C	Other	-0.134934	0.362186	-0.0760769	-0.0264961	0.0132359	-0.0844037
CAAGCTGATGTTAACATCG	CDKN2C	Other	0.13082	0.19147	0.245145	0.28033	-0.0109935	0.410952
CAGGAACTCCACCACCCGG	CDKN2C	Other	0.130481	0.159603	0.101587	0.344115	0.0295558	-0.0573164
CTAAAGAATGGCCGAGCCT	CDKN2C	Other	0.0673522	0.45355	-0.158006	0.212914	0.181234	0.454103
CTTTGGCAGCCAAGTGCAA	CDKN2C	Other	0.33173	0.393428	0.172546	0.516615	0.125857	0.352159
GGGGCATCGGAACCATAAG	CDKN2C	Other	0.230129	0.376417	0.136013	0.0107102	-0.0938002	0.206579
TAAACGTCAATGCACAAAA	CDKN2C	Other	0.0058426	0.359017	-0.101926	-0.079483	-0.0350086	0.597472
TGGCGTCCGCAGCTGCCAG	CDKN2C	Other	0.132971	0.345492	0.317742	0.782682	0.115954	0.525968
TTCGCTGTCATTCATGATG	CDKN2C	Other	0.184192	0.447391	0.23312	0.347199	0.042996	0.111543
AATAACTCACTAAATCCAG	CDYL	Other	0.146265	0.159216	0.161486	0.146645	0.285669	0.559915
AGCTTGCTGTCATCGGCAG	CDYL	Other	0.188209	0.388534	0.116079	0.166163	0.158105	0.387565
AGGTGCTGAAGAAAATCTG	CDYL	Other	0.193825	0.315174	0.191587	0.036024	0.2693	0.0505909
ATCACGAGTGCCTTAGGAG	CDYL	Other	0.103061	0.261628	0.232732	0.362778	0.328569	0.793149
CAGTGGTACATGGTTAAGG	CDYL	Other	0.178429	0.216926	0.0228827	0.295566	-0.196868	-0.075685
CATGTTAAAGTACTTGCAG	CDYL	Other	0.178159	0.519375	0.175229	0.247384	0.217221	0.392631
CTCTGTTTCCTTAGAGCCG	CDYL	Other	0.0482984	0.309187	-0.0352856	0.0812079	0.0827485	0.407648
TAAAAGCCCCGTTAAGAGC	CDYL	Other	-0.00322989	0.575736	0.0362845	0.200392	-0.163331	-0.230905
TGTTTCCCAAGATAATGGG	CDYL	Other	0.0539604	0.152873	-0.0748171	0.105565	0.16272	0.465293
TTCATGTTGCAGCGCACGA	CDYL	Other	-0.135586	0.143956	0.149874	0.576956	0.136991	0.457236
AAAGGCTACGGGAGCACCG	CDYL2	Other	0.220872	0.425757	0.290714	0.397474	0.180268	0.385622
AGCTGCTGCGTGACAGTCG	CDYL2	Other	-0.0826842	-0.0301931	-0.156409	-0.347392	-0.044704	0.290504
AGGCACCCAGGCCCAGGGC	CDYL2	Other	0.0507978	0.128774	0.269559	-0.25804	-0.705692	-0.886646
ATGGGAGTATCTTATCCGA	CDYL2	Other	-0.121687	0.0150875	-0.108232	0.140331	0.0880485	0.270862
CAGGCAAGCCCTCTTCAGG	CDYL2	Other	-0.0962086	-0.0065191	0.0444762	0.206199	0.152292	-0.167247
CGGAAGCTCACCGCCCAGG	CDYL2	Other	0.245178	0.203788	-0.288613	-0.802845	-0.143087	-0.572579
CTCCTCACAGTGCAAGAGG	CDYL2	Other	0.210119	0.536365	0.0334844	0.354795	0.0526792	0.279504
CTGCTGCTCCTCAGCGCAG	CDYL2	Other	0.0141569	0.113403	0.0883022	0.468926	0.145901	0.650272
CTGGAAGACGTGAACGAGA	CDYL2	Other	-0.0981925	-0.0269673	-0.333654	0.0929412	0.15693	0.676045
GCTCTGCTCTGACCAACGG	CDYL2	Other	0.150894	0.279419	0.0746676	0.283279	0.351152	0.489325
AGGAACTCGTCGTTGAAGG	CEBPA	Other	-0.208101	0.292646	-0.521282	-0.0437699	-0.042933	0.707233
CACAGCCGGCAGCAGGAGA	CEBPA	Other	0.0824056	-0.161487	0.0956483	-0.104003	-0.023788	-0.377156
CCCCGACGCGCTCGTACAG	CEBPA	Other	-0.0876495	0.15392	-0.399287	-0.0558827	0.0124772	0.371108
CCGCGAACTGGACACGCTG	CEBPA	Other	-0.0548747	-0.0661124	-0.276475	-0.112245	-0.0135393	0.100022
CGCGAGCGCAACAACATCG	CEBPA	Other	-0.0743962	0.209415	-0.197845	0.129318	0.0548453	0.423957
CGGCGGCGCCGTCATGCCC	CEBPA	Other	-0.270352	-0.256359	-0.204312	-0.195546	-0.136507	0.0598007
CTTCTACGAGGCGGAGCCG	CEBPA	Other	0.085357	0.344495	0.345521	0.634209	0.252368	0.495726
GAAGCCAAGCAGCTGGCGC	CEBPA	Other	0.0495061	0.185345	0.14027	0.319367	0.212305	0.19853
GCTCGCAGATGCCGCCCAG	CEBPA	Other	0.194852	0.439748	0.185034	0.220388	0.476642	0.359843
GCTGCCGCCACTCGCGCGG	CEBPA	Other	0.170392	0.301186	0.133148	0.688061	0.27837	0.536018
AAACAAAAGCGCAAAGAGG	CECR2	Other	0.213848	0.421078	0.0147565	0.0684329	0.259439	0.0759675
AAGTGCCCACCTCCCGCGG	CECR2	Other	-0.167692	-0.155527	0.00844996	0.0562133	0.0319566	0.25058
AGTGCCTCCCGTCAAACCG	CECR2	Other	0.0699448	-0.177404	0.0291371	-0.120008	0.093629	0.0644733
CTCCCACCTCACCACCCAG	CECR2	Other	0.206059	-0.0926886	0.296211	-0.144069	0.00957729	-0.795008
CTGGAGCCCCCCCATGCCG	CECR2	Other	0.250722	-0.0980574	0.154618	0.0857129	0.253154	0.505379
GCTGGATGAATCTATGGAG	CECR2	Other	-0.104095	-0.105111	0.0396263	-0.061057	0.211297	0.127743
GGCCAGGCATATACAGCGG	CECR2	Other	-0.0177821	-0.0101524	-0.0986181	-0.328678	0.248193	0.245373
GTGAGAGACCTCTCCACGG	CECR2	Other	-0.291212	-0.401016	-0.0749632	-0.193772	-0.244374	-0.946094
GTGTCCCACCACAATGCAG	CECR2	Other	-0.0273789	-0.235235	-0.0819729	-0.232371	0.108868	0.0765929
TGGAGAAGAAACTGAATGG	CECR2	Other	0.142043	0.114225	0.0960704	-0.139387	-0.0819354	0.0157612
ATCTCCTCACCTTACATGC	CENPA	Other	-0.1836	-3.96413	-0.252317	-1.76683	-0.257151	-3.98818
CGCCGGAGCCGAAAGCCCG	CENPA	Other	-0.231198	-1.54916	-0.59056	-1.56326	0.23214	-1.42258
CGGCCGGTTACCTAAGGAG	CENPA	Other	-0.155615	-2.35131	-0.124469	-1.63641	0.0354837	-2.66125
CTCCCATCAACACAGTCGG	CENPA	Other	0.00490212	-0.773842	0.0596259	-0.767605	0.167175	-1.43368
CTCGGGCTGCGCCTCCTCG	CENPA	Other	-0.275049	-1.60216	-0.616229	-1.98927	-0.359587	-1.36292
GACCCCCGGCCCCTCCCGG	CENPA	Other	0.00820342	-1.15941	0.211827	-0.462367	-0.860207	-2.99992
GAGTCCCTCCTCAAGGCCC	CENPA	Other	-0.328306	-1.98013	-0.585512	-1.79643	-0.49831	-2.54322
GGGCAGCTTCCTTATCAAG	CENPA	Other	-0.0646527	-2.86563	0.0668974	-2.43952	0.0634928	-2.26524
TATGTGTTAAATTCACTCG	CENPA	Other	0.00566839	-1.55632	-0.0650337	-1.08986	-0.146956	-1.9499
TGTAGGGCCAATAGGGCCT	CENPA	Other	0.275414	0.561971	0.228091	0.528393	0.0126157	0.752573
AAGAATTTTACTTATCCGT	CENPC	Other	-0.533452	-1.36977	-0.228281	-0.853691	-0.63505	-1.13749
ATAAACACTTACCCACAGG	CENPC	Other	-0.0177592	-1.6712	0.0923049	-1.16855	-0.755529	-1.52454
ATTCAGTCACCAAGCAAAG	CENPC	Other	-0.0737547	-2.12013	0.00794152	-0.421803	-0.476094	-2.48673
GATCCTTTGCAGCCAACGA	CENPC	Other	-0.245589	-3.62901	-0.386436	-2.9192	-0.490324	-3.1777
GGCAGAAGACAGCAACTAA	CENPC	Other	-0.403965	-2.24449	-0.11676	-1.73988	-0.55679	-1.56103
TACAATACCAAGAAAGGCA	CENPC	Other	-0.457822	-1.47085	-0.0974171	-1.78797	-0.29249	-1.93009
TAGGACCACAAGAAGAAAA	CENPC	Other	-0.0230397	-1.64061	-0.325308	-1.46325	-0.530426	-2.08352
TCAACTTCGTATCATCGGG	CENPC	Other	0.0497367	-0.45604	0.0640486	-0.146239	-0.801255	-2.13766
TCTACAACAAACTGTAGAG	CENPC	Other	-0.172471	-1.38036	0.0157832	-0.0683593	-0.767416	-2.27188
TTCAGTTAAAACCAAAAAA	CENPC	Other	0.269046	0.659208	-0.0265207	-0.29501	-0.356408	-0.959281
AAGCTCCTGGACTATGAGG	CHAF1A	Other	-0.825509	-1.5364	-0.372035	-1.26609	-0.572293	-1.73299
AAGGTCCGCCAGAAACTGA	CHAF1A	Other	-0.340455	-0.499346	-0.336824	-0.513416	-0.243333	-0.545845
ATTCCTTGCAAAACAGAGG	CHAF1A	Other	-0.839873	-1.03947	0.0338303	-0.766849	-1.08937	-1.52755
CGGCCCCCAAAGAGGACAG	CHAF1A	Other	-0.371186	-0.577821	-0.0844987	-0.560471	-0.598263	-1.18173
CGGCTGACAGAGACTGCGC	CHAF1A	Other	-1.4709	-1.54412	-0.799925	-1.64755	-0.862189	-1.5697
CTGGTCCAGCTGACTGCAG	CHAF1A	Other	-1.33744	-2.04841	-0.79359	-1.7124	-0.978102	-2.66746
CTTGAAAGACCTCAAAGGC	CHAF1A	Other	0.143946	0.173929	0.24148	0.469719	-0.590253	-1.33725
GAACTCAGTGTATGAGAAG	CHAF1A	Other	-0.577056	-1.20412	-0.3382	-0.951263	-0.397899	-1.15343
GTTGCTGAGCAGTCCCCGG	CHAF1A	Other	-1.16784	-2.1162	-1.18183	-1.94389	-0.828158	-1.6812
TGCTCTTTAATTTCAAAGG	CHAF1A	Other	-0.626541	-2.06971	-0.50525	-2.48544	-0.939322	-2.91822
AGAAGCACGGAATCCTCCG	CHAF1B	Other	-0.661541	-1.49549	0.0559863	-1.36859	-0.508863	-1.92102
ATGGCTGTGTTATCCACAG	CHAF1B	Other	-0.605944	-3.30363	-0.677711	-3.43413	-0.495235	-3.28144
GACACGTAACCAAAAGGGA	CHAF1B	Other	-0.327436	-2.2426	-0.159253	-1.99078	-0.153029	-2.52326
GACTCGATGAAAACAAAGG	CHAF1B	Other	0.0787822	-0.0646358	-0.260643	-0.437714	-0.000365816	-0.469301
GGCCACAGCAAACACCAGG	CHAF1B	Other	0.00509379	-2.92411	-0.301745	-2.82405	-0.0970549	-2.97825
GGGAAATTTTAGCATCGGG	CHAF1B	Other	-0.208298	-1.25564	-0.450671	-0.944515	0.190571	-2.40217
TCCGGTCTACTTTGAACTG	CHAF1B	Other	-0.038437	-2.02055	-0.185502	-1.62536	-0.170082	-2.27255
TCTTGGGTTCTGCTGGCAG	CHAF1B	Other	0.0866775	-0.592386	0.138594	-0.326438	0.0502077	-0.196255
TGTCAAAAGCCCCTTGCCG	CHAF1B	Other	0.473503	0.282972	0.0243771	0.253005	-0.0322389	-0.818156
TTGGACAAAAATTCCACGA	CHAF1B	Other	-0.145287	-2.28895	-0.04912	-1.98432	0.114105	-2.30775
AAAGTGTAAAGAAAGAATG	CHD1	Other	0.208721	0.403967	-0.106314	0.235603	0.200776	0.222498
AACGTATTTACCTTTCCAG	CHD1	Other	-0.241605	-0.398195	-0.278345	-0.365443	-0.0184034	0.0958062
ATAACAACAGTGTCAGCAG	CHD1	Other	-0.0714338	-0.0370409	-0.117898	-0.118085	0.130073	0.157194
ATATTCAGAACTTGACCGG	CHD1	Other	-0.0237866	0.136418	-0.321872	0.0806477	-0.189249	0.240406
CAGACTTCTCTGAAGGCAG	CHD1	Other	0.0297614	0.247744	0.0546317	0.471164	0.106441	0.359824
CTCATTTTGATATAGACTG	CHD1	Other	-0.11018	-0.1375	-0.126858	-0.234219	-0.0955743	0.0953409
GAATTCTATAATAAACAGG	CHD1	Other	0.128089	0.499789	0.350105	0.747843	0.262423	0.574966
GTTAATGTTAGCTATAAGG	CHD1	Other	0.132352	0.158312	-0.0706222	0.0686134	0.217126	0.247329
TCCTGAACAAATTAAGCAA	CHD1	Other	0.0322348	0.0919464	0.40499	0.127816	0.161973	0.468362
TTTCAATGGAAGTGAAGGG	CHD1	Other	0.103077	-0.055364	-0.348739	0.00945771	0.015344	0.287303
AAGAAGAGGCAAAAGGAAG	CHD1L	Other	-0.0637431	0.41853	0.137377	0.503199	-0.040545	-0.735942
ATCAGGCTCCACAAAACTG	CHD1L	Other	0.119208	0.460272	-0.0923658	0.104054	0.106892	0.165529
CCAACATGATCATAGAAGG	CHD1L	Other	-0.0028953	0.0483942	0.155063	0.277142	0.122331	0.510345
CCTTGCCTGCAGCAGAAGG	CHD1L	Other	-0.0190212	0.146016	0.0842102	-0.00656636	-0.0251692	0.301467
CTGAGTCCAGAAGAGCTGG	CHD1L	Other	0.0997415	0.0438318	-0.143127	-0.0298299	-0.549329	-1.1853
CTGGAAAGAAGAAATGCAG	CHD1L	Other	0.175034	-0.164373	-0.139748	0.134908	0.197604	0.00496872
GATGCATTTGAAAATGAGA	CHD1L	Other	0.066314	-0.012045	0.118189	-0.172027	0.0180025	-0.00388712
GGGATCTACCAAAAGGAAG	CHD1L	Other	-0.0322761	0.051477	0.0261178	-0.0814389	-0.240894	0.424356
GTCACCCACCCTCAGGCTG	CHD1L	Other	0.168673	0.193354	0.0587926	0.124321	0.125093	-0.0588471
TACTGGGAGAAACAAAAGA	CHD1L	Other	0.304647	0.349108	0.0202082	0.172564	0.0407532	0.546343
AAGGACAAAAGCCAAGAGG	CHD2	Other	0.00259204	0.346738	0.351594	0.583969	0.302478	0.710645
CAAAGGAAAAAAGTAGAGG	CHD2	Other	0.314844	0.270882	0.17968	0.291141	-0.100782	0.505775
CAAGACTGGGAAAGAAAGG	CHD2	Other	0.170731	0.552207	-0.113283	0.259959	-0.214847	-0.789317
CCAGGCCAAATTAAAGAAG	CHD2	Other	0.228672	0.54173	0.125075	0.446953	0.162283	0.729861
CCATCATGACTCCAAGCGG	CHD2	Other	0.00994635	0.447635	0.0165782	0.160526	0.174337	0.614243
CTCTTGCCAAAGGAACAAG	CHD2	Other	-0.0300335	0.313872	0.0985959	0.340552	0.120699	0.808553
GAGAACTTCAAGAAAAAAG	CHD2	Other	-0.119001	0.438414	-0.398637	-0.171295	-0.211886	0.320911
GCTCGACAAACCTGACAAG	CHD2	Other	-0.162459	0.192118	0.0526862	-0.485219	-0.0872482	0.182944
GTGGGAGCCCAAAAAGAAG	CHD2	Other	0.291618	0.748809	0.0147019	0.220653	0.140144	0.234527
TTCAAAGAACTGGAAGGGG	CHD2	Other	0.28438	0.599239	0.254854	0.267571	0.095293	0.692362
AGGTCCAGGCCATAAGAGG	CHD3	Other	0.415821	0.599051	0.348863	0.717983	0.508	0.783654
ATGATGACAGTGTCAGCAG	CHD3	Other	0.163614	0.19831	0.0584072	0.237364	0.399122	0.464106
CAGTGGCTGTGATAAACCG	CHD3	Other	-0.246034	0.256839	0.209414	0.311727	0.193767	0.592988
CATTGGGAATGTCAGGCAG	CHD3	Other	0.0485895	0.213175	0.288494	0.617285	0.236632	0.472637
CGATATTGAACATGAACCG	CHD3	Other	-0.196586	-0.0746235	-0.235298	-0.0051801	0.0967301	0.13705
CTGTAATTGGCGCCTGCGG	CHD3	Other	0.158169	0.383618	0.117531	0.195825	0.103091	0.265067
GAGGAAGCTGAAAACCAGG	CHD3	Other	0.0729837	0.413624	0.472374	0.391402	0.221732	0.792026
GCACCAAGAAACTAAAGAG	CHD3	Other	0.105089	0.262927	0.0676609	-0.188336	0.296281	0.51404
GGATGCCTTCACCACACAG	CHD3	Other	0.373293	0.399402	-0.149674	0.473971	0.281449	0.625693
TAGCCATGGCTATGCACGG	CHD3	Other	-0.0141825	-1.6392	-0.0262434	-0.716602	-0.615639	-2.45867
AGCAAGCGCCAAAAAAAGG	CHD4	Essential	-0.273354	-0.839336	0.168536	-0.335556	0.148282	-0.725356
ATAATAACTGTGTCAGCAG	CHD4	Essential	-0.660702	-1.42864	-0.392917	-1.48982	-0.248978	-2.99064
CAACACGGGCCAACAGAGG	CHD4	Essential	0.0248829	-1.33959	-0.199129	-0.165176	-0.151859	-1.51152
CGGCATTTATGTGAGCCGG	CHD4	Essential	-0.642421	-1.66875	-0.372034	-1.17378	-0.602013	-2.12673
CGGGGGACACCATCAGCAA	CHD4	Essential	-0.026501	-0.595071	0.0665836	0.355167	-0.0212501	-1.49683
GGGTAGTAAAAGCATCCTG	CHD4	Essential	-0.554108	-1.69222	-0.202578	-1.74768	-0.602974	-1.35419
TAGCCATGGCTATGCCCGG	CHD4	Essential	-0.863883	-3.03031	-0.726379	-2.5843	-0.638207	-2.79877
TAGGCACCTCCACAGGGGG	CHD4	Essential	0.169347	0.313983	0.158207	0.351506	0.453037	0.641385
TCAAGGGTGAAATGAACCG	CHD4	Essential	-0.254723	-0.941775	0.0356128	-0.404529	-0.432812	-1.06702
TGTTGGGATCAGCATCTGG	CHD4	Essential	-0.116075	-1.00508	-0.0231612	-0.981447	-0.252003	-1.32508
AAGGGCAAAGGGAAAAAGA	CHD5	Other	0.0394984	-0.499283	0.225821	-0.222212	-0.360839	-1.5099
AGCTGGAGAAGGCTCCCGA	CHD5	Other	-0.067357	0.170341	-0.130274	0.0466257	-0.0376823	-0.650028
AGGCACTGAACTCCAAGGG	CHD5	Other	-0.0197328	-0.101739	0.305959	-0.186919	0.0707704	-0.399098
ATGGATGAGAAAGACCCCG	CHD5	Other	0.0627389	0.0964505	-0.119241	-0.43756	0.15545	-0.627874
CAGAGCCGTAGTCAAAGGG	CHD5	Other	-0.0476454	0.318024	-0.0236371	-0.313558	0.0359568	0.282092
GAGCCATTGGGCAAGACAG	CHD5	Other	-0.0702792	-0.0517943	0.197779	0.401718	-0.181724	-0.80479
GTCGATTGCCTCCTGCCGG	CHD5	Other	0.0935604	0.351052	0.157856	0.00457966	0.380264	0.58279
TACGTGGTCACCTACACGG	CHD5	Other	-0.0587593	0.00909786	0.109473	0.181524	-0.127985	-0.240926
TGGACGACGACAATCCCGG	CHD5	Other	0.0990512	0.331586	0.228703	0.305312	-0.0826452	0.0489189
TTGATGGTGGCATCACCGG	CHD5	Other	-0.157199	-0.114941	-0.223104	-0.12527	-0.0515136	-0.0767822
AAAGGATGAACAAAAGCAC	CHD6	Other	0.23082	0.408169	-0.116448	-0.141324	0.183713	0.242313
[truncated: 10,216 more rows]
