# Supplementary material for: Guide-specific loss of efficiency and off-target reduction with Cas9 variants
Source: Nucleic Acids Res. 2023 Aug 24;51(18):9880–93. doi: 10.1093/nar/gkad702 (PMC10570041; doi:10.1093/nar/gkad702)
Supplement: gkad702_Supplemental_Files [file gkad702_supplemental_files.zip › TableS9(offtarget_readcounts).xlsx]

## Sheet: WTSpCas9_readcounts
ID	WT+WT	Indel+Indel	Indel+WT	WT+Indel	Large_del	Large_del+Indel	Nocutting	Cut.left	Cut.right	Cut.both	off_rate	on_rate	off-on-ratio
GGCGAAATAATCTTAATTAGTGG-M1_Pos1_G>C	1905	77	29	90	15	46	1938.57	18.0503	76.4496	83.1599	0.0478258	0.0754218	0.634111
GGCGAAATAATCTTAATTAGTGG-M1_Pos22_G>C	1682	0	6	202	8	0	1711.65	6.86143e-15	190.035	5.45829e-16	3.89509e-18	0.0999298	3.89783e-17
GGCGAAATAATCTTAATTAGTGG-M1_Pos6_A>T	1242	14	0	4	5	0	1263.83	2.51556e-13	2.17534e-13	3.24696	0.00256256	0.00256256	1
GGCGAAATAATCTTAATTAGTGG-M2_Pos1:22_GG>CC	2363	13	29	345	2	7	2404.66	19.439	328.191	2.86608e-14	0.00706283	0.119243	0.0592306
GGCGAAATAATCTTAATTAGTGG-M2_Pos1:6_GA>CT	1625	1	0	206	7	4	1653.62	0	194.441	3.24579	0.00175324	0.106782	0.0164188
GGCGAAATAATCTTAATTAGTGG-M2_Pos6:22_AG>TC	2051	0	0	521	0	24	2087.13	1.07628e-12	506.411	15.7167	0.00602344	0.200106	0.0301013
GGCGAAATAATCTTAATTAGTGG-M3_Pos1:6:22_GAG>CTC	1608	0	8	304	2	0	1636.33	1.25512e-14	292.562	3.42472e-13	1.84055e-16	0.151674	1.2135e-15
GTCCTAATCCTTAGCTGTTCTGG-M1_Pos17_G>T	4505	11	2	1281	39	7	4584.36	2.95239e-12	1248.96	30.519	0.00520461	0.218198	0.0238528
GTCCTAATCCTTAGCTGTTCTGG-M1_Pos2_T>A	4585	385	115	238	36	73	4665.67	75.2297	205.387	217.736	0.0567321	0.0819367	0.69239
GTCCTAATCCTTAGCTGTTCTGG-M1_Pos3_C>A	2937	202	6	92	25	46	2988.56	0	71.1097	140.033	0.0437643	0.0659881	0.663215
GTCCTAATCCTTAGCTGTTCTGG-M2_Pos2:17_TG>AT	6616	11	1	2152	28	3	6732.53	0	2104.94	2.0524e-12	2.32239e-16	0.238184	9.75041e-16
GTCCTAATCCTTAGCTGTTCTGG-M2_Pos2:3_TC>AA	4325	2	6	493	31	0	4401.21	0	462.235	10.4557	0.00214524	0.0969841	0.0221196
GTCCTAATCCTTAGCTGTTCTGG-M2_Pos3:17_CG>AT	4011	9	8	589	23	0	4081.68	7.06485e-13	560.469	5.44098	0.00117071	0.121764	0.00961458
GTCCTAATCCTTAGCTGTTCTGG-M3_Pos2:3:17_TCG>AAT	3101	0	0	58	9	0	3155.58	7.54821e-12	35.9421	8.40415e-13	2.62841e-15	0.0112617	2.33393e-13
GCAGCATAAGAATGGAGTTGCGG-M1_Pos18_T>A	2937	388	35	52	34	262	2988.58	1.08975e-15	31.1095	476.654	0.136329	0.145227	0.938732
GCAGCATAAGAATGGAGTTGCGG-M1_Pos19_T>A	3589	797	35	192	27	501	3651.7	4.10214e-11	166.474	898.973	0.190575	0.225867	0.843752
GCAGCATAAGAATGGAGTTGCGG-M1_Pos2_C>G	3745	786	66	86	63	701	3810.7	3.01583e-13	59.3629	1175.79	0.233021	0.244786	0.951939
GCAGCATAAGAATGGAGTTGCGG-M2_Pos18:19_TT>AA	3379	379	9	1561	39	54	3438.18	0	1536.97	228.166	0.0438502	0.339232	0.129263
GCAGCATAAGAATGGAGTTGCGG-M2_Pos2:18_CT>GA	3934	766	38	636	17	244	4002.74	1.16602e-10	608.021	566.636	0.109444	0.226882	0.482384
GCAGCATAAGAATGGAGTTGCGG-M2_Pos2:19_CT>GA	4001	915	30	563	9	381	4070.76	2.0827e-10	534.545	774.682	0.143993	0.243351	0.591709
GCAGCATAAGAATGGAGTTGCGG-M3_Pos2:18:19_CTT>GAA	5540	105	37	3039	47	5	5637.66	0	2999.59	65.4867	0.00752483	0.352197	0.0213654
ACTCGTGGAAAAGGCGTCTCAGG-M1_Pos10_A>G	5033	1325	151	447	276	712	5121.2	27.7254	411.202	1623.14	0.229821	0.283205	0.811498
ACTCGTGGAAAAGGCGTCTCAGG-M1_Pos15_C>A	5908	623	67	2097	171	121	6011.82	5.85265e-12	2054.98	538.964	0.0626283	0.301419	0.207778
ACTCGTGGAAAAGGCGTCTCAGG-M1_Pos2_C>A	4004	1064	138	311	207	1062	4074.24	65.3266	282.521	1857.8	0.306236	0.340821	0.898523
ACTCGTGGAAAAGGCGTCTCAGG-M2_Pos10:15_AC>GA	5200	51	8	4695	23	2	5291.58	1.86216e-12	4658.01	15.667	0.00157217	0.468997	0.00335218
ACTCGTGGAAAAGGCGTCTCAGG-M2_Pos2:10_CA>AG	4999	19	61	4077	52	16	5087.17	48.443	4041.44	41.0661	0.00971012	0.442878	0.021925
ACTCGTGGAAAAGGCGTCTCAGG-M2_Pos2:15_CC>AA	5410	103	27	4440	49	18	5505.33	0	4401.52	83.4891	0.00835698	0.448934	0.0186152
ACTCGTGGAAAAGGCGTCTCAGG-M3_Pos2:10:15_CAC>AGA	4421	43	3	3184	11	5	4498.84	0	3152.55	6.91365	0.000902764	0.412554	0.00218823
TTGAAAAGCGAGACTCCCTCCGG-M1_Pos13_A>T	4694	669	196	3005	29	170	4776.45	148.373	2971.61	404.808	0.0666384	0.406737	0.163837
TTGAAAAGCGAGACTCCCTCCGG-M1_Pos6_A>G	4477	733	188	2294	247	175	4555.62	139.632	2262.16	698.651	0.109493	0.386727	0.283127
TTGAAAAGCGAGACTCCCTCCGG-M1_Pos8_G>T	5963	88	75	4894	149	35	6068.16	56.1105	4851.58	196.249	0.0225883	0.451825	0.0499936
TTGAAAAGCGAGACTCCCTCCGG-M2_Pos6:13_AA>GT	3559	0	10	2907	17	2	3621.74	1.26317e-13	2881.68	0.229412	3.52743e-05	0.443122	7.96041e-05
TTGAAAAGCGAGACTCCCTCCGG-M2_Pos6:8_AG>GT	4774	34	11	4361	52	15	4858.12	2.35849e-12	4327.04	62.3	0.00673698	0.474653	0.0141935
TTGAAAAGCGAGACTCCCTCCGG-M2_Pos8:13_GA>TT	6636	10	19	6548	66	3	6752.99	0	6500.8	44.1721	0.00332172	0.492179	0.00674902
TTGAAAAGCGAGACTCCCTCCGG-M3_Pos6:8:13_AGA>GTT	3479	24	0	1850	41	0	3540.26	0	1825.25	35.7717	0.00662282	0.344552	0.0192215
GGCCCTCAGCTTCGATACGAGGG-M1_Pos14_G>T	8760	136	27	6903	96	27	8914.32	2.18943e-11	6840.69	141.275	0.00888728	0.43922	0.0202342
GGCCCTCAGCTTCGATACGAGGG-M1_Pos1_G>A	7243	1697	214	200	146	1526	7370.09	75.1473	148.483	2546.66	0.258551	0.265783	0.97279
GGCCCTCAGCTTCGATACGAGGG-M1_Pos7_C>G	5561	828	48	1860	83	214	5658.39	9.48164e-12	1820.45	622.004	0.0767826	0.301506	0.254664
GGCCCTCAGCTTCGATACGAGGG-M2_Pos1:14_GG>AT	7055	147	82	5277	73	20	7179.37	46.047	5226.82	105.466	0.0120654	0.424623	0.0284143
GGCCCTCAGCTTCGATACGAGGG-M2_Pos1:7_GC>AG	6087	1733	95	1465	247	275	6192.99	6.54815e-10	1421.71	1217.93	0.13789	0.298851	0.461399
GGCCCTCAGCTTCGATACGAGGG-M2_Pos7:14_CG>GT	4923	38	27	3816	10	3	5009.8	4.59196e-16	3780.98	1.3311e-15	2.03656e-19	0.430108	4.73499e-19
GGCCCTCAGCTTCGATACGAGGG-M3_Pos1:7:14_GCG>AGT	4435	7	44	3026	41	2	4513.23	29.9367	2994.45	16.3208	0.00612363	0.39857	0.015364
AAGCGATTTCACGCTTCGGCCGG-M1_Pos16_T>G	5065	2	22	1235	44	13	5154.34	3.27794e-15	1198.97	36.8335	0.00576412	0.193392	0.0298053
AAGCGATTTCACGCTTCGGCCGG-M1_Pos20_C>A	4671	0	0	1226	33	8	4753.28	5.43107e-12	1192.77	19.4837	0.00326603	0.20321	0.0160722
AAGCGATTTCACGCTTCGGCCGG-M1_Pos8_T>A	6136	85	220	1481	153	25	6244.2	251.037	1437.35	124.41	0.0465989	0.193839	0.2404
AAGCGATTTCACGCTTCGGCCGG-M2_Pos16:20_TC>GA	5219	11	5	1491	73	25	5310.97	0	1453.88	88.1096	0.0128572	0.22501	0.0571404
AAGCGATTTCACGCTTCGGCCGG-M2_Pos8:16_TT>AG	7205	8	44	2321	57	26	7332.09	12.5219	2269.75	52.554	0.00673181	0.240232	0.0280221
AAGCGATTTCACGCTTCGGCCGG-M2_Pos8:20_TC>AA	5426	23	24	1760	32	15	5521.68	0	1721.4	30.2844	0.00416373	0.240836	0.0172887
AAGCGATTTCACGCTTCGGCCGG-M3_Pos8:16:20_TTC>AGA	6378	0	9	973	2	0	6490.22	0	927.633	0	0	0.125054	0
AGTAGTTCGCTAGGTTTAGACGG-M1_Pos13_G>C	4983	66	6	1518	47	17	5070.74	2.58002e-12	1482.56	69.0871	0.0104324	0.234303	0.0445252
AGTAGTTCGCTAGGTTTAGACGG-M1_Pos15_T>A	4613	272	41	1620	99	96	4694.23	0	1587.19	303.098	0.046032	0.287081	0.160345
AGTAGTTCGCTAGGTTTAGACGG-M1_Pos7_T>C	4533	342	122	122	73	478	4612.85	109.76	89.7558	719.103	0.149845	0.146229	1.02473
AGTAGTTCGCTAGGTTTAGACGG-M2_Pos13:15_GT>CA	4225	13	40	1667	20	0	4299.5	22.2062	1636.95	0	0.00372672	0.274717	0.0135656
AGTAGTTCGCTAGGTTTAGACGG-M2_Pos7:13_TG>CC	6026	40	4	4246	6	4	6132.07	2.49974e-11	4203.14	0	2.41866e-15	0.406682	5.94732e-15
AGTAGTTCGCTAGGTTTAGACGG-M2_Pos7:15_TT>CA	3493	79	40	1818	53	5	3554.58	21.6335	1793.15	69.1379	0.0166905	0.342427	0.0487418
AGTAGTTCGCTAGGTTTAGACGG-M3_Pos7:13:15_TGT>CCA	5580	0	0	3056	0	0	5678.13	8.93614e-12	3016.31	7.21287e-12	1.85739e-15	0.346924	5.3539e-15
TCCGGGTCCTTTGTGCGTATAGG-M1_Pos17_G>C	4265	37	52	1721	27	2	4340.21	37.1569	1690.66	9.31884	0.00764738	0.279724	0.027339
TCCGGGTCCTTTGTGCGTATAGG-M1_Pos7_T>A	6440	387	55	2524	214	91	6553.39	0	2478.19	464.93	0.048958	0.309916	0.157972
TCCGGGTCCTTTGTGCGTATAGG-M1_Pos9_C>A	5220	541	58	2315	163	178	5311.76	0	2277.87	571.868	0.070069	0.349169	0.200674
TCCGGGTCCTTTGTGCGTATAGG-M2_Pos7:17_TG>AC	6801	11	24	3489	14	16	6920.89	1.63225e-12	3440.62	0	1.5753e-16	0.332058	4.74406e-16
TCCGGGTCCTTTGTGCGTATAGG-M2_Pos7:9_TC>AA	6880	16	36	4074	34	0	7001.35	0.748628	4025.06	2.7878	0.000320621	0.365174	0.000877995
TCCGGGTCCTTTGTGCGTATAGG-M2_Pos9:17_CG>AC	6662	13	68	3767	1	7	6779.4	30.5478	3719.61	2.15707e-12	0.00290115	0.353254	0.00821263
TCCGGGTCCTTTGTGCGTATAGG-M3_Pos7:9:17_TCG>AAC	6046	9	5	2739	17	0	6152.45	7.34825e-12	2695.99	9.45026e-13	9.37259e-16	0.304686	3.07615e-15
TATGGTTTCGCCTTTACACCGGG-M1_Pos13_T>C	3901	806	74	190	52	267	3969.32	0	162.254	650.714	0.136068	0.169996	0.800418
TATGGTTTCGCCTTTACACCGGG-M1_Pos5_G>A	2794	315	35	193	85	91	2843.1	0	173.126	307.595	0.0925423	0.144629	0.639861
TATGGTTTCGCCTTTACACCGGG-M1_Pos7_T>G	4477	857	45	1006	61	132	4555.22	0	974.159	515.246	0.0852403	0.246402	0.345941
TATGGTTTCGCCTTTACACCGGG-M2_Pos5:13_GT>AC	3748	239	13	1131	26	57	3813.85	6.62017e-12	1104.34	162.759	0.0320333	0.249383	0.12845
TATGGTTTCGCCTTTACACCGGG-M2_Pos5:7_GT>AG	3296	50	12	1579	2	0	3354.06	1.25292e-12	1555.55	0	2.55197e-16	0.316839	8.05449e-16
TATGGTTTCGCCTTTACACCGGG-M2_Pos7:13_TT>GC	4224	390	41	2073	69	65	4298.23	1.07557e-12	2042.96	275.811	0.0416822	0.350426	0.118947
TATGGTTTCGCCTTTACACCGGG-M3_Pos5:7:13_GTT>AGC	4045	9	6	1676	6	0	4116.2	0	1647.23	0	0	0.285807	0
TGATGATGCGATAAAGCATCTGG-M1_Pos16_G>A	2758	24	18	387	10	0	2806.63	2.52948	367.381	2.49201	0.00157956	0.116348	0.0135762
TGATGATGCGATAAAGCATCTGG-M1_Pos19_T>C	3828	171	36	1832	18	26	3895.43	0.579364	1804.77	90.6588	0.015754	0.327281	0.0481359
TGATGATGCGATAAAGCATCTGG-M1_Pos6_A>G	4080	337	37	1074	314	127	4151.83	7.21918e-14	1044.98	623.964	0.107196	0.286722	0.373868
TGATGATGCGATAAAGCATCTGG-M2_Pos16:19_GT>AC	3609	16	12	1077	16	0	3672.61	8.45825e-14	1051.33	2.17553	0.000460321	0.222911	0.00206504
TGATGATGCGATAAAGCATCTGG-M2_Pos6:16_AG>GA	2978	4	13	1227	25	0	3030.52	0	1205.82	12.5216	0.00294706	0.286745	0.0102776
TGATGATGCGATAAAGCATCTGG-M2_Pos6:19_AT>GC	5363	9	17	2013	67	0	5457.55	0	1974.85	49.4514	0.00660951	0.270562	0.0244289
TGATGATGCGATAAAGCATCTGG-M3_Pos6:16:19_AGT>GAC	4753	0	21	1906	2	0	4836.71	1.11255e-12	1872.19	7.86481e-12	1.33813e-15	0.279061	4.79511e-15
CGTACTTTGGACTTCCATAGAGG-M1_Pos12_C>A	3279	306	55	53	68	229	3336.71	22.0249	29.6761	438.678	0.120379	0.122379	0.983664
CGTACTTTGGACTTCCATAGAGG-M1_Pos14_T>C	4866	1114	161	865	227	448	4951.32	58.3698	830.39	1163.53	0.174467	0.284699	0.612813
CGTACTTTGGACTTCCATAGAGG-M1_Pos3_T>A	4470	712	75	493	116	303	4548.48	0	461.206	732.203	0.12752	0.207843	0.613539
CGTACTTTGGACTTCCATAGAGG-M2_Pos12:14_CT>AC	4514	19	0	1888	16	7	4593.49	1.31354e-12	1855.89	5.91937	0.000916977	0.288416	0.00317936
CGTACTTTGGACTTCCATAGAGG-M2_Pos3:12_TC>AA	2887	126	18	892	13	0	2937.81	4.1705e-13	871.465	43.3278	0.0112464	0.237448	0.0473636
CGTACTTTGGACTTCCATAGAGG-M2_Pos3:14_TT>AC	4811	18	80	1970	18	0	4895.79	64.6816	1935.78	1.37061e-12	0.00937925	0.2807	0.0334137
CGTACTTTGGACTTCCATAGAGG-M3_Pos3:12:14_TCT>AAC	3932	13	24	1686	2	5	4001.31	0	1658.03	6.61379e-13	1.16865e-16	0.292972	3.98894e-16
ACGCCCGAAGAATTCCCCAAAGG-M1_Pos11_A>T	3359	796	43	659	21	229	3417.6	0	635.111	568.086	0.122941	0.260387	0.472147
ACGCCCGAAGAATTCCCCAAAGG-M1_Pos2_C>G	4799	624	119	157	110	1429	4883.56	106.686	122.864	2001.23	0.296292	0.298565	0.992384
ACGCCCGAAGAATTCCCCAAAGG-M1_Pos5_C>A	5019	585	81	258	111	1226	5107.43	50.6664	222.299	1762.34	0.253825	0.277854	0.91352
ACGCCCGAAGAATTCCCCAAAGG-M2_Pos2:11_CA>GT	4701	175	4	1550	22	11	4783.64	0	1516.56	73.6617	0.0115568	0.249491	0.0463216
ACGCCCGAAGAATTCCCCAAAGG-M2_Pos2:5_CC>GA	5188	603	40	2368	77	86	5278.98	6.19672e-11	2331.1	382.158	0.0478162	0.339487	0.140849
ACGCCCGAAGAATTCCCCAAAGG-M2_Pos5:11_CA>AT	3773	101	18	1778	32	21	3839.45	0	1751.16	76.3711	0.0134765	0.322488	0.0417892
ACGCCCGAAGAATTCCCCAAAGG-M3_Pos2:5:11_CCA>GAT	3774	22	11	1502	27	17	3840.52	6.09356e-13	1475.15	36.7621	0.00686829	0.282473	0.0243149
CGCACTCTAAGATACCCGGGGGG-M1_Pos13_T>A	3768	798	88	294	169	610	3834.15	15.48	267.199	1192.98	0.22759	0.274996	0.82761
CGCACTCTAAGATACCCGGGGGG-M1_Pos14_A>C	4490	537	64	1144	206	180	4568.95	0	1112.06	628.75	0.0996471	0.275892	0.361182
CGCACTCTAAGATACCCGGGGGG-M1_Pos20_G>A	5453	742	105	209	104	835	5548.92	41.4669	170.213	1344.62	0.19508	0.2132	0.91501
CGCACTCTAAGATACCCGGGGGG-M2_Pos13:14_TA>AC	4571	56	15	3488	111	41	4651.57	3.10185e-13	3455.49	173.119	0.0209077	0.438228	0.0477097
CGCACTCTAAGATACCCGGGGGG-M2_Pos13:20_TG>AA	4479	619	23	2002	11	47	4557.36	2.5996e-10	1970.14	267.092	0.0393095	0.329267	0.119385
CGCACTCTAAGATACCCGGGGGG-M2_Pos14:20_AG>CA	4473	30	31	2181	10	30	4551.89	8.79113	2149.18	27.6779	0.00541282	0.323094	0.0167531
CGCACTCTAAGATACCCGGGGGG-M3_Pos13:14:20_TAG>ACA	4515	21	22	2669	6	18	4594.62	4.61871e-15	2636.88	7.83738	0.00108261	0.365326	0.00296341
GTAAGTTACTCGCTCACTCCCGG-M1_Pos13_C>T	4180	647	10	117	94	690	4253.23	0	87.2694	1146.16	0.208899	0.224805	0.929246
GTAAGTTACTCGCTCACTCCCGG-M1_Pos18_T>G	6874	965	57	2523	164	110	6994.41	6.8819e-10	2474.11	636.293	0.0629693	0.307814	0.204569
GTAAGTTACTCGCTCACTCCCGG-M1_Pos2_T>G	4877	846	104	194	260	866	4962.74	37.5695	159.31	1610.8	0.243466	0.261448	0.931224
GTAAGTTACTCGCTCACTCCCGG-M2_Pos13:18_CT>TG	4630	35	3	1819	7	20	4711.53	0	1786.07	15.8082	0.00242702	0.276641	0.00877319
GTAAGTTACTCGCTCACTCCCGG-M2_Pos2:13_TC>GT	7118	566	55	1641	128	80	7243.1	0	1590.37	410.201	0.0443764	0.216426	0.205042
GTAAGTTACTCGCTCACTCCCGG-M2_Pos2:18_TT>GG	6266	37	11	3205	57	6	6376.4	7.89249e-12	3160.43	49.2038	0.00513287	0.334824	0.0153301
GTAAGTTACTCGCTCACTCCCGG-M3_Pos2:13:18_TCT>GTG	9565	21	20	5746	73	23	9733.58	6.01568e-12	5677.96	61.948	0.00400349	0.370951	0.0107925
CATCGGACAAGATGAGGTCGGGG-M1_Pos13_T>C	7042	1232	133	221	180	2816	7166.03	87.7249	170.909	3955.11	0.355265	0.362575	0.979839
CATCGGACAAGATGAGGTCGGGG-M1_Pos5_G>T	7123	1785	151	978	179	878	7247.64	1.21834e-11	927.338	1869.25	0.186102	0.278427	0.668404
CATCGGACAAGATGAGGTCGGGG-M1_Pos9_A>T	5580	1839	129	723	245	930	5677.33	6.70312e-11	683.315	2039.62	0.242804	0.324149	0.749052
CATCGGACAAGATGAGGTCGGGG-M2_Pos5:13_GT>TC	7401	774	39	4470	34	45	7530.74	0	4417.36	330.345	0.0269044	0.38667	0.0695798
CATCGGACAAGATGAGGTCGGGG-M2_Pos5:9_GA>TT	4228	24	11	2934	71	18	4302.53	0	2903.93	88.3643	0.0121133	0.410194	0.0295307
CATCGGACAAGATGAGGTCGGGG-M2_Pos9:13_AT>TC	6252	499	36	5485	109	57	6361.81	0	5440.53	341.039	0.0280844	0.476109	0.0589873
CATCGGACAAGATGAGGTCGGGG-M3_Pos5:9:13_GAT>TTC	5841	4	55	4315	104	52	5944.05	40.3815	4273.45	137.943	0.0171535	0.424343	0.0404236
CATTAACACAACGGTCCCCGAGG-M1_Pos16_C>G	3716	391	50	1801	22	61	3781.31	0	1774.57	218.48	0.0378362	0.345155	0.109621
CATTAACACAACGGTCCCCGAGG-M1_Pos19_C>A	4114	883	144	867	34	263	4186.12	56.5502	837.739	633.095	0.120704	0.257431	0.46888
CATTAACACAACGGTCCCCGAGG-M1_Pos8_A>T	5645	1346	110	1650	110	226	5743.64	1.37302e-11	1609.85	857.249	0.104406	0.300472	0.347472
CATTAACACAACGGTCCCCGAGG-M2_Pos16:19_CC>GA	4034	1	10	2636	0	16	4105.08	0	2607.31	0	0	0.388432	0
CATTAACACAACGGTCCCCGAGG-M2_Pos8:16_AC>TG	4669	3	22	3383	17	7	4751.35	0	3349.79	0.290867	3.59031e-05	0.413517	8.68239e-05
CATTAACACAACGGTCCCCGAGG-M2_Pos8:19_AC>TA	2990	9	9	1697	38	5	3042.71	0	1675.73	35.7673	0.00752329	0.359996	0.0208982
CATTAACACAACGGTCCCCGAGG-M3_Pos8:16:19_ACC>TGA	4457	3	33	3202	9	1	4535.57	7.44032	3170.3	0	0.000964608	0.411017	0.00234688
CGTCTCACGGAGCACGTAGTGGG-M1_Pos1_C>A	6003	1166	221	229	134	1410	6108.49	161.319	186.301	2180.06	0.271113	0.274006	0.989443
CGTCTCACGGAGCACGTAGTGGG-M1_Pos20_T>C	6770	1706	62	3472	76	302	6887.84	0	3423.85	1031.8	0.0909596	0.392794	0.231571
CGTCTCACGGAGCACGTAGTGGG-M1_Pos2_G>C	7220	1904	206	234	180	1896	7346.63	52.9224	182.646	3111.98	0.295946	0.308076	0.960626
CGTCTCACGGAGCACGTAGTGGG-M2_Pos1:20_CT>AC	5511	987	121	2364	58	168	5607.68	5.63333e-16	2324.8	595.609	0.0698408	0.342446	0.203947
CGTCTCACGGAGCACGTAGTGGG-M2_Pos1:2_CG>AC	5969	1486	252	243	121	1164	6073.66	148.073	200.545	1992.12	0.254349	0.260585	0.97607
CGTCTCACGGAGCACGTAGTGGG-M2_Pos2:20_GT>CC	6701	1182	78	3793	159	277	6818.29	7.34859e-12	3745.34	910.098	0.0793202	0.405748	0.195491
CGTCTCACGGAGCACGTAGTGGG-M3_Pos1:2:20_CGT>ACC	5019	686	49	2834	118	70	5106.97	5.4165e-12	2798.3	443.395	0.0531097	0.388289	0.136779
TTGTGGGTCATGGGGGTTGGAGG-M1_Pos17_T>A	8968	2158	292	2005	427	2493	9125.46	157.745	1941.21	4167.98	0.28103	0.396897	0.708068
TTGTGGGTCATGGGGGTTGGAGG-M1_Pos19_G>T	10267	2174	302	3620	176	1826	10447.2	121.197	3546.97	3081.11	0.186219	0.385432	0.483142
TTGTGGGTCATGGGGGTTGGAGG-M1_Pos5_G>T	7930	719	75	5081	484	406	8069.57	0	5024.59	1275.37	0.0887551	0.438425	0.202441
TTGTGGGTCATGGGGGTTGGAGG-M2_Pos17:19_TG>AT	8600	38	30	7641	38	27	8751.6	2.01976e-12	7579.83	37.2282	0.00227436	0.465344	0.00488748
TTGTGGGTCATGGGGGTTGGAGG-M2_Pos5:17_GT>TA	7771	23	33	5879	103	14	7908.05	1.00074e-13	5823.72	99.0763	0.00716343	0.428231	0.0167279
TTGTGGGTCATGGGGGTTGGAGG-M2_Pos5:19_GG>TT	9237	39	59	8009	79	32	9399.92	15.7627	7943.29	83.4509	0.00568806	0.460185	0.0123604
TTGTGGGTCATGGGGGTTGGAGG-M3_Pos5:17:19_GTG>TAT	7680	56	25	7142	87	25	7815.37	0	7087.37	105.734	0.00704495	0.47927	0.0146993
TACTATTCTATCTGCTCTCAGGG-M1_Pos11_T>A	2880	22	19	145	62	12	2930.8	6.03774	124.514	76.2925	0.0262395	0.063999	0.409999
TACTATTCTATCTGCTCTCAGGG-M1_Pos17_C>A	3767	7	1	281	23	18	3833.36	4.55516e-13	254.205	27.7452	0.00674194	0.0685124	0.0984046
TACTATTCTATCTGCTCTCAGGG-M1_Pos6_T>G	3130	18	0	345	27	7	3185.12	3.27799e-12	322.736	27.4235	0.00775709	0.0990472	0.0783171
TACTATTCTATCTGCTCTCAGGG-M2_Pos11:17_TC>AA	3402	0	49	1397	18	0	3461.97	38.9483	1372.8	0	0.0079915	0.281674	0.0283714
TACTATTCTATCTGCTCTCAGGG-M2_Pos6:11_TT>GA	3195	0	10	523	8	0	3251.28	0	500.273	1.57757e-15	4.20511e-19	0.133351	3.15342e-18
TACTATTCTATCTGCTCTCAGGG-M2_Pos6:17_TC>GA	3629	17	0	589	26	0	3692.91	0	563.186	14.356	0.00336171	0.135242	0.0248571
TACTATTCTATCTGCTCTCAGGG-M3_Pos6:11:17_TTC>GAA	3266	0	18	546	0	0	3323.53	0	522.768	4.67524e-13	1.21552e-16	0.135915	8.94323e-16
AAAGCTATTCCGCGAAACCGGGG-M1_Pos16_A>C	3492	38	32	2342	37	0	3553.58	15.625	2317.16	31.0176	0.00788232	0.396827	0.0198633
AAAGCTATTCCGCGAAACCGGGG-M1_Pos5_C>G	3136	679	67	157	26	270	3190.94	5.2572e-13	134.695	581.688	0.148871	0.183344	0.811979
AAAGCTATTCCGCGAAACCGGGG-M1_Pos7_A>G	2810	916	102	145	56	372	2859.12	9.70424	125.015	824.828	0.21854	0.248736	0.878601
AAAGCTATTCCGCGAAACCGGGG-M2_Pos5:16_CA>GC	2331	3	21	1420	16	7	2372.12	12.9725	1403.42	9.69251	0.00596731	0.372048	0.0160391
AAAGCTATTCCGCGAAACCGGGG-M2_Pos5:7_CA>GG	2950	208	41	1494	29	13	3001.92	8.13341	1473.02	104.904	0.0246378	0.343925	0.0716371
AAAGCTATTCCGCGAAACCGGGG-M2_Pos7:16_AA>GC	3256	36	6	2350	23	10	3313.35	1.93407e-12	2326.84	32.009	0.00564314	0.415861	0.0135698
AAAGCTATTCCGCGAAACCGGGG-M3_Pos5:7:16_CAA>GGC	2898	17	24	1756	18	13	2949.11	11.5398	1735.39	21.2405	0.006949	0.372381	0.018661
TCCATCTACTTGATTCGGAAGGG-M1_Pos11_T>A	3963	265	41	266	224	110	4032.81	5.67677	237.81	468.81	0.099995	0.148916	0.671488
TCCATCTACTTGATTCGGAAGGG-M1_Pos16_C>A	3075	94	32	477	17	19	3129.19	10.6716	455.127	54.4975	0.0178571	0.139643	0.127877
TCCATCTACTTGATTCGGAAGGG-M1_Pos18_G>T	3944	37	28	704	32	12	4013.55	7.5591	675.945	38.7447	0.00977739	0.150912	0.0647887
TCCATCTACTTGATTCGGAAGGG-M2_Pos11:16_TC>AA	3537	18	41	778	0	0	3599.32	20.2407	752.841	5.20811e-12	0.0046292	0.17218	0.0268858
TCCATCTACTTGATTCGGAAGGG-M2_Pos11:18_TG>AT	3112	0	0	940	5	0	3166.76	1.94458e-12	917.864	7.64303e-13	6.6319e-16	0.224712	2.95128e-15
TCCATCTACTTGATTCGGAAGGG-M2_Pos16:18_CG>AT	4230	0	54	686	13	0	4304.55	35.9374	655.911	0	0.00719267	0.131277	0.0547901
TCCATCTACTTGATTCGGAAGGG-M3_Pos11:16:18_TCG>AAT	6839	0	5	1602	5	1	6959.33	0	1553.35	0	0	0.182475	0
GTATGGTAGTGCGCAAACTAGGG-M1_Pos20_A>C	4995	868	39	1074	36	135	5082.29	2.20998e-10	1038.47	489.724	0.0740828	0.231178	0.320458
GTATGGTAGTGCGCAAACTAGGG-M1_Pos6_G>C	3720	553	34	33	10	367	3785.22	1.29394e-11	6.54106	628.707	0.142226	0.143706	0.989703
GTATGGTAGTGCGCAAACTAGGG-M1_Pos8_A>C	4359	1049	66	268	72	589	4435.19	4.40292e-11	236.998	1144.98	0.196828	0.237569	0.828508
GTATGGTAGTGCGCAAACTAGGG-M2_Pos6:20_GA>CC	4418	666	33	1580	7	47	4495.28	0	1548.58	279.867	0.0442567	0.28914	0.153063
GTATGGTAGTGCGCAAACTAGGG-M2_Pos6:8_GA>CC	3245	64	18	1004	11	0	3302.18	0	980.918	16.0342	0.00372963	0.231896	0.0160832
GTATGGTAGTGCGCAAACTAGGG-M2_Pos8:20_AA>CC	4375	448	72	2275	57	21	4451.93	8.50559	2243.88	226.443	0.0338995	0.356429	0.0951086
GTATGGTAGTGCGCAAACTAGGG-M3_Pos6:8:20_GAA>CCC	5564	0	34	2130	9	3	5662.08	0.404827	2090.42	3.38383e-12	5.22161e-05	0.269631	0.000193658
TCAGGGGGCTTAAGAAGGAAAGG-M1_Pos18_G>A	2794	355	66	322	29	267	2843.13	33.3734	302.126	454.804	0.134357	0.208324	0.644944
TCAGGGGGCTTAAGAAGGAAAGG-M1_Pos3_A>C	3331	403	55	789	162	215	3389.59	11.6089	765.306	572.651	0.123283	0.28232	0.43668
TCAGGGGGCTTAAGAAGGAAAGG-M1_Pos7_G>T	3707	459	45	2100	144	131	3772.11	0	2073.63	472.651	0.0748055	0.402995	0.185624
TCAGGGGGCTTAAGAAGGAAAGG-M2_Pos3:18_AG>CA	3081	18	70	1540	19	0	3135.3	67.3355	1518.08	6.58645e-13	0.0142638	0.321579	0.0443556
TCAGGGGGCTTAAGAAGGAAAGG-M2_Pos3:7_AG>CT	4601	48	11	3813	84	40	4682.08	6.65367e-13	3780.27	136.572	0.0158824	0.455504	0.0348678
TCAGGGGGCTTAAGAAGGAAAGG-M2_Pos7:18_GG>TA	2826	19	17	982	27	14	2875.84	2.72107	961.898	37.1937	0.0102935	0.257654	0.0399511
TCAGGGGGCTTAAGAAGGAAAGG-M3_Pos3:7:18_AGG>CTA	3688	20	10	1941	26	3	3752.99	5.63929e-14	1914.77	18.662	0.00328186	0.340008	0.0096523
AAATTCTAAGCACTCACGTAAGG-M1_Pos11_C>G	2607	27	0	346	3	4	2652.89	0	327.456	1.76958	0.000593397	0.1104	0.00537497
AAATTCTAAGCACTCACGTAAGG-M1_Pos20_A>C	2095	71	2	180	0	28	2131.84	2.847e-12	165.098	46.1491	0.0196958	0.0901576	0.21846
AAATTCTAAGCACTCACGTAAGG-M1_Pos6_C>T	2437	362	35	308	64	74	2479.75	0	290.666	281.637	0.0922778	0.187514	0.492111
AAATTCTAAGCACTCACGTAAGG-M2_Pos11:20_CA>GC	1668	0	12	926	18	0	1697.42	5.55523	914.135	9.18771	0.00561357	0.351568	0.0159673
AAATTCTAAGCACTCACGTAAGG-M2_Pos6:11_CC>TG	1215	0	13	34	0	0	1236.4	5.64625	25.3576	0	0.00445495	0.0200075	0.222664
AAATTCTAAGCACTCACGTAAGG-M2_Pos6:20_CA>TC	2693	15	6	862	4	0	2740.42	0	842.844	0	0	0.235217	0
AAATTCTAAGCACTCACGTAAGG-M3_Pos6:11:20_CCA>TGC	2127	0	2	242	1	0	2164.42	0	226.871	0	0	0.0948736	0
TCTTGGTACCCAACTGCTTGCGG-M1_Pos11_C>G	9725	25	26	5708	102	10	9896.42	0	5638.82	81.5057	0.00521912	0.366294	0.0142484
TCTTGGTACCCAACTGCTTGCGG-M1_Pos15_T>A	5791	369	65	2977	62	52	5892.96	1.83139	2935.81	233.781	0.0259932	0.349675	0.0743353
TCTTGGTACCCAACTGCTTGCGG-M1_Pos8_A>T	5809	213	1	4383	42	17	5911.11	1.02315e-10	4341.68	111.598	0.0107674	0.429671	0.0250596
TCTTGGTACCCAACTGCTTGCGG-M2_Pos11:15_CT>GA	4342	25	3	3150	17	1	4418.47	1.07513e-11	3119.11	3.22585	0.000427786	0.414059	0.00103315
TCTTGGTACCCAACTGCTTGCGG-M2_Pos8:11_AC>TG	6534	12	10	4858	99	0	6649.15	4.53771e-12	4811.52	81.3703	0.00704991	0.423919	0.0166303
TCTTGGTACCCAACTGCTTGCGG-M2_Pos8:15_AT>TA	6938	22	34	6073	58	0	7060.36	1.59956e-15	6023.65	33.5129	0.00255482	0.461761	0.00553278
TCTTGGTACCCAACTGCTTGCGG-M3_Pos8:11:15_ACT>TGA	6868	29	31	4911	1	3	6988.98	3.6375e-15	4862.15	0	3.06933e-19	0.410269	7.48126e-19
GCTGCAGACTGCAAAGTATTGGG-M1_Pos17_T>G	6651	102	49	4065	221	29	6768.3	17.1199	4017.69	288.333	0.0275395	0.388229	0.0709363
GCTGCAGACTGCAAAGTATTGGG-M1_Pos18_A>T	5225	280	33	3146	64	81	5316.94	0	3108.83	242.451	0.0279701	0.386617	0.0723457
GCTGCAGACTGCAAAGTATTGGG-M1_Pos4_G>A	2794	314	113	72	26	101	2843.12	95.4056	52.1265	218.132	0.0977121	0.0842244	1.16014
GCTGCAGACTGCAAAGTATTGGG-M2_Pos17:18_TA>GT	5299	41	6	4429	20	17	5392.33	0	4391.31	25.7194	0.00262193	0.450287	0.00582279
GCTGCAGACTGCAAAGTATTGGG-M2_Pos4:17_GT>AG	5680	114	49	3141	165	47	5780.16	20.4951	3100.6	252.384	0.029811	0.366301	0.0813841
GCTGCAGACTGCAAAGTATTGGG-M2_Pos4:18_GA>AT	5493	245	44	3047	38	45	5589.73	1.20128e-14	3007.93	153.938	0.0175897	0.36129	0.0486859
GCTGCAGACTGCAAAGTATTGGG-M3_Pos4:17:18_GTA>AGT	7224	2	33	4386	51	6	7351.42	0	4334.61	23.2088	0.00198209	0.37217	0.00532577
GATAGTGGCGTCAGACAATAAGG-M1_Pos11_T>G	3676	185	53	1712	134	22	3740.76	27.4035	1685.85	221.877	0.0439192	0.336111	0.130669
GATAGTGGCGTCAGACAATAAGG-M1_Pos18_A>C	2640	99	19	1112	18	37	2686.5	0	1093.22	85.1786	0.022039	0.304898	0.0722833
GATAGTGGCGTCAGACAATAAGG-M1_Pos8_G>C	2808	420	54	279	115	178	2857.34	7.91841	259.027	483.035	0.136099	0.20571	0.661607
GATAGTGGCGTCAGACAATAAGG-M2_Pos11:18_TA>GC	5011	22	32	2863	20	15	5099.38	7.35496	2827.35	15.8504	0.00291893	0.357639	0.00816168
GATAGTGGCGTCAGACAATAAGG-M2_Pos8:11_GT>CG	3307	26	27	1487	18	0	3365.32	10.9936	1463.48	6.59785	0.00362981	0.303334	0.0119664
GATAGTGGCGTCAGACAATAAGG-M2_Pos8:18_GA>CC	4663	23	50	2456	10	3	4745.2	27.549	2422.83	4.17724e-13	0.00382861	0.336711	0.0113706
GATAGTGGCGTCAGACAATAAGG-M3_Pos8:11:18_GTA>CGC	2679	1	41	1375	0	0	2726.18	27.3128	1355.94	0	0.00664637	0.329958	0.020143
AGTAGCCATTCGTACGGCCTCGG-M1_Pos12_G>A	7074	432	490	816	982	431	7198.74	613.752	765.68	1603.74	0.217787	0.232708	0.935879
AGTAGCCATTCGTACGGCCTCGG-M1_Pos18_C>G	6542	7	12	1498	49	10	6657.29	0	1451.47	31.7277	0.00389752	0.1822	0.0213915
AGTAGCCATTCGTACGGCCTCGG-M1_Pos8_A>G	7998	218	517	1288	399	250	8139.03	641.179	1231.11	598.618	0.116852	0.172454	0.677586
AGTAGCCATTCGTACGGCCTCGG-M2_Pos12:18_GC>AG	6513	2	13	1815	30	5	6627.79	0	1768.67	1.42494	0.000169678	0.210779	0.000805006
AGTAGCCATTCGTACGGCCTCGG-M2_Pos8:12_AG>GA	6480	34	36	1541	126	6	6594.3	5.14977	1494.91	127.502	0.016134	0.197329	0.0817622
AGTAGCCATTCGTACGGCCTCGG-M2_Pos8:18_AC>GG	5543	0	3	1573	27	10	5640.65	1.08366e-11	1533.57	9.20421	0.00128131	0.214769	0.005966
AGTAGCCATTCGTACGGCCTCGG-M3_Pos8:12:18_AGC>GAG	7481	31	10	2001	10	1	7612.69	0	1947.79	0	0	0.203733	0
TGAGCTTTCGGATTAACCAGAGG-M1_Pos13_T>C	4011	216	30	45	54	507	4081.72	6.90889	16.4685	721.286	0.150878	0.152859	0.987042
TGAGCTTTCGGATTAACCAGAGG-M1_Pos16_A>C	5038	164	8	1595	34	6	5126.61	8.36366e-12	1559.16	75.8761	0.0112215	0.241811	0.0464063
TGAGCTTTCGGATTAACCAGAGG-M1_Pos23_G>T	2971	27	0	475	16	0	3023.3	4.52002e-12	453.867	10.2198	0.00293049	0.133076	0.0220213
TGAGCTTTCGGATTAACCAGAGG-M2_Pos13:16_TA>CC	3585	9	20	1416	58	8	3648.24	4.02409	1390.5	58.1872	0.012196	0.284003	0.0429432
TGAGCTTTCGGATTAACCAGAGG-M2_Pos13:23_TG>CT	3026	0	1	1135	9	2	3079.28	0	1113.48	2.20596e-15	5.26136e-19	0.265571	1.98115e-18
TGAGCTTTCGGATTAACCAGAGG-M2_Pos16:23_AG>CT	4102	70	1	1434	5	15	4174.18	2.81128e-12	1404.82	23.5655	0.00420619	0.254952	0.016498
TGAGCTTTCGGATTAACCAGAGG-M3_Pos13:16:23_TAG>CCT	3006	2	23	590	2	1	3058.98	4.25802	568.618	1.19359e-12	0.00117241	0.156564	0.00748837
AAACTTTCTAATCCATTTAGAGG-M1_Pos12_T>A	1455	2	0	10	8	0	1480.62	4.63633e-13	0	1.10194	0.000743685	0.000743685	1
AAACTTTCTAATCCATTTAGAGG-M1_Pos6_T>A	1736	7	10	162	52	2	1766.63	2.94334	149.651	55.1424	0.02942	0.103726	0.283631
AAACTTTCTAATCCATTTAGAGG-M1_Pos9_T>C	2093	37	38	260	25	1	2129.9	32.9877	245.112	20.7797	0.0221376	0.109475	0.202215
AAACTTTCTAATCCATTTAGAGG-M2_Pos6:12_TT>AA	1578	0	0	186	2	0	1605.76	2.13521e-13	174.776	1.03682e-13	1.78151e-16	0.0981588	1.81492e-15
AAACTTTCTAATCCATTTAGAGG-M2_Pos6:9_TT>AC	1631	12	4	238	16	0	1659.74	0	226.398	13.1969	0.00694818	0.126147	0.0550801
AAACTTTCTAATCCATTTAGAGG-M2_Pos9:12_TT>CA	2373	11	10	311	31	0	2414.84	1.10546e-16	294.12	26.0613	0.00952872	0.117067	0.0813954
AAACTTTCTAATCCATTTAGAGG-M3_Pos6:9:12_TTT>ACA	2194	0	0	127	7	0	2232.62	0	111.394	0	0	0.0475226	0
ATTTAAGCGTTTCCTATCACTGG-M1_Pos13_C>A	2170	8	4	202	46	0	2208.25	1.0355e-13	186.564	44.1589	0.0181056	0.0945986	0.191394
ATTTAAGCGTTTCCTATCACTGG-M1_Pos17_T>C	2902	192	14	546	31	7	2952.99	0	525.358	97.1942	0.0271831	0.174114	0.156122
ATTTAAGCGTTTCCTATCACTGG-M1_Pos19_A>T	2626	13	21	133	0	0	2672.28	3.65481	114.321	3.98611e-13	0.00130985	0.0409714	0.0319698
ATTTAAGCGTTTCCTATCACTGG-M2_Pos13:17_CT>AC	2327	0	36	472	11	0	2368.02	29.053	455.447	4.94392e-14	0.010185	0.159665	0.06379
ATTTAAGCGTTTCCTATCACTGG-M2_Pos13:19_CA>AT	1657	0	11	20	8	0	1686.22	3.13086	8.21324	0	0.00184432	0.00483824	0.381197
ATTTAAGCGTTTCCTATCACTGG-M2_Pos17:19_TA>CT	3826	0	8	584	41	7	3893.44	0	556.785	33.1748	0.00739948	0.131587	0.0562324
ATTTAAGCGTTTCCTATCACTGG-M3_Pos13:17:19_CTA>ACT	2597	0	14	301	0	0	2642.74	1.01565e-13	282.527	0	3.47199e-17	0.0965815	3.59488e-16
CTTTAGCAACATCATTACAATGG-M1_Pos11_A>C	2392	0	0	484	28	0	2434.14	1.4061e-12	466.985	18.3414	0.00628246	0.166238	0.0377919
CTTTAGCAACATCATTACAATGG-M1_Pos3_T>C	2642	32	14	434	18	0	2688.57	0	415.207	16.5109	0.00529145	0.138358	0.0382446
CTTTAGCAACATCATTACAATGG-M1_Pos9_A>G	2202	27	11	73	5	4	2240.81	6.38066e-15	57.3366	6.71329	0.00291266	0.027789	0.104813
CTTTAGCAACATCATTACAATGG-M2_Pos3:11_TA>CC	3260	0	7	1295	8	0	3317.41	1.73973e-12	1271.81	1.11735e-12	6.22563e-16	0.27713	2.24647e-15
CTTTAGCAACATCATTACAATGG-M2_Pos3:9_TA>CG	1416	5	0	228	0	4	1440.93	0	217.928	1.21163e-14	7.30403e-18	0.131373	5.55979e-17
CTTTAGCAACATCATTACAATGG-M2_Pos9:11_AA>GC	3157	0	0	685	13	0	3212.59	2.13867e-12	662.544	0	5.51896e-16	0.170973	3.22797e-15
CTTTAGCAACATCATTACAATGG-M3_Pos3:9:11_TAA>CGC	3197	0	6	603	2	0	3253.27	5.08837e-14	580.259	4.52823e-14	2.50855e-17	0.151364	1.65729e-16
AGTATAATTCCCCGAGGCCGGGG-M1_Pos10_C>T	5984	1692	153	687	78	925	6088.67	0	644.44	1777.98	0.208902	0.28462	0.733969
AGTATAATTCCCCGAGGCCGGGG-M1_Pos2_G>A	5023	1161	138	163	111	877	5111.11	32.9723	127.273	1561.61	0.233366	0.247167	0.944164
AGTATAATTCCCCGAGGCCGGGG-M1_Pos3_T>C	4267	1358	59	338	173	1291	4341.47	1.5706e-10	307.653	2217.33	0.322922	0.367727	0.878156
AGTATAATTCCCCGAGGCCGGGG-M2_Pos2:10_GC>AT	3366	823	89	521	235	212	3424.99	2.03289	497.059	812.498	0.171966	0.276478	0.62199
AGTATAATTCCCCGAGGCCGGGG-M2_Pos2:3_GT>AC	6562	1602	84	1731	279	305	6676.46	1.07199e-10	1684.33	1241.12	0.129257	0.304674	0.424249
AGTATAATTCCCCGAGGCCGGGG-M2_Pos3:10_TC>CT	6797	394	68	4325	143	96	6916.71	0.830453	4276.65	386.153	0.0334173	0.402648	0.0829938
AGTATAATTCCCCGAGGCCGGGG-M3_Pos2:3:10_GTC>ACT	5903	108	24	4585	125	40	6007.03	0	4543.01	199.231	0.0185344	0.441169	0.042012
CTCGGCAACGTCGAAACATTTGG-M1_Pos14_A>C	4527	17	25	1499	18	1	4606.84	1.20382	1466.8	0	0.000198164	0.241454	0.00082071
CTCGGCAACGTCGAAACATTTGG-M1_Pos15_A>G	5136	39	79	1411	100	17	5226.58	71.1346	1374.47	98.7458	0.0250897	0.217579	0.115313
CTCGGCAACGTCGAAACATTTGG-M1_Pos17_C>A	3490	18	16	1261	39	5	3551.54	0	1236.17	37.093	0.00768797	0.2639	0.0291321
CTCGGCAACGTCGAAACATTTGG-M2_Pos14:15_AA>CG	6253	2	13	2953	28	7	6363.21	9.99139e-13	2908.52	3.06586	0.000330558	0.313925	0.00105299
CTCGGCAACGTCGAAACATTTGG-M2_Pos14:17_AC>CA	5645	59	45	2193	49	19	5744.55	16.8486	2152.85	61.7276	0.00985161	0.277656	0.0354814
CTCGGCAACGTCGAAACATTTGG-M2_Pos15:17_AC>GA	5175	14	50	2377	29	2	5266.27	31.2858	2340.19	0	0.00409621	0.306398	0.0133689
CTCGGCAACGTCGAAACATTTGG-M3_Pos14:15:17_AAC>CGA	5870	8	18	2701	13	18	5973.48	1.25978e-12	2659.24	2.89756	0.000335535	0.308275	0.00108843
AGCCCTCGACTTCGGAGTCTGGG-M1_Pos2_G>C	8477	2837	396	1573	447	990	8625.17	144.562	1512.71	2652.39	0.216234	0.322007	0.671521
AGCCCTCGACTTCGGAGTCTGGG-M1_Pos7_C>T	5802	708	131	3117	285	246	5904.03	61.6193	3075.73	836.328	0.0909065	0.396049	0.229533
AGCCCTCGACTTCGGAGTCTGGG-M1_Pos9_A>T	7443	715	97	3671	548	271	7574.02	15.6794	3618.06	1187.17	0.0970437	0.387677	0.250321
AGCCCTCGACTTCGGAGTCTGGG-M2_Pos2:7_GC>CT	7674	3	3	4843	120	21	7809.22	0	4788.41	121.044	0.00951701	0.386004	0.0246552
AGCCCTCGACTTCGGAGTCTGGG-M2_Pos2:9_GA>CT	6794	16	14	5822	70	17	6913.74	0	5773.67	66.861	0.00524224	0.457927	0.0114477
AGCCCTCGACTTCGGAGTCTGGG-M2_Pos7:9_CA>TT	9126	60	82	6051	210	33	9286.97	50.292	5986.08	238.381	0.0185502	0.399985	0.0463771
AGCCCTCGACTTCGGAGTCTGGG-M3_Pos2:7:9_GCA>CTT	6704	14	22	4190	95	16	6822.21	5.11947e-13	4142.31	95.3577	0.00862195	0.383157	0.0225024
TCGATCAGTTGTTGCTACTAGGG-M1_Pos10_T>A	2805	65	22	483	30	2	2854.44	2.86006	463.047	43.336	0.0137338	0.150544	0.0912275
TCGATCAGTTGTTGCTACTAGGG-M1_Pos11_G>C	3765	151	40	1645	42	20	3831.33	9.95391	1618.22	102.241	0.0201725	0.309338	0.065212
TCGATCAGTTGTTGCTACTAGGG-M1_Pos8_G>T	4653	11	27	2861	20	34	4735.07	5.38188	2827.9	37.4131	0.00562664	0.376729	0.0149355
TCGATCAGTTGTTGCTACTAGGG-M2_Pos10:11_TG>AC	3746	0	7	880	11	0	3811.97	8.23846e-13	853.354	3.7741e-13	2.57486e-16	0.182914	1.40769e-15
TCGATCAGTTGTTGCTACTAGGG-M2_Pos8:10_GT>TA	4901	26	7	3344	43	0	4987.34	3.44968e-12	3309.14	29.9169	0.00359302	0.40102	0.0089597
TCGATCAGTTGTTGCTACTAGGG-M2_Pos8:11_GG>TC	3332	0	4	1521	9	2	3390.68	1.76765e-12	1497.3	3.93995e-13	4.42238e-16	0.306323	1.4437e-15
TCGATCAGTTGTTGCTACTAGGG-M3_Pos8:10:11_GTG>TAC	4687	12	38	1794	33	6	4769.67	19.2385	1760.66	15.2097	0.00524744	0.270515	0.019398
TGACAGCTACGAATAGCGATTGG-M1_Pos19_A>C	4204	380	50	1517	44	16	4277.91	1.57632e-14	1487.1	183.917	0.0309161	0.280894	0.110063
TGACAGCTACGAATAGCGATTGG-M1_Pos4_C>G	3928	171	55	1151	21	14	3997.19	25.1886	1123.06	71.3916	0.0185132	0.228961	0.0808575
TGACAGCTACGAATAGCGATTGG-M1_Pos8_T>G	4664	329	19	2342	106	88	4745.95	7.52277e-12	2308.83	322.403	0.0437027	0.356671	0.122529
TGACAGCTACGAATAGCGATTGG-M2_Pos4:19_CA>GC	2396	8	0	586	10	0	2438.19	1.71772e-12	568.957	0	5.71211e-16	0.189201	3.01907e-15
TGACAGCTACGAATAGCGATTGG-M2_Pos4:8_CT>GG	3297	18	8	1279	93	0	3355.12	0	1255.55	96.8245	0.0205682	0.287281	0.071596
TGACAGCTACGAATAGCGATTGG-M2_Pos8:19_TA>GC	3105	0	9	1496	1	3	3159.67	2.77748e-14	1473.91	4.02988e-14	1.46913e-17	0.318093	4.61856e-17
TGACAGCTACGAATAGCGATTGG-M3_Pos4:8:19_CTA>GGC	3655	6	0	1860	0	0	3719.28	0	1834	0	0	0.330255	0
ACATATTAAAGGGAAAGTAATGG-M1_Pos11_G>T	1786	113	35	33	16	22	1817.44	21.0045	20.2959	68.6477	0.0465148	0.0461471	1.00797
ACATATTAAAGGGAAAGTAATGG-M1_Pos16_A>T	655	0	0	18	13	0	666.541	1.41806e-15	13.3411	11.3898	0.0164766	0.035776	0.460548
ACATATTAAAGGGAAAGTAATGG-M1_Pos1_A>T	1127	55	6	7	27	28	1146.83	3.50023e-14	1.24083e-14	78.6554	0.064183	0.064183	1
ACATATTAAAGGGAAAGTAATGG-M2_Pos11:16_GA>TT	1271	0	26	18	0	0	1293.38	20.8472	8.95913	0	0.0157553	0.00677089	2.32692
ACATATTAAAGGGAAAGTAATGG-M2_Pos1:11_AG>TT	925	0	16	52	5	0	941.304	13.8618	45.4202	3.26811e-15	0.0138537	0.0453936	0.305191
ACATATTAAAGGGAAAGTAATGG-M2_Pos1:16_AA>TT	1763	0	0	138	3	0	1794.02	0	125.46	0	0	0.0653612	0
ACATATTAAAGGGAAAGTAATGG-M3_Pos1:11:16_AGA>TTT	1172	0	0	147	0	0	1192.61	0	138.664	0	0	0.104158	0
ACGTCACTAATGGTTCCCTCGGG-M1_Pos10_A>C	4176	1362	90	446	85	387	4248.69	4.73527e-11	416.301	1034.77	0.181546	0.254584	0.713107
ACGTCACTAATGGTTCCCTCGGG-M1_Pos12_G>A	5223	867	253	335	135	852	5314.8	227.746	297.849	1389.34	0.223671	0.233368	0.95845
ACGTCACTAATGGTTCCCTCGGG-M1_Pos3_G>C	5544	863	94	2396	134	120	5641.27	0	2356.57	583.545	0.0680013	0.342615	0.198477
ACGTCACTAATGGTTCCCTCGGG-M2_Pos10:12_AG>CA	6155	188	64	2700	15	9	6263.46	19.2729	2656.22	52.3077	0.00796114	0.30124	0.0264279
ACGTCACTAATGGTTCCCTCGGG-M2_Pos3:10_GA>CC	6760	32	32	3882	33	0	6879.2	3.59725e-14	3833.91	8.43521	0.000786753	0.358376	0.00219533
ACGTCACTAATGGTTCCCTCGGG-M2_Pos3:12_GG>CA	5418	34	0	2727	44	24	5513.41	9.19561e-12	2688.46	59.43	0.00719378	0.332622	0.0216275
ACGTCACTAATGGTTCCCTCGGG-M3_Pos3:10:12_GAG>CCA	6146	12	25	3975	56	1	6254.38	2.8226e-14	3931.28	33.6644	0.00329419	0.387985	0.0084905
TGCGGGGAAATGAAACACAGAGG-M1_Pos17_A>T	3307	172	34	2125	69	63	3365.26	5.03969	2101.48	197.967	0.0358053	0.405564	0.0882852
TGCGGGGAAATGAAACACAGAGG-M1_Pos2_G>T	3606	540	129	98	36	1209	3669.51	127.549	72.3499	1620.31	0.318388	0.308333	1.03261
TGCGGGGAAATGAAACACAGAGG-M1_Pos7_G>T	2510	742	77	182	55	432	2553.94	4.61088	164.148	835.254	0.236053	0.280892	0.840368
TGCGGGGAAATGAAACACAGAGG-M2_Pos2:17_GA>TT	2585	1	19	878	63	6	2630.61	10.7589	859.612	62.9995	0.0206955	0.258871	0.0799453
TGCGGGGAAATGAAACACAGAGG-M2_Pos2:7_GG>TT	3026	66	48	1896	86	14	3079.35	39.2286	1874.48	111.85	0.0295949	0.389101	0.0760595
TGCGGGGAAATGAAACACAGAGG-M2_Pos7:17_GA>TT	2052	3	0	1046	28	0	2088.15	9.23728e-13	1031.4	21.5827	0.006871	0.335225	0.0204967
TGCGGGGAAATGAAACACAGAGG-M3_Pos2:7:17_GGA>TTT	2686	23	0	1617	13	0	2733.29	2.80151e-13	1597.89	6.97479	0.00160778	0.369943	0.00434602
CGACGAATCGTAAACATTCTAGG-M1_Pos23_G>A	4369	3	48	208	44	0	4446.07	36.3915	176.922	14.4012	0.0108676	0.0409354	0.265482
CGACGAATCGTAAACATTCTAGG-M1_Pos2_G>T	2686	0	16	139	46	0	2733.38	5.17596	119.893	36.3211	0.0143352	0.0539643	0.265642
CGACGAATCGTAAACATTCTAGG-M1_Pos6_A>C	3272	0	24	511	19	0	3329.71	10.3434	487.725	0	0.0027022	0.127417	0.0212075
CGACGAATCGTAAACATTCTAGG-M2_Pos2:23_GG>TA	2765	0	41	131	1	0	2813.7	27.0461	111.332	0	0.00916169	0.0377131	0.242932
CGACGAATCGTAAACATTCTAGG-M2_Pos2:6_GA>TC	2211	0	12	65	30	0	2250	2.34527	49.2723	21.1195	0.0101022	0.0303055	0.333345
CGACGAATCGTAAACATTCTAGG-M2_Pos6:23_AG>CA	5465	3	10	586	115	0	5561.34	6.3044e-13	547.126	103.936	0.0167303	0.1048	0.15964
CGACGAATCGTAAACATTCTAGG-M3_Pos2:6:23_GAG>TCA	3162	2	21	380	27	0	3217.78	7.589	357.508	10.5854	0.00505765	0.102434	0.0493746
CATCAGTGCCTTGCAGCTGAAGG-M1_Pos13_G>C	8332	175	71	5115	103	76	8478.89	22.1999	5055.73	217.976	0.0174359	0.382852	0.0455421
CATCAGTGCCTTGCAGCTGAAGG-M1_Pos18_T>G	6563	236	6	4248	120	88	6678.44	4.03391e-11	4201.32	293.168	0.0262392	0.402266	0.0652284
CATCAGTGCCTTGCAGCTGAAGG-M1_Pos8_G>C	6024	240	62	3594	82	63	6130.14	15.3884	3551.15	217.865	0.0235264	0.38015	0.0618871
CATCAGTGCCTTGCAGCTGAAGG-M2_Pos13:18_GT>CG	7584	6	55	5297	59	12	7717.78	24.5593	5243.05	31.2432	0.00428702	0.405197	0.0105801
CATCAGTGCCTTGCAGCTGAAGG-M2_Pos8:13_GG>CC	6608	21	14	4067	33	11	6724.45	7.51204e-12	4020	18.5127	0.00172003	0.375223	0.00458403
CATCAGTGCCTTGCAGCTGAAGG-M2_Pos8:18_GT>CG	5117	22	17	3687	42	4	5207.2	0	3650.6	30.6755	0.00345116	0.414163	0.00833285
CATCAGTGCCTTGCAGCTGAAGG-M3_Pos8:13:18_GGT>CCG	6732	35	64	4159	32	11	6850.73	37.3476	4111.11	9.67677	0.0042715	0.374316	0.0114115
GACGAACTATACTAGTGGTAAGG-M1_Pos14_A>G	2726	147	52	392	47	22	2774.01	34.1388	372.609	107.943	0.0432029	0.146122	0.295663
GACGAACTATACTAGTGGTAAGG-M1_Pos16_T>C	2076	318	26	197	5	57	2112.37	6.48741e-13	182.234	177.089	0.0716467	0.145375	0.49284
GACGAACTATACTAGTGGTAAGG-M1_Pos18_G>T	2661	248	0	61	10	50	2707.62	2.58135e-11	42.0734	145.441	0.0502365	0.0647689	0.775626
GACGAACTATACTAGTGGTAAGG-M2_Pos14:16_AT>GC	2740	0	37	683	2	0	2788.27	22.8751	663.51	3.11985e-12	0.00658343	0.190957	0.034476
GACGAACTATACTAGTGGTAAGG-M2_Pos14:18_AG>GT	3174	27	11	1354	15	4	3229.94	0	1331.42	12.521	0.0027375	0.29383	0.0093166
GACGAACTATACTAGTGGTAAGG-M2_Pos16:18_TG>CT	1771	8	0	356	4	0	1802.17	0	343.403	8.35224e-15	3.89278e-18	0.160052	2.4322e-17
GACGAACTATACTAGTGGTAAGG-M3_Pos14:16:18_ATG>GCT	2422	0	36	703	2	13	2464.7	30.0382	685.772	1.18211e-13	0.00944445	0.215617	0.043802
AGTACCCGGAAGGTTCTTTATGG-M1_Pos11_A>G	5172	449	68	558	286	500	5263.11	27.5378	521.211	1061.14	0.158399	0.230227	0.688012
AGTACCCGGAAGGTTCTTTATGG-M1_Pos18_T>C	5362	311	23	1183	16	128	5456.27	1.20736e-11	1144.86	251.716	0.0367316	0.203795	0.180238
AGTACCCGGAAGGTTCTTTATGG-M1_Pos19_T>A	5256	336	29	1890	23	140	5348.41	2.40047e-11	1852.61	284.205	0.0379688	0.285471	0.133004
AGTACCCGGAAGGTTCTTTATGG-M2_Pos11:18_AT>GC	3250	38	0	1711	23	0	3307.21	0	1687.88	20.8361	0.00415398	0.340659	0.012194
AGTACCCGGAAGGTTCTTTATGG-M2_Pos11:19_AT>GA	4794	28	38	1467	10	6	4878.53	13.3388	1432.9	7.95759e-14	0.00210897	0.226554	0.00930893
AGTACCCGGAAGGTTCTTTATGG-M2_Pos18:19_TT>CA	6613	1	37	4357	17	3	6729.59	6.26274e-13	4309.96	0	5.67301e-17	0.390411	1.45309e-16
AGTACCCGGAAGGTTCTTTATGG-M3_Pos11:18:19_ATT>GCA	4964	16	20	3123	0	1	5051.41	0	3087.69	0	0	0.379365	0
GTCACCGGTCGTGGGCAGAGGGG-M1_Pos12_T>A	8023	1798	108	261	162	3953	8164.21	16.19	203.931	5514.83	0.397939	0.411447	0.967171
GTCACCGGTCGTGGGCAGAGGGG-M1_Pos14_G>A	7758	1413	134	318	170	3596	7894.69	91.7334	262.816	4934.91	0.381264	0.394241	0.967085
GTCACCGGTCGTGGGCAGAGGGG-M1_Pos2_T>A	6395	1540	93	82	120	3715	6507.59	30.9757	36.5115	5091.77	0.439086	0.43956	0.998921
GTCACCGGTCGTGGGCAGAGGGG-M2_Pos12:14_TG>AA	6662	2861	83	1917	115	139	6776.76	1.00211e-09	1869.63	1306.28	0.131249	0.319102	0.411309
GTCACCGGTCGTGGGCAGAGGGG-M2_Pos2:12_TT>AA	5462	1324	181	222	168	2895	5558.12	153.495	183.148	4057.61	0.423126	0.426105	0.993008
GTCACCGGTCGTGGGCAGAGGGG-M2_Pos2:14_TG>AA	7133	1583	85	224	143	3658	7258.58	7.70334	173.262	5069.68	0.405891	0.419126	0.968423
GTCACCGGTCGTGGGCAGAGGGG-M3_Pos2:12:14_TTG>AAA	5177	3586	61	1569	71	178	5264.71	0	1532.2	1574.5	0.18808	0.371108	0.506807
CTCCACGATCCGATGTGCAGCGG-M1_Pos20_G>A	7399	1251	166	2291	179	621	7528.94	34.0783	2238.37	1354.64	0.124481	0.322069	0.386505
CTCCACGATCCGATGTGCAGCGG-M1_Pos3_C>G	8531	929	121	5056	105	117	8680.94	1.41553e-12	4995.32	550.59	0.0387008	0.38982	0.0992785
CTCCACGATCCGATGTGCAGCGG-M1_Pos9_T>G	4937	1192	130	1217	228	431	5023.52	4.4934	1181.89	1189.74	0.16139	0.320505	0.50355
CTCCACGATCCGATGTGCAGCGG-M2_Pos3:20_CG>GA	5891	28	27	4335	46	8	5994.88	3.82286e-14	4293.1	37.5352	0.00363519	0.419411	0.00866738
CTCCACGATCCGATGTGCAGCGG-M2_Pos3:9_CT>GG	7814	37	48	5510	88	5	7951.82	10.1581	5454.42	72.0025	0.0060912	0.409717	0.0148669
CTCCACGATCCGATGTGCAGCGG-M2_Pos9:20_TG>GA	6838	100	3	4234	36	17	6958.36	5.41223e-11	4185.36	56.6646	0.00505916	0.378739	0.0133579
CTCCACGATCCGATGTGCAGCGG-M3_Pos3:9:20_CTG>GGA	4506	16	97	3578	13	28	4585.46	97.8433	3545.95	7.58757e-14	0.0118897	0.430896	0.027593
GTTAAGGGGCTGCAGGGGAATGG-M1_Pos11_T>C	6906	1471	328	194	153	1653	7027.28	268.544	144.879	2564.26	0.28314	0.270779	1.04565
GTTAAGGGGCTGCAGGGGAATGG-M1_Pos15_G>C	6322	1534	184	1798	162	397	6432.74	16.3046	1753.03	1182.71	0.127762	0.312819	0.40842
GTTAAGGGGCTGCAGGGGAATGG-M1_Pos7_G>C	4555	846	247	181	118	1234	4635.09	242.61	148.6	1816.98	0.300965	0.287228	1.04783
GTTAAGGGGCTGCAGGGGAATGG-M2_Pos11:15_TG>CC	5992	184	23	4544	82	19	6097.49	3.2788e-12	4501.38	150.004	0.0139553	0.432732	0.0322493
GTTAAGGGGCTGCAGGGGAATGG-M2_Pos7:11_GT>CC	6157	1635	335	463	201	1338	6264.93	249.06	419.208	2316.3	0.277351	0.295746	0.9378
GTTAAGGGGCTGCAGGGGAATGG-M2_Pos7:15_GG>CC	5381	358	35	2935	27	25	5475.58	3.51781e-12	2896.73	158.901	0.0186259	0.35817	0.0520028
GTTAAGGGGCTGCAGGGGAATGG-M3_Pos7:11:15_GTG>CCC	6260	36	33	3963	25	17	6370.4	0	3918.47	23.7988	0.00230772	0.382275	0.00603682
AAGGAGGTGCATTTCTGCATAGG-M1_Pos13_T>G	4426	173	8	2425	82	18	4503.84	1.46824e-11	2393.52	154.674	0.0219333	0.361342	0.0606996
AAGGAGGTGCATTTCTGCATAGG-M1_Pos18_C>T	4962	318	25	775	24	53	5049.2	2.50027e-11	739.706	176.789	0.0296342	0.153627	0.192897
AAGGAGGTGCATTTCTGCATAGG-M1_Pos7_G>A	3154	276	33	75	25	240	3209.51	1.42718e-14	52.5653	397.357	0.108584	0.122949	0.883168
AAGGAGGTGCATTTCTGCATAGG-M2_Pos13:18_TC>GT	2916	0	0	460	2	0	2967.29	4.34648e-12	439.258	2.99779e-12	2.15593e-15	0.128945	1.67197e-14
AAGGAGGTGCATTTCTGCATAGG-M2_Pos7:13_GT>AG	5167	100	35	2933	50	18	5258.09	0.922149	2896.25	84.8251	0.0104061	0.361777	0.0287639
AAGGAGGTGCATTTCTGCATAGG-M2_Pos7:18_GC>AT	2718	27	11	148	5	8	2765.9	8.98917e-14	128.666	8.23365	0.00283645	0.0471613	0.0601437
AAGGAGGTGCATTTCTGCATAGG-M3_Pos7:13:18_GTC>AGT	4580	0	12	966	0	0	4660.61	0	933.422	0	0	0.16686	0
GATGGCTTTCCGCATAAAGGCGG-M1_Pos19_G>C	5337	1852	127	1797	51	185	5429.72	0	1759.05	924.599	0.11396	0.330768	0.344531
GATGGCTTTCCGCATAAAGGCGG-M1_Pos2_A>T	5282	1607	175	152	130	1200	5374.49	33.8492	114.432	2131	0.282848	0.293376	0.964113
GATGGCTTTCCGCATAAAGGCGG-M1_Pos7_T>C	4259	1119	73	130	63	931	4333.5	2.06219e-11	99.7085	1568.83	0.261383	0.277995	0.940242
GATGGCTTTCCGCATAAAGGCGG-M2_Pos2:19_AG>TC	5306	730	7	2507	50	79	5398.74	0	2469.26	387.202	0.046904	0.34602	0.135553
GATGGCTTTCCGCATAAAGGCGG-M2_Pos2:7_AT>TC	5640	1700	176	418	80	771	5738.67	0	377.886	1601.57	0.207507	0.256468	0.809096
GATGGCTTTCCGCATAAAGGCGG-M2_Pos7:19_TG>CC	3801	721	42	1235	9	15	3867.39	0	1207.97	268.025	0.0501602	0.276228	0.18159
GATGGCTTTCCGCATAAAGGCGG-M3_Pos2:7:19_ATG>TCC	7043	71	43	5205	0	13	7167.18	1.38533e-15	5154.9	1.15332e-14	1.04841e-18	0.418347	2.50607e-18
GGAGGAACTATGAAGATCAGGGG-M1_Pos12_G>T	2837	337	6	113	18	196	2886.7	0	92.8216	360.737	0.107997	0.135785	0.795348
GGAGGAACTATGAAGATCAGGGG-M1_Pos13_A>T	3114	339	80	51	36	229	3168.78	51.0051	28.85	404.27	0.124634	0.118569	1.05115
GGAGGAACTATGAAGATCAGGGG-M1_Pos1_G>A	2989	371	72	40	43	839	3041.66	62.7873	18.7385	1149.76	0.283773	0.273464	1.0377
GGAGGAACTATGAAGATCAGGGG-M2_Pos12:13_GA>TT	3814	325	24	1178	72	0	3880.97	0	1150.87	180.619	0.0346515	0.255444	0.135652
GGAGGAACTATGAAGATCAGGGG-M2_Pos1:12_GG>AT	3451	593	53	169	46	108	3511.46	0	144.455	378.719	0.0938671	0.129671	0.723888
GGAGGAACTATGAAGATCAGGGG-M2_Pos1:13_GA>AT	2725	567	24	63	10	305	2772.61	3.80752e-11	43.6193	566.063	0.167361	0.180257	0.928456
GGAGGAACTATGAAGATCAGGGG-M3_Pos1:12:13_GGA>ATT	4086	280	33	1146	28	2	4157.84	0	1116.94	112.312	0.0208483	0.228184	0.0913662
AGGGTGGTACGCTGTCCAATAGG-M1_Pos10_C>A	5943	1463	186	1276	434	615	6047.18	52.2383	1233.73	1732.78	0.196893	0.327215	0.601724
AGGGTGGTACGCTGTCCAATAGG-M1_Pos14_G>C	5101	200	39	3353	47	72	5190.86	4.93288e-14	3316.72	182.965	0.0210533	0.4027	0.0522804
AGGGTGGTACGCTGTCCAATAGG-M1_Pos8_T>C	5768	2328	206	1073	211	906	5868.49	0	1031.98	2147.79	0.23737	0.351423	0.675454
AGGGTGGTACGCTGTCCAATAGG-M2_Pos10:14_CG>AC	5231	30	53	3032	1	3	5323.18	22.5031	2994.79	2.06655e-12	0.00269805	0.359067	0.00751407
AGGGTGGTACGCTGTCCAATAGG-M2_Pos8:10_TC>CA	6549	299	45	3199	197	66	6664.34	0	3152.42	381.945	0.0374504	0.34655	0.108066
AGGGTGGTACGCTGTCCAATAGG-M2_Pos8:14_TG>CC	5390	38	36	3232	29	11	5485.06	8.15749	3193.66	25.0163	0.00380787	0.369458	0.0103066
AGGGTGGTACGCTGTCCAATAGG-M3_Pos8:10:14_TCG>CAC	5279	25	17	3318	29	0	5372.05	0	3280.45	10.4481	0.00120607	0.379882	0.00317485
TAATAAGACCCGCCTCGTTAGGG-M1_Pos16_C>T	2683	153	25	640	29	28	2730.23	0	620.915	107.019	0.0309469	0.210497	0.147018
TAATAAGACCCGCCTCGTTAGGG-M1_Pos19_T>A	2874	320	52	816	33	152	2924.54	14.0516	795.557	315.159	0.0813003	0.274297	0.296395
TAATAAGACCCGCCTCGTTAGGG-M1_Pos5_A>G	5726	752	141	1903	179	123	5826.62	59.8361	1862.27	579.991	0.0768217	0.293234	0.261981
TAATAAGACCCGCCTCGTTAGGG-M2_Pos16:19_CT>TA	1871	0	2	388	14	0	1903.97	4.88089e-14	374.691	4.91082	0.0021505	0.166232	0.0129368
TAATAAGACCCGCCTCGTTAGGG-M2_Pos5:16_AC>GT	5149	0	62	2463	49	9	5239.83	50.9783	2426.37	20.4253	0.00922812	0.316222	0.0291824
TAATAAGACCCGCCTCGTTAGGG-M2_Pos5:19_AT>GA	3564	6	15	1584	64	5	3626.86	0	1558.65	62.0966	0.0118333	0.308854	0.0383136
TAATAAGACCCGCCTCGTTAGGG-M3_Pos5:16:19_ACT>GTA	2683	12	29	477	18	3	2730.32	20.0395	457.915	6.10479	0.00813353	0.144358	0.056343
CAGCGAAATACCCCAACGCGCGG-M1_Pos1_C>G	4084	633	79	130	228	1686	4156	72.1887	100.949	2467.89	0.373705	0.377936	0.988804
CAGCGAAATACCCCAACGCGCGG-M1_Pos20_G>T	3702	1228	162	348	68	535	3766.71	48.8279	321.67	1129.59	0.223745	0.275549	0.811997
CAGCGAAATACCCCAACGCGCGG-M1_Pos22_G>C	3503	49	24	2323	43	16	3564.77	4.14624	2298.08	64.917	0.0116427	0.398354	0.0292269
CAGCGAAATACCCCAACGCGCGG-M2_Pos1:20_CG>GT	3015	1060	21	538	42	340	3067.19	1.22669e-10	516.56	824.314	0.187001	0.304187	0.614759
CAGCGAAATACCCCAACGCGCGG-M2_Pos1:22_CG>GC	4075	33	1	4084	52	43	4146.77	4.1617e-12	4055.01	99.7817	0.0120196	0.500483	0.024016
CAGCGAAATACCCCAACGCGCGG-M2_Pos20:22_GG>TC	3063	16	13	2357	8	10	3117	1.37224e-14	2335.21	8.00979	0.00146693	0.429144	0.00341828
CAGCGAAATACCCCAACGCGCGG-M3_Pos1:20:22_CGG>GTC	2492	19	1	2063	16	17	2535.89	1.80204e-12	2045.27	30.6208	0.0066397	0.450129	0.0147507
TTTAAAGATCTCTCAGGCGTGGG-M1_Pos11_T>C	4368	344	51	450	54	84	4444.86	8.70145e-16	418.93	262.876	0.0512762	0.132992	0.385559
TTTAAAGATCTCTCAGGCGTGGG-M1_Pos14_C>T	4694	77	16	1020	52	3	4776.69	0	986.611	64.1812	0.0110135	0.180317	0.0610789
TTTAAAGATCTCTCAGGCGTGGG-M1_Pos7_G>A	4254	98	9	1060	59	7	4328.89	5.66149e-12	1029.74	87.7641	0.0161142	0.205183	0.0785358
TTTAAAGATCTCTCAGGCGTGGG-M2_Pos11:14_TC>CT	4389	0	14	1033	68	2	4466.4	0	1001.78	55.8931	0.0101181	0.191466	0.0528453
TTTAAAGATCTCTCAGGCGTGGG-M2_Pos7:11_GT>AC	3748	2	30	1257	34	0	3814.11	16.0344	1230.34	12.5392	0.00563245	0.244997	0.0229898
TTTAAAGATCTCTCAGGCGTGGG-M2_Pos7:14_GC>AT	4298	0	0	1083	48	1	4373.72	0	1052.43	31.3907	0.00575182	0.198591	0.0289631
TTTAAAGATCTCTCAGGCGTGGG-M3_Pos7:11:14_GTC>ACT	5828	1	0	2316	13	0	5930.56	0	2274.54	0	0	0.277211	0
GAATTCGCCAGAAATAATAAGGG-M1_Pos20_A>T	1956	216	27	193	0	54	1990.37	0	179.087	131.036	0.05696	0.134807	0.422529
GAATTCGCCAGAAATAATAAGGG-M1_Pos7_G>T	2442	103	6	76	10	79	2484.96	0	58.6299	128.491	0.0480864	0.0700281	0.686673
GAATTCGCCAGAAATAATAAGGG-M1_Pos8_C>A	1915	259	20	88	49	124	1948.61	0	74.3791	289.105	0.12504	0.15721	0.795372
GAATTCGCCAGAAATAATAAGGG-M2_Pos7:20_GA>TT	2715	55	5	583	0	0	2762.78	0	563.688	2.95615	0.000887885	0.170193	0.00521694
GAATTCGCCAGAAATAATAAGGG-M2_Pos7:8_GC>TA	1370	53	20	257	5	11	1394.14	10.9717	247.255	26.3023	0.0222045	0.162961	0.136257
GAATTCGCCAGAAATAATAAGGG-M2_Pos8:20_CA>AT	2262	32	22	590	57	11	2301.89	12.6833	573.91	74.5498	0.0294405	0.21885	0.134524
GAATTCGCCAGAAATAATAAGGG-M3_Pos7:8:20_GCA>TAT	2409	2	6	498	12	0	2451.46	4.0033e-14	480.864	0	1.36523e-17	0.163987	8.32523e-17
CGGATAAAGTACCTGGTAGTGGG-M1_Pos14_T>C	4573	791	99	1181	203	156	4653.28	7.98445	1148.47	686.2	0.106864	0.282434	0.37837
CGGATAAAGTACCTGGTAGTGGG-M1_Pos20_T>A	4524	678	26	356	73	121	4603.14	1.2863e-10	323.824	450.762	0.0838201	0.144036	0.58194
CGGATAAAGTACCTGGTAGTGGG-M1_Pos7_A>T	2658	274	58	114	147	425	2704.82	46.4368	95.0931	751.474	0.221776	0.2353	0.942525
CGGATAAAGTACCTGGTAGTGGG-M2_Pos14:20_TT>CA	4274	3	10	2179	13	14	4349.33	7.58377e-13	2148.6	6.36633	0.000978788	0.331314	0.00295426
CGGATAAAGTACCTGGTAGTGGG-M2_Pos7:14_AT>TC	4692	27	0	2244	48	8	4774.63	0	2210.63	47.1248	0.00670112	0.321051	0.0208725
CGGATAAAGTACCTGGTAGTGGG-M2_Pos7:20_AT>TA	4232	80	10	1595	54	37	4306.53	0	1564.9	111.182	0.0185842	0.280158	0.0663345
CGGATAAAGTACCTGGTAGTGGG-M3_Pos7:14:20_ATT>TCA	3122	1	15	1032	0	3	3177	0	1009.79	0	0	0.241185	0
ACGCGTACGAGAGCCGTTGTGGG-M1_Pos1_A>T	4770	887	96	144	146	1447	4853.91	41.6164	110.071	2182.82	0.309447	0.31897	0.970145
ACGCGTACGAGAGCCGTTGTGGG-M1_Pos23_G>C	6541	112	14	3944	70	50	6656.19	0	3897.47	142.929	0.0133621	0.377728	0.0353751
ACGCGTACGAGAGCCGTTGTGGG-M1_Pos4_C>A	6794	1123	140	233	96	1128	6913.41	38.8271	184.675	1816.5	0.20722	0.22351	0.927119
ACGCGTACGAGAGCCGTTGTGGG-M2_Pos1:23_AG>TC	4997	61	17	3192	28	51	5085.06	1.22419e-12	3156.46	85.0845	0.0102184	0.389299	0.0262482
ACGCGTACGAGAGCCGTTGTGGG-M2_Pos1:4_AC>TA	4070	690	44	1564	106	131	4141.24	4.39866e-11	1535.05	509.358	0.0823451	0.330509	0.249147
ACGCGTACGAGAGCCGTTGTGGG-M2_Pos4:23_CG>AC	4369	75	28	3394	12	26	4446.02	0	3362.92	45.2007	0.00575501	0.433927	0.0132626
ACGCGTACGAGAGCCGTTGTGGG-M3_Pos1:4:23_ACG>TAC	5233	52	22	3599	74	20	5325.25	0	3561.78	98.2199	0.0109312	0.407334	0.0268361
CGAGCTAGCAAGGACGTCTGTGG-M1_Pos3_A>T	4319	1282	297	170	112	1622	4394.75	267.53	139.28	2425.9	0.372666	0.354921	1.05
CGAGCTAGCAAGGACGTCTGTGG-M1_Pos6_T>C	5948	1137	480	227	51	2166	6052.63	544.276	184.692	2850.72	0.352459	0.315127	1.11846
CGAGCTAGCAAGGACGTCTGTGG-M1_Pos7_A>T	6121	1726	167	1829	414	497	6228.09	0	1785.47	1679.68	0.173284	0.357481	0.484735
CGAGCTAGCAAGGACGTCTGTGG-M2_Pos3:6_AT>TC	4917	2831	326	609	179	1470	5002.42	84.1753	574.033	2945.18	0.352013	0.408935	0.860805
CGAGCTAGCAAGGACGTCTGTGG-M2_Pos3:7_AA>TT	5326	355	25	4066	73	67	5419.59	1.33556e-11	4028.12	263.238	0.0271073	0.441909	0.0613414
CGAGCTAGCAAGGACGTCTGTGG-M2_Pos6:7_TA>CT	4940	1881	201	1567	225	274	5026.16	0	1531.87	1251.76	0.160281	0.356428	0.449686
CGAGCTAGCAAGGACGTCTGTGG-M3_Pos3:6:7_ATA>TCT	5319	63	11	4701	121	11	5412.71	0	4663.16	147.073	0.0143865	0.470533	0.030575
CGTTTGCCATTCCACGTCGCCGG-M1_Pos10_T>G	5485	266	58	3477	105	44	5581.62	10.2383	3437.98	237.191	0.0266999	0.396586	0.0673244
CGTTTGCCATTCCACGTCGCCGG-M1_Pos12_C>G	5913	33	27	4057	119	36	6017.3	3.41237e-15	4014.94	159.832	0.015682	0.40961	0.0382851
CGTTTGCCATTCCACGTCGCCGG-M1_Pos18_C>G	7971	95	19	5675	49	28	8111.41	5.61188e-12	5618.3	76.3475	0.00553	0.412475	0.0134069
CGTTTGCCATTCCACGTCGCCGG-M2_Pos10:12_TC>GG	5456	0	10	4968	22	1	5552.12	7.51324e-13	4929.19	4.56735e-14	7.60398e-17	0.470284	1.61689e-16
CGTTTGCCATTCCACGTCGCCGG-M2_Pos10:18_TC>GG	7212	26	46	4879	20	2	7339.16	5.69847	4827.7	0	0.00046814	0.396605	0.00118037
CGTTTGCCATTCCACGTCGCCGG-M2_Pos12:18_CC>GG	6032	8	23	3948	24	23	6138.36	0	3905.09	20.9813	0.0020847	0.390094	0.00534409
CGTTTGCCATTCCACGTCGCCGG-M3_Pos10:12:18_TCC>GGG	5522	25	28	3981	5	18	5619.38	0	3941.72	1.74957	0.000182955	0.412374	0.000443662
TGAGCATCGACTCCCCACCAAGG-M1_Pos13_C>T	2797	1167	77	59	19	947	2845.71	0	39.1083	1562.15	0.351285	0.360079	0.975577
TGAGCATCGACTCCCCACCAAGG-M1_Pos15_C>T	4869	2581	84	557	70	320	4952.53	4.25758e-10	522.381	1377.73	0.201051	0.277282	0.725078
TGAGCATCGACTCCCCACCAAGG-M1_Pos17_A>C	4269	2027	151	570	73	1335	4343.23	0	539.641	2394.8	0.329061	0.403212	0.816101
TGAGCATCGACTCCCCACCAAGG-M2_Pos13:15_CC>TT	5214	99	10	5087	56	56	5305.81	0	5049.91	137.002	0.0130569	0.494334	0.026413
TGAGCATCGACTCCCCACCAAGG-M2_Pos13:17_CA>TC	4721	908	92	3769	90	92	4803.69	0	3735.42	519.197	0.0573172	0.469692	0.122031
TGAGCATCGACTCCCCACCAAGG-M2_Pos15:17_CA>TC	5751	43	75	4676	23	2	5852.39	54.004	4635.09	0	0.005123	0.4397	0.0116511
TGAGCATCGACTCCCCACCAAGG-M3_Pos13:15:17_CCA>TTC	6329	44	9	5793	57	16	6440.49	4.49484e-12	5747.98	63.3046	0.00516697	0.474322	0.0108934
TGCGCCCTGCCGATACCGTGTGG-M1_Pos12_G>T	6142	1489	135	803	322	894	6249.65	0	759.314	1957.19	0.218287	0.302973	0.720481
TGCGCCCTGCCGATACCGTGTGG-M1_Pos16_C>A	4798	1433	100	501	226	881	4881.83	1.7559e-11	466.876	1815.06	0.253367	0.318538	0.795404
TGCGCCCTGCCGATACCGTGTGG-M1_Pos3_C>G	6875	1693	196	572	280	2268	6995.75	91.0606	523.099	3588.5	0.328579	0.367159	0.894922
TGCGCCCTGCCGATACCGTGTGG-M2_Pos12:16_GC>TA	4954	94	21	3565	50	24	5041.28	1.57835e-12	3529.76	91.4385	0.0105557	0.418033	0.0252509
TGCGCCCTGCCGATACCGTGTGG-M2_Pos3:12_CG>GT	5387	1118	129	2533	131	44	5481.38	0	2494.68	583.339	0.0681518	0.359607	0.189517
TGCGCCCTGCCGATACCGTGTGG-M2_Pos3:16_CC>GA	4718	494	45	2636	84	85	4800.85	3.81971e-12	2602.44	352.476	0.0454469	0.380996	0.119284
TGCGCCCTGCCGATACCGTGTGG-M3_Pos3:12:16_CGC>GTA	6514	22	12	4176	69	3	6628.79	0	4129.66	52.9072	0.00489367	0.386868	0.0126495
GGATCTGCGGAACTCTGACTAGG-M1_Pos14_T>C	6321	2386	76	575	164	489	6430.36	3.4176e-10	530.051	1611.4	0.187988	0.249825	0.75248
GGATCTGCGGAACTCTGACTAGG-M1_Pos6_T>C	4826	1056	88	69	85	780	4910.59	0	34.6746	1388.2	0.219184	0.224659	0.975631
GGATCTGCGGAACTCTGACTAGG-M1_Pos7_G>C	7875	1556	85	169	27	1005	8012.79	0	112.99	1751.01	0.177285	0.188725	0.939383
GGATCTGCGGAACTCTGACTAGG-M2_Pos6:14_TT>CC	6593	1806	24	1197	57	139	6707.36	0	1150.12	852.108	0.0978357	0.229887	0.425581
GGATCTGCGGAACTCTGACTAGG-M2_Pos6:7_TG>CC	4714	1306	68	135	36	738	4796.22	1.07779e-10	101.474	1371.55	0.218775	0.234961	0.931112
GGATCTGCGGAACTCTGACTAGG-M2_Pos7:14_GT>CC	5759	1757	44	1957	53	84	5858.81	0	1916.05	769.018	0.0900082	0.314268	0.286406
GGATCTGCGGAACTCTGACTAGG-M3_Pos6:7:14_TGT>CCC	4057	560	23	2054	11	31	4127.98	0	2025.15	229.098	0.0358963	0.353206	0.10163
AAGGCAGAGACCCAAGGAGAAGG-M1_Pos12_C>T	2601	425	14	74	21	769	2646.68	1.34485e-12	55.4995	1082.2	0.285964	0.30063	0.951218
AAGGCAGAGACCCAAGGAGAAGG-M1_Pos14_A>G	4005	1004	105	243	88	665	4075.21	7.1555	214.514	1238.34	0.225014	0.262475	0.857276
AAGGCAGAGACCCAAGGAGAAGG-M1_Pos19_G>A	3672	989	82	365	29	499	3736.2	0	338.884	968.578	0.192039	0.259229	0.740808
AAGGCAGAGACCCAAGGAGAAGG-M2_Pos12:14_CA>TG	2226	20	0	792	19	7	2265.19	1.53993e-12	776.166	24.3057	0.00792837	0.261109	0.0303643
AAGGCAGAGACCCAAGGAGAAGG-M2_Pos12:19_CG>TA	1794	213	29	549	1	11	1825.52	0	536.239	80.8084	0.0330834	0.252623	0.13096
AAGGCAGAGACCCAAGGAGAAGG-M2_Pos14:19_AG>GA	2762	21	12	1332	3	4	2810.68	0	1312.35	0	0	0.318298	0
AAGGCAGAGACCCAAGGAGAAGG-M3_Pos12:14:19_CAG>TGA	2743	15	58	1171	12	11	2791.37	57.4329	1151.49	4.44345e-16	0.0143572	0.287851	0.0498771
CCTATCAGCAGCACGGCAGAAGG-M1_Pos18_A>G	5345	835	144	2804	52	150	5438.84	50.7457	2765.98	496.211	0.0624966	0.372746	0.167665
CCTATCAGCAGCACGGCAGAAGG-M1_Pos20_A>G	5492	1696	126	765	44	273	5587.64	0	725.942	963.366	0.132386	0.232145	0.570273
CCTATCAGCAGCACGGCAGAAGG-M1_Pos8_G>A	6471	2202	184	222	119	1623	6584.1	8.9273e-13	175.977	2843.67	0.2961	0.314424	0.941723
CCTATCAGCAGCACGGCAGAAGG-M2_Pos18:20_AA>GG	5770	34	3	3360	42	11	5871.62	0	3318.96	39.2966	0.00425754	0.363846	0.0117015
CCTATCAGCAGCACGGCAGAAGG-M2_Pos8:18_GA>AG	5787	380	73	4287	93	93	5888.89	14.1987	4245.84	319.838	0.031908	0.436124	0.0731627
CCTATCAGCAGCACGGCAGAAGG-M2_Pos8:20_GA>AG	4397	813	49	1472	16	151	4473.87	0	1440.73	468.631	0.073416	0.299121	0.245439
CCTATCAGCAGCACGGCAGAAGG-M3_Pos8:18:20_GAA>AGG	5350	33	19	4484	48	49	5444.32	3.58178e-13	4445.94	94.1241	0.00942713	0.454717	0.0207319
CAGGGCTGACCTTCATTGGACGG-M1_Pos19_G>T	4908	1892	242	435	79	1274	4993.74	88.4005	400.093	2247.44	0.302192	0.342516	0.88227
CAGGGCTGACCTTCATTGGACGG-M1_Pos20_A>C	7671	1447	125	4175	53	322	7805.3	0	4120.44	927.926	0.0721916	0.392757	0.183807
CAGGGCTGACCTTCATTGGACGG-M1_Pos23_G>T	6064	121	41	5135	40	39	6170.9	0.440469	5091.86	100.125	0.00884998	0.456907	0.0193693
CAGGGCTGACCTTCATTGGACGG-M2_Pos19:20_GA>TC	5697	61	24	5973	20	19	5797.41	0	5932.48	32.9014	0.00279708	0.50714	0.0055154
CAGGGCTGACCTTCATTGGACGG-M2_Pos19:23_GG>TT	5141	5	6	3846	29	14	5231.59	1.78029e-12	3809.43	20.7317	0.00228782	0.422674	0.00541274
CAGGGCTGACCTTCATTGGACGG-M2_Pos20:23_AG>CT	6192	50	16	5533	44	34	6301.11	0	5488.95	72.3314	0.00609753	0.468816	0.0130062
CAGGGCTGACCTTCATTGGACGG-M3_Pos19:20:23_GAG>TCT	5334	57	60	5058	26	40	5428.06	39.4415	5020.06	53.329	0.00880102	0.481305	0.0182857
TGGGCGCGCTCTGCTCCTTGCGG-M1_Pos5_C>A	6593	3008	262	1516	543	1479	6707.87	2.71064e-12	1469.11	3471.66	0.298031	0.42415	0.702655
TGGGCGCGCTCTGCTCCTTGCGG-M1_Pos6_G>C	9401	2826	298	1142	1164	3268	9565.99	134.381	1075.13	6222.28	0.37397	0.429316	0.871084
TGGGCGCGCTCTGCTCCTTGCGG-M1_Pos7_C>G	6071	1295	132	2700	190	625	6177.47	0	2656.82	1407.93	0.137463	0.396862	0.346375
TGGGCGCGCTCTGCTCCTTGCGG-M2_Pos5:6_CG>AC	10443	1470	45	7683	188	51	10625.7	2.55391e-09	7608.73	756.433	0.0398315	0.440485	0.0904266
TGGGCGCGCTCTGCTCCTTGCGG-M2_Pos5:7_CC>AG	9008	96	49	7758	157	33	9166.86	3.74976e-17	7693.92	205.106	0.0120185	0.462855	0.025966
TGGGCGCGCTCTGCTCCTTGCGG-M2_Pos6:7_GC>CG	10275	39	53	9318	135	18	10456.2	2.32637	9244.91	131.362	0.00674008	0.472717	0.0142582
TGGGCGCGCTCTGCTCCTTGCGG-M3_Pos5:6:7_CGC>ACG	9462	78	65	8029	46	39	9628.86	15.8176	7961.69	65.2107	0.00458523	0.454227	0.0100946
ATGGCAGAGTTCGCCCATGCCGG-M1_Pos14_C>T	5683	1961	61	992	253	613	5781.57	0	951.586	1714.54	0.20296	0.315604	0.643083
ATGGCAGAGTTCGCCCATGCCGG-M1_Pos19_G>C	5375	1780	110	1770	40	766	5468.57	0	1731.77	1578.73	0.179828	0.37709	0.476884
ATGGCAGAGTTCGCCCATGCCGG-M1_Pos3_G>T	4320	993	48	2336	77	89	4395.31	1.2127e-11	2305.28	533.67	0.0737698	0.392431	0.187982
ATGGCAGAGTTCGCCCATGCCGG-M2_Pos14:19_CG>TC	5403	91	18	3932	38	13	5498.17	0	3893.57	60.044	0.00635267	0.418293	0.0151871
ATGGCAGAGTTCGCCCATGCCGG-M2_Pos3:14_GC>TT	5479	63	35	3810	186	30	5575.64	10.1956	3771.03	243.103	0.0263853	0.41814	0.0631017
ATGGCAGAGTTCGCCCATGCCGG-M2_Pos3:19_GG>TC	6150	67	44	4471	34	7	6258.44	9.783	4427.25	31.4859	0.00384721	0.415657	0.00925572
ATGGCAGAGTTCGCCCATGCCGG-M3_Pos3:14:19_GCG>TTC	7508	33	1	6160	120	18	7640.25	7.32385e-11	6106.59	129.467	0.00933005	0.449403	0.020761
CCGTCCTGCAATCGGAGGTAGGG-M1_Pos11_A>G	5287	1015	117	596	503	1527	5380.03	67.24	558.393	2739.94	0.320982	0.377142	0.85109
CCGTCCTGCAATCGGAGGTAGGG-M1_Pos15_G>A	5987	920	176	227	292	2021	6092.47	167.359	184.413	3006.67	0.335844	0.337648	0.994656
CCGTCCTGCAATCGGAGGTAGGG-M1_Pos9_C>T	7749	1235	276	235	391	3126	7885.58	297.817	179.879	4506.54	0.373305	0.364141	1.02517
CCGTCCTGCAATCGGAGGTAGGG-M2_Pos11:15_AG>GA	6965	491	39	4135	246	109	7087.46	2.05339e-11	4085.46	559.312	0.0476731	0.395898	0.120418
CCGTCCTGCAATCGGAGGTAGGG-M2_Pos9:11_CA>TG	6696	904	106	3640	189	67	6813.58	0	3592.37	593.639	0.0539692	0.380561	0.141815
CCGTCCTGCAATCGGAGGTAGGG-M2_Pos9:15_CG>TA	5340	1338	139	1917	426	482	5433.59	4.20909	1879.02	1537.95	0.174162	0.38589	0.451324
CCGTCCTGCAATCGGAGGTAGGG-M3_Pos9:11:15_CAG>TGA	7988	40	47	5592	68	24	8128.89	7.15639	5535.18	71.7683	0.0057429	0.407986	0.0140762
TTTACCTGACGGGTCGGCGCAGG-M1_Pos11_G>A	5499	1037	90	211	191	1593	5595.72	15.8131	171.885	2469.36	0.301132	0.320043	0.94091
TTTACCTGACGGGTCGGCGCAGG-M1_Pos13_G>A	4923	1256	153	660	129	774	5009.28	37.1458	624.985	1494.11	0.213697	0.295734	0.722598
TTTACCTGACGGGTCGGCGCAGG-M1_Pos9_A>G	5648	1050	378	177	414	1414	5747.33	404.054	136.826	2401.26	0.322841	0.292087	1.10529
TTTACCTGACGGGTCGGCGCAGG-M2_Pos11:13_GG>AA	6794	933	190	3012	194	102	6913.36	93.3797	2963.68	621.445	0.0674881	0.338479	0.199387
TTTACCTGACGGGTCGGCGCAGG-M2_Pos9:11_AG>GA	6363	1328	73	1781	487	485	6474.33	0	1735.74	1605.62	0.163577	0.340411	0.480529
TTTACCTGACGGGTCGGCGCAGG-M2_Pos9:13_AG>GA	4102	268	14	2120	62	17	4174.06	5.07646e-12	2090.82	166.341	0.0258647	0.35097	0.0736949
TTTACCTGACGGGTCGGCGCAGG-M3_Pos9:11:13_AGG>GAA	7095	59	11	4157	59	18	7219.98	2.34695e-11	4106.53	68.7262	0.00603113	0.366404	0.0164603
AGCACCTTAATTAGATGAAAGGG-M1_Pos13_A>C	2756	6	31	763	4	17	2804.61	23.0744	743.396	2.47969	0.00715087	0.208721	0.0342605
AGCACCTTAATTAGATGAAAGGG-M1_Pos14_G>A	2012	30	47	384	2	6	2047.45	43.5752	369.688	0	0.0177083	0.150236	0.11787
AGCACCTTAATTAGATGAAAGGG-M1_Pos16_T>A	1726	7	16	155	9	0	1756.44	9.02717	142.722	1.02732e-16	0.00473075	0.0747947	0.0632498
AGCACCTTAATTAGATGAAAGGG-M2_Pos13:14_AG>CA	2576	0	0	447	7	0	2621.34	0	428.677	0	0	0.140549	0
AGCACCTTAATTAGATGAAAGGG-M2_Pos13:16_AT>CA	2049	0	76	479	0	0	2085.04	74.6714	464.425	1.96181e-11	0.0284556	0.176982	0.160782
AGCACCTTAATTAGATGAAAGGG-M2_Pos14:16_GT>AA	1784	0	1	183	2	0	1815.39	6.83748e-13	170.31	4.46197e-13	5.69041e-16	0.0857682	6.63463e-15
AGCACCTTAATTAGATGAAAGGG-M3_Pos13:14:16_AGT>CAA	2079	0	0	291	16	0	2115.62	0	276.212	5.98681	0.00249677	0.11769	0.0212149
TGCTTACCCCACGTCGCTCTCGG-M1_Pos14_T>A	6075	94	34	5068	34	27	6182.09	7.00875e-14	5024.79	68.8401	0.00610517	0.451734	0.013515
TGCTTACCCCACGTCGCTCTCGG-M1_Pos18_T>C	6083	584	83	4468	84	162	6190.01	0	4424.73	468.683	0.0422869	0.441508	0.0957784
TGCTTACCCCACGTCGCTCTCGG-M1_Pos23_G>A	6359	71	63	5603	78	97	6471.15	39.1578	5557.77	182.227	0.0180718	0.468559	0.0385689
TGCTTACCCCACGTCGCTCTCGG-M2_Pos14:18_TT>AC	5565	0	32	6003	57	4	5663.17	7.71472	5963.41	35.2511	0.00368188	0.514044	0.00716256
TGCTTACCCCACGTCGCTCTCGG-M2_Pos14:23_TG>AA	7514	20	34	6522	57	1	7646.51	0	6468.55	29.1475	0.00206074	0.459389	0.00448583
TGCTTACCCCACGTCGCTCTCGG-M2_Pos18:23_TG>CA	4462	4	36	2932	17	5	4540.69	16.3179	2900.26	6.48822e-14	0.00218819	0.388917	0.00562637
TGCTTACCCCACGTCGCTCTCGG-M3_Pos14:18:23_TTG>ACA	6458	103	65	6102	8	27	6571.85	30.8045	6056.06	28.7879	0.00469694	0.479594	0.00979357
GGTCAGTGAGCCGTCGAACAAGG-M1_Pos11_C>A	3459	1163	84	483	61	243	3519.19	1.5776e-10	458.401	765.989	0.161479	0.258115	0.625609
GGTCAGTGAGCCGTCGAACAAGG-M1_Pos1_G>T	4113	1569	85	115	90	1362	4184.66	1.4728e-10	85.7489	2281.04	0.348173	0.361262	0.96377
GGTCAGTGAGCCGTCGAACAAGG-M1_Pos3_T>A	4305	1232	96	113	57	1163	4380.38	0	82.3808	1879.69	0.296367	0.309355	0.958013
GGTCAGTGAGCCGTCGAACAAGG-M2_Pos1:11_GC>TA	3598	1310	72	1097	50	118	3660.38	0	1071.41	656.401	0.121822	0.320667	0.379903
GGTCAGTGAGCCGTCGAACAAGG-M2_Pos1:3_GT>TA	4153	1271	128	254	87	665	4225.67	0.148909	224.462	1335.99	0.230915	0.269681	0.856251
GGTCAGTGAGCCGTCGAACAAGG-M2_Pos3:11_TC>AA	4287	1538	51	1124	70	265	4361.22	9.7164e-10	1093.51	934.756	0.146296	0.317439	0.460864
GGTCAGTGAGCCGTCGAACAAGG-M3_Pos1:3:11_GTC>TAA	3846	29	1	2403	68	6	3913.74	4.71807e-12	2375.64	74.6888	0.011736	0.385026	0.0304811
TCGCCAGTCACATCAGTGTACGG-M1_Pos11_C>G	7226	284	36	7879	46	19	7353.17	4.06078e-12	7827.6	135.753	0.00886317	0.519919	0.0170472
TCGCCAGTCACATCAGTGTACGG-M1_Pos16_G>T	5382	0	34	4581	64	6	5476.94	12.0527	4542.72	45.7627	0.0057371	0.45532	0.0126001
TCGCCAGTCACATCAGTGTACGG-M1_Pos3_G>T	6874	809	134	6952	158	67	6994.83	31.3409	6903.11	510.751	0.0375409	0.513424	0.0731187
TCGCCAGTCACATCAGTGTACGG-M2_Pos11:16_CG>GT	5991	14	6	5802	6	0	6096.43	7.62449e-12	5759.39	3.69888e-12	9.5509e-16	0.485786	1.96607e-15
TCGCCAGTCACATCAGTGTACGG-M2_Pos3:11_GC>TG	5114	26	0	5631	90	7	5204.08	0	5594.62	93.0571	0.00854382	0.522201	0.0163612
TCGCCAGTCACATCAGTGTACGG-M2_Pos3:16_GG>TT	4785	2	7	6172	8	7	4869.27	0	6137.96	0	0	0.55763	0
TCGCCAGTCACATCAGTGTACGG-M3_Pos3:11:16_GCG>TGT	3948	16	66	4103	9	0	4017.56	50.95	4074.92	9.20955e-13	0.00625658	0.500393	0.0125033
GTCAAGGAATCCATACTAATAGG-M1_Pos13_A>G	1486	81	1	351	38	1	1512.1	7.04172e-13	340.43	66.7805	0.0347939	0.212165	0.163995
GTCAAGGAATCCATACTAATAGG-M1_Pos16_C>A	1614	14	12	14	0	0	1642.45	1.15348	2.51917	0	0.000700727	0.00153037	0.457881
GTCAAGGAATCCATACTAATAGG-M1_Pos18_A>T	2216	72	0	297	0	14	2254.96	0	281.238	29.0328	0.0113178	0.120952	0.0935725
GTCAAGGAATCCATACTAATAGG-M2_Pos13:16_AC>GA	2773	13	1	935	10	0	2821.83	1.17216e-12	915.275	0	3.13656e-16	0.244915	1.28067e-15
GTCAAGGAATCCATACTAATAGG-M2_Pos13:18_AA>GT	1824	0	22	748	3	1	1856.14	13.2382	735.025	0	0.005083	0.282224	0.0180105
GTCAAGGAATCCATACTAATAGG-M2_Pos16:18_CA>AT	2071	4	0	181	7	0	2107.46	1.3504e-12	166.269	0	5.93915e-16	0.073126	8.12181e-15
GTCAAGGAATCCATACTAATAGG-M3_Pos13:16:18_ACA>GAT	1576	0	8	113	20	0	1603.8	0.865064	101.789	13.6596	0.008444	0.0671169	0.12581
GAAAGGAACCCGACATACACCGG-M1_Pos20_C>T	4048	488	44	810	32	105	4119.04	1.06287e-11	781.208	316.299	0.0606339	0.21039	0.288198
GAAAGGAACCCGACATACACCGG-M1_Pos22_G>T	2825	464	15	973	26	135	2874.38	4.48146e-11	952.908	343.911	0.0824489	0.310898	0.265196
GAAAGGAACCCGACATACACCGG-M1_Pos3_A>G	3415	674	111	151	58	619	3474.97	61.851	126.71	1013.24	0.22988	0.243748	0.943104
GAAAGGAACCCGACATACACCGG-M2_Pos20:22_CG>TT	2981	14	0	700	20	4	3033.5	0	678.796	14.9612	0.004014	0.186131	0.0215655
GAAAGGAACCCGACATACACCGG-M2_Pos3:20_AC>GT	3613	565	92	1281	12	70	3676.42	24.6946	1255.3	273.574	0.0570305	0.292328	0.19509
GAAAGGAACCCGACATACACCGG-M2_Pos3:22_AG>GT	4025	139	15	1966	24	32	4095.84	1.31471e-12	1937.37	92.2433	0.015059	0.331341	0.0454487
GAAAGGAACCCGACATACACCGG-M3_Pos3:20:22_ACG>GTT	3732	245	13	1472	10	33	3797.55	0	1445.45	117.286	0.0218806	0.291541	0.0750515
GTCAGTTCGATGGACAACAGGGG-M1_Pos3_C>T	4881	622	102	142	165	1220	4966.98	76.8952	107.28	1825.63	0.272694	0.277049	0.98428
GTCAGTTCGATGGACAACAGGGG-M1_Pos6_T>A	4948	649	82	137	30	1681	5035.2	59.4933	101.804	2229.94	0.308282	0.313979	0.981855
GTCAGTTCGATGGACAACAGGGG-M1_Pos9_G>A	4506	642	72	107	103	1420	4585.38	42.0028	74.9479	2011.28	0.305839	0.310747	0.984208
GTCAGTTCGATGGACAACAGGGG-M2_Pos3:6_CT>TA	4789	1132	67	365	52	368	4872.6	4.39779e-11	330.94	884.794	0.145326	0.199682	0.727786
GTCAGTTCGATGGACAACAGGGG-M2_Pos3:9_CG>TA	4423	409	20	1450	111	60	4500.62	4.87608e-11	1418.54	325.679	0.0521517	0.279306	0.186719
GTCAGTTCGATGGACAACAGGGG-M2_Pos6:9_TG>AA	4036	643	73	1010	108	111	4106.83	8.97584e-14	981.293	470.91	0.0847107	0.261233	0.324273
GTCAGTTCGATGGACAACAGGGG-M3_Pos3:6:9_CTG>TAA	5012	15	14	3225	98	44	5100.38	5.18098e-13	3189.35	143.419	0.0170066	0.395199	0.0430331
AAGGAGTAGTGCGGGATCGGAGG-M1_Pos18_C>T	6192	1060	145	279	157	2657	6301.1	125.899	234.955	3668.07	0.367276	0.377833	0.972059
AAGGAGTAGTGCGGGATCGGAGG-M1_Pos1_A>C	5960	1525	146	138	227	3910	6064.97	120.471	95.6054	5420.98	0.473546	0.471421	1.00451
AAGGAGTAGTGCGGGATCGGAGG-M1_Pos23_G>C	5253	959	48	4027	58	135	5344.79	1.00471e-10	3989.64	547.605	0.0554142	0.459141	0.120691
AAGGAGTAGTGCGGGATCGGAGG-M2_Pos18:23_CG>TC	6289	42	44	6418	82	68	6399.93	16.9226	6373.26	149.351	0.0128501	0.504087	0.0254918
AAGGAGTAGTGCGGGATCGGAGG-M2_Pos1:18_AC>CT	6525	2235	79	822	69	1332	6638.37	0	775.597	2448.18	0.24824	0.326884	0.759414
AAGGAGTAGTGCGGGATCGGAGG-M2_Pos1:23_AG>CC	4553	176	16	4945	41	96	4633.13	8.50817e-12	4912.61	199.152	0.0204365	0.524558	0.0389595
AAGGAGTAGTGCGGGATCGGAGG-M3_Pos1:18:23_ACG>CTC	7985	62	24	8360	22	44	8125.71	0	8303.2	51.0698	0.0030989	0.506934	0.00611301
CTAGCTCATGGGCCCCGACTAGG-M1_Pos10_G>T	4400	678	111	87	124	646	4477.36	58.4947	55.7029	1120.62	0.206421	0.205933	1.00237
CTAGCTCATGGGCCCCGACTAGG-M1_Pos3_A>C	5988	1717	104	1205	191	472	6092.36	0	1162.41	1381.08	0.159924	0.294528	0.542986
CTAGCTCATGGGCCCCGACTAGG-M1_Pos7_C>A	6781	1009	157	146	181	1544	6900.33	98.9553	97.7662	2353.94	0.259538	0.259412	1.00049
CTAGCTCATGGGCCCCGACTAGG-M2_Pos3:10_AG>CT	5185	574	73	2878	144	11	5276.12	0	2841.12	362.03	0.0426959	0.377762	0.113023
CTAGCTCATGGGCCCCGACTAGG-M2_Pos3:7_AC>CA	4826	51	43	3078	39	10	4911.1	20.0591	3043.67	40.256	0.00752519	0.384765	0.0195579
CTAGCTCATGGGCCCCGACTAGG-M2_Pos7:10_CG>AT	7040	1659	211	665	308	566	7163.39	43.9002	614.927	1591.15	0.173694	0.234356	0.741157
CTAGCTCATGGGCCCCGACTAGG-M3_Pos3:7:10_ACG>CAT	5910	22	21	4164	49	15	6014.19	2.89789e-13	4121.96	47.1654	0.00463163	0.409407	0.011313
CCCTTGGATGCTTGATTTGCGGG-M1_Pos12_T>C	10401	155	147	3448	190	12	10584.4	114.483	3374.01	195.497	0.0217249	0.250169	0.086841
CCCTTGGATGCTTGATTTGCGGG-M1_Pos17_T>C	14079	48	61	4376	137	7	14327.3	0	4275.85	100.642	0.00538085	0.23399	0.0229961
CCCTTGGATGCTTGATTTGCGGG-M1_Pos4_T>A	10184	117	170	1842	275	115	10363.6	160.297	1769.56	392.8	0.0435981	0.170449	0.255784
CCCTTGGATGCTTGATTTGCGGG-M2_Pos12:17_TT>CC	8254	0	13	1943	14	0	8399.3	2.61792e-11	1884.29	1.79477e-11	4.29101e-15	0.183233	2.34184e-14
CCCTTGGATGCTTGATTTGCGGG-M2_Pos4:12_TT>AC	9697	44	11	2500	79	1	9867.82	0	2431.02	50.4094	0.00408198	0.200938	0.0203146
CCCTTGGATGCTTGATTTGCGGG-M2_Pos4:17_TT>AC	13312	12	35	2244	54	5	13546.6	0	2149.31	1.51549e-13	9.65529e-18	0.136934	7.05104e-17
CCCTTGGATGCTTGATTTGCGGG-M3_Pos4:12:17_TTT>ACC	11795	7	84	3350	2	2	12002.9	5.74732	3266.1	1.08078e-10	0.000376264	0.213824	0.00175969
AACCCCACAGGCCAATACGAAGG-M1_Pos20_A>T	4015	744	22	770	55	243	4085.12	0	741.445	602.273	0.11094	0.247515	0.448214
AACCCCACAGGCCAATACGAAGG-M1_Pos6_C>A	2244	356	40	47	34	273	2283.43	2.33273	31.0386	481.726	0.172969	0.183227	0.944018
AACCCCACAGGCCAATACGAAGG-M1_Pos8_C>A	3259	513	60	124	49	687	3316.32	18.8323	100.819	1039.67	0.236502	0.254821	0.928113
AACCCCACAGGCCAATACGAAGG-M2_Pos6:20_CA>AT	3635	702	68	916	15	179	3698.67	3.68835e-12	890.146	465.137	0.0920343	0.268163	0.343203
AACCCCACAGGCCAATACGAAGG-M2_Pos6:8_CC>AA	3317	88	13	2069	27	21	3375.41	0	2045.41	68.5297	0.0124841	0.385098	0.0324181
AACCCCACAGGCCAATACGAAGG-M2_Pos8:20_CA>AT	3056	303	10	954	3	74	3109.57	1.77793e-11	932.264	183.338	0.0433919	0.264037	0.16434
AACCCCACAGGCCAATACGAAGG-M3_Pos6:8:20_CCA>AAT	2270	5	23	1121	14	9	2310.04	15.8155	1104.85	9.89662	0.00747315	0.323998	0.0230654
GCCACCGGTATGCAAGTGAAAGG-M1_Pos15_A>C	3883	832	5	3485	62	74	3950.56	0	3457.39	441.797	0.0562817	0.496727	0.113305
GCCACCGGTATGCAAGTGAAAGG-M1_Pos18_G>C	3450	1124	57	1357	35	152	3509.9	2.80239e-10	1332.47	612.086	0.112218	0.356507	0.31477
GCCACCGGTATGCAAGTGAAAGG-M1_Pos8_G>A	5130	2299	103	188	50	1558	5218.93	0	151.519	2727.55	0.336818	0.355529	0.947372
GCCACCGGTATGCAAGTGAAAGG-M2_Pos15:18_AG>CC	4464	16	9	4045	10	25	4542.66	1.40883e-12	4013.25	19.4689	0.00227033	0.470267	0.00482774
GCCACCGGTATGCAAGTGAAAGG-M2_Pos8:15_GA>AC	5109	597	92	4350	54	30	5198.79	10.0943	4313.66	282.89	0.0298798	0.468776	0.0637401
GCCACCGGTATGCAAGTGAAAGG-M2_Pos8:18_GG>AC	3462	1166	25	1771	7	135	3521.89	4.82982e-10	1746.38	573.616	0.0981901	0.397131	0.247248
GCCACCGGTATGCAAGTGAAAGG-M3_Pos8:15:18_GAG>ACC	5323	20	0	5416	7	12	5416.72	1.72116e-11	5378.14	0	1.59443e-15	0.498213	3.2003e-15
TAGGTCCTGATTAGCCCCAAAGG-M1_Pos18_C>A	4305	944	92	461	35	169	4380.34	0	430.381	561.243	0.104476	0.184593	0.565984
TAGGTCCTGATTAGCCCCAAAGG-M1_Pos20_A>G	5235	1040	135	252	106	931	5326.93	46.3272	214.764	1570.31	0.22584	0.249371	0.905642
TAGGTCCTGATTAGCCCCAAAGG-M1_Pos7_C>T	2967	289	56	121	81	432	3019.26	37.0346	99.8952	687.562	0.188513	0.204867	0.920173
TAGGTCCTGATTAGCCCCAAAGG-M2_Pos18:20_CA>AG	4140	36	5	1006	3	6	4212.9	1.12376e-12	976.552	0	2.16547e-16	0.18818	1.15074e-15
TAGGTCCTGATTAGCCCCAAAGG-M2_Pos7:18_CC>TA	2980	204	7	620	1	24	3032.31	0	598.804	85.5614	0.023021	0.184134	0.125023
TAGGTCCTGATTAGCCCCAAAGG-M2_Pos7:20_CA>TG	4263	499	56	1406	71	103	4337.88	8.60359e-13	1375.68	363.144	0.0597599	0.286145	0.208845
TAGGTCCTGATTAGCCCCAAAGG-M3_Pos7:18:20_CCA>TAG	6076	5	29	2238	35	7	6183.17	0	2194.78	13.6369	0.00162507	0.26317	0.00617498
TAGGCGTCTGGACGTACTTCCGG-M1_Pos17_C>G	4515	169	16	2342	130	60	4594.48	3.96856e-12	2309.88	260.125	0.0363075	0.358715	0.101215
TAGGCGTCTGGACGTACTTCCGG-M1_Pos20_C>T	4929	516	60	1604	49	167	5015.63	8.73334e-13	1568.94	415.304	0.0593302	0.283469	0.209301
TAGGCGTCTGGACGTACTTCCGG-M1_Pos4_G>C	6128	660	28	2682	179	84	6235.45	0	2638.41	516.462	0.0549993	0.335971	0.163703
TAGGCGTCTGGACGTACTTCCGG-M2_Pos17:20_CC>GT	3734	27	14	1188	7	8	3799.81	0	1161.44	4.21023	0.000847903	0.234751	0.00361192
TAGGCGTCTGGACGTACTTCCGG-M2_Pos4:17_GC>CG	5948	14	40	3472	26	19	6052.91	13.2818	3429.69	17.0568	0.0031892	0.362322	0.00880211
TAGGCGTCTGGACGTACTTCCGG-M2_Pos4:20_GC>CT	4933	19	58	2036	36	16	5020.01	44.1622	2000.91	23.7485	0.00957996	0.285613	0.0335418
TAGGCGTCTGGACGTACTTCCGG-M3_Pos4:17:20_GCC>CGT	7022	4	41	5020	14	24	7145.86	8.31327	4970.05	7.83454e-17	0.000685674	0.409927	0.00167267
AGTAGTCGCGGCCAGGGCGGCGG-M1_Pos11_G>T	6478	1670	216	430	310	2363	6591.78	129.301	383.923	3719.61	0.35557	0.379093	0.93795
AGTAGTCGCGGCCAGGGCGGCGG-M1_Pos14_A>G	5180	1365	182	1200	909	1027	5270.93	103.281	1163.16	2744.65	0.306823	0.421008	0.72878
AGTAGTCGCGGCCAGGGCGGCGG-M1_Pos2_G>A	5772	1604	197	278	237	2080	5873.3	102.511	236.945	3283.43	0.356558	0.370715	0.961813
AGTAGTCGCGGCCAGGGCGGCGG-M2_Pos11:14_GA>TG	5016	77	63	4576	72	19	5104.44	43.9608	4540.32	91.0459	0.0138047	0.473566	0.0291505
AGTAGTCGCGGCCAGGGCGGCGG-M2_Pos2:11_GG>AT	4663	1897	177	1379	242	923	4744.36	8.6346e-14	1345.84	2054.65	0.252264	0.417502	0.604222
AGTAGTCGCGGCCAGGGCGGCGG-M2_Pos2:14_GA>AG	6374	1976	182	1932	833	660	6485.54	1.1977e-14	1886.67	2464.39	0.227414	0.401515	0.566389
AGTAGTCGCGGCCAGGGCGGCGG-M3_Pos2:11:14_GGA>ATG	6114	50	22	5468	64	32	6221.77	0	5424.51	94.3186	0.00803354	0.470064	0.0170903
AGCGTTCAAGAGATCGTACCTGG-M1_Pos17_T>A	4574	388	20	2431	99	40	4654.29	7.5544e-12	2398.47	278.843	0.038033	0.365174	0.10415
AGCGTTCAAGAGATCGTACCTGG-M1_Pos19_C>A	4965	216	24	2393	13	33	5052.35	0	2357.68	102.495	0.0136432	0.327477	0.0416615
AGCGTTCAAGAGATCGTACCTGG-M1_Pos7_C>A	3627	366	10	809	57	27	3690.56	0	783.203	211.105	0.0450611	0.212238	0.212314
AGCGTTCAAGAGATCGTACCTGG-M2_Pos17:19_TC>AA	5408	17	121	2392	30	6	5503.32	117.112	2353.53	7.05199e-12	0.0146868	0.295152	0.04976
AGCGTTCAAGAGATCGTACCTGG-M2_Pos7:17_CT>AA	2440	13	0	574	9	15	2482.97	0	556.644	18.01	0.0058902	0.187941	0.0313406
AGCGTTCAAGAGATCGTACCTGG-M2_Pos7:19_CC>AA	1926	0	25	453	29	6	1959.98	22.0772	439.3	22.5638	0.0182662	0.188985	0.096654
AGCGTTCAAGAGATCGTACCTGG-M3_Pos7:17:19_CTC>AAA	3351	0	13	1032	6	8	3410.07	3.81185e-15	1008.16	3.5489e-15	1.66599e-18	0.228182	7.30114e-18
GGATAGCGCGCGGTCTCAGAAGG-M1_Pos11_C>T	5239	1280	125	985	122	423	5330.7	0	947.738	1085.28	0.147382	0.276086	0.533827
GGATAGCGCGCGGTCTCAGAAGG-M1_Pos5_A>T	5478	1052	91	401	174	1055	5574.21	0	362.036	1817.29	0.234382	0.281075	0.833877
GGATAGCGCGCGGTCTCAGAAGG-M1_Pos6_G>T	4899	1085	107	128	146	1013	4985	9.72422	93.1545	1746.29	0.256946	0.269154	0.954644
GGATAGCGCGCGGTCTCAGAAGG-M2_Pos5:11_AC>TT	3983	360	52	1782	39	47	4053.05	9.68487e-16	1753.67	209.054	0.034751	0.326263	0.106512
GGATAGCGCGCGGTCTCAGAAGG-M2_Pos5:6_AG>TT	5287	926	56	1165	129	194	5379.51	5.48887e-11	1127.4	690.576	0.0959469	0.252585	0.37986
GGATAGCGCGCGGTCTCAGAAGG-M2_Pos6:11_GC>TT	4356	653	64	1570	64	52	4432.38	0	1539.02	349.546	0.0552997	0.298779	0.185086
GGATAGCGCGCGGTCTCAGAAGG-M3_Pos5:6:11_AGC>TTT	4032	49	28	2327	37	6	4103.1	5.24962	2298.32	42.1186	0.00734529	0.362927	0.020239
CCTAGACAACCGGGGATTGAAGG-M1_Pos11_C>A	4522	950	111	241	193	1530	4601.52	60.3629	208.835	2356.63	0.334423	0.354966	0.942127
CCTAGACAACCGGGGATTGAAGG-M1_Pos13_G>T	5437	680	74	2751	193	249	5532.55	3.51325e-13	2712.33	741.878	0.0825524	0.384366	0.214775
CCTAGACAACCGGGGATTGAAGG-M1_Pos15_G>C	5305	436	71	3339	84	91	5398.36	6.56365	3301.26	332.646	0.0375281	0.402033	0.0933457
CCTAGACAACCGGGGATTGAAGG-M2_Pos11:13_CG>AT	4288	43	3	2321	12	25	4363.5	9.5094e-12	2290.5	32.83	0.00490965	0.347448	0.0141306
CCTAGACAACCGGGGATTGAAGG-M2_Pos11:15_CG>AC	5363	14	11	4187	38	22	5457.52	6.49647e-14	4148.85	42.9189	0.00444788	0.434412	0.0102388
CCTAGACAACCGGGGATTGAAGG-M2_Pos13:15_GG>TC	4740	27	1	3255	25	0	4823.47	0	3221.28	9.80361	0.00121715	0.40115	0.00303415
CCTAGACAACCGGGGATTGAAGG-M3_Pos11:13:15_CGG>ATC	6086	13	0	3663	47	0	6193.19	2.42026e-11	3619.71	22.4676	0.00228436	0.370314	0.00616872
CCTTCTTAGGTTTATGTAAGTGG-M1_Pos19_A>C	4298	4	26	814	9	10	4373.8	4.29693	783.427	2.80202e-14	0.000832494	0.151782	0.00548479
CCTTCTTAGGTTTATGTAAGTGG-M1_Pos4_T>A	6155	107	47	1404	136	18	6263.53	13.0489	1360.22	179.956	0.0246912	0.197035	0.125314
CCTTCTTAGGTTTATGTAAGTGG-M1_Pos5_C>G	5355	0	24	785	32	1	5449.45	0	746.908	5.6141	0.000905213	0.121336	0.00746038
CCTTCTTAGGTTTATGTAAGTGG-M2_Pos4:19_TA>AC	5317	1	2	971	8	0	5410.56	6.24201e-12	933.18	3.04912e-12	1.46461e-15	0.147102	9.95641e-15
CCTTCTTAGGTTTATGTAAGTGG-M2_Pos4:5_TC>AG	5340	10	16	890	45	0	5434.14	7.22914e-13	852.015	23.691	0.00375461	0.138784	0.0270536
CCTTCTTAGGTTTATGTAAGTGG-M2_Pos5:19_CA>GC	5215	20	17	1092	7	2	5306.86	0	1054.9	0	0	0.16582	0
CCTTCTTAGGTTTATGTAAGTGG-M3_Pos4:5:19_TCA>AGC	3679	0	15	611	10	8	3743.87	1.05476e-14	584.83	2.38015e-15	2.98653e-18	0.135105	2.21052e-17
ATAACAGGGTCTACACAAAGAGG-M1_Pos16_C>G	2681	466	41	283	42	112	2727.97	0	263.931	337.191	0.101286	0.180566	0.560936
ATAACAGGGTCTACACAAAGAGG-M1_Pos3_A>T	2537	85	35	244	55	19	2581.71	21.2715	225.954	96.5848	0.0402856	0.11025	0.365402
ATAACAGGGTCTACACAAAGAGG-M1_Pos4_A>C	2663	471	38	58	3	812	2709.85	2.36091	39.0578	1127.71	0.291332	0.300792	0.968548
ATAACAGGGTCTACACAAAGAGG-M2_Pos3:16_AC>TG	3268	11	10	2168	65	12	3325.62	0	2144.75	75.3442	0.013586	0.400326	0.0339373
ATAACAGGGTCTACACAAAGAGG-M2_Pos3:4_AA>TC	3155	26	13	1125	48	4	3210.62	0	1102.56	51.6824	0.0118406	0.264439	0.0447761
ATAACAGGGTCTACACAAAGAGG-M2_Pos4:16_AC>CG	2786	164	4	869	42	31	2834.94	0	849.184	129.494	0.0339558	0.256627	0.132316
ATAACAGGGTCTACACAAAGAGG-M3_Pos3:4:16_AAC>TCG	1562	0	0	86	10	0	1589.51	0	74.8893	2.08389	0.00125047	0.0461889	0.0270729
CATGTATCATCATTACGTAGTGG-M1_Pos18_T>C	3605	170	31	535	25	41	3668.49	0	509.357	118.158	0.0275041	0.146069	0.188295
CATGTATCATCATTACGTAGTGG-M1_Pos1_C>A	2600	33	21	34	6	33	2645.85	7.64745	15.5054	39.7661	0.0175038	0.0204047	0.85783
CATGTATCATCATTACGTAGTGG-M1_Pos2_A>G	2759	124	60	16	23	106	2807.59	50.4595	5.84396e-14	165.751	0.0715029	0.0548154	1.30443
CATGTATCATCATTACGTAGTGG-M2_Pos1:18_CT>AC	2905	17	9	383	19	2	2956.2	0	362.336	12.9543	0.00388843	0.112649	0.034518
CATGTATCATCATTACGTAGTGG-M2_Pos1:2_CA>AG	2722	113	43	6	13	90	2769.87	28.1626	1.52134e-12	138.067	0.0566157	0.0470238	1.20398
CATGTATCATCATTACGTAGTGG-M2_Pos2:18_AT>GC	3442	128	7	656	21	20	3502.53	0	631.517	73.9925	0.0175836	0.167657	0.104878
CATGTATCATCATTACGTAGTGG-M3_Pos1:2:18_CAT>AGC	4197	370	21	992	15	60	4270.65	0	962.148	198.222	0.0364981	0.213656	0.170826
GGCACAAGGGGGGATTGGTAGGG-M1_Pos18_G>C	4061	1689	99	719	69	581	4131.42	4.80014e-10	690.121	1367.49	0.220954	0.332461	0.664601
GGCACAAGGGGGGATTGGTAGGG-M1_Pos23_G>A	5775	1334	119	3072	89	289	5876	1.91735e-11	3030.93	902.199	0.0919755	0.400966	0.229385
GGCACAAGGGGGGATTGGTAGGG-M1_Pos3_C>A	6723	1309	153	260	238	2367	6841.29	89.6703	212.179	3517.71	0.338376	0.349868	0.967155
GGCACAAGGGGGGATTGGTAGGG-M2_Pos18:23_GG>CA	4725	72	0	4710	45	15	4808.16	8.00468e-12	4676.39	68.1304	0.00713207	0.496669	0.0143598
GGCACAAGGGGGGATTGGTAGGG-M2_Pos3:18_CG>AC	6368	2241	102	1649	96	409	6478.42	3.89303e-10	1603.72	1381.41	0.145971	0.315434	0.462764
GGCACAAGGGGGGATTGGTAGGG-M2_Pos3:23_CG>AA	5702	609	60	3105	14	99	5802.11	0	3064.44	321.398	0.0349804	0.368509	0.0949242
GGCACAAGGGGGGATTGGTAGGG-M3_Pos3:18:23_CGG>ACA	6419	28	63	5187	22	47	6532.21	40.214	5141.34	39.2242	0.00675897	0.440787	0.0153339
GGGACCCGAATCATAACGTGCGG-M1_Pos14_T>A	4021	657	46	1850	100	117	4091.42	2.31434e-11	1821.4	473.731	0.0741763	0.35937	0.206407
GGGACCCGAATCATAACGTGCGG-M1_Pos15_A>T	2103	176	22	862	47	20	2139.98	0	847.041	131.022	0.0420206	0.313678	0.133961
GGGACCCGAATCATAACGTGCGG-M1_Pos2_G>A	4011	446	87	59	128	1158	4081.71	82.7943	30.4685	1646.73	0.296065	0.287107	1.0312
GGGACCCGAATCATAACGTGCGG-M2_Pos14:15_TA>AT	4495	61	58	2516	174	25	4574.28	47.5731	2484.03	216.3	0.0360375	0.368787	0.0977189
GGGACCCGAATCATAACGTGCGG-M2_Pos2:14_GT>AA	3057	506	47	1535	63	58	3110.57	1.95335e-13	1513.26	310.021	0.0628355	0.369545	0.170035
GGGACCCGAATCATAACGTGCGG-M2_Pos2:15_GA>AT	3822	405	63	1126	30	29	3889.2	5.28886	1098.81	192.569	0.0381534	0.24902	0.153214
GGGACCCGAATCATAACGTGCGG-M3_Pos2:14:15_GTA>AAT	2832	12	37	1782	36	0	2881.95	30.4661	1761.86	19.7344	0.0106946	0.379546	0.0281774
TGCCAGCTTCATTGGGGAGGAGG-M1_Pos4_C>A	6689	2462	191	624	365	2051	6805.92	0	576.426	3742.12	0.336386	0.388202	0.866523
TGCCAGCTTCATTGGGGAGGAGG-M1_Pos7_C>G	7347	2783	133	3359	233	259	7474.23	3.4496e-09	3306.75	1557.67	0.126243	0.394243	0.320217
TGCCAGCTTCATTGGGGAGGAGG-M1_Pos9_T>G	6814	2803	160	1665	282	1282	6932.31	1.66722e-10	1616.54	2848.47	0.249924	0.39176	0.637953
TGCCAGCTTCATTGGGGAGGAGG-M2_Pos4:7_CC>AG	8031	254	57	5968	64	18	8172.49	2.54823e-13	5910.87	140.015	0.009844	0.425419	0.0231396
TGCCAGCTTCATTGGGGAGGAGG-M2_Pos4:9_CT>AG	5599	1087	49	4263	37	53	5696.72	0	4223.18	469.178	0.0451607	0.451663	0.0999877
TGCCAGCTTCATTGGGGAGGAGG-M2_Pos7:9_CT>GG	7051	181	39	7339	108	53	7175.24	0	7288.84	213.873	0.0145711	0.511155	0.0285061
TGCCAGCTTCATTGGGGAGGAGG-M3_Pos4:7:9_CCT>AGG	6583	64	13	4724	28	10	6698.95	1.30511e-12	4677.17	27.2118	0.0023863	0.412545	0.00578434
GTCCTCATGGTTCAACCATACGG-M1_Pos10_G>C	5367	1247	76	2206	197	110	5460.67	7.37217e-11	2167.83	788.213	0.0936486	0.351211	0.266645
GTCCTCATGGTTCAACCATACGG-M1_Pos13_C>A	4172	684	60	1820	75	10	4245.07	4.69167e-12	1790.33	325.012	0.0510992	0.332579	0.153645
GTCCTCATGGTTCAACCATACGG-M1_Pos5_T>G	2849	495	65	105	30	338	2899.04	15.2822	84.7355	597.371	0.170351	0.189662	0.898178
GTCCTCATGGTTCAACCATACGG-M2_Pos10:13_GC>CA	3939	11	8	1881	21	0	4008.41	1.07697e-12	1852.98	4.23751	0.00072243	0.316627	0.00228164
GTCCTCATGGTTCAACCATACGG-M2_Pos5:10_TG>GC	5631	257	26	4475	77	7	5730.06	0	4434.95	158.645	0.0153672	0.444958	0.0345362
GTCCTCATGGTTCAACCATACGG-M2_Pos5:13_TC>GA	4408	35	19	3331	14	26	4485.71	0	3299.64	32.7327	0.00418679	0.42624	0.00982263
GTCCTCATGGTTCAACCATACGG-M3_Pos5:10:13_TGC>GCA	4356	29	25	3315	0	0	4432.75	8.9056e-13	3284.01	2.80378e-12	4.78742e-16	0.425569	1.12495e-15
GCTGGTAAATGCTGCGAGCTTGG-M1_Pos16_G>C	7435	21	24	4780	66	2	7566.07	9.50072e-13	4727.11	41.9531	0.00340111	0.386624	0.00879693
GCTGGTAAATGCTGCGAGCTTGG-M1_Pos20_T>C	7003	1293	43	3323	49	189	7125.24	4.25401e-10	3273.19	712.296	0.0641088	0.358706	0.178722
GCTGGTAAATGCTGCGAGCTTGG-M1_Pos3_T>G	7323	2401	237	1179	476	919	7451.04	2.86883e-15	1126.92	2496.61	0.225436	0.327193	0.689
GCTGGTAAATGCTGCGAGCTTGG-M2_Pos16:20_GT>CC	5083	0	28	3864	3	12	5172.61	0	3827.84	2.97954e-13	3.31044e-17	0.425294	7.78387e-17
GCTGGTAAATGCTGCGAGCTTGG-M2_Pos3:16_TG>GC	7057	45	72	4867	21	1	7181.41	38.2993	4816.8	0	0.00318193	0.400182	0.00795119
GCTGGTAAATGCTGCGAGCTTGG-M2_Pos3:20_TT>GC	6358	382	85	3543	32	65	6469.95	22.4511	3497.77	208.041	0.0226012	0.363379	0.0621973
GCTGGTAAATGCTGCGAGCTTGG-M3_Pos3:16:20_TGT>GCC	8193	23	15	6827	10	15	8337.3	0	6768.72	0	0	0.448081	0
TCAATATCGTGTACCGCATCCGG-M1_Pos10_T>A	3744	460	71	1205	44	116	3809.81	13.2906	1178.37	331.195	0.0645991	0.283079	0.228202
TCAATATCGTGTACCGCATCCGG-M1_Pos14_C>G	3309	0	21	1168	30	6	3367.37	7.24133	1144.46	19.786	0.00595466	0.256507	0.0232144
TCAATATCGTGTACCGCATCCGG-M1_Pos9_G>A	3084	581	59	637	158	149	3138.09	2.30631e-14	615.065	559.357	0.129706	0.272329	0.476283
TCAATATCGTGTACCGCATCCGG-M2_Pos10:14_TC>AG	2321	13	10	1093	39	4	2361.93	2.3042e-15	1076.49	41.4497	0.0119113	0.321259	0.0370769
TCAATATCGTGTACCGCATCCGG-M2_Pos9:10_GT>AA	3749	96	0	1839	28	18	3814.94	0	1812.33	66.3384	0.0116514	0.329961	0.0353113
TCAATATCGTGTACCGCATCCGG-M2_Pos9:14_GC>AG	4471	11	61	1862	34	0	4549.86	51.6668	1830.2	2.60478e-17	0.00803313	0.284558	0.0282302
TCAATATCGTGTACCGCATCCGG-M3_Pos9:10:14_GTC>AAG	3364	4	35	2491	12	12	3423.34	24.7201	2467.07	0.967178	0.00434193	0.417174	0.010408
GGACGGACTTCCCCAGCTAACGG-M1_Pos19_A>C	5628	989	99	2062	54	178	5726.63	0	2021.97	602.767	0.0721758	0.314288	0.229648
GGACGGACTTCCCCAGCTAACGG-M1_Pos22_G>T	4529	255	73	2173	55	49	4608.76	36.6736	2140.78	176.995	0.0306854	0.332861	0.0921868
GGACGGACTTCCCCAGCTAACGG-M1_Pos4_C>T	4567	511	40	187	141	2145	4647.66	48.8789	154.513	2871.98	0.378201	0.391879	0.965097
GGACGGACTTCCCCAGCTAACGG-M2_Pos19:22_AG>CT	6099	34	35	3468	86	24	6206.58	5.47431	3424.62	103.531	0.0111913	0.362225	0.030896
GGACGGACTTCCCCAGCTAACGG-M2_Pos4:19_CA>TC	5173	537	45	3077	96	58	5263.81	2.26314e-11	3040.21	347.398	0.0401551	0.391567	0.10255
GGACGGACTTCCCCAGCTAACGG-M2_Pos4:22_CG>TT	8295	311	12	4354	42	36	8440.85	1.57626e-10	4295	154.394	0.0119776	0.345175	0.0347
GGACGGACTTCCCCAGCTAACGG-M3_Pos4:19:22_CAG>TCT	6947	0	81	4291	35	45	7069.54	65.2725	4241.58	30.7678	0.00841929	0.374532	0.0224795
TTCGTTAGCGCGTAACCCCCCGG-M1_Pos19_C>G	3483	227	19	2423	27	13	3544.21	8.8564e-12	2398.23	108.7	0.0179636	0.41429	0.0433599
TTCGTTAGCGCGTAACCCCCCGG-M1_Pos20_C>T	3241	935	82	742	75	259	3297.6	6.70511e-12	718.95	719.909	0.151993	0.303784	0.500334
TTCGTTAGCGCGTAACCCCCCGG-M1_Pos5_T>G	3540	840	60	844	60	182	3601.83	6.16288e-11	818.823	573.462	0.114828	0.278785	0.411885
TTCGTTAGCGCGTAACCCCCCGG-M2_Pos19:20_CC>GT	4015	16	52	3084	38	20	4085.82	43.0123	3055.44	35.9794	0.0109403	0.42816	0.0255519
TTCGTTAGCGCGTAACCCCCCGG-M2_Pos5:19_TC>GG	4759	9	19	3449	24	16	4842.92	1.23365e-14	3415.15	21.0209	0.00253904	0.415042	0.00611755
TTCGTTAGCGCGTAACCCCCCGG-M2_Pos5:20_TC>GT	5298	105	26	2991	37	18	5391.35	3.83197e-13	2953.31	70.5966	0.00838912	0.359337	0.0233461
TTCGTTAGCGCGTAACCCCCCGG-M3_Pos5:19:20_TCC>GGT	4001	7	25	2591	59	18	4071.58	8.6755	2562.54	66.4762	0.0112012	0.391848	0.0285855
CAGCGCACTTCAATATGTTCCGG-M1_Pos14_T>C	3893	7	12	1574	57	13	3961.64	0	1546.31	61.58	0.0110566	0.288694	0.0382987
CAGCGCACTTCAATATGTTCCGG-M1_Pos17_G>A	5152	323	44	3019	149	103	5242.7	4.03751e-13	2982.35	386.391	0.0448695	0.391194	0.114699
CAGCGCACTTCAATATGTTCCGG-M1_Pos9_T>C	4874	933	168	1202	195	244	4959.52	82.8669	1167.33	807.695	0.126907	0.281447	0.450911
CAGCGCACTTCAATATGTTCCGG-M2_Pos14:17_TG>CA	3658	8	29	2403	28	10	3722.52	14.6369	2376.98	20.5233	0.00573139	0.390813	0.0146653
CAGCGCACTTCAATATGTTCCGG-M2_Pos9:14_TT>CC	4375	49	66	3130	17	10	4452.14	53.5735	3098.88	5.35733	0.00774392	0.407918	0.018984
CAGCGCACTTCAATATGTTCCGG-M2_Pos9:17_TG>CA	3632	6	9	1486	12	4	3696.01	0	1460.16	7.88096e-14	1.52845e-17	0.283188	5.39731e-17
CAGCGCACTTCAATATGTTCCGG-M3_Pos9:14:17_TTG>CCA	3152	5	0	1790	25	7	3207.52	0	1767.58	20.1483	0.00403349	0.357886	0.0112703
GATACTTCGGATGGTAATCATGG-M1_Pos12_T>A	2614	261	23	146	6	57	2659.89	1.87225e-12	127.407	154.068	0.0523797	0.0956952	0.547359
GATACTTCGGATGGTAATCATGG-M1_Pos17_A>T	3612	114	3	576	28	13	3675.52	0	550.308	67.8062	0.0157922	0.14396	0.109698
GATACTTCGGATGGTAATCATGG-M1_Pos2_A>T	2896	113	34	22	11	151	2947.04	17.3106	1.39996	210.902	0.0718404	0.0668317	1.07494
GATACTTCGGATGGTAATCATGG-M2_Pos12:17_TA>AT	3224	0	53	734	0	0	3280.78	37.2777	711.067	2.56648e-11	0.00925206	0.176482	0.052425
GATACTTCGGATGGTAATCATGG-M2_Pos2:12_AT>TA	3685	583	14	150	60	103	3749.4	1.47364e-10	123.791	384.339	0.0902727	0.119349	0.756379
GATACTTCGGATGGTAATCATGG-M2_Pos2:17_AA>TT	5020	58	5	2453	36	0	5108.39	2.35151e-11	2417.29	32.4954	0.00429938	0.324124	0.0132646
GATACTTCGGATGGTAATCATGG-M3_Pos2:12:17_ATA>TAT	3675	11	10	1093	0	1	3739.69	9.82126e-13	1066.86	1.04498e-12	4.21738e-16	0.221959	1.90007e-15
CTCTTGTGACTTGCCACCCCGGG-M1_Pos11_T>G	7871	1177	75	4575	135	123	8008.82	5.18507e-10	4519.02	688.33	0.0520824	0.394013	0.132184
CTCTTGTGACTTGCCACCCCGGG-M1_Pos2_T>G	6485	2024	171	287	241	814	6598.25	0	240.878	1958.19	0.222589	0.24997	0.890463
CTCTTGTGACTTGCCACCCCGGG-M1_Pos9_A>G	7542	2903	182	1025	129	489	7672.83	4.35889e-10	971.366	1750.74	0.168422	0.261868	0.643156
CTCTTGTGACTTGCCACCCCGGG-M2_Pos2:11_TT>GG	7784	17	27	4473	152	10	7921.27	5.08824e-13	4417.63	150.539	0.0120533	0.365763	0.032954
CTCTTGTGACTTGCCACCCCGGG-M2_Pos2:9_TA>GG	7452	217	64	5238	132	54	7583.35	13.2396	5184.99	250.101	0.0202077	0.417068	0.048452
CTCTTGTGACTTGCCACCCCGGG-M2_Pos9:11_AT>GG	7002	19	6	5646	81	4	7125.36	2.20147e-11	5596.19	64.2561	0.00502558	0.442713	0.0113518
CTCTTGTGACTTGCCACCCCGGG-M3_Pos2:9:11_TAT>GGG	8511	45	11	6252	77	17	8660.94	0	6191.46	74.9772	0.0050228	0.419795	0.0119649
ATATCCTCCTTTCATTCGAATGG-M1_Pos18_G>C	4498	74	13	1140	19	10	4577.22	0	1108	33.2745	0.00581875	0.199577	0.0291554
ATATCCTCCTTTCATTCGAATGG-M1_Pos4_T>G	3137	147	41	351	44	18	3192.26	16.1614	328.686	102.753	0.03267	0.118532	0.275623
ATATCCTCCTTTCATTCGAATGG-M1_Pos9_C>G	4016	2	19	680	24	3	4086.84	0	651.433	7.6289	0.00160747	0.13887	0.0115754
ATATCCTCCTTTCATTCGAATGG-M2_Pos4:18_TG>GC	4642	1	4	1398	0	0	4723.66	0	1364.98	0	0	0.224185	0
ATATCCTCCTTTCATTCGAATGG-M2_Pos4:9_TC>GG	2732	4	0	358	9	0	2780.1	6.34802e-12	338.567	0	2.0355e-15	0.108562	1.87497e-14
ATATCCTCCTTTCATTCGAATGG-M2_Pos9:18_CG>GC	2220	0	0	326	0	0	2259.04	0	310.209	0	0	0.120739	0
ATATCCTCCTTTCATTCGAATGG-M3_Pos4:9:18_TCG>GGC	3092	13	19	242	0	0	3146.48	4.49894e-14	220.006	0	1.33639e-17	0.0653518	2.04492e-16
GCAACTCGCAGTTGGAAAGTAGG-M1_Pos1_G>T	4883	875	164	187	153	1858	4968.97	152.133	152.266	2641.45	0.352956	0.352973	0.999952
GCAACTCGCAGTTGGAAAGTAGG-M1_Pos6_T>A	5400	1373	70	383	177	1963	5494.69	2.39699e-11	344.592	3022.9	0.341101	0.379985	0.897671
GCAACTCGCAGTTGGAAAGTAGG-M1_Pos9_C>A	4468	670	45	1702	114	209	4546.3	1.29845e-11	1670.22	602.238	0.0883207	0.333266	0.265016
GCAACTCGCAGTTGGAAAGTAGG-M2_Pos1:6_GT>TA	3881	655	45	405	378	351	3949.12	0	377.395	1085.29	0.200541	0.270277	0.741984
GCAACTCGCAGTTGGAAAGTAGG-M2_Pos1:9_GC>TA	4389	1047	48	857	602	278	4465.71	1.21293e-10	825.784	1405.58	0.20988	0.333185	0.62992
GCAACTCGCAGTTGGAAAGTAGG-M2_Pos6:9_TC>AA	3103	181	14	1462	93	22	3157.57	0	1439.93	183.857	0.038453	0.339608	0.113228
GCAACTCGCAGTTGGAAAGTAGG-M3_Pos1:6:9_GTC>TAA	4145	138	13	2512	22	33	4217.94	7.16444e-12	2482.52	89.9267	0.0132432	0.378836	0.0349577
GAAATAGGGCTAGAAGCCCGCGG-M1_Pos10_C>T	3987	419	67	76	152	1121	4057.3	59.125	47.6391	1629.08	0.291414	0.289431	1.00685
GAAATAGGGCTAGAAGCCCGCGG-M1_Pos3_A>T	3157	444	72	69	159	892	3212.61	58.6804	46.5436	1378.49	0.30602	0.303436	1.00852
GAAATAGGGCTAGAAGCCCGCGG-M1_Pos5_T>A	3099	361	70	74	161	896	3153.64	68.1419	51.9558	1352.67	0.30711	0.303611	1.01152
GAAATAGGGCTAGAAGCCCGCGG-M2_Pos3:10_AC>TT	3715	461	35	84	128	753	3780.4	1.7107e-14	57.5747	1196.98	0.237735	0.24917	0.954108
GAAATAGGGCTAGAAGCCCGCGG-M2_Pos3:5_AT>TA	4111	760	173	156	272	1506	4183.38	175.65	126.758	2318.54	0.366559	0.359374	1.01999
GAAATAGGGCTAGAAGCCCGCGG-M2_Pos5:10_TC>AT	3161	313	37	125	112	822	3216.74	24.5609	102.515	1201.84	0.269796	0.286945	0.940236
GAAATAGGGCTAGAAGCCCGCGG-M3_Pos3:5:10_ATC>TAT	3755	336	73	1210	435	278	3821.16	56.576	1183.29	932.322	0.164999	0.352993	0.467429
GATGCGTAATTATACTGGGACGG-M1_Pos23_G>A	2299	56	19	623	24	6	2339.52	3.43512	606.647	40.6695	0.0147493	0.216474	0.0681346
GATGCGTAATTATACTGGGACGG-M1_Pos2_A>G	2718	592	39	47	53	426	2765.59	1.74594e-12	27.6683	771.078	0.216332	0.224094	0.96536
GATGCGTAATTATACTGGGACGG-M1_Pos5_C>G	3717	765	28	140	47	323	3781.91	0	113.564	697.802	0.151918	0.176642	0.860033
GATGCGTAATTATACTGGGACGG-M2_Pos2:23_AG>GA	2447	237	19	559	104	40	2489.99	1.99979e-12	541.595	243.082	0.0742311	0.239621	0.309786
GATGCGTAATTATACTGGGACGG-M2_Pos2:5_AC>GG	3082	746	38	108	35	149	3135.73	9.12337e-11	86.081	472.758	0.12796	0.15126	0.845964
GATGCGTAATTATACTGGGACGG-M2_Pos5:23_CG>GA	2631	37	88	487	9	13	2677.37	94.0562	468.285	0	0.0290323	0.144545	0.200852
GATGCGTAATTATACTGGGACGG-M3_Pos2:5:23_ACG>GGA	3976	0	0	938	1	7	4045.97	0	909.718	0	0	0.183571	0
ATAATGTGGAGAGTAAAGGGAGG-M1_Pos1_A>C	2964	373	29	64	6	561	3016.14	1.19397e-13	42.917	794.619	0.206198	0.217335	0.948758
ATAATGTGGAGAGTAAAGGGAGG-M1_Pos4_A>C	3062	160	1	42	10	209	3115.83	1.92421e-13	20.2201	300.637	0.0874787	0.0933623	0.936981
ATAATGTGGAGAGTAAAGGGAGG-M1_Pos5_T>A	2085	92	0	27	14	243	2121.71	0	12.1691	327.343	0.133	0.137944	0.964157
ATAATGTGGAGAGTAAAGGGAGG-M2_Pos1:4_AA>CC	2223	205	9	56	29	246	2262.07	9.91296e-13	40.188	389.241	0.144619	0.15955	0.906415
ATAATGTGGAGAGTAAAGGGAGG-M2_Pos1:5_AT>CA	2621	310	3	75	12	339	2666.96	8.40392e-12	56.3577	515.837	0.15925	0.176649	0.901506
ATAATGTGGAGAGTAAAGGGAGG-M2_Pos4:5_AT>CA	2877	277	9	81	67	444	2927.59	0	60.5359	693.231	0.188309	0.204753	0.919689
ATAATGTGGAGAGTAAAGGGAGG-M3_Pos1:4:5_AAT>CCA	2044	13	0	230	11	7	2079.99	0	215.461	13.3442	0.00577972	0.0991014	0.0583213
GTTGTGTAGAATACCTGGGAGGG-M1_Pos2_T>A	5802	840	139	37	96	549	5903.94	58.9588	3.70304e-14	1021.53	0.154699	0.146258	1.05772
GTTGTGTAGAATACCTGGGAGGG-M1_Pos7_T>G	6097	1297	97	113	85	941	6203.81	0	69.6349	1660.46	0.209287	0.218063	0.959751
GTTGTGTAGAATACCTGGGAGGG-M1_Pos9_G>T	4122	457	20	56	40	245	4194.3	1.49676e-11	26.6812	481.244	0.102344	0.108018	0.94747
GTTGTGTAGAATACCTGGGAGGG-M2_Pos2:7_TT>AG	5967	1558	134	247	193	823	6071.43	0	204.56	1744.67	0.217522	0.243026	0.895056
GTTGTGTAGAATACCTGGGAGGG-M2_Pos2:9_TG>AT	3998	289	23	22	8	202	4068.24	5.64838e-12	2.42823e-12	331.102	0.0752616	0.0752616	1
GTTGTGTAGAATACCTGGGAGGG-M2_Pos7:9_TG>GT	6841	963	134	929	94	121	6961.16	9.78327	880.341	562.178	0.0679817	0.171454	0.396502
GTTGTGTAGAATACCTGGGAGGG-M3_Pos2:7:9_TTG>AGT	4583	41	14	1859	53	5	4663.76	0	1826.4	55.3148	0.00845084	0.287483	0.0293959
CATAGTTAGTCATCGTTGAGGGG-M1_Pos10_T>G	5352	68	48	1461	63	0	5446.37	21.4493	1422.93	59.4184	0.0116354	0.213282	0.0545538
CATAGTTAGTCATCGTTGAGGGG-M1_Pos5_G>C	4724	373	16	2438	134	11	4806.93	0	2404.4	279.582	0.0373229	0.358298	0.104167
CATAGTTAGTCATCGTTGAGGGG-M1_Pos8_A>G	4452	149	13	1214	77	7	4530.34	1.4566e-11	1182.33	126.638	0.0216871	0.224165	0.0967459
CATAGTTAGTCATCGTTGAGGGG-M2_Pos5:10_GT>CG	4428	0	2	1196	74	0	4506.02	0	1164.5	60.424	0.0105434	0.213739	0.0493287
CATAGTTAGTCATCGTTGAGGGG-M2_Pos5:8_GA>CG	7060	17	56	4166	67	0	7184.53	27.804	4115.78	32.7512	0.00533015	0.36516	0.0145968
CATAGTTAGTCATCGTTGAGGGG-M2_Pos8:10_AT>GG	4348	0	9	2303	51	10	4424.65	1.3328e-12	2272.07	45.4046	0.00673447	0.343731	0.0195923
CATAGTTAGTCATCGTTGAGGGG-M3_Pos5:8:10_GAT>CGG	4632	2	13	2082	23	0	4713.65	0	2049.05	1.69227e-14	2.50235e-18	0.302993	8.25879e-18
TAGGTTCAACATCTCTCTAGTGG-M1_Pos18_T>A	3622	109	17	101	6	21	3685.77	0	75.2362	49.1982	0.0129122	0.0326582	0.395375
TAGGTTCAACATCTCTCTAGTGG-M1_Pos20_G>A	3925	140	65	84	14	22	3994.16	43.0651	56.0805	55.5511	0.0237695	0.0269066	0.883407
TAGGTTCAACATCTCTCTAGTGG-M1_Pos5_T>C	4515	146	25	111	15	199	4594.56	1.30916e-14	78.8837	280.383	0.0565993	0.072523	0.780431
TAGGTTCAACATCTCTCTAGTGG-M2_Pos18:20_TG>AA	3416	0	0	145	29	1	3476.17	1.30104e-12	120.701	14.2677	0.00395103	0.0373757	0.105711
TAGGTTCAACATCTCTCTAGTGG-M2_Pos5:18_TT>CA	5273	28	29	597	11	4	5365.97	2.08382e-15	559.491	2.70533e-14	4.91728e-18	0.0944216	5.20779e-17
TAGGTTCAACATCTCTCTAGTGG-M2_Pos5:20_TG>CA	3934	91	0	659	7	5	4003.19	0	631.017	22.743	0.00488366	0.140384	0.0347879
TAGGTTCAACATCTCTCTAGTGG-M3_Pos5:18:20_TTG>CAA	4132	0	0	531	0	3	4204.68	0	501.609	0	0	0.106583	0
CAGTCAAGACGTGACGCATTGGG-M1_Pos10_C>G	4030	21	24	2515	66	20	4101.08	5.56566	2486.33	83.151	0.0132886	0.384876	0.034527
CAGTCAAGACGTGACGCATTGGG-M1_Pos13_G>A	5594	1033	87	845	530	637	5692.24	0	805.211	1735.58	0.210807	0.30861	0.683087
CAGTCAAGACGTGACGCATTGGG-M1_Pos20_T>G	5053	209	25	3206	78	47	5141.94	0	3170.06	193.72	0.0227753	0.395473	0.0575901
CAGTCAAGACGTGACGCATTGGG-M2_Pos10:13_CG>GA	4868	36	19	2869	66	0	4953.82	0	2834.37	61.243	0.00780222	0.368895	0.0211502
CAGTCAAGACGTGACGCATTGGG-M2_Pos10:20_CT>GG	6560	26	27	3433	70	0	6675.67	9.73431e-14	3386.34	51.6893	0.00511082	0.339938	0.0150346
CAGTCAAGACGTGACGCATTGGG-M2_Pos13:20_GT>AG	5134	19	24	3139	35	13	5224.54	0	3102.48	31.8601	0.00381153	0.374971	0.0101649
CAGTCAAGACGTGACGCATTGGG-M3_Pos10:13:20_CGT>GAG	3711	48	1	1888	5	2	3776.32	0	1861.6	2.47322	0.000438483	0.330487	0.00132678
ACTGAACATGCCTTTATGCAGGG-M1_Pos15_T>G	3190	138	28	2463	16	0	3246.18	0	2440.31	49.381	0.00860915	0.434056	0.0198342
ACTGAACATGCCTTTATGCAGGG-M1_Pos2_C>T	3581	1259	75	187	140	945	3643.45	0	161.532	1732.91	0.312919	0.342088	0.914734
ACTGAACATGCCTTTATGCAGGG-M1_Pos3_T>G	3853	637	53	61	94	317	3920.58	8.23746e-13	33.5948	699.15	0.150247	0.157467	0.954152
ACTGAACATGCCTTTATGCAGGG-M2_Pos2:15_CT>TG	3431	26	0	1132	18	2	3491.41	2.62318e-12	1107.59	11.7282	0.00254367	0.242765	0.0104779
ACTGAACATGCCTTTATGCAGGG-M2_Pos2:3_CT>TG	5407	353	0	1616	86	26	5501.89	1.20419e-10	1577.54	228.561	0.0312755	0.247141	0.126549
ACTGAACATGCCTTTATGCAGGG-M2_Pos3:15_TT>GG	5183	13	16	4702	41	20	5274.37	1.74141e-14	4665.13	44.8842	0.00449543	0.471738	0.00952951
ACTGAACATGCCTTTATGCAGGG-M3_Pos2:3:15_CTT>TGG	5649	10	0	4066	11	8	5748.45	1.74861e-11	4025.82	0	1.78899e-15	0.411879	4.34349e-15
GTTCGCATTTCCGTCAGGTATGG-M1_Pos10_T>A	6045	2178	81	664	164	775	6149.84	0	621.012	1878.69	0.217201	0.288999	0.751566
GTTCGCATTTCCGTCAGGTATGG-M1_Pos19_T>C	6067	2108	93	2329	44	114	6172.11	8.00859e-10	2285.86	920.357	0.0981367	0.341875	0.287054
GTTCGCATTTCCGTCAGGTATGG-M1_Pos6_C>T	3854	918	47	161	104	466	3921.31	1.51001e-10	133.59	991.652	0.196501	0.222972	0.881279
GTTCGCATTTCCGTCAGGTATGG-M2_Pos10:19_TT>AC	5488	174	17	3674	17	2	5584.56	1.48475e-12	3634.96	51.6116	0.00556691	0.39764	0.0139999
GTTCGCATTTCCGTCAGGTATGG-M2_Pos6:10_CT>TA	6036	22	9	4119	3	17	6142.31	6.28423e-13	4076.06	0	6.14993e-17	0.398895	1.54174e-16
GTTCGCATTTCCGTCAGGTATGG-M2_Pos6:19_CT>TC	5034	201	45	3543	36	20	5122.69	0.829481	3507.19	108.255	0.0124826	0.413716	0.0301719
GTTCGCATTTCCGTCAGGTATGG-M3_Pos6:10:19_CTT>TAC	3967	15	20	2055	15	1	4036.96	5.62201e-16	2026.78	7.47772e-17	1.05047e-19	0.334246	3.14281e-19
AACGCTCTGCGAAGCTCGTCAGG-M1_Pos11_G>A	5445	770	137	762	600	987	5540.88	108.373	723.269	2107.26	0.261284	0.333798	0.782763
AACGCTCTGCGAAGCTCGTCAGG-M1_Pos14_G>C	4153	32	38	2453	69	16	4226.25	22.0743	2423.46	79.9065	0.0151045	0.370776	0.0407375
AACGCTCTGCGAAGCTCGTCAGG-M1_Pos16_T>G	5928	126	61	4477	78	26	6032.51	28.7668	4434.83	123.583	0.014346	0.429242	0.0334216
AACGCTCTGCGAAGCTCGTCAGG-M2_Pos11:14_GG>AC	6452	25	6	4562	45	8	6565.66	2.59701e-13	4516.11	31.7053	0.00285287	0.409216	0.00697155
AACGCTCTGCGAAGCTCGTCAGG-M2_Pos11:16_GT>AG	6133	10	19	3965	23	4	6241.1	1.79513e-12	3921.37	0	1.76643e-16	0.385868	4.57781e-16
AACGCTCTGCGAAGCTCGTCAGG-M2_Pos14:16_GT>CG	4958	6	0	2747	17	2	5045.3	0	2711.73	1.38169e-12	1.78121e-16	0.349584	5.09524e-16
AACGCTCTGCGAAGCTCGTCAGG-M3_Pos11:14:16_GGT>ACG	5742	9	5	3361	8	0	5843.05	0	3320.16	0	0	0.362336	0
AGGAAGCTTTCGAACGCCGGAGG-M1_Pos18_C>A	6173	1827	151	533	51	622	6280.74	6.94492e-11	489.097	1432.03	0.174598	0.234231	0.745412
AGGAAGCTTTCGAACGCCGGAGG-M1_Pos20_G>C	5474	1469	74	1619	65	289	5569.32	0	1580.07	924.751	0.114532	0.310228	0.369188
AGGAAGCTTTCGAACGCCGGAGG-M1_Pos6_G>C	7337	2691	154	1411	217	391	7464.3	0	1358.82	1662.65	0.158563	0.28815	0.550278
AGGAAGCTTTCGAACGCCGGAGG-M2_Pos18:20_CG>AC	6248	54	24	3707	52	30	6358.13	4.28855e-13	3662.56	78.2161	0.00774501	0.370414	0.0209091
AGGAAGCTTTCGAACGCCGGAGG-M2_Pos6:18_GC>CA	4535	291	60	2599	68	64	4614.85	15.2595	2566.74	230.407	0.0330764	0.376606	0.0878275
AGGAAGCTTTCGAACGCCGGAGG-M2_Pos6:20_GG>CC	6757	325	40	4209	34	65	6875.89	7.2087e-13	4160.94	194.289	0.0172992	0.387782	0.0446106
AGGAAGCTTTCGAACGCCGGAGG-M3_Pos6:18:20_GCG>CAC	6072	26	35	3904	6	26	6179.09	3.45974	3860.81	8.282	0.00116814	0.384921	0.00303476
AATAGCGGGAACACTAGGTGAGG-M1_Pos11_A>T	2806	446	159	276	121	512	2855.34	160.645	256.041	849.596	0.245107	0.268253	0.913719
AATAGCGGGAACACTAGGTGAGG-M1_Pos13_A>G	4363	617	163	411	71	275	4439.66	119.493	379.966	572.701	0.125584	0.172841	0.726585
AATAGCGGGAACACTAGGTGAGG-M1_Pos2_A>T	4566	1179	141	334	149	1033	4646.08	45.8903	301.524	1798.6	0.271564	0.309201	0.878277
AATAGCGGGAACACTAGGTGAGG-M2_Pos11:13_AA>TG	4754	100	6	3165	27	8	4837.66	1.54141e-11	3131.18	48.3209	0.00602718	0.396587	0.0151976
AATAGCGGGAACACTAGGTGAGG-M2_Pos2:11_AA>TT	4831	101	42	2461	83	29	4916.17	14.4112	2426.64	135.529	0.0200114	0.341953	0.058521
AATAGCGGGAACACTAGGTGAGG-M2_Pos2:13_AA>TG	4548	468	71	1824	148	68	4627.99	9.04973	1791.65	397.275	0.0595263	0.320676	0.185628
AATAGCGGGAACACTAGGTGAGG-M3_Pos2:11:13_AAA>TTG	5969	6	8	3844	82	6	6074.19	1.60919e-12	3801.54	69.6085	0.0069991	0.389242	0.0179813
CCTTCTAACCCACTGTGGCGCGG-M1_Pos2_C>G	6801	2027	128	1507	281	905	6919.64	0	1458.63	2113.72	0.201461	0.340484	0.591689
CCTTCTAACCCACTGTGGCGCGG-M1_Pos4_T>C	5026	1358	113	609	158	969	5114	5.10604e-13	573.253	1810.11	0.241433	0.317893	0.759477
CCTTCTAACCCACTGTGGCGCGG-M1_Pos5_C>T	5829	1056	88	2118	175	220	5931.1	4.24934e-11	2076.54	820.617	0.0929535	0.328169	0.283249
CCTTCTAACCCACTGTGGCGCGG-M2_Pos2:4_CT>GC	3392	2	31	2352	118	0	3451.85	23.388	2327.87	112.737	0.0230102	0.412555	0.055775
CCTTCTAACCCACTGTGGCGCGG-M2_Pos2:5_CC>GT	5854	38	44	3550	75	14	5957.25	17.8691	3508.36	77.4882	0.00997361	0.375051	0.0265927
CCTTCTAACCCACTGTGGCGCGG-M2_Pos4:5_TC>CT	4305	63	43	3449	89	3	4380.91	23.7874	3418.38	98.0801	0.0153851	0.443932	0.0346563
CCTTCTAACCCACTGTGGCGCGG-M3_Pos2:4:5_CTC>GCT	4662	13	52	3466	96	4	4744.24	40.7789	3432.84	81.6707	0.0147538	0.423459	0.0348412
ATGATTTGCGGTGCTCCGTTTGG-M1_Pos16_C>T	7696	24	38	5328	84	15	7831.75	1.10877e-16	5273.26	78.42	0.00594838	0.40594	0.0146534
ATGATTTGCGGTGCTCCGTTTGG-M1_Pos20_T>G	8708	1693	148	5148	45	261	8860.39	0	5086.07	928.84	0.0624417	0.404355	0.154423
ATGATTTGCGGTGCTCCGTTTGG-M1_Pos2_T>C	5682	993	139	2205	473	399	5781.81	48.19	2164.58	1352.69	0.149871	0.376289	0.398286
ATGATTTGCGGTGCTCCGTTTGG-M2_Pos16:20_CT>TG	7070	38	42	5969	53	3	7194.69	5.43747	5918.71	34.3926	0.00302816	0.452596	0.00669064
ATGATTTGCGGTGCTCCGTTTGG-M2_Pos2:16_TC>CT	6960	34	22	5472	107	7	7082.7	1.5687e-12	5422.49	104.631	0.00829755	0.438319	0.0189304
ATGATTTGCGGTGCTCCGTTTGG-M2_Pos2:20_TT>CG	7523	51	10	6282	55	37	7655.53	1.42619e-11	6228.49	81.0153	0.0058013	0.451807	0.0128402
ATGATTTGCGGTGCTCCGTTTGG-M3_Pos2:16:20_TCT>CTG	5057	4	5	2837	7	8	5146.04	0	2801.03	0	0	0.352461	0
CGTCTGCCAGGCCGAGACTGTGG-M1_Pos17_A>G	6833	951	136	3854	391	260	6953.1	32.7018	3805.4	1071.15	0.0930549	0.411094	0.226359
CGTCTGCCAGGCCGAGACTGTGG-M1_Pos5_T>G	7095	1614	295	1338	533	1265	7219.54	202.48	1287.53	2626.92	0.249584	0.345298	0.722808
CGTCTGCCAGGCCGAGACTGTGG-M1_Pos6_G>A	6524	1460	346	293	236	2409	6638.69	332.604	246.595	3544.01	0.360216	0.352224	1.02269
CGTCTGCCAGGCCGAGACTGTGG-M2_Pos5:17_TA>GG	5181	8	76	3938	131	39	5272.41	73.32	3901.15	149.728	0.0237371	0.4311	0.0550617
CGTCTGCCAGGCCGAGACTGTGG-M2_Pos5:6_TG>GA	8127	1041	223	4626	312	215	8269.85	123.665	4568.19	918.621	0.0750909	0.395294	0.189962
CGTCTGCCAGGCCGAGACTGTGG-M2_Pos6:17_GA>AG	5380	67	21	4164	86	24	5474.83	4.01283e-13	4125.73	121.878	0.0125357	0.436887	0.0286933
CGTCTGCCAGGCCGAGACTGTGG-M3_Pos5:6:17_TGA>GAG	6470	67	28	5534	149	51	6584.09	0	5487.98	222.472	0.0180952	0.46447	0.0389588
GTTGTCAGGTCACACCCCGCAGG-M1_Pos10_T>C	6166	1487	257	277	235	1200	6274.16	159.706	233.143	2166.63	0.26335	0.271663	0.969398
GTTGTCAGGTCACACCCCGCAGG-M1_Pos20_C>A	6655	2726	207	797	107	383	6770.48	0	749.674	1538.83	0.169868	0.252623	0.672418
GTTGTCAGGTCACACCCCGCAGG-M1_Pos6_C>G	6169	1443	141	434	179	1059	6277.21	0.670132	390.122	1966.28	0.227807	0.272912	0.834726
GTTGTCAGGTCACACCCCGCAGG-M2_Pos10:20_TC>CA	5879	1851	78	938	14	230	5981.02	2.57904e-09	896.192	930.368	0.119162	0.233947	0.509355
GTTGTCAGGTCACACCCCGCAGG-M2_Pos6:10_CT>GC	7342	2291	269	442	140	721	7470.36	32.0035	389.782	1808.38	0.18972	0.226602	0.837237
GTTGTCAGGTCACACCCCGCAGG-M2_Pos6:20_CC>GA	6872	3021	172	1984	58	86	6990.69	4.46216e-10	1935.13	1232.04	0.121289	0.311795	0.389003
GTTGTCAGGTCACACCCCGCAGG-M3_Pos6:10:20_CTC>GCA	5395	428	60	3867	7	32	5489.87	0	3828.63	168.856	0.017798	0.421348	0.0422407
CCTGTAACCGGGATTGGCGTGGG-M1_Pos12_G>C	7555	1675	133	401	284	1318	7687.46	4.49771e-12	347.264	2477.16	0.235653	0.268688	0.877049
CCTGTAACCGGGATTGGCGTGGG-M1_Pos2_C>A	6408	1014	160	269	169	1926	6520.81	120.567	223.419	2793.02	0.301682	0.312332	0.965903
CCTGTAACCGGGATTGGCGTGGG-M1_Pos6_A>C	5738	832	118	152	491	1651	5839.1	95.6354	111.184	2794.89	0.326953	0.328711	0.99465
CCTGTAACCGGGATTGGCGTGGG-M2_Pos2:12_CG>AC	8857	1463	161	3563	286	229	9012.4	5.56769e-13	3500	1093.47	0.0803672	0.337609	0.238048
CCTGTAACCGGGATTGGCGTGGG-M2_Pos2:6_CA>AC	6871	33	1	4917	186	10	6992.05	8.16179e-12	4868.12	202.747	0.0168075	0.420368	0.0399827
CCTGTAACCGGGATTGGCGTGGG-M2_Pos6:12_AG>CC	6573	232	7	4080	110	14	6688.59	7.4018e-11	4033.25	191.336	0.0175325	0.387108	0.045291
CCTGTAACCGGGATTGGCGTGGG-M3_Pos2:6:12_CAG>ACC	9010	9	9	6193	106	44	9168.78	0	6128.91	125.552	0.00814041	0.405522	0.0200739
CATCAAGTAGCCAACACTCATGG-M1_Pos4_C>A	2444	250	34	691	60	52	2486.98	0	673.616	209.636	0.0622022	0.262074	0.237346
CATCAAGTAGCCAACACTCATGG-M1_Pos7_G>T	3538	84	6	1842	74	0	3600.28	1.53749e-12	1816.83	96.7228	0.0175418	0.347046	0.0505461
CATCAAGTAGCCAACACTCATGG-M1_Pos9_A>C	3316	25	0	1773	62	2	3374.4	1.55039e-12	1749.41	64.6309	0.0124567	0.349632	0.0356281
CATCAAGTAGCCAACACTCATGG-M2_Pos4:7_CG>AT	2936	2	17	1407	21	7	2987.79	3.774	1386.11	14.4295	0.00414458	0.318878	0.0129974
CATCAAGTAGCCAACACTCATGG-M2_Pos4:9_CA>AC	3628	16	22	2720	46	0	3691.99	4.61281	2694.19	36.4012	0.00638131	0.42485	0.0150202
CATCAAGTAGCCAACACTCATGG-M2_Pos7:9_GA>TC	2680	0	0	713	21	0	2727.21	1.16527e-12	693.937	8.16493	0.00238092	0.204735	0.0116293
CATCAAGTAGCCAACACTCATGG-M3_Pos4:7:9_CGA>ATC	3630	10	4	2390	48	0	3693.96	0	2364.18	38.0641	0.0062439	0.394056	0.0158452
AGCAACCTTGTGGTTCCTTTAGG-M1_Pos10_G>C	4716	69	134	1078	29	43	4799.15	142.267	1044.45	35.8148	0.0295735	0.179396	0.16485
AGCAACCTTGTGGTTCCTTTAGG-M1_Pos19_T>C	7278	298	117	3577	107	180	7406.25	79.1044	3525.23	380.281	0.0403293	0.342863	0.117625
AGCAACCTTGTGGTTCCTTTAGG-M1_Pos9_T>G	6870	245	145	2235	211	141	6991.09	129.846	2186.13	424.851	0.0569977	0.268291	0.212448
AGCAACCTTGTGGTTCCTTTAGG-M2_Pos10:19_GT>CC	8771	21	32	2796	15	1	8925.51	6.81656e-12	2733.61	7.97414e-12	1.2686e-15	0.234461	5.41069e-15
AGCAACCTTGTGGTTCCTTTAGG-M2_Pos9:10_TG>GC	5616	5	63	1432	11	4	5714.98	36.2397	1392.05	0	0.00507327	0.194876	0.0260333
AGCAACCTTGTGGTTCCTTTAGG-M2_Pos9:19_TT>GC	6062	0	25	3204	42	8	6168.91	0	3160.88	21.4523	0.00229406	0.340311	0.00674106
AGCAACCTTGTGGTTCCTTTAGG-M3_Pos9:10:19_TGT>GCC	7292	8	35	3485	1	0	7420.43	0	3433.13	0	0	0.316314	0
TAGTCCATAGCACATATCGGTGG-M1_Pos10_G>T	4754	523	66	94	188	498	4837.68	13.1925	60.1842	975.986	0.168026	0.176009	0.954649
TAGTCCATAGCACATATCGGTGG-M1_Pos14_A>T	2497	322	30	56	15	130	2540.83	5.93136e-13	38.2394	275.007	0.0963559	0.109754	0.877926
TAGTCCATAGCACATATCGGTGG-M1_Pos15_T>G	3178	801	56	481	24	45	3233.42	0	458.398	354.914	0.0877039	0.20098	0.436381
TAGTCCATAGCACATATCGGTGG-M2_Pos10:14_GA>TT	5376	150	13	2084	76	4	5470.62	1.89908e-11	2045.76	116.395	0.0152494	0.283273	0.053833
TAGTCCATAGCACATATCGGTGG-M2_Pos10:15_GT>TG	3467	28	18	1108	39	5	3528.14	1.03748e-15	1083.34	40.8907	0.00878922	0.241647	0.0363722
TAGTCCATAGCACATATCGGTGG-M2_Pos14:15_AT>TG	3634	165	6	1088	37	0	3697.87	4.61153e-12	1062.15	81.519	0.0168374	0.23622	0.0712784
TAGTCCATAGCACATATCGGTGG-M3_Pos10:14:15_GAT>TTG	3612	0	0	795	11	2	3675.59	9.30227e-12	769.307	0	2.0928e-15	0.173076	1.20918e-14
TGCCTACTTCGCGTGTCAAGTGG-M1_Pos17_C>G	7100	32	78	4318	31	31	7225.22	54.9684	4267.5	23.2989	0.0067641	0.370824	0.0182408
TGCCTACTTCGCGTGTCAAGTGG-M1_Pos23_G>T	8792	44	38	5041	63	19	8947.02	2.73715e-13	4978.46	58.5084	0.00418396	0.360195	0.0116158
TGCCTACTTCGCGTGTCAAGTGG-M1_Pos6_A>G	5614	623	70	2332	302	160	5712.71	1.67849e-13	2292.07	743.824	0.0850221	0.347014	0.24501
TGCCTACTTCGCGTGTCAAGTGG-M2_Pos17:23_CG>GT	4551	0	12	2578	13	1	4631.17	1.24469e-12	2545.63	7.39229e-13	2.76435e-16	0.354702	7.79345e-16
TGCCTACTTCGCGTGTCAAGTGG-M2_Pos6:17_AC>GG	6962	18	54	3916	16	4	7084.74	16.513	3866.48	1.19464e-13	0.0015056	0.352532	0.0042708
TGCCTACTTCGCGTGTCAAGTGG-M2_Pos6:23_AG>GT	6676	63	30	4240	20	17	6793.68	0	4192.51	25.0656	0.00227636	0.383024	0.00594312
TGCCTACTTCGCGTGTCAAGTGG-M3_Pos6:17:23_ACG>GGT	4692	0	66	3082	5	20	4774.72	51.8905	3048.62	1.8999e-12	0.00658908	0.387116	0.017021
AGACTCCGAAAAGGGCGTGCCGG-M1_Pos10_A>T	4922	1647	149	269	141	987	5008.04	0	233.993	1917.52	0.267827	0.300509	0.891242
AGACTCCGAAAAGGGCGTGCCGG-M1_Pos11_A>T	3591	1528	84	489	114	487	3653.22	2.09974e-10	463.464	1253.14	0.233367	0.319676	0.730011
AGACTCCGAAAAGGGCGTGCCGG-M1_Pos12_A>G	4238	1268	148	888	81	234	4312.09	8.47141	857.858	809.844	0.136653	0.278495	0.490684
AGACTCCGAAAAGGGCGTGCCGG-M2_Pos10:11_AA>TT	4493	548	56	3026	60	39	4571.86	0	2994.04	290.029	0.0369185	0.418037	0.0883138
AGACTCCGAAAAGGGCGTGCCGG-M2_Pos10:12_AA>TG	4353	117	30	3045	71	17	4429.72	0	3014.04	120.35	0.0159107	0.414376	0.0383967
AGACTCCGAAAAGGGCGTGCCGG-M2_Pos11:12_AA>TG	4465	94	71	3689	79	19	4543.72	56.485	3657.24	105.077	0.0193198	0.449902	0.0429421
AGACTCCGAAAAGGGCGTGCCGG-M3_Pos10:11:12_AAA>TTG	5621	33	24	3520	39	16	5720.1	0	3480.02	42.2596	0.00457237	0.3811	0.0119978
CTTAACAATTGGCAACATATTGG-M1_Pos11_G>C	1540	0	0	104	4	0	1567.1	0	93.0458	0	0	0.0560466	0
CTTAACAATTGGCAACATATTGG-M1_Pos12_G>C	1934	7	2	514	2	9	1968.07	5.58599e-13	500.243	3.48776	0.00141102	0.203791	0.00692386
CTTAACAATTGGCAACATATTGG-M1_Pos19_A>T	3467	41	11	903	12	9	3528.08	5.39447e-13	878.338	18.1739	0.00410748	0.20262	0.0202718
CTTAACAATTGGCAACATATTGG-M2_Pos11:12_GG>CC	1967	4	22	220	0	0	2001.65	10.2912	206.008	2.68273e-13	0.00463998	0.0928822	0.0499555
CTTAACAATTGGCAACATATTGG-M2_Pos11:19_GA>CT	2082	10	2	343	0	0	2118.63	0	328.191	0	0	0.134129	0
CTTAACAATTGGCAACATATTGG-M2_Pos12:19_GA>CT	3083	0	25	738	0	0	3137.32	4.70702	716.07	2.51517e-12	0.00122003	0.185602	0.0065734
CTTAACAATTGGCAACATATTGG-M3_Pos11:12:19_GGA>CCT	2223	21	27	465	0	0	2262.17	14.2048	449.187	9.91669e-13	0.00521171	0.164806	0.0316234
TAAAGCCCGAACCACAGCAAGGG-M1_Pos17_G>T	3490	833	67	507	118	248	3551.03	0	482.178	719.295	0.151351	0.252808	0.598677
TAAAGCCCGAACCACAGCAAGGG-M1_Pos2_A>C	3025	541	122	115	55	866	3078.21	108.186	93.4831	1243.65	0.298845	0.295595	1.011
TAAAGCCCGAACCACAGCAAGGG-M1_Pos3_A>C	4600	614	99	955	264	279	4680.88	40.1548	922.28	830.79	0.134527	0.270782	0.496811
TAAAGCCCGAACCACAGCAAGGG-M2_Pos2:17_AG>CT	2780	36	8	1106	72	12	2828.99	1.93069e-13	1086.23	95.9143	0.023912	0.294715	0.0811362
TAAAGCCCGAACCACAGCAAGGG-M2_Pos2:3_AA>CC	3986	241	21	1607	239	100	4056.16	0	1578.65	467.69	0.076639	0.335328	0.22855
TAAAGCCCGAACCACAGCAAGGG-M2_Pos3:17_AG>CT	3282	13	9	2424	40	18	3339.86	0	2400.65	53.2977	0.00919908	0.423547	0.0217191
TAAAGCCCGAACCACAGCAAGGG-M3_Pos2:3:17_AAG>CCT	4943	40	10	3016	59	3	5030.09	0	2980.84	57.4544	0.00712093	0.376568	0.0189101
TCTAAGCTCACCTTCGGGCGCGG-M1_Pos16_G>C	6555	74	82	5178	30	6	6670.58	57.1782	5131.37	10.3233	0.00568699	0.433187	0.0131283
TCTAAGCTCACCTTCGGGCGCGG-M1_Pos5_A>G	5594	1367	165	1099	516	896	5692.14	54.9644	1059.21	2132.52	0.244717	0.357064	0.68536
TCTAAGCTCACCTTCGGGCGCGG-M1_Pos8_T>C	6616	2193	624	139	140	2152	6731.83	591.017	91.944	3306.79	0.363548	0.316999	1.14684
TCTAAGCTCACCTTCGGGCGCGG-M2_Pos5:16_AG>GC	7360	48	40	6200	77	1	7489.8	0.29458	6147.65	64.1351	0.00470225	0.453352	0.0103722
TCTAAGCTCACCTTCGGGCGCGG-M2_Pos5:8_AT>GC	6808	2208	283	1446	442	1100	6927.1	94.9828	1397.58	2574.46	0.242806	0.361287	0.672058
TCTAAGCTCACCTTCGGGCGCGG-M2_Pos8:16_TG>CC	4523	7	107	3585	6	0	4602.64	94.2788	3552.83	6.28216e-11	0.0114281	0.430659	0.0265363
TCTAAGCTCACCTTCGGGCGCGG-M3_Pos5:8:16_ATG>GCC	4209	13	12	3545	38	0	4283.19	2.8229e-14	3515.06	23.5648	0.0030127	0.452405	0.0066593
CGGTCTTTGCTCACTTTGCCTGG-M1_Pos10_C>A	7081	28	26	2391	40	8	7205.83	3.38799e-13	2340.63	22.8609	0.00238897	0.246986	0.00967249
CGGTCTTTGCTCACTTTGCCTGG-M1_Pos17_T>C	8259	16	75	3572	37	37	8404.68	45.704	3513.25	27.4403	0.0060999	0.295277	0.0206582
CGGTCTTTGCTCACTTTGCCTGG-M1_Pos4_T>A	8565	31	21	3700	122	14	8715.97	4.09768e-12	3639.07	119.677	0.00959356	0.301309	0.0318396
CGGTCTTTGCTCACTTTGCCTGG-M2_Pos10:17_CT>AC	5781	4	33	2606	27	27	5882.97	6.73491	2564.88	27.304	0.00401313	0.305614	0.0131314
CGGTCTTTGCTCACTTTGCCTGG-M2_Pos4:10_TC>AA	9074	0	64	4030	73	3	9234.06	27.5603	3965.45	24.6575	0.00394045	0.301101	0.0130868
CGGTCTTTGCTCACTTTGCCTGG-M2_Pos4:17_TT>AC	9618	15	79	5563	43	5	9787.62	37.117	5494.58	3.0482e-13	0.00242289	0.35867	0.00675519
CGGTCTTTGCTCACTTTGCCTGG-M3_Pos4:10:17_TCT>AAC	10527	57	20	5290	15	8	10712.4	3.39393e-11	5215.12	2.36729e-12	2.27949e-15	0.327429	6.96179e-15
TTCCACTCACTAAAGCCACAAGG-M1_Pos11_T>A	2662	92	7	838	25	12	2708.83	8.67101e-13	819.065	60.9887	0.0169938	0.245216	0.0693011
TTCCACTCACTAAAGCCACAAGG-M1_Pos12_A>C	3712	12	12	1528	36	5	3777.44	1.449e-14	1501.6	29.9187	0.00563551	0.288478	0.0195354
TTCCACTCACTAAAGCCACAAGG-M1_Pos17_C>A	2791	0	33	1094	0	0	2840.17	16.7518	1074.15	9.05942e-13	0.00426139	0.273246	0.0155954
TTCCACTCACTAAAGCCACAAGG-M2_Pos11:12_TA>AC	3161	22	1	1527	62	5	3216.68	1.05649e-12	1504.52	68.0956	0.0142183	0.32836	0.043301
TTCCACTCACTAAAGCCACAAGG-M2_Pos11:17_TC>AA	3217	7	1	1331	17	17	3273.67	0	1308.12	22.8562	0.00496374	0.28905	0.0171726
TTCCACTCACTAAAGCCACAAGG-M2_Pos12:17_AC>CA	2872	7	18	1464	6	1	2922.63	1.10745	1443.57	0	0.000253576	0.33054	0.000767158
TTCCACTCACTAAAGCCACAAGG-M3_Pos11:12:17_TAC>ACA	4193	1	0	1532	43	14	4266.87	0	1502.17	41.9718	0.0072228	0.265727	0.0271812
CGGAGGGGTTAAGGTATGCACGG-M1_Pos11_A>C	4786	2234	119	956	153	588	4868.73	0	921.967	1670.65	0.223907	0.347473	0.644388
CGGAGGGGTTAAGGTATGCACGG-M1_Pos5_G>T	5106	1786	89	663	216	1259	5194.94	2.48272e-11	626.687	2381.5	0.290316	0.366712	0.791673
CGGAGGGGTTAAGGTATGCACGG-M1_Pos9_T>A	4696	1070	155	51	72	1440	4778.48	93.0364	17.5982	2136.92	0.317385	0.306648	1.03501
CGGAGGGGTTAAGGTATGCACGG-M2_Pos5:11_GA>TC	6463	330	13	6376	153	14	6576.6	1.07967e-10	6330.03	279.174	0.0211723	0.501236	0.0422401
CGGAGGGGTTAAGGTATGCACGG-M2_Pos5:9_GT>TA	4372	604	67	4080	52	14	4448.71	8.51086e-13	4048.9	271.84	0.0309985	0.492704	0.0629151
CGGAGGGGTTAAGGTATGCACGG-M2_Pos9:11_TA>AC	4115	1075	28	1438	155	110	4186.55	4.86283e-10	1408.74	683.136	0.108807	0.333185	0.326567
CGGAGGGGTTAAGGTATGCACGG-M3_Pos5:9:11_GTA>TAC	6927	21	114	6108	80	24	7049.18	108.111	6058.73	53.4917	0.0121785	0.460621	0.0264392
TTTAACTCGATCACCGAAGGTGG-M1_Pos10_A>C	4210	182	27	1619	16	6	4284.1	0	1589.05	66.1807	0.0111428	0.27869	0.0399827
TTTAACTCGATCACCGAAGGTGG-M1_Pos20_G>C	4896	246	74	1512	41	33	4982.23	35.4868	1477.17	135.948	0.0258541	0.243276	0.106275
TTTAACTCGATCACCGAAGGTGG-M1_Pos23_G>T	4416	6	32	1529	29	18	4493.89	14.1585	1497.59	25.9099	0.00664315	0.252588	0.0263003
TTTAACTCGATCACCGAAGGTGG-M2_Pos10:20_AG>CC	4035	0	11	864	16	6	4106.13	0	835.298	0.807998	0.000163488	0.169176	0.000966383
TTTAACTCGATCACCGAAGGTGG-M2_Pos10:23_AG>CT	5522	3	8	1886	23	5	5619.3	9.33708e-13	1846.72	0	1.25061e-16	0.24735	5.05603e-16
TTTAACTCGATCACCGAAGGTGG-M2_Pos20:23_GG>CT	3881	24	4	2034	59	2	3949.37	3.49951e-12	2006.39	57.1178	0.00949924	0.343182	0.0276799
TTTAACTCGATCACCGAAGGTGG-M3_Pos10:20:23_AGG>CCT	3695	35	4	1323	0	0	3760.02	0	1296.72	0	0	0.256434	0
TCCTGATCGGAACAGCTTCGCGG-M1_Pos13_C>A	6715	699	95	5520	84	57	6833.04	1.03366e-13	5472.24	381.314	0.0300565	0.461397	0.0651424
TCCTGATCGGAACAGCTTCGCGG-M1_Pos3_C>T	4127	1921	80	162	132	861	4198.35	0	132.653	1861.41	0.300595	0.322017	0.933476
TCCTGATCGGAACAGCTTCGCGG-M1_Pos4_T>A	4960	1579	56	3538	103	110	5046.01	0	3502.73	799.799	0.0855534	0.460235	0.18589
TCCTGATCGGAACAGCTTCGCGG-M2_Pos3:13_CC>TA	6392	6	78	7172	26	9	6504.7	56.7557	7126.53	0	0.00414639	0.520641	0.007964
TCCTGATCGGAACAGCTTCGCGG-M2_Pos3:4_CT>TA	3918	289	22	3401	127	13	3986.85	0	3373.13	248.016	0.0325993	0.475966	0.068491
TCCTGATCGGAACAGCTTCGCGG-M2_Pos4:13_TC>AA	4650	9	110	4478	47	19	4732.02	118.354	4444.92	14.8168	0.0143039	0.479021	0.0298606
TCCTGATCGGAACAGCTTCGCGG-M3_Pos3:4:13_CTC>TAA	5168	27	61	4038	45	1	5259.15	45.2425	4001.24	17.6763	0.00674856	0.431061	0.0156557
CTGAGGATACTAGTGCATAATGG-M1_Pos15_G>C	3385	13	38	919	14	5	3444.69	26.2783	894.921	4.14026e-15	0.00601901	0.20498	0.0293638
CTGAGGATACTAGTGCATAATGG-M1_Pos19_A>T	2625	94	27	756	3	2	2671.25	5.682	737.328	21.9181	0.0080322	0.220957	0.036352
CTGAGGATACTAGTGCATAATGG-M1_Pos1_C>G	2851	404	35	131	68	313	2901.08	3.29517e-14	110.721	584.543	0.162538	0.193325	0.84075
CTGAGGATACTAGTGCATAATGG-M2_Pos15:19_GA>CT	2459	0	0	701	8	6	2502.31	1.588e-12	683.509	1.20058	0.00037671	0.214843	0.00175342
CTGAGGATACTAGTGCATAATGG-M2_Pos1:15_CG>GC	3491	0	27	1310	87	0	3552.59	16.2666	1285.17	76.6459	0.0188438	0.276192	0.0682271
CTGAGGATACTAGTGCATAATGG-M2_Pos1:19_CA>GT	2358	0	7	452	23	0	2399.57	0	435.227	12.5854	0.00441999	0.157271	0.0281042
CTGAGGATACTAGTGCATAATGG-M3_Pos1:15:19_CGA>GCT	2453	38	12	668	7	0	2496.23	0	650.551	6.7589	0.00214328	0.208436	0.0102827
AGGTAGCCTCCCCGTTTCATAGG-M1_Pos17_T>A	5487	190	34	2923	96	64	5583.66	2.67278e-13	2883.97	225.836	0.0259777	0.357718	0.0726207
AGGTAGCCTCCCCGTTTCATAGG-M1_Pos8_C>G	7594	1948	281	776	545	1120	7727.13	128.176	721.987	2610.77	0.244809	0.297885	0.821826
AGGTAGCCTCCCCGTTTCATAGG-M1_Pos9_T>A	5808	1254	308	208	174	980	5909.93	251.474	166.689	1718.81	0.244851	0.234314	1.04497
AGGTAGCCTCCCCGTTTCATAGG-M2_Pos8:17_CT>GA	5309	0	12	2703	51	0	5402.58	2.08598e-13	2665.24	27.3987	0.00338455	0.33262	0.0101754
AGGTAGCCTCCCCGTTTCATAGG-M2_Pos8:9_CT>GA	5302	600	63	1420	424	209	5395.26	0	1382.29	941.592	0.121981	0.301054	0.405181
AGGTAGCCTCCCCGTTTCATAGG-M2_Pos9:17_TT>AA	4084	47	13	2000	37	12	4155.96	0	1970.95	49.908	0.00807988	0.327168	0.0246964
AGGTAGCCTCCCCGTTTCATAGG-M3_Pos8:9:17_CTT>GAA	5603	4	0	3547	38	4	5701.69	0	3507.14	16.2575	0.00176231	0.381937	0.00461413
CGTGACCAATAATGAAGTGTGGG-M1_Pos12_A>G	4143	651	29	784	96	100	4215.48	0	754.533	445.693	0.0822963	0.22162	0.371341
CGTGACCAATAATGAAGTGTGGG-M1_Pos15_A>G	3199	488	29	77	60	475	3255.14	8.77652e-13	54.2463	796.928	0.194074	0.207284	0.936269
CGTGACCAATAATGAAGTGTGGG-M1_Pos5_A>G	3740	617	33	175	62	343	3805.51	3.36861e-11	148.399	685.394	0.147736	0.179724	0.822019
CGTGACCAATAATGAAGTGTGGG-M2_Pos12:15_AA>GG	4362	79	21	2011	80	22	4438.88	3.63689e-14	1979.97	123.132	0.0188217	0.321478	0.0585476
CGTGACCAATAATGAAGTGTGGG-M2_Pos5:12_AA>GG	2682	17	6	1392	26	7	2729.26	1.08925e-13	1372.92	28.6913	0.00694558	0.339302	0.0204702
CGTGACCAATAATGAAGTGTGGG-M2_Pos5:15_AA>GG	4120	629	46	1518	64	64	4192.16	0	1488.7	356.599	0.0590645	0.305641	0.193248
CGTGACCAATAATGAAGTGTGGG-M3_Pos5:12:15_AAA>GGG	5161	11	16	3316	25	24	5251.98	0	3279.29	29.9626	0.0034998	0.386539	0.0090542
TCAATAGTCTCAAGGGATAATGG-M1_Pos12_A>C	2380	0	20	416	4	0	2421.95	6.24569	399.071	6.79716e-14	0.00220909	0.141151	0.0156506
TCAATAGTCTCAAGGGATAATGG-M1_Pos20_A>T	1768	30	0	133	0	12	1799.11	1.83705e-12	120.424	14.1311	0.00730791	0.0695855	0.105021
TCAATAGTCTCAAGGGATAATGG-M1_Pos7_G>C	1349	26	9	291	10	0	1372.78	2.0328e-17	281.404	12.925	0.00775291	0.17655	0.0439133
TCAATAGTCTCAAGGGATAATGG-M2_Pos12:20_AA>CT	2485	0	0	510	9	0	2528.75	0	492.324	1.18106e-14	3.90939e-18	0.162963	2.39894e-17
TCAATAGTCTCAAGGGATAATGG-M2_Pos7:12_GA>CC	2109	0	14	760	7	0	2146.18	2.57741	744.998	1.74812e-14	0.000890678	0.25745	0.00345962
TCAATAGTCTCAAGGGATAATGG-M2_Pos7:20_GA>CT	2423	0	28	500	0	0	2465.68	13.7613	482.765	0	0.00464562	0.162975	0.0285052
TCAATAGTCTCAAGGGATAATGG-M3_Pos7:12:20_GAA>CCT	1950	0	0	211	1	6	1984.33	0	197.129	8.73543e-15	4.0044e-18	0.0903657	4.43132e-17
GTGTCGACTACAAGGTCGGATGG-M1_Pos12_A>T	5490	769	45	1256	94	61	5586.14	2.49123e-11	1216.95	431.333	0.0596222	0.227839	0.261686
GTGTCGACTACAAGGTCGGATGG-M1_Pos18_G>T	4689	1224	35	840	24	162	4770.5	8.00832e-10	806.654	639.6	0.102883	0.232638	0.442246
GTGTCGACTACAAGGTCGGATGG-M1_Pos2_T>G	7279	1795	89	372	216	1080	7406.14	6.93615e-10	320.231	2157.32	0.218271	0.250671	0.870747
GTGTCGACTACAAGGTCGGATGG-M2_Pos12:18_AG>TT	4119	43	11	2068	4	0	4191.53	0	2038.7	0	0	0.327227	0
GTGTCGACTACAAGGTCGGATGG-M2_Pos2:12_TA>GT	5554	49	13	3333	71	25	5651.87	4.71285e-12	3293.49	97.487	0.0107806	0.37499	0.0287489
GTGTCGACTACAAGGTCGGATGG-M2_Pos2:18_TG>GT	5504	359	50	3370	33	44	5600.83	0	3330.85	188.343	0.0206516	0.385875	0.0535189
GTGTCGACTACAAGGTCGGATGG-M3_Pos2:12:18_TAG>GTT	4755	0	27	2506	30	7	4838.88	5.48781	2472.18	12.417	0.00244303	0.33901	0.00720635
ACCTACGCGCAGAAGCAGCCGGG-M1_Pos19_C>T	4941	2297	89	572	39	848	5026.29	0	536.866	1867.03	0.251276	0.323531	0.776668
ACCTACGCGCAGAAGCAGCCGGG-M1_Pos1_A>G	5939	1253	199	151	131	2678	6043.52	173.625	108.755	3718.9	0.387516	0.381058	1.01695
ACCTACGCGCAGAAGCAGCCGGG-M1_Pos2_C>T	3671	942	199	142	131	1945	3735.57	201.199	115.888	2735.46	0.432618	0.42005	1.02992
ACCTACGCGCAGAAGCAGCCGGG-M2_Pos1:19_AC>GT	5862	1672	77	3354	26	322	5963.95	0	3312.31	989.285	0.0963695	0.419033	0.229981
ACCTACGCGCAGAAGCAGCCGGG-M2_Pos1:2_AC>GT	3886	1155	127	134	135	1782	3954.22	66.1385	106.36	2665.33	0.402157	0.408079	0.985489
ACCTACGCGCAGAAGCAGCCGGG-M2_Pos2:19_CC>TT	4787	717	38	3047	27	48	4870.76	0	3012.95	321.244	0.0391524	0.406364	0.0963481
ACCTACGCGCAGAAGCAGCCGGG-M3_Pos1:2:19_ACC>GTT	4867	728	88	3548	53	78	4952.42	1.62981e-13	3513.38	391.627	0.0442145	0.440874	0.100288
GAGAGACGGTAGTCAAGCGTCGG-M1_Pos13_T>G	5626	1178	75	333	103	718	5724.47	0	292.986	1375.17	0.186019	0.225651	0.824365
GAGAGACGGTAGTCAAGCGTCGG-M1_Pos20_T>G	4707	1896	87	922	40	180	4788.37	1.43102e-09	888.529	925.541	0.140182	0.274757	0.510201
GAGAGACGGTAGTCAAGCGTCGG-M1_Pos8_G>C	4121	451	68	104	45	990	4193.61	45.0228	74.6863	1360.24	0.247686	0.252914	0.979327
GAGAGACGGTAGTCAAGCGTCGG-M2_Pos13:20_TT>GG	4125	65	1	3116	31	22	4197.6	0	3086.66	61.0008	0.00830479	0.428529	0.0193797
GAGAGACGGTAGTCAAGCGTCGG-M2_Pos8:13_GT>CG	5597	1301	65	1364	81	105	5694.57	1.09681e-10	1324.19	661.994	0.0861887	0.258593	0.333299
GAGAGACGGTAGTCAAGCGTCGG-M2_Pos8:20_GT>CG	3717	707	60	1166	17	48	3782.03	1.77119e-11	1139.56	312.401	0.059687	0.27741	0.215158
GAGAGACGGTAGTCAAGCGTCGG-M3_Pos8:13:20_GTT>CGG	5152	24	16	2886	23	24	5242.81	1.64499e-12	2849.35	32.3791	0.00398535	0.354695	0.011236
TTCAGGGCTACTCGTGGTTCCGG-M1_Pos11_C>T	5842	66	47	3602	73	13	5945.02	17.9947	3560.44	84.1684	0.0106335	0.379346	0.0280313
TTCAGGGCTACTCGTGGTTCCGG-M1_Pos17_G>T	5080	179	43	3511	135	50	5169.53	6.3356	3474.86	252.209	0.0290404	0.418634	0.0693694
TTCAGGGCTACTCGTGGTTCCGG-M1_Pos6_G>T	6456	104	24	4084	127	47	6569.77	1.96916e-13	4038.08	205.028	0.0189614	0.392412	0.0483202
TTCAGGGCTACTCGTGGTTCCGG-M2_Pos11:17_CG>TT	5900	0	41	2859	61	15	6004.08	18.2189	2817.03	47.682	0.00741543	0.322348	0.0230044
TTCAGGGCTACTCGTGGTTCCGG-M2_Pos6:11_GC>TT	5589	0	77	4308	52	7	5687.59	68.2772	4268.24	13.2975	0.00812707	0.426559	0.0190526
TTCAGGGCTACTCGTGGTTCCGG-M2_Pos6:17_GG>TT	9895	17	84	5679	35	6	10069.5	37.7631	5608.61	1.68998e-12	0.00240287	0.356876	0.00673306
TTCAGGGCTACTCGTGGTTCCGG-M3_Pos6:11:17_GCG>TTT	5842	1	5	3686	27	0	5944.91	3.44147e-12	3644.44	0	3.58885e-16	0.380051	9.44306e-16
ACTTACGGGAGTGTGCAAACTGG-M1_Pos16_C>T	3766	510	44	921	76	299	3832.13	0	894.213	610.322	0.114364	0.281924	0.405655
ACTTACGGGAGTGTGCAAACTGG-M1_Pos3_T>A	5534	1392	84	266	174	1757	5631.03	5.12562e-12	226.639	2779.42	0.3218	0.348041	0.924606
ACTTACGGGAGTGTGCAAACTGG-M1_Pos4_T>G	4274	981	101	284	160	803	4349	12.0064	253.6	1477.46	0.244493	0.28415	0.860436
ACTTACGGGAGTGTGCAAACTGG-M2_Pos3:16_TC>AT	4795	70	13	2349	51	34	4879.47	0	2314.89	96.8115	0.0132779	0.33077	0.0401424
ACTTACGGGAGTGTGCAAACTGG-M2_Pos3:4_TT>AG	4568	511	3634	1861	110	90	4645.35	4428.78	1828.53	0	0.406211	0.167714	2.42205
ACTTACGGGAGTGTGCAAACTGG-M2_Pos4:16_TC>GT	4399	58	42	3785	12	43	4476.57	20.916	3753.71	52.3976	0.00882915	0.458369	0.0192621
ACTTACGGGAGTGTGCAAACTGG-M3_Pos3:4:16_TTC>AGT	4507	10	17	2604	42	15	4586.47	5.52376e-14	2571.94	43.277	0.00600929	0.363139	0.0165482
ATGACATGATTGGACCGACGCGG-M1_Pos12_G>C	4672	1853	49	666	163	514	4752.76	0	632.778	1455.78	0.212793	0.305286	0.697027
ATGACATGATTGGACCGACGCGG-M1_Pos4_A>C	4608	1447	66	271	140	1258	4688.39	2.68834e-11	238.228	2168.87	0.305669	0.339243	0.901031
ATGACATGATTGGACCGACGCGG-M1_Pos6_A>C	12784	2822	297	1514	519	4307	13008.7	127.128	1423.07	6672.29	0.320256	0.381295	0.839916
ATGACATGATTGGACCGACGCGG-M2_Pos4:12_AG>CC	6869	116	13	4846	118	16	6989.97	0	4797.14	159.039	0.013313	0.414877	0.032089
ATGACATGATTGGACCGACGCGG-M2_Pos4:6_AA>CC	5884	84	50	3931	208	15	5987.77	25.0766	3889.15	251.806	0.0272689	0.407823	0.0668645
ATGACATGATTGGACCGACGCGG-M2_Pos6:12_AG>CC	7760	125	19	6054	196	23	7896.71	1.65024e-11	5998.8	258.206	0.018243	0.442075	0.0412667
ATGACATGATTGGACCGACGCGG-M3_Pos4:6:12_AAG>CCC	7158	43	26	7699	152	20	7284.21	3.94687e-13	7648.08	175.928	0.0116445	0.517864	0.0224857
CATGATCCCCGGCGACTCCGCGG-M1_Pos10_C>G	5801	3977	72	1580	104	489	5899.44	0	1538.76	2124.16	0.222138	0.383056	0.579909
CATGATCCCCGGCGACTCCGCGG-M1_Pos13_C>T	5899	1774	188	224	209	2497	6002.51	82.4031	182.042	3815.69	0.386614	0.396496	0.975076
CATGATCCCCGGCGACTCCGCGG-M1_Pos6_T>A	4367	1114	31	176	51	1470	4443.37	0	144.94	2195.64	0.323652	0.345017	0.938075
CATGATCCCCGGCGACTCCGCGG-M2_Pos10:13_CC>GT	7400	1243	66	7044	44	78	7529.37	2.59822e-10	6991.37	553.006	0.0366867	0.500498	0.0733004
CATGATCCCCGGCGACTCCGCGG-M2_Pos6:10_TC>AG	5434	200	26	6068	80	20	5529.66	0	6029.35	158.175	0.0134994	0.528073	0.0255635
CATGATCCCCGGCGACTCCGCGG-M2_Pos6:13_TC>AT	5513	2358	133	333	182	1560	5608.8	2.06919e-10	293.794	2906.7	0.329958	0.363308	0.908203
CATGATCCCCGGCGACTCCGCGG-M3_Pos6:10:13_TCC>AGT	4247	101	14	4776	167	19	4321.82	6.34957e-13	4745.79	232.202	0.0249684	0.535279	0.0466456
TCAAGCTACTGTTGACTTCGAGG-M1_Pos1_T>C	4732	320	57	1036	201	79	4815.33	12.1124	1002.34	417.499	0.0687677	0.227273	0.302578
TCAAGCTACTGTTGACTTCGAGG-M1_Pos3_A>G	8322	120	58	4809	152	22	8468.75	12.1168	4749.8	195.211	0.0154424	0.36832	0.0419267
TCAAGCTACTGTTGACTTCGAGG-M1_Pos5_G>A	5345	38	15	1579	53	2	5439.19	2.43786e-12	1540.98	45.8279	0.00652262	0.225848	0.0288806
TCAAGCTACTGTTGACTTCGAGG-M2_Pos1:3_TA>CG	8755	27	33	4946	83	0	8909.36	0	4883.72	53.7267	0.00388008	0.356577	0.0108815
TCAAGCTACTGTTGACTTCGAGG-M2_Pos1:5_TG>CA	5406	34	8	2563	82	1	5501.25	0	2524.55	77.4181	0.009554	0.321103	0.0297537
TCAAGCTACTGTTGACTTCGAGG-M2_Pos3:5_AG>GA	3969	0	0	1152	78	0	4038.93	0	1123.77	68.0973	0.0130185	0.227855	0.0571351
TCAAGCTACTGTTGACTTCGAGG-M3_Pos1:3:5_TAG>CGA	4215	12	24	2323	89	1	4289.35	5.7164	2293.02	83.4244	0.0133614	0.356207	0.0375102
CCGTGAAAAATAAAGAGGTGTGG-M1_Pos13_A>C	2587	16	5	549	42	11	2632.59	0	530.598	52.8085	0.0164206	0.181408	0.0905175
CCGTGAAAAATAAAGAGGTGTGG-M1_Pos19_T>G	2849	3	11	577	10	0	2899.21	0	556.734	0	0	0.161094	0
CCGTGAAAAATAAAGAGGTGTGG-M1_Pos8_A>T	2781	11	5	1017	19	19	2830.01	1.9187e-13	997.218	31.8457	0.00825218	0.266661	0.0309463
CCGTGAAAAATAAAGAGGTGTGG-M2_Pos13:19_AT>CG	2195	0	5	808	5	1	2233.66	0	792.387	0	0	0.261855	0
CCGTGAAAAATAAAGAGGTGTGG-M2_Pos8:13_AA>TC	3766	8	14	2656	36	1	3832.4	0	2629.21	23.3397	0.00359906	0.409032	0.00879897
CCGTGAAAAATAAAGAGGTGTGG-M2_Pos8:19_AT>TG	2330	10	10	1501	20	0	2371.08	1.77255e-15	1484.43	12.8318	0.00331712	0.387054	0.00857017
CCGTGAAAAATAAAGAGGTGTGG-M3_Pos8:13:19_AAT>TCG	3020	0	7	1277	13	3	3073.23	0	1255.52	0.0483975	1.11803e-05	0.29005	3.85463e-05
GGAAACGTTCTACTCAGCCTAGG-M1_Pos19_C>T	4614	207	39	1039	38	136	4695.3	1.98888e-17	1006.18	254.273	0.0426937	0.211636	0.201731
GGAAACGTTCTACTCAGCCTAGG-M1_Pos4_A>C	4546	872	126	157	148	682	4625.83	53.4036	124.665	1263.84	0.21709	0.228834	0.948678
GGAAACGTTCTACTCAGCCTAGG-M1_Pos6_C>T	4642	559	52	185	88	510	4723.61	1.16087e-13	151.982	888.986	0.154215	0.18058	0.854
GGAAACGTTCTACTCAGCCTAGG-M2_Pos4:19_AC>CT	3891	162	16	1438	18	35	3959.45	3.60633e-12	1410.32	97.9074	0.0179066	0.275844	0.0649154
GGAAACGTTCTACTCAGCCTAGG-M2_Pos4:6_AC>CT	4417	288	63	1011	86	49	4494.77	20.6652	979.581	231.906	0.0441024	0.211542	0.20848
GGAAACGTTCTACTCAGCCTAGG-M2_Pos6:19_CC>TT	3934	111	20	1082	20	71	4003.3	0	1054.02	124.385	0.0240047	0.227416	0.105554
GGAAACGTTCTACTCAGCCTAGG-M3_Pos4:6:19_ACC>CTT	4959	22	19	1336	0	0	5046.32	1.437e-12	1300.73	2.30912e-12	5.90216e-16	0.204934	2.88003e-15
GCCGTCCCGCTCTCCAGATTGGG-M1_Pos20_T>G	5558	959	137	2543	157	465	5655.6	40.4464	2503.47	1045	0.117415	0.383846	0.305892
GCCGTCCCGCTCTCCAGATTGGG-M1_Pos22_G>A	6328	746	155	2688	46	377	6439.27	80.5974	2642.99	711.837	0.080249	0.33974	0.236207
GCCGTCCCGCTCTCCAGATTGGG-M1_Pos7_C>T	8533	1055	143	393	421	2604	8683.43	116.806	332.302	3906.35	0.308551	0.325078	0.949159
GCCGTCCCGCTCTCCAGATTGGG-M2_Pos20:22_TG>GA	4998	34	12	3594	40	37	5086.08	0	3558.45	72.8279	0.00835436	0.416557	0.0200557
GCCGTCCCGCTCTCCAGATTGGG-M2_Pos7:20_CT>TG	6220	511	60	3675	71	159	6329.38	1.89456e-12	3630.76	422.049	0.0406513	0.390362	0.104137
GCCGTCCCGCTCTCCAGATTGGG-M2_Pos7:22_CG>TA	6563	684	55	3024	48	320	6678.25	0	2977.32	647.867	0.0628787	0.351842	0.178713
GCCGTCCCGCTCTCCAGATTGGG-M3_Pos7:20:22_CTG>TGA	5926	72	0	4382	34	41	6030.32	2.92952e-11	4339.85	78.4636	0.00750946	0.42286	0.0177587
AAGATCAGGATTGCAGAACTAGG-M1_Pos12_T>A	2595	151	38	58	27	336	2640.75	28.0344	39.541	463.267	0.154907	0.158535	0.977115
AAGATCAGGATTGCAGAACTAGG-M1_Pos17_A>T	4068	240	60	229	52	83	4139.64	25.6588	200.064	214.975	0.0525363	0.0906131	0.579787
AAGATCAGGATTGCAGAACTAGG-M1_Pos6_C>T	2352	164	49	102	62	164	2393.43	36.9486	85.2697	303.093	0.120636	0.137779	0.875577
AAGATCAGGATTGCAGAACTAGG-M2_Pos12:17_TA>AT	3009	47	0	797	14	24	3061.96	6.03802e-12	775.597	43.5565	0.0112227	0.211061	0.0531726
AAGATCAGGATTGCAGAACTAGG-M2_Pos6:12_CT>TA	2185	74	37	80	19	2	2223.5	25.6621	64.4576	30.0912	0.0237885	0.0403415	0.589678
AAGATCAGGATTGCAGAACTAGG-M2_Pos6:17_CA>TT	2071	0	19	373	15	3	2107.53	12.2544	358.268	4.49702	0.00674765	0.146126	0.0461769
AAGATCAGGATTGCAGAACTAGG-M3_Pos6:12:17_CTA>TAT	2831	19	14	437	6	31	2880.92	0	416.862	33.2579	0.00998423	0.135129	0.0738868
ACACCTTTGGTTTACCTTGAGGG-M1_Pos17_T>G	8016	108	20	3420	121	28	8157.22	1.15685e-11	3362.98	166.79	0.0142715	0.302026	0.0472525
ACACCTTTGGTTTACCTTGAGGG-M1_Pos19_G>A	5131	437	68	611	68	234	5221.31	8.95037	574.502	485.001	0.0785327	0.168449	0.46621
ACACCTTTGGTTTACCTTGAGGG-M1_Pos20_A>G	8547	961	20	3083	59	356	8696.74	2.99421e-10	3022.21	792.651	0.0633533	0.304906	0.20778
ACACCTTTGGTTTACCTTGAGGG-M2_Pos17:19_TG>GA	6643	17	15	3054	14	2	6760	0	3006.75	0	0	0.307856	0
ACACCTTTGGTTTACCTTGAGGG-M2_Pos17:20_TA>GG	8615	13	26	5994	25	20	8766.87	0	5932.72	4.11945	0.000280164	0.403765	0.000693879
ACACCTTTGGTTTACCTTGAGGG-M2_Pos19:20_GA>AG	4910	29	59	2554	44	21	4996.6	44.8355	2519.07	42.8543	0.011533	0.336947	0.034228
ACACCTTTGGTTTACCTTGAGGG-M3_Pos17:19:20_TGA>GAG	4962	18	0	1385	20	1	5049.38	1.0794e-11	1349.7	0.339065	5.29837e-05	0.210963	0.000251151
CGGAACTCTGAGCTATAAGCGGG-M1_Pos13_C>A	5412	1367	93	669	208	492	5506.55	0	630.509	1301.06	0.174918	0.259685	0.673577
CGGAACTCTGAGCTATAAGCGGG-M1_Pos14_T>G	5306	41	15	2559	53	14	5399.51	0	2521.26	61.4996	0.00770453	0.323562	0.0238116
CGGAACTCTGAGCTATAAGCGGG-M1_Pos17_A>G	4530	354	70	2052	146	45	4609.73	22.5726	2019.78	321.56	0.0493476	0.335741	0.146981
CGGAACTCTGAGCTATAAGCGGG-M2_Pos13:14_CT>AG	5642	14	10	3874	20	11	5741.42	0	3833.87	6.52791	0.000681281	0.400801	0.0016998
CGGAACTCTGAGCTATAAGCGGG-M2_Pos13:17_CA>AG	3194	4	24	1833	29	0	3250.34	11.2312	1810.28	12.3348	0.00463516	0.358487	0.0129298
CGGAACTCTGAGCTATAAGCGGG-M2_Pos14:17_TA>GG	4131	17	31	2563	66	8	4203.87	14.3788	2533.61	63.8977	0.0114846	0.381104	0.0301352
CGGAACTCTGAGCTATAAGCGGG-M3_Pos13:14:17_CTA>AGG	3331	7	20	1612	45	0	3389.76	5.15019	1588.31	33.6217	0.00772836	0.323297	0.0239048
GCGTATTCAAGACAGAAATATGG-M1_Pos3_G>C	1960	214	1	36	34	79	1994.33	1.98009e-11	22.0594	200.736	0.0905387	0.100488	0.900988
GCGTATTCAAGACAGAAATATGG-M1_Pos5_A>G	2012	231	20	28	76	112	2047.35	0	13.6888	296.178	0.125647	0.131454	0.955823
GCGTATTCAAGACAGAAATATGG-M1_Pos7_T>G	2473	443	23	98	70	223	2516.29	1.45079e-11	80.4109	496.089	0.160402	0.186401	0.860519
GCGTATTCAAGACAGAAATATGG-M2_Pos3:5_GA>CG	1551	9	0	151	13	0	1578.31	5.76367e-13	139.968	9.02352	0.00522405	0.0862565	0.0605642
GCGTATTCAAGACAGAAATATGG-M2_Pos3:7_GT>CG	1283	0	15	8	18	0	1305.62	12.246	1.18432e-15	9.47286	0.0163627	0.00713671	2.29274
GCGTATTCAAGACAGAAATATGG-M2_Pos5:7_AT>GG	3277	334	38	908	39	26	3334.57	0	884.691	178.936	0.040684	0.241833	0.168232
GCGTATTCAAGACAGAAATATGG-M3_Pos3:5:7_GAT>CGG	2397	11	3	534	10	0	2439.22	0	516.949	0.833257	0.000281791	0.175104	0.00160928
GGGAAAGGGGATACGCCTGTGGG-M1_Pos11_A>C	7521	1160	261	500	340	1059	7653.24	199.657	446.503	1982.85	0.21226	0.236267	0.89839
GGGAAAGGGGATACGCCTGTGGG-M1_Pos20_T>A	4685	1215	35	368	35	127	4766.44	0	334.682	607.678	0.106446	0.165072	0.644847
GGGAAAGGGGATACGCCTGTGGG-M1_Pos8_G>T	6501	685	51	150	108	2084	6615.66	22.3763	103.756	2819.58	0.297233	0.305744	0.972162
GGGAAAGGGGATACGCCTGTGGG-M2_Pos11:20_AT>CA	6659	257	24	4269	13	61	6776.15	9.72907e-12	4221.63	140.217	0.012589	0.391619	0.0321461
GGGAAAGGGGATACGCCTGTGGG-M2_Pos8:11_GA>TC	5024	806	52	1492	317	142	5112.03	0	1456.27	810.809	0.109879	0.307229	0.357645
GGGAAAGGGGATACGCCTGTGGG-M2_Pos8:20_GT>TA	6328	1316	86	2253	64	185	6438.55	0	2207.99	738.091	0.0786488	0.313926	0.250533
GGGAAAGGGGATACGCCTGTGGG-M3_Pos8:11:20_GAT>TCA	6706	32	17	3476	19	23	6824.18	0	3428.3	19.5237	0.00190068	0.335653	0.00566263
CCCCTTTAACTAAACAAGGTAGG-M1_Pos11_T>C	2830	451	35	206	58	86	2879.58	8.9521e-12	185.871	318.83	0.0942091	0.149131	0.63172
CCCCTTTAACTAAACAAGGTAGG-M1_Pos1_C>T	1733	60	32	50	19	40	1763.54	25.555	37.6727	73.2421	0.0519981	0.0583758	0.890748
CCCCTTTAACTAAACAAGGTAGG-M1_Pos4_C>G	3006	0	38	353	72	0	3059.03	33.8175	331.617	56.1682	0.0258532	0.111412	0.23205
CCCCTTTAACTAAACAAGGTAGG-M2_Pos1:11_CT>TC	3214	80	71	1194	25	2	3270.65	63.9831	1171.14	20.67	0.0187019	0.263299	0.0710292
CCCCTTTAACTAAACAAGGTAGG-M2_Pos1:4_CC>TG	2710	0	15	1023	59	0	2757.81	4.21175	1003.72	52.0032	0.0147246	0.276531	0.0532477
CCCCTTTAACTAAACAAGGTAGG-M2_Pos4:11_CT>GC	4177	12	0	1237	31	0	4250.57	3.13541e-12	1207.29	15.042	0.00274845	0.223343	0.012306
CCCCTTTAACTAAACAAGGTAGG-M3_Pos1:4:11_CCT>TGC	2591	13	0	276	14	0	2636.63	0	257.57	5.11572	0.00176446	0.0906028	0.0194747
TTGCTTCCTCGAGAAAGAGATGG-M1_Pos10_C>G	3483	246	44	1840	69	25	3544.31	5.4723	1815.22	178.369	0.0331642	0.359635	0.0922161
TTGCTTCCTCGAGAAAGAGATGG-M1_Pos3_G>A	3752	684	103	283	223	447	3817.91	47.0477	256.313	1011.16	0.20618	0.246953	0.834895
TTGCTTCCTCGAGAAAGAGATGG-M1_Pos4_C>T	4633	664	48	1227	120	141	4714.21	0	1194.05	524.968	0.0816026	0.267209	0.305389
TTGCTTCCTCGAGAAAGAGATGG-M2_Pos3:10_GC>AG	3188	0	1	708	0	0	3244.07	0	685.324	0	0	0.174409	0
TTGCTTCCTCGAGAAAGAGATGG-M2_Pos3:4_GC>AT	4420	48	18	973	75	0	4497.91	1.1223e-13	941.559	79.2012	0.0143515	0.184965	0.0775904
TTGCTTCCTCGAGAAAGAGATGG-M2_Pos4:10_CC>TG	2328	0	16	279	25	0	2369.07	6.73711	262.44	13.0028	0.00744553	0.103892	0.0716661
TTGCTTCCTCGAGAAAGAGATGG-M3_Pos3:4:10_GCC>ATG	4124	3	14	1265	46	6	4196.72	0	1235.66	37.1665	0.00679516	0.232712	0.0291998
CCCTAATTCTGCTTCTCCGCTGG-M1_Pos13_T>A	5657	397	65	2299	198	92	5756.61	6.33223	2258.76	453.581	0.0542653	0.32003	0.169563
CCCTAATTCTGCTTCTCCGCTGG-M1_Pos16_T>C	4707	222	19	2064	115	27	4789.81	5.97635e-12	2030.52	220.953	0.0313796	0.319753	0.098137
CCCTAATTCTGCTTCTCCGCTGG-M1_Pos2_C>T	5730	883	81	1305	228	117	5830.49	1.47804e-11	1264.24	698.345	0.0896109	0.251837	0.355828
CCCTAATTCTGCTTCTCCGCTGG-M2_Pos13:16_TT>AC	7283	30	38	4399	16	8	7411.41	4.14359e-14	4347.19	1.24757e-13	1.41338e-17	0.369703	3.823e-17
CCCTAATTCTGCTTCTCCGCTGG-M2_Pos2:13_CT>TA	5253	25	0	2462	39	40	5345.52	0	2424.63	70.3201	0.00896886	0.318215	0.0281849
CCCTAATTCTGCTTCTCCGCTGG-M2_Pos2:16_CT>TC	6377	20	26	2846	43	0	6489.44	6.29787e-14	2800.64	18.4106	0.00197783	0.302847	0.00653079
CCCTAATTCTGCTTCTCCGCTGG-M3_Pos2:13:16_CTT>TAC	6618	0	11	4066	10	17	6734.59	6.19116e-13	4018.92	4.59007e-14	6.18418e-17	0.373731	1.65471e-16
ACCAAGCCAGGGTGATCACGAGG-M1_Pos2_C>T	5229	806	140	130	103	1369	5321.03	104.034	92.8056	1985.84	0.278512	0.277016	1.0054
ACCAAGCCAGGGTGATCACGAGG-M1_Pos4_A>G	3880	734	110	125	91	1303	3948.26	79.4103	97.4014	1882.8	0.326607	0.329601	0.990915
ACCAAGCCAGGGTGATCACGAGG-M1_Pos8_C>T	4379	908	175	228	59	1346	4455.96	140.166	196.852	1936.87	0.30863	0.317053	0.973433
ACCAAGCCAGGGTGATCACGAGG-M2_Pos2:4_CA>TG	4637	1116	72	1340	167	268	4717.97	1.17485e-10	1307.02	897.821	0.12969	0.318489	0.407204
ACCAAGCCAGGGTGATCACGAGG-M2_Pos2:8_CC>TT	6039	1839	114	380	179	974	6144.34	1.20127e-10	337.051	2010.45	0.236751	0.276442	0.856422
ACCAAGCCAGGGTGATCACGAGG-M2_Pos4:8_AC>GT	5304	1626	139	539	181	641	5396.64	1.48459e-11	501.277	1542.03	0.207263	0.27464	0.754673
ACCAAGCCAGGGTGATCACGAGG-M3_Pos2:4:8_CAC>TGT	3228	73	11	2461	40	3	3284.84	0	2438.04	57.6423	0.00997181	0.431739	0.0230968
AGAAGATGAACTAAAATCTTAGG-M1_Pos15_A>G	1380	30	1	47	32	65	1404.31	1.30505e-14	37.1838	118.081	0.0757138	0.0995561	0.760514
AGAAGATGAACTAAAATCTTAGG-M1_Pos3_A>G	971	20	13	18	1	44	988.123	10.0528	11.0929	51.6915	0.0581966	0.059177	0.983434
AGAAGATGAACTAAAATCTTAGG-M1_Pos6_A>T	1261	3	19	58	17	0	1283.24	17.3448	49.0299	7.87843	0.0185807	0.0419216	0.443225
AGAAGATGAACTAAAATCTTAGG-M2_Pos3:15_AA>GG	1601	10	0	161	6	3	1629.19	0	149.612	4.2967	0.00240968	0.0863152	0.0279172
AGAAGATGAACTAAAATCTTAGG-M2_Pos3:6_AA>GT	1273	0	0	137	14	0	1295.43	1.37606e-13	127.945	8.68408	0.00606407	0.0954078	0.0635595
AGAAGATGAACTAAAATCTTAGG-M2_Pos6:15_AA>TG	1608	0	4	218	12	0	1636.35	1.52471e-14	206.562	4.18236	0.0022643	0.114095	0.0198457
AGAAGATGAACTAAAATCTTAGG-M3_Pos3:6:15_AAA>GTG	1665	0	9	154	9	0	1694.37	1.09732	142.156	0	0.000597144	0.0773588	0.00771914
AATATGACGGTTGACCCCACCGG-M1_Pos17_C>A	5588	1572	99	301	137	999	5685.6	6.24306e-11	261.257	1895.48	0.241698	0.275012	0.878864
AATATGACGGTTGACCCCACCGG-M1_Pos18_C>T	2683	473	32	127	43	1008	2730.24	3.85015	107.915	1409.65	0.332459	0.356936	0.931426
AATATGACGGTTGACCCCACCGG-M1_Pos9_G>T	2876	566	17	244	76	922	2926.46	1.00904e-11	223.544	1380.35	0.304689	0.354033	0.860624
AATATGACGGTTGACCCCACCGG-M2_Pos17:18_CC>AT	4254	113	27	2606	31	32	4328.96	3.18453e-14	2575.74	89.66	0.0128189	0.381079	0.0336385
AATATGACGGTTGACCCCACCGG-M2_Pos9:17_GC>TA	3889	132	5	2432	38	6	3957.39	8.44631e-12	2404.34	76.2152	0.0118384	0.385302	0.0307251
AATATGACGGTTGACCCCACCGG-M2_Pos9:18_GC>TT	3857	332	6	1784	5	40	3924.62	0	1756.57	150.664	0.0258346	0.327037	0.078996
AATATGACGGTTGACCCCACCGG-M3_Pos9:17:18_GCC>TAT	3104	3	15	2186	16	4	3158.75	0	2163.92	5.39044	0.00101171	0.407148	0.00248486
ATCCCCCACTCTCCTAGAGGTGG-M1_Pos1_A>T	3416	495	45	95	55	880	3476.13	8.42498	70.7015	1273.07	0.265412	0.27831	0.953656
ATCCCCCACTCTCCTAGAGGTGG-M1_Pos8_A>G	7407	1145	108	231	100	1882	7537.34	20.4897	178.313	2731.71	0.262919	0.277996	0.945766
ATCCCCCACTCTCCTAGAGGTGG-M1_Pos9_C>G	5974	1233	110	128	110	1505	6078.96	5.23302	85.5076	2339.54	0.275556	0.28499	0.966898
ATCCCCCACTCTCCTAGAGGTGG-M2_Pos1:8_AA>TG	6529	1300	77	233	126	1369	6643.47	0	186.562	2218.89	0.24521	0.265827	0.922442
ATCCCCCACTCTCCTAGAGGTGG-M2_Pos1:9_AC>TG	5496	954	110	183	128	1095	5592.61	30.5737	143.907	1764.42	0.238331	0.253379	0.940611
ATCCCCCACTCTCCTAGAGGTGG-M2_Pos8:9_AC>GG	5809	1408	156	446	200	1086	5910.89	30.2974	404.682	2003.59	0.243595	0.288434	0.844542
ATCCCCCACTCTCCTAGAGGTGG-M3_Pos1:8:9_AAC>TGG	4966	749	74	907	60	157	5053.1	3.83683e-12	871.678	501.37	0.0780203	0.213666	0.365151
AAACGGGGTTCGACTAACTCTGG-M1_Pos1_A>T	5606	822	258	202	174	1759	5704.74	278.254	162.123	2483.96	0.320105	0.306647	1.04389
AAACGGGGTTCGACTAACTCTGG-M1_Pos2_A>C	3702	567	166	88	116	1097	3767.18	171.791	61.6671	1577.17	0.313557	0.293814	1.0672
AAACGGGGTTCGACTAACTCTGG-M1_Pos6_G>T	3747	310	38	408	126	258	3812.98	1.69647e-16	381.347	548.137	0.115581	0.195992	0.589722
AAACGGGGTTCGACTAACTCTGG-M2_Pos1:2_AA>TC	5075	1082	164	451	183	1474	5164.19	107.09	414.902	2307.56	0.302067	0.340574	0.886936
AAACGGGGTTCGACTAACTCTGG-M2_Pos1:6_AG>TT	3789	69	4	1530	77	14	3855.71	5.49109e-12	1503.05	109.96	0.020107	0.294952	0.0681706
AAACGGGGTTCGACTAACTCTGG-M2_Pos2:6_AG>CT	3909	34	38	1854	38	0	3977.93	21.4742	1826.19	26.2442	0.00815442	0.316556	0.0257598
AAACGGGGTTCGACTAACTCTGG-M3_Pos1:2:6_AAG>TCT	3944	6	28	2212	60	2	4013.57	12.6224	2183.94	47.2932	0.00957511	0.356574	0.0268531
CCTACCTACAGATTCAAACAAGG-M1_Pos11_G>T	1240	74	27	47	8	8	1261.83	18.4098	38.18	32.4087	0.0376202	0.0522558	0.719923
CCTACCTACAGATTCAAACAAGG-M1_Pos18_A>G	1666	277	2	284	50	14	1695.08	0	272.151	167.089	0.0782871	0.205799	0.380405
CCTACCTACAGATTCAAACAAGG-M1_Pos6_C>G	2333	439	11	35	58	101	2373.73	0	18.4075	335.496	0.122999	0.129748	0.947987
CCTACCTACAGATTCAAACAAGG-M2_Pos11:18_GA>TG	3591	10	5	1571	0	18	3654.27	6.76709e-13	1545.46	2.48607	0.000477886	0.297555	0.00160605
CCTACCTACAGATTCAAACAAGG-M2_Pos6:11_CG>GT	2028	42	6	418	9	0	2063.71	0	403.575	13.2908	0.00535794	0.168052	0.0318826
CCTACCTACAGATTCAAACAAGG-M2_Pos6:18_CA>GG	1426	91	32	235	4	0	1451.1	21.0251	224.857	22.2762	0.025186	0.143744	0.175215
CCTACCTACAGATTCAAACAAGG-M3_Pos6:11:18_CGA>GTG	1545	6	15	720	0	0	1572.22	5.33695	709.01	0	0.00233404	0.310076	0.00752733
TGAAAATTTGACAGTTACTTGGG-M1_Pos13_A>C	4855	16	18	1108	0	1	4940.49	1.21839e-13	1073.47	1.95694e-13	5.27994e-17	0.178496	2.95802e-16
TGAAAATTTGACAGTTACTTGGG-M1_Pos5_A>C	5883	14	16	1894	80	6	5986.71	1.85804e-12	1852.15	70.6854	0.00893672	0.243103	0.036761
TGAAAATTTGACAGTTACTTGGG-M1_Pos6_A>G	2890	59	38	617	69	1	2940.95	26.344	596.443	78.4579	0.0287744	0.1853	0.155285
TGAAAATTTGACAGTTACTTGGG-M2_Pos5:13_AA>CC	3523	0	18	311	26	0	3585.14	1.29716	285.94	8.39957	0.00249865	0.0758454	0.0329441
TGAAAATTTGACAGTTACTTGGG-M2_Pos5:6_AA>CG	4033	0	6	1002	40	0	4104.08	0	973.312	22.3153	0.0043758	0.195232	0.0224133
TGAAAATTTGACAGTTACTTGGG-M2_Pos6:13_AA>GC	3602	0	8	426	44	0	3665.5	6.23462e-15	400.378	29.8118	0.00727883	0.105035	0.0692992
TGAAAATTTGACAGTTACTTGGG-M3_Pos5:6:13_AAA>CGC	5404	3	0	1772	18	10	5499.18	1.40053e-11	1733.56	0.42992	5.94373e-05	0.239727	0.000247937
CTGGGCAGCGGTTTCGCCGTGGG-M1_Pos14_T>G	6928	15	53	4452	158	59	7050.22	31.2955	4402.72	210.857	0.0207054	0.394488	0.0524869
CTGGGCAGCGGTTTCGCCGTGGG-M1_Pos1_C>A	7303	664	130	184	189	2452	7431.89	145.603	132.051	3303.52	0.313185	0.311954	1.00394
CTGGGCAGCGGTTTCGCCGTGGG-M1_Pos6_C>G	5768	764	134	271	355	2116	5869.73	140.441	229.97	3148.38	0.350302	0.359838	0.973499
CTGGGCAGCGGTTTCGCCGTGGG-M2_Pos1:14_CT>AG	5023	10	40	2978	175	81	5111.63	29.1238	2942.27	268.32	0.0356163	0.38444	0.0926446
CTGGGCAGCGGTTTCGCCGTGGG-M2_Pos1:6_CC>AG	4969	783	51	515	571	1024	5056.46	0	479.655	2159.31	0.280596	0.342926	0.818241
CTGGGCAGCGGTTTCGCCGTGGG-M2_Pos6:14_CT>GG	5248	11	39	3355	205	36	5340.6	25.4564	3317.67	250.529	0.0308907	0.399384	0.0773458
CTGGGCAGCGGTTTCGCCGTGGG-M3_Pos1:6:14_CCT>AGG	5324	9	32	3431	139	53	5417.93	13.6743	3393.13	194.583	0.0230901	0.397781	0.0580474
TGGGTCAAGACCAATGACATGGG-M1_Pos17_A>C	4756	705	131	1675	181	138	4839.54	60.2062	1641.17	589.127	0.0910699	0.312803	0.291142
TGGGTCAAGACCAATGACATGGG-M1_Pos20_T>A	4681	712	26	1478	48	207	4762.89	0	1444.71	535.033	0.0793508	0.293615	0.270254
TGGGTCAAGACCAATGACATGGG-M1_Pos5_T>A	3790	753	41	209	143	652	3856.41	0	182.043	1200.47	0.229145	0.263893	0.868324
TGGGTCAAGACCAATGACATGGG-M2_Pos17:20_AT>CA	4838	41	25	2329	19	51	4923.32	1.55819e-15	2294.59	68.035	0.00933785	0.324271	0.0287964
TGGGTCAAGACCAATGACATGGG-M2_Pos5:17_TA>AC	5810	42	1	3246	46	7	5912.31	8.49655e-12	3204.67	41.9663	0.004582	0.354477	0.0129261
TGGGTCAAGACCAATGACATGGG-M2_Pos5:20_TT>AA	3940	84	60	2570	23	29	4009.45	44.6512	2541.97	53.6001	0.0147753	0.390331	0.0378534
TGGGTCAAGACCAATGACATGGG-M3_Pos5:17:20_TAT>ACA	4605	16	23	2588	7	6	4686.18	5.89321e-14	2555.24	1.56688e-13	2.97759e-17	0.352865	8.43834e-17
GTATCCCGAATAAACAACCAAGG-M1_Pos12_A>C	2730	581	3	417	8	73	2777.5	0	397.585	291.715	0.0841453	0.198829	0.423205
GTATCCCGAATAAACAACCAAGG-M1_Pos4_T>G	2053	211	28	3	9	464	2089.09	14.5783	5.51072e-12	624.273	0.234188	0.228844	1.02335
GTATCCCGAATAAACAACCAAGG-M1_Pos5_C>T	2231	291	67	42	20	285	2270.24	47.8396	26.1309	441.091	0.17554	0.167746	1.04646
GTATCCCGAATAAACAACCAAGG-M2_Pos4:12_TA>GC	2189	431	48	372	32	39	2227.36	0	356.431	228.397	0.0812169	0.207962	0.390537
GTATCCCGAATAAACAACCAAGG-M2_Pos4:5_TC>GT	2544	461	10	334	40	58	2588.39	1.27632e-10	315.907	269.358	0.0848729	0.184413	0.460232
GTATCCCGAATAAACAACCAAGG-M2_Pos5:12_CA>TC	1963	324	52	613	25	22	1997.45	13.8823	599.038	157.631	0.0619627	0.273363	0.226668
GTATCCCGAATAAACAACCAAGG-M3_Pos4:5:12_TCA>GTC	1551	0	0	331	5	4	1578.32	1.23078e-13	319.968	0.959334	0.000505113	0.168976	0.00298926
GCGGGTCGGTAGTAGATCACAGG-M1_Pos11_A>C	4165	877	59	257	138	1232	4238.16	0	227.375	1930.03	0.301776	0.337328	0.894607
GCGGGTCGGTAGTAGATCACAGG-M1_Pos14_A>C	5326	1068	64	1010	241	320	5419.16	4.426e-11	972.12	1026.4	0.138373	0.269427	0.513581
GCGGGTCGGTAGTAGATCACAGG-M1_Pos4_G>C	3634	674	123	214	84	1391	3697.97	110.421	188.151	1949.22	0.346405	0.359479	0.963633
GCGGGTCGGTAGTAGATCACAGG-M2_Pos11:14_AA>CC	3498	9	82	2258	25	15	3559.7	87.3028	2233.12	0.992547	0.0150134	0.379879	0.0395215
GCGGGTCGGTAGTAGATCACAGG-M2_Pos4:11_GA>CC	4854	672	21	1945	165	67	4938.95	0	1910.48	491.866	0.0669999	0.327237	0.204744
GCGGGTCGGTAGTAGATCACAGG-M2_Pos4:14_GA>CC	4159	79	63	2257	44	15	4232.32	48.1958	2227.42	57.6145	0.016116	0.348033	0.0463059
GCGGGTCGGTAGTAGATCACAGG-M3_Pos4:11:14_GAA>CCC	4891	0	21	3607	29	11	4977.26	6.54409e-15	3572.21	16.9005	0.00197289	0.418977	0.00470884
ACTGAAATCCTGATTGAGCGCGG-M1_Pos17_A>G	3301	57	10	2387	26	20	3359.14	8.3236e-13	2363.52	54.9201	0.00950573	0.41859	0.0227089
ACTGAAATCCTGATTGAGCGCGG-M1_Pos19_C>G	4333	43	34	2251	30	0	4409.41	11.577	2220.18	20.4753	0.00481147	0.336352	0.0143049
ACTGAAATCCTGATTGAGCGCGG-M1_Pos3_T>C	4398	134	27	2781	143	4	4475.5	0	2749.72	196.73	0.0265066	0.396991	0.0667686
ACTGAAATCCTGATTGAGCGCGG-M2_Pos17:19_AC>GG	5479	12	7	4525	22	9	5575.53	0	4486.03	6.82597	0.00067796	0.446234	0.00151929
ACTGAAATCCTGATTGAGCGCGG-M2_Pos3:17_TA>CG	4159	38	20	3314	107	1	4232.35	3.72043e-15	3284.42	116.602	0.0152753	0.445546	0.0342844
ACTGAAATCCTGATTGAGCGCGG-M2_Pos3:19_TC>CG	4558	9	37	2929	22	0	4638.38	16.7314	2896.58	0	0.00221558	0.383567	0.00577626
ACTGAAATCCTGATTGAGCGCGG-M3_Pos3:17:19_TAC>CGG	5067	20	19	4962	13	6	5156.32	0	4925.96	3.67874e-14	3.64872e-18	0.488576	7.46807e-18
TAGCACAGAGTAGAATCTTCGGG-M1_Pos15_A>C	3787	11	14	1211	20	1	3853.76	1.09341e-13	1184.06	5.19671	0.00103048	0.235823	0.00436971
TAGCACAGAGTAGAATCTTCGGG-M1_Pos16_T>C	4052	78	7	924	70	19	4123.35	0	895.178	109.199	0.0212958	0.195872	0.108723
TAGCACAGAGTAGAATCTTCGGG-M1_Pos18_T>C	2821	91	42	141	9	38	2870.71	26.8081	120.933	62.9674	0.0291344	0.0596805	0.488173
TAGCACAGAGTAGAATCTTCGGG-M2_Pos15:16_AT>CC	3397	3	12	1130	10	6	3456.89	0	1105.84	3.04639e-15	6.67669e-19	0.242363	2.75483e-18
TAGCACAGAGTAGAATCTTCGGG-M2_Pos15:18_AT>CC	4761	0	19	1743	59	1	4844.97	6.41792e-15	1709.13	41.6039	0.00630773	0.265436	0.0237637
TAGCACAGAGTAGAATCTTCGGG-M2_Pos16:18_TT>CC	5757	15	0	2452	9	10	5858.35	3.50303e-11	2411.05	0	4.23614e-15	0.291563	1.45291e-14
TAGCACAGAGTAGAATCTTCGGG-M3_Pos15:16:18_ATT>CCC	3578	4	11	1628	11	0	3641.04	0	1602.55	0	0	0.305621	0
CTCTCGCAGCCTATTCATGCCGG-M1_Pos15_T>A	4845	100	39	3218	54	3	4930.41	8.06656	3183.54	71.4312	0.00970261	0.397265	0.0244235
CTCTCGCAGCCTATTCATGCCGG-M1_Pos18_T>A	6828	218	11	5031	29	106	6948.12	2.29416e-11	4982.43	197.748	0.0163047	0.427115	0.038174
CTCTCGCAGCCTATTCATGCCGG-M1_Pos9_G>T	6560	167	85	4135	137	25	6675.64	53.6449	4088.34	195.856	0.0226541	0.388995	0.0582375
CTCTCGCAGCCTATTCATGCCGG-M2_Pos15:18_TT>AA	7702	51	45	5819	14	18	7837.83	2.34176	5764.21	7.48504	0.000721929	0.42402	0.00170258
CTCTCGCAGCCTATTCATGCCGG-M2_Pos9:15_GT>TA	7403	31	49	5078	44	0	7533.57	13.0781	5025.34	12.9553	0.00206862	0.400343	0.0051671
CTCTCGCAGCCTATTCATGCCGG-M2_Pos9:18_GT>TA	6045	44	18	4243	21	2	6151.52	0	4200	5.38928	0.000520356	0.406047	0.00128152
CTCTCGCAGCCTATTCATGCCGG-M3_Pos9:15:18_GTT>TAA	5853	29	6	3969	39	2	5956.1	2.00654e-12	3927.37	22.6167	0.00228311	0.398743	0.00572578
GGGCCACGTCACCGATTCTGTGG-M1_Pos14_G>A	6761	3306	402	848	195	728	6878.55	77.5692	799.918	2242.21	0.232018	0.304266	0.762551
GGGCCACGTCACCGATTCTGTGG-M1_Pos20_G>C	6009	2008	88	1873	56	259	6113.22	2.30886e-09	1830.27	1071.68	0.118875	0.321896	0.369296
GGGCCACGTCACCGATTCTGTGG-M1_Pos2_G>A	9164	2595	185	363	198	2429	9324.4	8.82245e-12	297.822	4027.04	0.295037	0.316857	0.931137
GGGCCACGTCACCGATTCTGTGG-M2_Pos14:20_GG>AC	8985	327	100	6454	51	152	9143.33	36.853	6390.09	293.337	0.0208143	0.421305	0.0494043
GGGCCACGTCACCGATTCTGTGG-M2_Pos2:14_GG>AA	6835	2628	204	748	122	534	6953.8	0	699.392	1700.13	0.181767	0.256542	0.708528
GGGCCACGTCACCGATTCTGTGG-M2_Pos2:20_GG>AC	7098	1486	60	3150	31	183	7221.79	0	3099.52	753.532	0.06804	0.34791	0.195568
GGGCCACGTCACCGATTCTGTGG-M3_Pos2:14:20_GGG>AAC	7635	188	78	6144	16	48	7769.57	29.7518	6089.69	87.375	0.00838033	0.441964	0.0189616
TGCTGCTGGCCGCGCGGTATGGG-M1_Pos14_G>T	6453	109	20	4353	283	51	6566.75	1.44708e-12	4307.1	397.937	0.0353038	0.417417	0.0845768
TGCTGCTGGCCGCGCGGTATGGG-M1_Pos1_T>G	6943	929	215	279	1207	2166	7065.51	257.235	229.612	4240.91	0.381417	0.379074	1.00618
TGCTGCTGGCCGCGCGGTATGGG-M1_Pos22_G>C	11723	76	48	7982	140	74	11929.7	1.14497e-12	7898.61	209.328	0.0104467	0.404635	0.0258176
TGCTGCTGGCCGCGCGGTATGGG-M2_Pos14:22_GG>TC	6369	31	31	5077	38	8	6481.31	1.76988e-15	5031.7	26.0613	0.00225852	0.438316	0.00515273
TGCTGCTGGCCGCGCGGTATGGG-M2_Pos1:14_TG>GT	8150	82	36	6895	109	70	8293.7	2.72041e-13	6837.03	192.272	0.0125479	0.458742	0.0273529
TGCTGCTGGCCGCGCGGTATGGG-M2_Pos1:22_TG>GC	8114	20	81	5159	96	53	8257.13	57.4324	5101.28	115.618	0.0127888	0.385539	0.0331711
TGCTGCTGGCCGCGCGGTATGGG-M3_Pos1:14:22_TGG>GTC	7102	39	70	5386	45	22	7227.25	43.3849	5335.48	35.5271	0.00624222	0.424866	0.0146922
AGACGTGTTATAGGAGGGTCTGG-M1_Pos19_T>G	6501	214	56	1184	159	236	6615.61	18.2248	1137.76	502.986	0.0629894	0.198287	0.317668
AGACGTGTTATAGGAGGGTCTGG-M1_Pos20_C>G	4789	221	83	1404	101	140	4873.38	58.9339	1369.93	319.399	0.0571357	0.255123	0.223954
AGACGTGTTATAGGAGGGTCTGG-M1_Pos6_T>G	6014	1059	735	525	504	1184	6119.73	876.803	482.223	2083.51	0.309583	0.268318	1.15379
AGACGTGTTATAGGAGGGTCTGG-M2_Pos19:20_TC>GG	5249	7	51	2235	13	48	5341.59	34.5846	2197.66	31.1888	0.00864867	0.293076	0.02951
AGACGTGTTATAGGAGGGTCTGG-M2_Pos6:19_TT>GG	6305	114	77	3131	128	29	6416.17	51.7192	3086.15	172.753	0.0230777	0.335044	0.0688796
AGACGTGTTATAGGAGGGTCTGG-M2_Pos6:20_TC>GG	5035	93	73	2008	104	101	5123.79	59.9617	1972.18	227.774	0.038969	0.297948	0.130791
AGACGTGTTATAGGAGGGTCTGG-M3_Pos6:19:20_TTC>GGG	6852	36	27	3269	42	6	6972.8	3.65849e-13	3220.26	27.228	0.00266412	0.317749	0.00838433
TTATGCATCCTGGCTCCACAGGG-M1_Pos1_T>G	5550	1495	110	150	103	1198	5647.12	5.27743e-12	110.526	2064.62	0.263942	0.278071	0.949187
TTATGCATCCTGGCTCCACAGGG-M1_Pos5_G>A	4550	1467	77	267	32	251	4629.04	0	234.643	845.067	0.14803	0.189132	0.78268
TTATGCATCCTGGCTCCACAGGG-M1_Pos7_A>C	6149	426	29	2712	48	28	6257.01	4.69699e-11	2668.26	207.552	0.022726	0.314888	0.0721716
TTATGCATCCTGGCTCCACAGGG-M2_Pos1:5_TG>GA	5480	1150	124	210	108	1020	5576.21	18.3877	171.022	1726.57	0.232904	0.253276	0.919564
TTATGCATCCTGGCTCCACAGGG-M2_Pos1:7_TA>GC	7695	68	17	3979	56	26	7830.57	0	3924.26	74.1979	0.00627253	0.338021	0.0185566
TTATGCATCCTGGCTCCACAGGG-M2_Pos5:7_GA>AC	4490	63	47	1437	115	0	4569.18	28.9012	1405.06	122.739	0.024754	0.249401	0.0992539
TTATGCATCCTGGCTCCACAGGG-M3_Pos1:5:7_TGA>GAC	7334	11	0	4155	57	5	7463.18	0	4102.83	31.7737	0.00273964	0.3565	0.00768483
AGAGAACCCAAATTGCGCGTAGG-M1_Pos11_A>G	4904	1042	84	1498	239	194	4989.82	9.9583e-12	1463.12	866.719	0.11841	0.318299	0.372008
AGAGAACCCAAATTGCGCGTAGG-M1_Pos13_T>A	4111	987	52	1522	134	157	4182.7	0	1492.76	682.065	0.107285	0.342087	0.313618
AGAGAACCCAAATTGCGCGTAGG-M1_Pos15_G>A	2665	641	64	337	111	301	2711.71	8.89575e-16	318.045	709.302	0.189701	0.274761	0.690421
AGAGAACCCAAATTGCGCGTAGG-M2_Pos11:13_AT>GA	3869	52	58	2937	26	22	3937.22	46.7045	2909.48	36.9245	0.0120671	0.425146	0.0283834
AGAGAACCCAAATTGCGCGTAGG-M2_Pos11:15_AG>GA	4897	69	55	2217	36	11	4983.34	33.2074	2182.17	39.7795	0.0100832	0.306962	0.0328482
AGAGAACCCAAATTGCGCGTAGG-M2_Pos13:15_TG>AA	3689	63	8	2384	20	0	3753.95	1.54367e-12	2357.76	23.6155	0.00384909	0.388141	0.00991673
AGAGAACCCAAATTGCGCGTAGG-M3_Pos11:13:15_ATG>GAA	4244	5	40	2676	5	19	4318.85	23.8178	2645.81	0	0.00340816	0.378596	0.0090021
GCGGAATAGACGCGGCCCGGTGG-M1_Pos10_A>T	5524	1818	162	359	47	1013	5620.5	0	319.712	1894.98	0.241855	0.282659	0.85564
GCGGAATAGACGCGGCCCGGTGG-M1_Pos18_C>A	5294	1906	46	647	29	770	5385.68	0	609.354	1616.9	0.212417	0.292469	0.726288
GCGGAATAGACGCGGCCCGGTGG-M1_Pos20_G>C	5702	1913	112	1785	91	189	5801.02	0	1744.45	997.12	0.116723	0.320929	0.363704
GCGGAATAGACGCGGCCCGGTGG-M2_Pos10:18_AC>TA	5338	506	135	4276	53	103	5431.89	82.3112	4238.03	311.035	0.0390874	0.452047	0.0864676
GCGGAATAGACGCGGCCCGGTGG-M2_Pos10:20_AG>TC	4882	172	48	4911	47	58	4968.03	12.0254	4876.27	153.546	0.0165409	0.502486	0.0329181
GCGGAATAGACGCGGCCCGGTGG-M2_Pos18:20_CG>AC	3820	73	25	3965	25	27	3887.34	1.37687e-17	3937.83	64.6528	0.00819445	0.507296	0.0161532
GCGGAATAGACGCGGCCCGGTGG-M3_Pos10:18:20_ACG>TAC	6985	17	12	4816	20	32	7108.08	0	4766.31	24.2257	0.00203601	0.402613	0.00505698
AAGGAGTATCTCACCAGGGTGGG-M1_Pos13_A>T	4967	1011	98	315	78	444	5054.06	0	279.672	961.277	0.152705	0.197132	0.774631
AAGGAGTATCTCACCAGGGTGGG-M1_Pos1_A>G	4224	268	130	58	53	555	4298.45	135.37	27.9535	753.881	0.170496	0.149901	1.13739
AAGGAGTATCTCACCAGGGTGGG-M1_Pos7_T>A	3723	699	76	110	56	764	3788.42	15.0421	83.5187	1206.2	0.23978	0.253225	0.946906
AAGGAGTATCTCACCAGGGTGGG-M2_Pos1:13_AA>GT	3843	708	22	179	70	335	3910.17	0	151.668	717.983	0.150211	0.181942	0.825599
AAGGAGTATCTCACCAGGGTGGG-M2_Pos1:7_AT>GA	4170	1115	91	464	122	457	4242.89	1.91566e-11	434.342	1072.36	0.186511	0.262054	0.711727
AAGGAGTATCTCACCAGGGTGGG-M2_Pos7:13_TA>AT	3991	174	35	1714	66	14	4061.31	1.39981e-16	1685.61	133.901	0.0227691	0.309398	0.0735917
AAGGAGTATCTCACCAGGGTGGG-M3_Pos1:7:13_ATA>GAT	6048	21	0	3468	39	13	6154.52	0	3424.98	31.6002	0.00328789	0.359645	0.00914204
TTACGAATAGTTCTCGTAGGCGG-M1_Pos10_G>A	2234	347	21	501	50	21	2273.1	0	485.111	197.432	0.0667982	0.230928	0.289259
TTACGAATAGTTCTCGTAGGCGG-M1_Pos7_A>G	3948	393	32	997	65	5	4017.3	0	968.919	202.223	0.0389757	0.225721	0.172672
TTACGAATAGTTCTCGTAGGCGG-M1_Pos8_T>C	4574	1459	128	185	138	1107	4654.04	2.30554e-14	152.468	1990.76	0.292876	0.315307	0.928861
TTACGAATAGTTCTCGTAGGCGG-M2_Pos7:10_AG>GA	3697	0	19	748	50	0	3762.22	2.47489	721.702	35.5835	0.00841633	0.167468	0.0502564
TTACGAATAGTTCTCGTAGGCGG-M2_Pos7:8_AT>GC	4409	328	22	2630	58	22	4486.44	1.94943e-11	2598.64	187.514	0.0257836	0.383103	0.067302
TTACGAATAGTTCTCGTAGGCGG-M2_Pos8:10_TG>CA	3988	642	41	1551	26	8	4057.77	0	1522.64	249.931	0.0428674	0.304025	0.140999
TTACGAATAGTTCTCGTAGGCGG-M3_Pos7:8:10_ATG>GCA	5195	18	17	2596	56	0	5286.58	2.3178e-13	2559.05	40.664	0.00515629	0.329649	0.0156417
CTTCCATACTTTCTCTTCACAGG-M1_Pos10_T>G	6625	69	55	1196	92	18	6741.83	24.0448	1148.87	107.043	0.0163415	0.156563	0.104376
CTTCCATACTTTCTCTTCACAGG-M1_Pos22_G>C	6651	25	0	970	57	2	6768.13	0	922.69	37.615	0.00486709	0.124256	0.0391699
CTTCCATACTTTCTCTTCACAGG-M1_Pos2_T>A	5919	76	51	121	53	9	6023.37	20.4678	78.8963	57.8828	0.0126768	0.0221303	0.572826
CTTCCATACTTTCTCTTCACAGG-M2_Pos10:22_TG>GC	6061	0	13	2344	8	0	6167.7	6.56674e-12	2300.89	5.83829e-12	1.46483e-15	0.271697	5.39141e-15
CTTCCATACTTTCTCTTCACAGG-M2_Pos2:10_TT>AG	6125	0	11	1793	53	0	6232.95	4.21562e-13	1749.43	24.6375	0.00307699	0.221564	0.0138876
CTTCCATACTTTCTCTTCACAGG-M2_Pos2:22_TG>AC	3805	0	10	741	27	1	3872.08	3.99392e-13	713.934	9.42445	0.00205083	0.157408	0.0130287
CTTCCATACTTTCTCTTCACAGG-M3_Pos2:10:22_TTG>AGC	4128	0	13	801	4	0	4200.68	0	771.637	0	0	0.155186	0
ACCTGTCACAGGGCGACACCGGG-M1_Pos14_C>T	6045	1269	138	1265	460	1174	6151.19	38.3983	1222	2364.29	0.245777	0.366851	0.669965
ACCTGTCACAGGGCGACACCGGG-M1_Pos5_G>C	6831	1688	165	361	353	2259	6950.99	52.8778	312.412	3675.61	0.339204	0.362815	0.934922
ACCTGTCACAGGGCGACACCGGG-M1_Pos9_C>A	5461	1478	78	283	215	1873	5556.67	0	244.158	2998.77	0.340785	0.368531	0.924711
ACCTGTCACAGGGCGACACCGGG-M2_Pos5:14_GC>CT	4963	680	91	2982	234	103	5050.21	8.9642	2946.7	616.61	0.0725515	0.413258	0.17556
ACCTGTCACAGGGCGACACCGGG-M2_Pos5:9_GC>CA	5030	252	43	3938	82	65	5118.59	4.58574e-14	3902.22	235.842	0.0254782	0.447037	0.0569934
ACCTGTCACAGGGCGACACCGGG-M2_Pos9:14_CC>AT	6008	619	34	3623	240	91	6113.43	0	3580.27	583.445	0.0567711	0.405143	0.140126
ACCTGTCACAGGGCGACACCGGG-M3_Pos5:9:14_GCC>CAT	7740	77	8	7347	37	13	7876.3	0	7291.94	38.9887	0.00256383	0.482069	0.00531838
CTTAGGTGTGAACTATACTCGGG-M1_Pos15_A>T	3246	76	3	1329	61	4	3303.13	0	1305.91	84.8961	0.0180863	0.296299	0.0610409
CTTAGGTGTGAACTATACTCGGG-M1_Pos4_A>T	4064	593	101	262	89	576	4135.46	54.6172	233.093	967.552	0.189616	0.222724	0.85135
CTTAGGTGTGAACTATACTCGGG-M1_Pos9_T>C	2764	259	41	18	65	156	2812.63	9.92771	3.89357e-15	337.884	0.110051	0.10691	1.02938
CTTAGGTGTGAACTATACTCGGG-M2_Pos4:15_AA>TT	5609	5	8	2179	3	5	5707.73	0	2139.1	0	0	0.272607	0
CTTAGGTGTGAACTATACTCGGG-M2_Pos4:9_AT>TC	3414	127	23	1145	30	18	3474.12	0	1120.72	82.1624	0.0175673	0.25719	0.0683049
CTTAGGTGTGAACTATACTCGGG-M2_Pos9:15_TA>CT	2750	3	27	944	44	0	2798.51	19.1021	924.438	30.1607	0.0130594	0.253061	0.0516057
CTTAGGTGTGAACTATACTCGGG-M3_Pos4:9:15_ATA>TCT	4644	1	1	2121	18	8	4725.81	0	2087.97	2.10726	0.00030917	0.306648	0.00100822
GGTTCCTCCCGTACTAATTATGG-M1_Pos10_C>A	2969	604	64	104	67	142	3021.03	5.37288e-14	82.8828	451.457	0.126979	0.150291	0.844887
GGTTCCTCCCGTACTAATTATGG-M1_Pos11_G>T	3719	286	10	1683	45	20	3784.27	0	1656.55	158.615	0.028327	0.324169	0.0873834
GGTTCCTCCCGTACTAATTATGG-M1_Pos19_T>C	2979	189	5	843	19	46	3031.31	1.07223e-12	821.811	127.855	0.0321164	0.238551	0.134631
GGTTCCTCCCGTACTAATTATGG-M2_Pos10:11_CG>AT	3529	14	16	1535	1	1	3591.16	0	1509.9	0	0	0.295997	0
GGTTCCTCCCGTACTAATTATGG-M2_Pos10:19_CT>AC	4838	114	17	2788	21	34	4923.19	4.50392e-12	2753.59	76.7871	0.00990346	0.365042	0.0271297
GGTTCCTCCCGTACTAATTATGG-M2_Pos11:19_GT>TC	3686	4	29	1384	5	0	3750.96	6.76595	1357.78	3.34196e-12	0.00132263	0.265424	0.0049831
GGTTCCTCCCGTACTAATTATGG-M3_Pos10:11:19_CGT>ATC	4570	22	18	2372	11	0	4650.53	4.08838e-13	2339.49	2.28507e-13	9.11793e-17	0.33469	2.72429e-16
TGCGGCTCGGTCTCAGCCTGAGG-M1_Pos7_T>A	7073	1000	361	1276	1304	1211	7197.61	407.399	1225.69	3193.31	0.29946	0.367515	0.814825
TGCGGCTCGGTCTCAGCCTGAGG-M1_Pos8_C>G	7858	614	127	2934	399	305	7996.37	62.5078	2878.1	995.322	0.0886526	0.324617	0.273099
TGCGGCTCGGTCTCAGCCTGAGG-M1_Pos9_G>A	5391	594	128	1746	399	362	5485.88	85.9493	1707.65	1064.14	0.13784	0.332205	0.414925
TGCGGCTCGGTCTCAGCCTGAGG-M2_Pos7:8_TC>AG	4849	95	32	2757	125	34	4934.5	3.60029	2722.51	192.814	0.0250101	0.371217	0.0673733
TGCGGCTCGGTCTCAGCCTGAGG-M2_Pos7:9_TG>AA	7792	117	61	4561	157	41	7929.4	21.2354	4505.57	223.197	0.0192779	0.372949	0.0516904
TGCGGCTCGGTCTCAGCCTGAGG-M2_Pos8:9_CG>GA	8823	201	108	5315	243	51	8978.56	70.1104	5252.24	346.343	0.0284322	0.382228	0.0743855
TGCGGCTCGGTCTCAGCCTGAGG-M3_Pos7:8:9_TCG>AGA	7881	17	51	5422	122	16	8020.02	18.4355	5365.94	115.358	0.00989617	0.405429	0.0244091
ATCGAATAGAATCAGGCGTTCGG-M1_Pos1_A>C	4382	844	124	174	204	1279	4459.07	83.4102	142.831	2024.81	0.314185	0.32304	0.972587
ATCGAATAGAATCAGGCGTTCGG-M1_Pos4_G>C	4179	389	16	2067	95	21	4252.3	0	2037.28	254.236	0.0388513	0.35018	0.110947
ATCGAATAGAATCAGGCGTTCGG-M1_Pos8_A>C	3497	103	8	1302	101	33	3558.56	3.57525e-12	1277.13	175.57	0.0350351	0.289886	0.120858
ATCGAATAGAATCAGGCGTTCGG-M2_Pos1:4_AG>CC	3429	23	1	1326	58	3	3489.39	4.7554e-12	1301.61	59.6048	0.0122881	0.280627	0.043788
ATCGAATAGAATCAGGCGTTCGG-M2_Pos1:8_AA>CC	3280	11	0	1312	28	0	3337.77	0	1288.67	16.755	0.0036085	0.281148	0.0128349
ATCGAATAGAATCAGGCGTTCGG-M2_Pos4:8_GA>CC	3776	0	0	1319	17	5	3842.51	0	1292.14	2.44276	0.000475513	0.252007	0.00188691
ATCGAATAGAATCAGGCGTTCGG-M3_Pos1:4:8_AGA>CCC	4091	2	0	1656	36	13	4163.07	3.43845e-12	1626.9	33.4275	0.00574021	0.285113	0.0201331
CGTGAAAACAGGGAAGCGGATGG-M1_Pos12_G>A	4258	620	129	219	194	1881	4333.11	147.199	188.711	2630.26	0.380512	0.386199	0.985274
CGTGAAAACAGGGAAGCGGATGG-M1_Pos16_G>A	3356	1007	73	161	140	1046	3414.78	1.03036e-12	137.13	1762.9	0.331695	0.357497	0.927827
CGTGAAAACAGGGAAGCGGATGG-M1_Pos22_G>A	4794	756	23	2186	55	135	4877.8	3.73677e-10	2151.9	472.772	0.0630155	0.349841	0.180126
CGTGAAAACAGGGAAGCGGATGG-M2_Pos12:16_GG>AA	3324	211	21	1618	30	20	3382.44	0	1594.36	115.801	0.022739	0.335812	0.0677135
CGTGAAAACAGGGAAGCGGATGG-M2_Pos12:22_GG>AA	2863	45	29	1925	19	11	2913.48	14.6113	1904.63	29.5098	0.00907425	0.397789	0.0228117
CGTGAAAACAGGGAAGCGGATGG-M2_Pos16:22_GG>AA	2939	20	8	2236	31	30	2990.8	2.47416e-13	2215.09	61.6014	0.0116946	0.432216	0.0270574
CGTGAAAACAGGGAAGCGGATGG-M3_Pos12:16:22_GGG>AAA	2489	2	43	1848	6	2	2532.86	34.8247	1830.3	0	0.00791836	0.416168	0.0190268
TCCCCTTCTGCGTTGGGTTACGG-M1_Pos10_G>A	8087	1509	216	1230	470	1203	8229.08	98.1866	1172.48	2466.48	0.214325	0.304102	0.70478
TCCCCTTCTGCGTTGGGTTACGG-M1_Pos14_T>G	7061	48	73	5447	65	6	7185.53	46.6412	5396.77	42.8059	0.00705879	0.429268	0.0164438
TCCCCTTCTGCGTTGGGTTACGG-M1_Pos2_C>A	8456	669	46	4781	264	160	8604.58	9.08449e-11	4720.85	697.315	0.0497274	0.386384	0.128699
TCCCCTTCTGCGTTGGGTTACGG-M2_Pos10:14_GT>AG	9996	39	46	7415	14	8	10172.2	0	7343.9	0	0	0.419267	0
TCCCCTTCTGCGTTGGGTTACGG-M2_Pos2:10_CG>AA	6808	33	16	4547	49	4	6927.97	1.54665e-13	4498.57	32.381	0.00282583	0.395408	0.00714661
TCCCCTTCTGCGTTGGGTTACGG-M2_Pos2:14_CT>AG	7440	32	21	5713	61	15	7571.13	6.60632e-13	5660.08	55.4928	0.00417657	0.430172	0.00970906
TCCCCTTCTGCGTTGGGTTACGG-M3_Pos2:10:14_CGT>AAG	9992	24	69	7748	53	18	10168.2	24.4887	7676.92	22.6444	0.00263427	0.430329	0.00612153
TTATAGCACCTCTCGGCCTATGG-M1_Pos14_C>A	4409	41	9	1112	15	17	4486.67	0	1080.64	25.3651	0.00453541	0.197759	0.022934
TTATAGCACCTCTCGGCCTATGG-M1_Pos1_T>C	5230	659	189	56	213	1687	5322.19	208.791	18.7975	2409.65	0.328973	0.305103	1.07824
TTATAGCACCTCTCGGCCTATGG-M1_Pos8_A>C	5023	573	64	1072	131	227	5111.29	6.20406e-14	1036.27	605.1	0.0896091	0.24307	0.368655
TTATAGCACCTCTCGGCCTATGG-M2_Pos1:14_TC>CA	5856	262	23	2332	122	64	5959.03	1.06697e-11	2290.35	280.855	0.0329246	0.301422	0.109231
TTATAGCACCTCTCGGCCTATGG-M2_Pos1:8_TA>CC	4199	97	64	2199	143	28	4273.04	51.5291	2169.13	196.612	0.0370897	0.353608	0.104889
TTATAGCACCTCTCGGCCTATGG-M2_Pos8:14_AC>CA	5628	0	11	1677	18	0	5727.13	4.75529e-12	1636.97	1.87505e-12	9.0036e-16	0.22229	4.05038e-15
TTATAGCACCTCTCGGCCTATGG-M3_Pos1:8:14_TAC>CCA	4349	15	18	1710	3	0	4425.6	0	1679.06	0	0	0.275046	0
GAGTTTGTGCCTGCAGGCGCAGG-M1_Pos11_C>A	6730	1775	149	2010	224	458	6847.6	1.09266e-11	1962.13	1420.27	0.138834	0.330636	0.4199
GAGTTTGTGCCTGCAGGCGCAGG-M1_Pos14_C>G	7349	50	12	6732	58	15	7478.47	1.42592e-11	6679.73	59.0594	0.00415406	0.473986	0.0087641
GAGTTTGTGCCTGCAGGCGCAGG-M1_Pos19_G>T	6690	2021	161	1295	103	1009	6806.83	0	1247.42	2023.86	0.200818	0.324593	0.618676
GAGTTTGTGCCTGCAGGCGCAGG-M2_Pos11:14_CC>AG	9162	33	54	6479	30	33	9323.59	8.31535	6413.83	26.8009	0.00222642	0.408344	0.00545231
GAGTTTGTGCCTGCAGGCGCAGG-M2_Pos11:19_CG>AT	8749	276	14	6330	111	113	8902.94	2.38804e-11	6267.77	313.09	0.0202205	0.425016	0.0475759
GAGTTTGTGCCTGCAGGCGCAGG-M2_Pos14:19_CG>GT	5853	51	53	5175	7	33	5956.21	26.1567	5133.37	21.0729	0.00424086	0.462829	0.0091629
GAGTTTGTGCCTGCAGGCGCAGG-M3_Pos11:14:19_CCG>AGT	7239	9	13	5557	21	16	7366.57	1.88345e-12	5505.51	1.78863	0.000138935	0.427789	0.000324775
GATGACGTTGCGCCCTCCTTGGG-M1_Pos12_G>T	5461	1395	76	1322	204	240	5556.21	0	1283.16	1005.28	0.128148	0.29172	0.439285
GATGACGTTGCGCCCTCCTTGGG-M1_Pos2_A>C	5461	1616	188	279	164	712	5556.57	29.6826	240.159	1592.35	0.21864	0.247011	0.885143
GATGACGTTGCGCCCTCCTTGGG-M1_Pos8_T>A	6705	2142	242	437	150	953	6822.25	30.8117	389.312	2047.34	0.223704	0.262296	0.852872
GATGACGTTGCGCCCTCCTTGGG-M2_Pos2:12_AG>CT	7734	1420	111	4137	187	114	7869.35	7.59404e-11	4081.99	829.3	0.0648872	0.384276	0.168856
GATGACGTTGCGCCCTCCTTGGG-M2_Pos2:8_AT>CA	8143	3002	184	824	593	1146	8284.69	0	766.089	3121.74	0.256458	0.319394	0.802952
GATGACGTTGCGCCCTCCTTGGG-M2_Pos8:12_TG>AT	7785	705	87	5355	275	66	7921.91	0	5299.63	615.583	0.0444878	0.427489	0.104068
GATGACGTTGCGCCCTCCTTGGG-M3_Pos2:8:12_ATG>CAT	7333	64	15	5029	52	22	7462.18	7.94749e-12	4976.84	65.4681	0.00523557	0.40324	0.0129838
TTGACATGCTAAACGTGCGCGGG-M1_Pos13_A>T	4216	110	6	2691	112	10	4290.21	0	2661.01	159.259	0.0223979	0.396636	0.0564696
TTGACATGCTAAACGTGCGCGGG-M1_Pos6_A>T	4436	80	12	2303	36	1	4514.12	5.18541e-12	2271.45	45.4105	0.00664774	0.339169	0.0196001
TTGACATGCTAAACGTGCGCGGG-M1_Pos8_G>T	4058	47	18	2522	59	15	4129.54	0	2493.13	79.9256	0.0119246	0.38389	0.0310625
TTGACATGCTAAACGTGCGCGGG-M2_Pos6:13_AA>TT	3612	5	32	2486	23	1	3675.71	18.8286	2460.31	1.65598	0.00332731	0.399896	0.00832043
TTGACATGCTAAACGTGCGCGGG-M2_Pos6:8_AG>TT	2274	3	0	1169	39	12	2314.06	1.00277e-12	1152.82	47.6473	0.0135572	0.341573	0.0396905
TTGACATGCTAAACGTGCGCGGG-M2_Pos8:13_GA>TT	4219	9	38	2563	24	21	4293.42	23.1153	2532.99	22.9894	0.00670857	0.371913	0.018038
TTGACATGCTAAACGTGCGCGGG-M3_Pos6:8:13_AGA>TTT	2194	0	52	1154	31	0	2232.7	56.5593	1138.39	5.04224	0.0179455	0.333101	0.0538741
GCCGAACTGTGTCACGTCGCAGG-M1_Pos10_T>C	4168	1406	107	585	99	294	4240.56	1.3028e-10	555.358	956.551	0.166285	0.262828	0.632678
GCCGAACTGTGTCACGTCGCAGG-M1_Pos15_C>T	6950	368	20	3243	161	40	7072.18	5.18441e-11	3193.56	330.581	0.0311977	0.332582	0.0938046
GCCGAACTGTGTCACGTCGCAGG-M1_Pos1_G>T	5109	1390	98	132	65	901	5198.3	4.79564e-11	95.6635	1629.02	0.235306	0.249124	0.944533
GCCGAACTGTGTCACGTCGCAGG-M2_Pos10:15_TC>CT	5360	31	34	3062	49	15	5454.53	7.64925	3023.87	51.4713	0.00692478	0.360215	0.019224
GCCGAACTGTGTCACGTCGCAGG-M2_Pos1:10_GT>TC	5254	1900	90	736	126	353	5345.1	7.32765e-10	698.637	1232.83	0.169425	0.265437	0.638288
GCCGAACTGTGTCACGTCGCAGG-M2_Pos1:15_GC>TT	5276	225	66	2713	107	26	5368.95	27.4885	2675.47	198.898	0.0273718	0.347532	0.0787605
GCCGAACTGTGTCACGTCGCAGG-M3_Pos1:10:15_GTC>TCT	6217	12	16	3892	40	17	6326.58	1.89806e-13	3847.78	33.2167	0.00325412	0.380207	0.0085588
TGCTCTACTAATGGAGGTTGCGG-M1_Pos13_G>T	4146	53	37	906	51	15	4219.11	17.0523	876.508	66.5421	0.0161404	0.182084	0.0886426
TGCTCTACTAATGGAGGTTGCGG-M1_Pos2_G>C	4985	404	84	737	99	73	5072.73	30.6345	701.541	311.679	0.0559648	0.165651	0.337847
TGCTCTACTAATGGAGGTTGCGG-M1_Pos9_T>A	7761	2285	217	1332	172	495	7896.54	9.78004e-12	1276.8	1582.14	0.1471	0.265812	0.5534
TGCTCTACTAATGGAGGTTGCGG-M2_Pos2:13_GG>CT	5907	9	31	2830	61	32	6011.2	4.13005	2787.98	75.7421	0.00899557	0.322526	0.027891
TGCTCTACTAATGGAGGTTGCGG-M2_Pos2:9_GT>CA	4369	102	127	1368	114	48	4446.03	134.426	1336.92	160.045	0.0484533	0.246316	0.196712
TGCTCTACTAATGGAGGTTGCGG-M2_Pos9:13_TG>AT	3179	0	36	512	30	8	3235.08	28.4874	489.387	16.184	0.0118519	0.134134	0.0883584
TGCTCTACTAATGGAGGTTGCGG-M3_Pos2:9:13_GTG>CAT	3934	0	12	1522	10	4	4003.32	0	1494.02	0	0	0.271771	0
TCTTAGTTTCGTCACCATCTCGG-M1_Pos12_T>C	5463	851	91	831	97	133	5558.84	2.11559e-12	792.143	551.014	0.079834	0.194604	0.410238
TCTTAGTTTCGTCACCATCTCGG-M1_Pos19_C>T	4290	72	11	1151	30	5	4365.55	0	1120.48	41.0215	0.00742195	0.210149	0.0353175
TCTTAGTTTCGTCACCATCTCGG-M1_Pos4_T>G	6599	831	52	3315	163	74	6714.67	1.73577e-10	3268.06	544.9	0.051759	0.362186	0.142907
TCTTAGTTTCGTCACCATCTCGG-M2_Pos12:19_TC>CT	3579	20	4	974	7	8	3642.04	3.27629e-12	948.542	2.63199	0.000573017	0.207082	0.0027671
TCTTAGTTTCGTCACCATCTCGG-M2_Pos4:12_TT>GC	5415	59	10	2440	32	0	5510.37	0	2401.48	25.5913	0.00322413	0.305775	0.0105441
TCTTAGTTTCGTCACCATCTCGG-M2_Pos4:19_TC>GT	4258	32	25	1498	21	6	4333.09	1.32657	1467.71	16.6342	0.0030867	0.255096	0.0121001
TCTTAGTTTCGTCACCATCTCGG-M3_Pos4:12:19_TTC>GCT	6474	5	24	3433	0	9	6588.03	4.2186e-12	3386.95	7.29473e-12	1.15422e-15	0.339545	3.39932e-15
CTTTCTCATATGCTGCCCTGAGG-M1_Pos15_G>C	6015	885	50	1574	86	86	6120.3	5.02688e-12	1531.22	490.69	0.060265	0.248325	0.242687
CTTTCTCATATGCTGCCCTGAGG-M1_Pos19_T>G	6786	2126	147	1800	44	102	6904.02	1.89244e-09	1751.74	908.063	0.0949477	0.278111	0.341402
CTTTCTCATATGCTGCCCTGAGG-M1_Pos3_T>C	5131	785	59	1516	114	123	5220.9	1.06413e-11	1479.51	537.362	0.0742441	0.278659	0.266434
CTTTCTCATATGCTGCCCTGAGG-M2_Pos15:19_GT>CG	6523	6	21	3736	7	0	6637.86	5.36149e-12	3689.6	7.29484e-12	1.2255e-15	0.357261	3.43027e-15
CTTTCTCATATGCTGCCCTGAGG-M2_Pos3:15_TG>CC	5688	30	16	3019	21	0	5788.24	0	2978.54	0.14025	1.59977e-05	0.339764	4.70847e-05
CTTTCTCATATGCTGCCCTGAGG-M2_Pos3:19_TT>CG	5733	0	0	2387	35	3	5833.99	0	2346.22	9.19945	0.00112334	0.287618	0.00390565
CTTTCTCATATGCTGCCCTGAGG-M3_Pos3:15:19_TGT>CCG	7221	51	59	4758	2	0	7348.26	12.4448	4706.64	0	0.00103128	0.390031	0.0026441
AGAAAGCCTGTTTGGTACGTAGG-M1_Pos15_G>T	4702	20	23	1371	18	0	4784.91	0	1337.55	3.99773e-16	6.52961e-20	0.218466	2.98884e-19
AGAAAGCCTGTTTGGTACGTAGG-M1_Pos16_T>G	3825	92	21	1693	26	5	3892.39	1.73269e-13	1665.79	46.4842	0.00829385	0.305509	0.0271476
AGAAAGCCTGTTTGGTACGTAGG-M1_Pos6_G>A	4195	642	162	141	126	734	4268.77	137.631	111.161	1190.87	0.232726	0.228089	1.02033
AGAAAGCCTGTTTGGTACGTAGG-M2_Pos15:16_GT>TG	4160	7	27	1441	26	0	4233.38	8.12564	1411.41	4.74751	0.00227535	0.250308	0.0090902
AGAAAGCCTGTTTGGTACGTAGG-M2_Pos6:15_GG>AT	3757	0	15	1082	19	0	3823.25	1.03217e-14	1055.27	0	2.11575e-18	0.21631	9.78109e-18
AGAAAGCCTGTTTGGTACGTAGG-M2_Pos6:16_GT>AG	4837	92	44	2838	72	25	4922.28	17.6848	2803.59	113.242	0.0166642	0.37125	0.0448867
AGAAAGCCTGTTTGGTACGTAGG-M3_Pos6:15:16_GGT>ATG	4251	8	4	1532	24	12	4325.89	4.2467e-12	1501.76	19.0849	0.00326419	0.260119	0.0125488
CCCCGTTGAACCGGTGCAGTCGG-M1_Pos12_C>G	8362	325	81	4768	114	102	8509.34	16.2734	4708.52	318.658	0.0247131	0.370933	0.0666242
CCCCGTTGAACCGGTGCAGTCGG-M1_Pos16_G>A	6244	1359	228	479	500	884	6353.6	135.571	434.588	2066.22	0.244916	0.278178	0.880432
CCCCGTTGAACCGGTGCAGTCGG-M1_Pos22_G>T	4843	4	23	3248	53	19	4928.43	0.409438	3213.55	56.7459	0.0069709	0.398859	0.0174771
CCCCGTTGAACCGGTGCAGTCGG-M2_Pos12:16_CG>GA	7205	51	73	4594	73	10	7332.07	45.7479	4542.75	57.6091	0.00862878	0.384062	0.0224672
CCCCGTTGAACCGGTGCAGTCGG-M2_Pos12:22_CG>GT	6019	0	0	3831	23	15	6125.02	0	3788.19	7.39464	0.000745383	0.382596	0.00194823
CCCCGTTGAACCGGTGCAGTCGG-M2_Pos16:22_GG>AT	5220	17	12	3037	26	12	5311.99	4.10637e-13	2999.87	18.6458	0.00223825	0.362345	0.00617714
CCCCGTTGAACCGGTGCAGTCGG-M3_Pos12:16:22_CGG>GAT	6765	18	11	3705	22	5	6884.18	9.91468e-12	3656.88	0	9.40577e-16	0.346918	2.71124e-15
GATCTAAAAGCAGTTGCTTGTGG-M1_Pos20_G>T	3882	298	0	648	6	73	3950.08	0	620.389	178.688	0.0376252	0.168257	0.223618
GATCTAAAAGCAGTTGCTTGTGG-M1_Pos4_C>T	4166	298	60	48	59	126	4239.34	19.0644	18.3667	297.363	0.0691774	0.0690249	1.00221
GATCTAAAAGCAGTTGCTTGTGG-M1_Pos7_A>G	5172	786	150	155	107	682	5262.92	91.7377	118.212	1167.23	0.189601	0.193588	0.979405
GATCTAAAAGCAGTTGCTTGTGG-M2_Pos4:20_CG>TT	5291	153	7	926	33	11	5384.07	6.82517e-12	888.365	75.0383	0.0118218	0.151777	0.0778888
GATCTAAAAGCAGTTGCTTGTGG-M2_Pos4:7_CA>TG	5849	637	7	879	70	56	5951.41	1.03744e-10	837.399	346.224	0.0485245	0.165889	0.292512
GATCTAAAAGCAGTTGCTTGTGG-M2_Pos7:20_AG>GT	4922	130	40	770	13	12	5008.75	3.37208	734.988	45.1952	0.00838479	0.134693	0.062251
GATCTAAAAGCAGTTGCTTGTGG-M3_Pos4:7:20_CAG>TGT	2708	46	0	313	0	0	2755.64	6.12278e-12	293.738	0	2.00787e-15	0.0963269	2.08444e-14
GACTGTGGGTGCCGGTTCGCTGG-M1_Pos12_C>T	7606	2582	253	1626	310	987	7738.88	0	1571.9	2443.91	0.207909	0.341635	0.608571
GACTGTGGGTGCCGGTTCGCTGG-M1_Pos13_C>G	10873	245	39	9627	258	65	11064.5	5.81059e-11	9549.66	406.583	0.019342	0.473638	0.040837
GACTGTGGGTGCCGGTTCGCTGG-M1_Pos9_G>C	8470	2503	130	2571	368	911	8617.56	0	2510.76	2388.11	0.176682	0.362438	0.487481
GACTGTGGGTGCCGGTTCGCTGG-M2_Pos12:13_CC>TG	10958	81	85	8803	102	19	11151.3	33.7097	8725.05	94.1195	0.00639014	0.440867	0.0144945
GACTGTGGGTGCCGGTTCGCTGG-M2_Pos9:12_GC>CT	8482	354	53	6659	188	32	8631.35	3.36209e-12	6598.67	338.488	0.0217418	0.445589	0.0487934
GACTGTGGGTGCCGGTTCGCTGG-M2_Pos9:13_GC>CG	6275	20	35	5219	41	38	6385.68	4.8958	5174.36	60.4735	0.00562297	0.450293	0.0124874
GACTGTGGGTGCCGGTTCGCTGG-M3_Pos9:12:13_GCC>CTG	6421	22	31	4892	15	1	6534.17	1.01394e-13	4846.33	2.43546e-13	3.03097e-17	0.425845	7.11755e-17
CACTGGGGTTGTTGTAACCGCGG-M1_Pos17_A>C	6711	597	90	2973	85	85	6829.06	0.0671116	2925.26	378.692	0.0373784	0.326056	0.114638
CACTGGGGTTGTTGTAACCGCGG-M1_Pos18_C>G	4870	20	29	2654	27	25	4955.9	5.26531	2619.36	36.98	0.00554582	0.348715	0.0159036
CACTGGGGTTGTTGTAACCGCGG-M1_Pos5_G>T	5309	1574	143	833	77	185	5401.62	0	795.242	854.281	0.121155	0.233937	0.517896
CACTGGGGTTGTTGTAACCGCGG-M2_Pos17:18_AC>CG	5477	5	61	3797	61	14	5573.61	47.408	3758.04	41.6267	0.00945097	0.403332	0.0234322
CACTGGGGTTGTTGTAACCGCGG-M2_Pos5:17_GA>TC	6296	27	33	4316	39	20	6407.05	0.229368	4271.21	40.5113	0.00380079	0.402251	0.00944882
CACTGGGGTTGTTGTAACCGCGG-M2_Pos5:18_GC>TG	6228	48	33	4817	30	16	6337.82	0	4772.7	33.1604	0.00297572	0.431263	0.0069
CACTGGGGTTGTTGTAACCGCGG-M3_Pos5:17:18_GAC>TCG	4408	9	52	3106	23	0	4485.72	36.4809	3074.64	3.03787e-13	0.00480211	0.404726	0.0118651
AGGGGTTAGAGGGAACCGTGCGG-M1_Pos3_G>T	6424	1046	110	192	207	3566	6537.36	119.637	146.303	4808.69	0.424417	0.426713	0.994618
AGGGGTTAGAGGGAACCGTGCGG-M1_Pos4_G>A	7957	865	76	129	234	2686	8097.36	52.1067	72.3989	3735.94	0.316785	0.318482	0.994672
AGGGGTTAGAGGGAACCGTGCGG-M1_Pos8_A>C	6339	867	77	164	256	2853	6450.85	72.2812	118.908	3966.11	0.380688	0.385083	0.988586
AGGGGTTAGAGGGAACCGTGCGG-M2_Pos3:4_GG>TA	6303	2244	100	1169	529	857	6412.56	3.94359e-10	1124.18	2434.96	0.244187	0.356924	0.684143
AGGGGTTAGAGGGAACCGTGCGG-M2_Pos3:8_GA>TC	5408	1098	64	1853	410	263	5502.61	1.56971e-12	1814.54	1170.59	0.137915	0.351699	0.392141
AGGGGTTAGAGGGAACCGTGCGG-M2_Pos4:8_GA>AC	4702	1677	73	580	317	951	4783.79	0	546.561	2097.05	0.282339	0.355926	0.793252
AGGGGTTAGAGGGAACCGTGCGG-M3_Pos3:4:8_GGA>TAC	6294	189	58	4619	374	42	6404.98	26.704	4574.23	517.52	0.0472276	0.44186	0.106883
CGCTACCCGATGTCGCTAGAAGG-M1_Pos14_C>T	3340	103	30	2889	46	27	3398.87	6.47517	2865.24	101.641	0.0169668	0.465596	0.036441
CGCTACCCGATGTCGCTAGAAGG-M1_Pos3_C>T	5028	1156	55	1765	217	428	5115.8	1.62996e-10	1729.24	1160.74	0.144987	0.360986	0.401642
CGCTACCCGATGTCGCTAGAAGG-M1_Pos6_C>A	3563	614	47	1971	94	117	3625.4	0	1945.66	453.75	0.0753136	0.398255	0.189109
CGCTACCCGATGTCGCTAGAAGG-M2_Pos3:14_CC>TT	3334	43	48	2866	23	13	3392.79	37.5934	2842.28	25.6046	0.0100342	0.455346	0.0220364
CGCTACCCGATGTCGCTAGAAGG-M2_Pos3:6_CC>TA	3317	67	13	2460	52	3	3375.43	1.84129e-13	2436.41	69.2189	0.0117698	0.42605	0.0276254
CGCTACCCGATGTCGCTAGAAGG-M2_Pos6:14_CC>AT	4306	7	41	2848	12	9	4381.93	23.1854	2817.37	1.61531e-14	0.00321017	0.390083	0.00822944
CGCTACCCGATGTCGCTAGAAGG-M3_Pos3:6:14_CCC>TAT	4594	23	25	3058	23	0	4675.02	0.103839	3025.32	6.84187	0.000901187	0.393415	0.00229068
GATTGGGCGCACGAATTATTAGG-M1_Pos13_G>T	6273	66	91	3651	183	33	6383.64	80.0183	3606.38	216.805	0.0288547	0.371658	0.0776378
GATTGGGCGCACGAATTATTAGG-M1_Pos1_G>C	3468	1188	304	464	198	658	3528.64	258.608	439.335	1351.33	0.288628	0.321028	0.899073
GATTGGGCGCACGAATTATTAGG-M1_Pos20_T>A	4143	75	118	1684	15	39	4216.04	122.974	1654.53	26.3124	0.0247991	0.279216	0.0888166
GATTGGGCGCACGAATTATTAGG-M2_Pos13:20_GT>TA	3292	0	35	1348	9	0	3350.02	19.0102	1324.58	0	0.00405023	0.28221	0.0143519
GATTGGGCGCACGAATTATTAGG-M2_Pos1:13_GG>CT	3684	22	28	1201	42	28	3748.98	12.5228	1174.79	64.3633	0.0153752	0.247799	0.0620471
GATTGGGCGCACGAATTATTAGG-M2_Pos1:20_GT>CA	4780	119	5	1671	16	6	4864.09	2.56698e-11	1637	39.5729	0.00605029	0.256331	0.0236035
GATTGGGCGCACGAATTATTAGG-M3_Pos1:13:20_GGT>CTA	4274	0	0	1335	20	11	4349.29	0	1304.6	10.0475	0.00177394	0.232108	0.00764271
GAATTAAATGACATGTAACCCGG-M1_Pos12_C>T	2006	257	11	231	11	22	2041.12	2.96046e-12	216.732	120.62	0.0507131	0.141836	0.357549
GAATTAAATGACATGTAACCCGG-M1_Pos20_C>G	2339	101	0	234	6	37	2380.1	0	217.363	73.4794	0.0275107	0.108891	0.252644
GAATTAAATGACATGTAACCCGG-M1_Pos4_T>C	1883	656	21	61	42	86	1915.61	0	47.6098	380.579	0.162377	0.18269	0.888811
GAATTAAATGACATGTAACCCGG-M2_Pos12:20_CC>TG	1408	10	0	269	0	0	1432.77	0	258.985	0	0	0.153087	0
GAATTAAATGACATGTAACCCGG-M2_Pos4:12_TC>CT	2255	134	16	237	17	27	2294.67	0	220.96	87.2568	0.0335231	0.118414	0.283102
GAATTAAATGACATGTAACCCGG-M2_Pos4:20_TC>CG	2785	302	88	913	38	14	2833.96	60.166	893.191	135.541	0.0498889	0.26224	0.190241
GAATTAAATGACATGTAACCCGG-M3_Pos4:12:20_TCC>CTG	1854	8	1	824	0	6	1886.65	3.30225e-13	810.812	0	1.22421e-16	0.300584	4.07277e-16
CCATTGGCCAACTGTACAAGAGG-M1_Pos11_A>G	6613	43	7	2813	100	17	6729.5	7.92042e-13	2765.96	113.689	0.0118314	0.299678	0.0394803
CCATTGGCCAACTGTACAAGAGG-M1_Pos13_T>C	6680	138	49	2852	105	67	6797.77	8.61999	2804.48	210.881	0.0223484	0.307009	0.0727941
CCATTGGCCAACTGTACAAGAGG-M1_Pos19_A>G	4139	33	22	1521	23	0	4211.98	3.27893e-15	1491.56	13.3991	0.00234376	0.263245	0.00890332
CCATTGGCCAACTGTACAAGAGG-M2_Pos11:13_AT>GC	4912	0	48	2278	19	5	4998.61	27.9498	2243.06	0	0.00384474	0.308552	0.0124606
CCATTGGCCAACTGTACAAGAGG-M2_Pos11:19_AA>GG	6790	1	38	2342	49	0	6909.77	6.7846	2293.7	13.8542	0.00223748	0.250166	0.00894402
CCATTGGCCAACTGTACAAGAGG-M2_Pos13:19_TA>CG	5856	3	19	2757	56	6	5959.25	5.38019e-13	2715.34	38.178	0.00438184	0.316033	0.0138651
CCATTGGCCAACTGTACAAGAGG-M3_Pos11:13:19_ATA>GCG	6351	10	49	2368	22	0	6462.98	16.4095	2322.82	0	0.00186425	0.263891	0.00706448
TTCATATCGGCAGCGAGGGACGG-M1_Pos10_G>C	4307	1097	47	1619	211	261	4382.07	1.87806e-10	1588.37	937.148	0.135669	0.365615	0.371072
TTCATATCGGCAGCGAGGGACGG-M1_Pos16_A>T	4290	4	20	4002	145	41	4365.7	4.97931	3971.48	194.904	0.0234136	0.488035	0.0479752
TTCATATCGGCAGCGAGGGACGG-M1_Pos1_T>A	3871	859	244	78	134	1762	3939.11	264.517	50.4654	2468.64	0.406554	0.374715	1.08497
TTCATATCGGCAGCGAGGGACGG-M2_Pos10:16_GA>CT	4617	18	5	4375	71	11	4698.35	0	4342.16	75.3586	0.00826675	0.484596	0.017059
TTCATATCGGCAGCGAGGGACGG-M2_Pos1:10_TG>AC	4525	726	109	2550	112	99	4604.44	24.5637	2517.81	480.713	0.0662437	0.393119	0.168508
TTCATATCGGCAGCGAGGGACGG-M2_Pos1:16_TA>AT	4099	11	7	2876	42	13	4171.24	0	2846.84	43.8289	0.00620638	0.409333	0.0151622
TTCATATCGGCAGCGAGGGACGG-M3_Pos1:10:16_TGA>ACT	5329	3	36	4592	57	26	5423.01	15.2539	4554.09	61.6907	0.0076531	0.459097	0.0166699
TAACTAACCCCCGTAGGAGTAGG-M1_Pos12_C>G	4824	1275	73	815	103	439	4908.14	1.97059e-10	780.692	1082.49	0.159864	0.275158	0.58099
TAACTAACCCCCGTAGGAGTAGG-M1_Pos13_G>C	3748	637	45	81	58	745	3813.82	0	54.3411	1167.92	0.23191	0.242701	0.95554
TAACTAACCCCCGTAGGAGTAGG-M1_Pos6_A>C	2702	472	17	86	97	591	2749.39	0	66.7815	976.925	0.257553	0.275159	0.936015
TAACTAACCCCCGTAGGAGTAGG-M2_Pos12:13_CG>GC	3295	4	14	1435	49	9	3353.12	1.77229e-15	1411.56	49.928	0.0103701	0.303553	0.0341624
TAACTAACCCCCGTAGGAGTAGG-M2_Pos6:12_AC>CG	2690	4	17	983	24	7	2737.45	5.30873	963.865	19.8022	0.0067386	0.263971	0.0255278
TAACTAACCCCCGTAGGAGTAGG-M2_Pos6:13_AG>CC	4957	81	16	3682	64	8	5044.32	1.28836e-12	3646.74	84.2831	0.00960453	0.425171	0.0225898
TAACTAACCCCCGTAGGAGTAGG-M3_Pos6:12:13_ACG>CGC	4601	35	22	2190	2	4	4682.07	0	2157.27	0	0	0.315421	0
AGCCAGTCCTTGTTACGCATAGG-M1_Pos12_G>C	4521	408	28	2228	60	42	4600.36	0	2195.84	242.299	0.0344248	0.346401	0.0993785
AGCCAGTCCTTGTTACGCATAGG-M1_Pos15_A>T	3953	2	13	1847	3	2	4022.61	0	1818.88	0	0	0.311373	0
AGCCAGTCCTTGTTACGCATAGG-M1_Pos7_T>G	5396	266	19	1295	55	36	5490.88	8.00007e-11	1256.62	171.775	0.0248256	0.206437	0.120257
AGCCAGTCCTTGTTACGCATAGG-M2_Pos12:15_GA>CT	4106	21	28	1950	21	6	4178.42	7.94753	1920.79	11.4531	0.00317077	0.315798	0.0100405
AGCCAGTCCTTGTTACGCATAGG-M2_Pos7:12_TG>GC	5763	18	33	3612	17	7	5864.64	2.86433	3571.01	3.56232e-15	0.000303472	0.378344	0.000802107
AGCCAGTCCTTGTTACGCATAGG-M2_Pos7:15_TA>GT	6020	1	49	3404	19	14	6126.17	24.0004	3361.18	1.04301e-14	0.00252334	0.353386	0.00714047
AGCCAGTCCTTGTTACGCATAGG-M3_Pos7:12:15_TGA>GCT	3247	0	56	1246	27	0	3304.26	52.6374	1222.9	0	0.0114934	0.267021	0.043043
ACGAATCTGGGAGCAACCGTCGG-M1_Pos10_G>T	5452	811	174	264	259	1307	5547.97	151.749	225.219	2083.21	0.279086	0.28826	0.968173
ACGAATCTGGGAGCAACCGTCGG-M1_Pos14_C>G	5524	101	9	2884	115	49	5621.28	0	2844.71	197.872	0.0228388	0.35118	0.0650343
ACGAATCTGGGAGCAACCGTCGG-M1_Pos18_C>A	6383	1061	106	289	156	1415	6495.26	19.0154	243.598	2217.17	0.249156	0.274179	0.908735
ACGAATCTGGGAGCAACCGTCGG-M2_Pos10:14_GC>TG	6110	70	51	3625	94	23	6217.75	22.325	3581.54	119.569	0.0142733	0.3723	0.0383382
ACGAATCTGGGAGCAACCGTCGG-M2_Pos10:18_GC>TA	5062	170	51	1742	9	18	5151.19	11.8153	1705.99	58.6037	0.010165	0.25472	0.0399066
ACGAATCTGGGAGCAACCGTCGG-M2_Pos14:18_CC>GA	6279	14	78	3868	81	18	6389.76	64.6578	3823.34	62.9829	0.0123435	0.375826	0.0328436
ACGAATCTGGGAGCAACCGTCGG-M3_Pos10:14:18_GCC>TGA	5406	12	40	2838	71	14	5501.36	18.9686	2799.55	65.6896	0.0100957	0.341687	0.0295467
GGGCAAATAACATAAAGAGCAGG-M1_Pos19_G>A	2134	301	55	215	30	70	2171.49	22.2036	199.821	208.773	0.0887591	0.157014	0.565296
GGGCAAATAACATAAAGAGCAGG-M1_Pos2_G>C	2138	300	16	65	50	191	2175.49	0	49.7931	383.876	0.147126	0.16621	0.885182
GGGCAAATAACATAAAGAGCAGG-M1_Pos9_A>T	1704	228	40	74	35	209	1733.97	21.112	61.8794	357.13	0.173977	0.192729	0.902705
GGGCAAATAACATAAAGAGCAGG-M2_Pos2:19_GG>CA	2068	42	17	202	5	16	2104.46	3.87427	187.29	26.1256	0.0129213	0.0919202	0.14057
GGGCAAATAACATAAAGAGCAGG-M2_Pos2:9_GA>CT	1526	23	13	326	31	0	1552.91	5.23989	315.145	34.1099	0.02063	0.183105	0.112668
GGGCAAATAACATAAAGAGCAGG-M2_Pos9:19_AG>TA	1245	63	21	223	0	28	1266.93	12.3013	214.144	44.6473	0.0370272	0.168263	0.220056
GGGCAAATAACATAAAGAGCAGG-M3_Pos2:9:19_GAG>CTA	1901	0	0	180	0	0	1934.43	2.2712e-13	166.478	1.85282e-13	1.96297e-16	0.079241	2.47721e-15
TTATTGCACCTGACACTACCGGG-M1_Pos14_C>A	3031	3	9	1642	17	0	3084.43	0	1620.44	2.26859	0.000481946	0.344733	0.00139803
TTATTGCACCTGACACTACCGGG-M1_Pos17_T>G	5360	3	13	4224	69	17	5454.49	0	4185.87	69.9679	0.00720551	0.438279	0.0164404
TTATTGCACCTGACACTACCGGG-M1_Pos5_T>C	4348	556	22	1734	175	277	4424.24	0	1703.07	715.401	0.104549	0.353438	0.295807
TTATTGCACCTGACACTACCGGG-M2_Pos14:17_CT>AG	3766	4	0	2495	34	0	3832.34	4.87638e-12	2468.21	18.2967	0.00289557	0.393507	0.00735838
TTATTGCACCTGACACTACCGGG-M2_Pos5:14_TC>CA	4851	38	46	3011	15	3	4936.54	23.3906	2976.49	0	0.00294725	0.375042	0.00785845
TTATTGCACCTGACACTACCGGG-M2_Pos5:17_TT>CG	4871	3	65	3005	62	0	4956.92	56.6898	2970.35	26.2212	0.0103507	0.374095	0.0276686
TTATTGCACCTGACACTACCGGG-M3_Pos5:14:17_TCT>CAG	3331	12	17	1506	1	0	3389.68	0	1482.31	0	0	0.304251	0
TGGCGATCTACCATGACGATGGG-M1_Pos19_A>C	3939	350	26	1607	37	91	4008.17	4.7134e-12	1578.98	255.834	0.0437848	0.31402	0.139433
TGGCGATCTACCATGACGATGGG-M1_Pos8_C>T	4121	441	17	1570	62	84	4193.24	9.51741e-11	1540.69	309.42	0.0512	0.30614	0.167244
TGGCGATCTACCATGACGATGGG-M1_Pos9_T>G	5414	1048	110	2258	95	395	5508.94	0	2219.49	933.757	0.107797	0.364024	0.296125
TGGCGATCTACCATGACGATGGG-M2_Pos8:19_CA>TC	3421	30	11	2633	32	3	3481.29	2.55124e-14	2608.67	31.1644	0.0050913	0.431266	0.0118055
TGGCGATCTACCATGACGATGGG-M2_Pos8:9_CT>TG	4083	49	16	2312	15	9	4154.95	4.61039e-13	2282.96	20.791	0.00321907	0.356689	0.00902487
TGGCGATCTACCATGACGATGGG-M2_Pos9:19_TA>GC	4737	18	15	3583	10	13	4820.49	0	3549.3	4.14632	0.000495146	0.424346	0.00116684
TGGCGATCTACCATGACGATGGG-M3_Pos8:9:19_CTA>TGC	4856	25	0	3119	25	7	4941.51	1.13545e-12	3084.46	16.6999	0.00207642	0.385588	0.00538507
AAAGCGACACGTGCCATTCCAGG-M1_Pos12_T>G	4388	648	97	2905	273	225	4465.12	32.2794	2873.79	793.334	0.101122	0.449154	0.225139
AAAGCGACACGTGCCATTCCAGG-M1_Pos20_C>G	4105	124	32	2725	34	69	4177.35	2.29825	2695.8	141.647	0.0205135	0.404362	0.0507306
AAAGCGACACGTGCCATTCCAGG-M1_Pos5_C>G	4414	831	113	1757	370	609	4491.56	48.7474	1725.6	1429.12	0.192055	0.409969	0.468462
AAAGCGACACGTGCCATTCCAGG-M2_Pos12:20_TC>GG	4733	24	11	3908	37	3	4816.4	0	3874.33	26.6642	0.00305873	0.447495	0.00683522
AAAGCGACACGTGCCATTCCAGG-M2_Pos5:12_CT>GG	5063	77	25	2937	80	1	5152.24	0	2900.99	92.9002	0.0114042	0.367523	0.03103
AAAGCGACACGTGCCATTCCAGG-M2_Pos5:20_CC>GG	3671	33	3	2548	17	2	3735.64	0	2521.89	11.5763	0.00184657	0.404119	0.00456938
AAAGCGACACGTGCCATTCCAGG-M3_Pos5:12:20_CTC>GGG	3647	2	0	2473	1	0	3711.15	3.4879e-12	2447.06	2.40138e-12	9.56332e-16	0.397366	2.40668e-15
TCAGATATAGTGCGATTCAAGGG-M1_Pos22_G>T	2050	0	16	295	12	0	2086.16	7.68259	280.418	0	0.00323579	0.118108	0.027397
TCAGATATAGTGCGATTCAAGGG-M1_Pos4_G>T	2129	0	0	616	29	11	2166.51	2.16583e-13	600.856	34.3309	0.0122536	0.226715	0.0540486
TCAGATATAGTGCGATTCAAGGG-M1_Pos7_A>C	4485	53	24	2414	51	7	4564.08	8.6876e-15	2382.1	60.316	0.00860859	0.348593	0.0246953
TCAGATATAGTGCGATTCAAGGG-M2_Pos4:22_GG>TT	1869	0	18	200	20	0	1901.97	12.372	186.705	8.1224	0.00971681	0.0923717	0.105192
TCAGATATAGTGCGATTCAAGGG-M2_Pos4:7_GA>TC	2926	7	0	963	53	2	2977.55	1.8987e-12	942.187	49.7704	0.0125382	0.249895	0.050174
TCAGATATAGTGCGATTCAAGGG-M2_Pos7:22_AG>CT	2063	0	20	479	6	0	2099.36	9.74297	464.325	8.14031e-14	0.00378598	0.18043	0.0209831
TCAGATATAGTGCGATTCAAGGG-M3_Pos4:7:22_GAG>TCT	2438	0	0	552	28	0	2480.95	1.6193e-12	534.658	18.0512	0.00595029	0.182192	0.0326594
GGTGTTATCCTATCTACATCAGG-M1_Pos18_A>C	3436	269	25	546	9	3	3496.36	8.05191e-12	521.56	90.9013	0.0221235	0.14906	0.14842
GGTGTTATCCTATCTACATCAGG-M1_Pos1_G>A	3958	234	41	53	76	231	4027.73	8.86519	24.8458	424.254	0.0965557	0.100118	0.964416
GGTGTTATCCTATCTACATCAGG-M1_Pos22_G>A	3288	147	33	611	1	40	3345.92	3.42536	587.612	80.8055	0.0209646	0.166366	0.126015
GGTGTTATCCTATCTACATCAGG-M2_Pos18:22_AG>CA	3708	0	61	684	9	11	3773.36	51.7671	657.624	0	0.0115481	0.146701	0.0787184
GGTGTTATCCTATCTACATCAGG-M2_Pos1:18_GA>AC	2176	78	20	142	1	8	2214.34	1.68659	126.522	24.9648	0.0112571	0.0639855	0.175932
GGTGTTATCCTATCTACATCAGG-M2_Pos1:22_GG>AA	2687	94	0	464	14	22	2734.24	8.88577e-12	444.887	60.3675	0.0186349	0.155967	0.119479
GGTGTTATCCTATCTACATCAGG-M3_Pos1:18:22_GAG>ACA	2048	0	5	389	4	5	2084.09	0	374.432	0	0	0.1523	0
ATCCCTAACATCAATAAGCATGG-M1_Pos18_G>A	2117	204	14	136	6	106	2154.17	3.2276e-12	120.942	194.898	0.0789056	0.12787	0.617078
ATCCCTAACATCAATAAGCATGG-M1_Pos4_C>G	2610	26	24	504	27	0	2656.03	12.0947	485.434	21.3908	0.0105468	0.159633	0.0660693
ATCCCTAACATCAATAAGCATGG-M1_Pos6_T>G	2208	120	19	106	42	13	2246.87	7.69897e-15	90.2942	95.5753	0.039287	0.0764032	0.514206
ATCCCTAACATCAATAAGCATGG-M2_Pos4:18_CG>GA	3330	0	0	1728	48	3	3388.67	1.48291e-12	1704.31	39.8876	0.00777102	0.33981	0.0228687
ATCCCTAACATCAATAAGCATGG-M2_Pos4:6_CT>GG	1866	10	28	563	6	0	1898.89	21.0046	549.727	0	0.00850519	0.222596	0.0382091
ATCCCTAACATCAATAAGCATGG-M2_Pos6:18_TG>GA	2410	6	1	845	5	0	2452.42	0	827.857	0	0	0.252374	0
ATCCCTAACATCAATAAGCATGG-M3_Pos4:6:18_CTG>GGA	2269	6	16	779	0	0	2308.98	0.574056	762.859	9.7676e-13	0.000186842	0.248293	0.000752506
GCCGATACGGTTTGCGTTCTAGG-M1_Pos15_C>A	6146	40	75	2649	33	5	6254.39	55.321	2605.28	3.46878	0.00659192	0.292511	0.0225356
GCCGATACGGTTTGCGTTCTAGG-M1_Pos2_C>G	4555	380	224	955	224	118	4635.18	233.314	922.6	443.66	0.108581	0.219136	0.495494
GCCGATACGGTTTGCGTTCTAGG-M1_Pos4_G>C	5687	486	60	2924	136	108	5787.02	5.64453e-13	2883.55	432.999	0.0475637	0.364313	0.130557
GCCGATACGGTTTGCGTTCTAGG-M2_Pos2:15_CC>GA	6793	0	43	3289	3	0	6912.7	0	3240.68	5.12648e-12	5.04904e-16	0.319173	1.58192e-15
GCCGATACGGTTTGCGTTCTAGG-M2_Pos2:4_CG>GC	4670	28	25	2631	76	8	4752.37	1.4775	2597.78	80.5913	0.0110423	0.360373	0.0306413
GCCGATACGGTTTGCGTTCTAGG-M2_Pos4:15_GC>CA	6203	37	23	3238	39	3	6312.34	0	3193.88	24.5247	0.00257322	0.337686	0.00762015
GCCGATACGGTTTGCGTTCTAGG-M3_Pos2:4:15_CGC>GCA	7853	28	14	5028	28	0	7991.34	9.18277e-12	4972.14	0	7.08357e-16	0.38355	1.84684e-15
ATTGCTACGCGGCTAGCCTTAGG-M1_Pos17_C>T	8172	21	18	199	89	3	8316.03	8.36845e-12	140.87	65.962	0.00773942	0.0242679	0.318915
ATTGCTACGCGGCTAGCCTTAGG-M1_Pos18_C>G	11956	7	15	197	63	0	12166.7	2.40024e-11	111.954	2.33922	0.000190475	0.00930655	0.0204668
ATTGCTACGCGGCTAGCCTTAGG-M1_Pos3_T>G	9236	0	65	71	190	20	9398.94	33.4871	5.30075	181.751	0.0223752	0.0194451	1.15069
ATTGCTACGCGGCTAGCCTTAGG-M2_Pos17:18_CC>TG	7124	0	33	94	57	0	7249.66	2.48953e-16	43.3244	23.1093	0.0031587	0.00908049	0.347855
ATTGCTACGCGGCTAGCCTTAGG-M2_Pos3:17_TC>GT	16014	0	59	244	137	0	16296.4	0	130.087	62.5399	0.00379282	0.0116821	0.324668
ATTGCTACGCGGCTAGCCTTAGG-M2_Pos3:18_TC>GG	10311	0	37	146	46	0	10492.8	0	72.6544	0	0	0.00687662	0
ATTGCTACGCGGCTAGCCTTAGG-M3_Pos3:17:18_TCC>GTG	6763	0	27	82	3	0	6882.09	4.48341e-12	33.8937	9.55816e-12	2.03031e-15	0.00490078	4.14283e-13
CCCTTGTTACAAGTTTATGCCGG-M1_Pos5_T>C	4322	683	115	593	27	80	4397.87	35.6144	562.259	338.554	0.0701439	0.168872	0.415367
CCCTTGTTACAAGTTTATGCCGG-M1_Pos6_G>C	5657	829	83	345	134	152	5756.25	0	304.763	608.626	0.0912532	0.136947	0.666338
CCCTTGTTACAAGTTTATGCCGG-M1_Pos8_T>G	4176	415	54	675	73	46	4249.41	1.27687e-13	645.296	267.333	0.0517881	0.176796	0.292926
CCCTTGTTACAAGTTTATGCCGG-M2_Pos5:6_TG>CC	5649	82	59	1480	29	15	5748.6	31.5323	1439.82	36.7367	0.00940773	0.203475	0.0462353
CCCTTGTTACAAGTTTATGCCGG-M2_Pos5:8_TT>CG	6532	42	3	3313	97	7	6647.05	1.38803e-11	3266.54	98.3113	0.00981945	0.336085	0.0292172
CCCTTGTTACAAGTTTATGCCGG-M2_Pos6:8_GT>CG	5842	0	74	1866	58	5	5945.05	62.66	1824.44	18.2781	0.01031	0.234729	0.0439231
CCCTTGTTACAAGTTTATGCCGG-M3_Pos5:6:8_TGT>CCG	5280	25	5	2578	30	1	5373	1.0258e-11	2540.44	12.8302	0.00161869	0.322128	0.005025
CAGGATGCTTAATGTAATCGTGG-M1_Pos12_A>G	3465	479	24	604	78	46	3525.67	0	579.355	301.168	0.0683509	0.199837	0.342033
CAGGATGCTTAATGTAATCGTGG-M1_Pos1_C>G	2765	269	64	77	61	181	2813.66	40.5065	57.3323	356.804	0.121565	0.126713	0.959371
CAGGATGCTTAATGTAATCGTGG-M1_Pos5_A>T	3184	7	23	996	34	0	3240.16	9.74447	973.351	19.941	0.00699601	0.23409	0.0298859
CAGGATGCTTAATGTAATCGTGG-M2_Pos1:12_CA>GG	3337	439	5	1462	32	36	3395.35	0	1438.27	220.493	0.0436266	0.3282	0.132927
CAGGATGCTTAATGTAATCGTGG-M2_Pos1:5_CA>GT	4700	11	37	1856	46	7	4782.9	18.5309	1822.57	31.7073	0.00754814	0.278599	0.0270932
CAGGATGCTTAATGTAATCGTGG-M2_Pos5:12_AA>TG	3354	42	0	1266	64	5	3413.05	7.98e-12	1242.14	76.5715	0.0161824	0.278694	0.0580653
CAGGATGCTTAATGTAATCGTGG-M3_Pos1:5:12_CAA>GTG	4323	0	16	1217	6	2	4399.15	0	1186.25	0	0	0.212384	0
GAGTGACGTCTTCTACAAGTAGG-M1_Pos14_T>G	3989	0	4	1829	68	3	4059.3	0	1800.63	59.611	0.0100702	0.314254	0.0320449
GAGTGACGTCTTCTACAAGTAGG-M1_Pos18_A>T	4253	516	15	523	64	108	4327.48	0	492.75	367.029	0.0707558	0.165748	0.426887
GAGTGACGTCTTCTACAAGTAGG-M1_Pos3_G>A	2568	129	18	42	15	270	2613.27	0.934338	23.7329	370.945	0.123594	0.131171	0.942235
GAGTGACGTCTTCTACAAGTAGG-M2_Pos14:18_TA>GT	4097	10	10	2084	44	2	4169.21	0	2054.86	32.7289	0.00523094	0.333651	0.0156779
GAGTGACGTCTTCTACAAGTAGG-M2_Pos3:14_GT>AG	3452	15	22	1696	36	9	3512.89	5.91459	1671.44	35.5351	0.00793177	0.326646	0.0242825
GAGTGACGTCTTCTACAAGTAGG-M2_Pos3:18_GA>AT	3590	409	20	766	24	40	3652.91	9.49264e-12	740.466	203.162	0.0441989	0.205291	0.215299
GAGTGACGTCTTCTACAAGTAGG-M3_Pos3:14:18_GTA>AGT	3817	0	70	1400	24	2	3884.29	64.3637	1372.85	0	0.012095	0.257981	0.0468833
TTTAATGGAGTCTAGGTGGATGG-M1_Pos14_A>C	4948	0	24	1263	21	0	5035.25	5.98862e-15	1227.8	3.21982e-14	6.09715e-18	0.196039	3.11017e-17
TTTAATGGAGTCTAGGTGGATGG-M1_Pos17_T>G	5109	55	12	2122	29	18	5199	1.25208e-12	2085.66	43.9735	0.00600023	0.290591	0.0206484
TTTAATGGAGTCTAGGTGGATGG-M1_Pos4_A>T	3585	66	12	683	79	9	3648.16	0	657.499	106.569	0.024153	0.173171	0.139475
TTTAATGGAGTCTAGGTGGATGG-M2_Pos14:17_AT>CG	5293	20	28	3198	28	16	5386.36	0.67704	3160.35	26.2284	0.00313817	0.371673	0.00844335
TTTAATGGAGTCTAGGTGGATGG-M2_Pos4:14_AA>TC	5507	36	30	3710	42	13	5604.12	0.161494	3670.83	44.0229	0.00474126	0.398626	0.011894
TTTAATGGAGTCTAGGTGGATGG-M2_Pos4:17_AT>TG	5269	18	0	1518	69	0	5361.8	0	1480.52	55.7208	0.00807777	0.222707	0.0362709
TTTAATGGAGTCTAGGTGGATGG-M3_Pos4:14:17_AAT>TCG	4696	16	14	1995	33	2	4778.77	0	1961.6	18.0049	0.00266408	0.292911	0.0090952
CACCACGTGAACTGCTCGCATGG-M1_Pos17_C>T	2807	237	42	2183	23	66	2856.39	8.43594	2163.03	172.427	0.0347794	0.449102	0.0774421
CACCACGTGAACTGCTCGCATGG-M1_Pos20_A>T	5457	940	46	3960	56	159	5552.4	7.9014e-11	3921.19	565.649	0.0563438	0.44693	0.126069
CACCACGTGAACTGCTCGCATGG-M1_Pos2_A>G	5196	1511	159	1629	375	933	5287.02	25.1978	1592.04	2072.98	0.233722	0.408257	0.572487
CACCACGTGAACTGCTCGCATGG-M2_Pos17:20_CA>TT	5581	39	21	4404	23	4	5679.37	0	4364.3	11.2676	0.0011206	0.435166	0.00257512
CACCACGTGAACTGCTCGCATGG-M2_Pos2:17_AC>GT	5351	29	30	4147	67	7	5445.38	3.00699	4108.94	64.2272	0.00698787	0.433731	0.0161111
CACCACGTGAACTGCTCGCATGG-M2_Pos2:20_AA>GT	6171	130	19	4784	56	70	6279.69	3.95664e-12	4740.1	159.004	0.0142237	0.43825	0.0324557
CACCACGTGAACTGCTCGCATGG-M3_Pos2:17:20_ACA>GTT	6127	38	0	5994	29	40	6234.89	1.72872e-12	5950.42	57.611	0.00470565	0.490735	0.009589
GGTACCTGAATACAGACCGTGGG-M1_Pos17_C>G	4015	287	17	1037	68	87	4085.54	0	1008.44	264.586	0.0493762	0.237568	0.20784
GGTACCTGAATACAGACCGTGGG-M1_Pos1_G>A	5026	446	73	48	125	1347	5114.65	64.8129	12.2482	1868.2	0.273801	0.266356	1.02795
GGTACCTGAATACAGACCGTGGG-M1_Pos20_T>C	4504	719	63	712	25	128	4582.92	0	679.965	416.903	0.0734011	0.193118	0.380085
GGTACCTGAATACAGACCGTGGG-M2_Pos17:20_CT>GC	3570	4	8	1147	15	7	3632.92	0	1121.61	5.2035	0.00109323	0.236738	0.00461791
GGTACCTGAATACAGACCGTGGG-M2_Pos1:17_GC>AG	2858	106	14	591	23	18	2908.31	0	570.671	69.6419	0.0196251	0.18044	0.108762
GGTACCTGAATACAGACCGTGGG-M2_Pos1:20_GT>AC	4008	437	54	542	38	71	4078.43	1.30642e-13	513.491	264.487	0.0544614	0.160196	0.339967
GGTACCTGAATACAGACCGTGGG-M3_Pos1:17:20_GCT>AGC	4360	5	19	1488	9	2	4436.83	9.16468e-14	1456.99	1.9821e-13	4.91798e-17	0.247206	1.98943e-16
TAATCAGAATCGTGCATGGCAGG-M1_Pos16_A>G	3280	9	61	1466	9	9	3337.81	54.4108	1442.67	4.80566e-13	0.0112538	0.298387	0.0377154
TAATCAGAATCGTGCATGGCAGG-M1_Pos4_T>C	2178	131	9	515	38	0	2216.28	8.14558e-13	499.508	79.4822	0.0284346	0.207132	0.137277
TAATCAGAATCGTGCATGGCAGG-M1_Pos5_C>A	3696	275	45	1269	108	110	3761.07	6.60301	1242.71	335.329	0.0639638	0.295197	0.216682
TAATCAGAATCGTGCATGGCAGG-M2_Pos4:16_TA>CG	3257	11	1	1199	44	6	3314.37	6.36687e-14	1175.83	43.1712	0.00952296	0.268895	0.0354151
TAATCAGAATCGTGCATGGCAGG-M2_Pos4:5_TC>CA	2460	0	12	726	4	0	2503.34	0	708.501	0	0	0.22059	0
TAATCAGAATCGTGCATGGCAGG-M2_Pos5:16_CA>AG	3088	32	0	1665	58	0	3142.37	2.86314e-12	1643.03	61.4618	0.0126807	0.35167	0.0360587
TAATCAGAATCGTGCATGGCAGG-M3_Pos4:5:16_TCA>CAG	2659	13	20	1654	29	0	2705.9	8.24154	1635.09	19.9568	0.00645391	0.378799	0.0170378
ATAACGGTGTCGTGGGACAGTGG-M1_Pos16_G>A	2945	254	76	98	102	831	2996.96	86.8852	77.0509	1160.48	0.28865	0.286374	1.00795
ATAACGGTGTCGTGGGACAGTGG-M1_Pos4_A>G	5571	994	122	163	196	1986	5669.08	81.4127	123.373	2907.44	0.340366	0.345144	0.986156
ATAACGGTGTCGTGGGACAGTGG-M1_Pos5_C>T	4274	981	189	299	111	1379	4349.08	153.285	268.6	2061.49	0.324155	0.341032	0.950511
ATAACGGTGTCGTGGGACAGTGG-M2_Pos4:16_AG>GA	5093	1448	52	1792	19	245	5181.49	0	1755.78	812.012	0.104785	0.331359	0.31623
ATAACGGTGTCGTGGGACAGTGG-M2_Pos4:5_AC>GT	4107	570	40	2040	157	84	4179	9.16947e-12	2010.79	470.07	0.0705825	0.372509	0.189479
ATAACGGTGTCGTGGGACAGTGG-M2_Pos5:16_CG>TA	4065	900	49	1650	174	134	4135.97	1.75366e-10	1621.09	670.879	0.104369	0.356563	0.292709
ATAACGGTGTCGTGGGACAGTGG-M3_Pos4:5:16_ACG>GTA	4927	159	36	4246	43	5	5013.8	3.45622e-14	4210.95	84.3026	0.00905597	0.461406	0.0196269
GAGAGTGGGGTTCACAACTGCGG-M1_Pos18_C>T	7033	2260	105	614	124	724	7155.24	1.72563e-09	563.984	1793.74	0.188558	0.247843	0.760793
GAGAGTGGGGTTCACAACTGCGG-M1_Pos2_A>G	7331	1153	229	97	167	2012	7460.02	191.775	44.854	2915.45	0.2928	0.278956	1.04963
GAGAGTGGGGTTCACAACTGCGG-M1_Pos7_G>A	5816	813	146	42	61	1158	5918.33	96.4183	0.630443	1685.01	0.231343	0.218903	1.05683
GAGAGTGGGGTTCACAACTGCGG-M2_Pos2:18_AC>GT	6221	1711	95	729	55	411	6329.36	6.11244e-10	684.757	1142.17	0.140036	0.22399	0.625187
GAGAGTGGGGTTCACAACTGCGG-M2_Pos2:7_AG>GA	5469	672	86	145	98	898	5565.26	27.808	106.098	1391.4	0.200154	0.211196	0.947719
GAGAGTGGGGTTCACAACTGCGG-M2_Pos7:18_GC>AT	5084	1144	92	835	17	177	5172.84	0	798.841	617.438	0.0937057	0.214942	0.435958
GAGAGTGGGGTTCACAACTGCGG-M3_Pos2:7:18_AGC>GAT	4227	784	30	1562	13	41	4300.77	8.45673e-11	1531.94	324.173	0.0526522	0.301469	0.174652
TCGTCGTTTCGCCAGTCGTCCGG-M1_Pos3_G>T	4638	98	29	3526	114	54	4719.78	0.957277	3493.01	206.836	0.0246769	0.439381	0.0561628
TCGTCGTTTCGCCAGTCGTCCGG-M1_Pos5_C>T	7681	645	38	5530	132	129	7815.87	1.76814e-10	5475.37	498.794	0.0361706	0.433223	0.0834919
TCGTCGTTTCGCCAGTCGTCCGG-M1_Pos8_T>G	5065	276	14	3703	104	172	5154.07	0	3666.97	398.434	0.0432165	0.440958	0.0980059
TCGTCGTTTCGCCAGTCGTCCGG-M2_Pos3:5_GC>TT	5842	1	13	4581	118	4	5945	1.55005e-12	4539.44	109.185	0.0103067	0.438814	0.0234876
TCGTCGTTTCGCCAGTCGTCCGG-M2_Pos3:8_GT>TG	4927	0	32	3315	70	7	5013.92	12.7634	3279.95	56.7652	0.00831345	0.398967	0.0208374
TCGTCGTTTCGCCAGTCGTCCGG-M2_Pos5:8_CT>TG	5911	35	34	4949	72	1	6015.25	3.70269	4906.95	61.4671	0.00593133	0.452194	0.0131168
TCGTCGTTTCGCCAGTCGTCCGG-M3_Pos3:5:8_GCT>TTG	6967	3	9	5183	110	0	7089.79	0	5133.44	88.4859	0.00718713	0.424143	0.0169451
GTCGATACCATCTTCTAGCAGGG-M1_Pos16_T>A	4125	1025	81	754	77	160	4197.03	0	724.662	631.372	0.113698	0.244196	0.465602
GTCGATACCATCTTCTAGCAGGG-M1_Pos18_G>A	3564	849	118	134	28	313	3626.44	31.7638	108.651	684.635	0.160934	0.178207	0.903078
GTCGATACCATCTTCTAGCAGGG-M1_Pos2_T>C	4343	1138	89	138	75	644	4418.95	4.30194e-12	107.111	1246.85	0.215983	0.234537	0.92089
GTCGATACCATCTTCTAGCAGGG-M2_Pos16:18_TG>AA	4220	94	24	2256	19	5	4294.35	1.11049e-13	2225.98	36.363	0.00554593	0.345043	0.0160731
GTCGATACCATCTTCTAGCAGGG-M2_Pos2:16_TT>CA	3569	870	111	426	67	64	3631.49	10.4483	400.616	448.336	0.102159	0.189039	0.540413
GTCGATACCATCTTCTAGCAGGG-M2_Pos2:18_TG>CA	4723	1066	73	130	66	282	4805.52	4.51969e-11	96.4091	775.125	0.136536	0.153519	0.88938
GTCGATACCATCTTCTAGCAGGG-M3_Pos2:16:18_TTG>CAA	2963	47	17	622	1	14	3015.23	8.56131e-15	600.923	16.3816	0.0045097	0.169938	0.0265373
TGCAAGACAGGATCTCCCAACGG-M1_Pos17_C>G	5251	65	28	3207	53	24	5343.58	0	3169.65	82.554	0.00960401	0.378349	0.025384
TGCAAGACAGGATCTCCCAACGG-M1_Pos1_T>A	5498	934	260	153	184	1768	5594.77	266.968	113.892	2551.85	0.330557	0.312606	1.05742
TGCAAGACAGGATCTCCCAACGG-M1_Pos7_A>G	4089	1319	219	819	90	530	4160.48	111.306	789.918	1160.66	0.204419	0.313479	0.652097
TGCAAGACAGGATCTCCCAACGG-M2_Pos1:17_TC>AG	4330	9	12	2307	64	12	4406.34	1.95933e-14	2276.2	66.7181	0.00988526	0.347137	0.0284765
TGCAAGACAGGATCTCCCAACGG-M2_Pos1:7_TA>AG	3886	1164	111	914	161	116	3953.84	0	886.362	731.417	0.131275	0.290361	0.452112
TGCAAGACAGGATCTCCCAACGG-M2_Pos7:17_AC>GG	3741	34	19	2756	17	13	3806.96	0	2729.39	24.6351	0.00375479	0.419758	0.00894512
TGCAAGACAGGATCTCCCAACGG-M3_Pos1:7:17_TAC>AGG	4222	8	0	2506	88	7	4296.38	6.82962e-12	2475.97	89.7233	0.0130752	0.373894	0.0349704
CAGGTGTCGAGGTAGTTCGGCGG-M1_Pos1_C>T	6162	1755	206	156	180	2788	6270.21	118.677	112.171	4108.33	0.398422	0.397808	1.00154
CAGGTGTCGAGGTAGTTCGGCGG-M1_Pos4_G>A	7433	1685	246	174	179	2714	7563.65	170.553	121.13	3968.55	0.350063	0.345883	1.01209
CAGGTGTCGAGGTAGTTCGGCGG-M1_Pos9_G>A	5529	1291	201	148	134	2703	5626.28	175.053	108.672	3768.34	0.407445	0.400586	1.01712
CAGGTGTCGAGGTAGTTCGGCGG-M2_Pos1:4_CG>TA	6417	1963	239	220	199	3024	6529.63	143.495	174.357	4479.25	0.408127	0.410852	0.993368
CAGGTGTCGAGGTAGTTCGGCGG-M2_Pos1:9_CG>TA	6499	1294	193	263	135	2556	6613.36	150.989	216.772	3596.68	0.354296	0.360515	0.98275
CAGGTGTCGAGGTAGTTCGGCGG-M2_Pos4:9_GG>AA	5061	2315	208	840	521	1348	5149.29	4.62687	804.006	3044.01	0.338665	0.427466	0.792262
CAGGTGTCGAGGTAGTTCGGCGG-M3_Pos1:4:9_CGG>TAA	5604	2412	77	879	201	790	5700.82	0	839.151	2029.04	0.236789	0.334717	0.707429
CACAATCCCCTCCTTGTAAAAGG-M1_Pos11_T>G	4796	52	35	4535	50	2	4880.57	9.442	4500.88	47.7964	0.00606423	0.481918	0.0125835
CACAATCCCCTCCTTGTAAAAGG-M1_Pos13_C>G	4126	22	12	2307	25	0	4198.71	0	2277.65	11.8519	0.00182668	0.352871	0.00517663
CACAATCCCCTCCTTGTAAAAGG-M1_Pos5_A>T	3587	24	13	1798	25	6	3650.23	0	1772.48	23.1489	0.00425073	0.329725	0.0128918
CACAATCCCCTCCTTGTAAAAGG-M2_Pos11:13_TC>GG	3848	2	31	2818	34	0	3915.88	16.7007	2790.63	11.6945	0.00421614	0.41609	0.0101328
CACAATCCCCTCCTTGTAAAAGG-M2_Pos5:11_AT>TG	2507	0	0	935	31	0	2551.17	7.39686e-13	917.167	21.1982	0.00607479	0.268909	0.0225905
CACAATCCCCTCCTTGTAAAAGG-M2_Pos5:13_AC>TG	5341	24	15	4005	25	3	5435.13	2.29522e-13	3967.01	8.49748	0.000902966	0.422448	0.00213746
CACAATCCCCTCCTTGTAAAAGG-M3_Pos5:11:13_ATC>TGG	5116	46	18	3150	19	0	5206.15	1.61735e-12	3113.61	7.20545	0.000865315	0.374784	0.00230884
AACTGGTAAATCTTTCTCCTTGG-M1_Pos13_T>G	3213	27	0	679	12	0	3269.56	4.09437e-12	656.146	3.91598	0.000996527	0.167971	0.00593275
AACTGGTAAATCTTTCTCCTTGG-M1_Pos16_C>T	2373	4	27	87	0	3	2414.81	14.2949	70.1203	8.78991e-14	0.0057197	0.0280568	0.203862
AACTGGTAAATCTTTCTCCTTGG-M1_Pos7_T>C	2574	37	10	107	18	27	2619.36	0	88.6905	51.0078	0.0184874	0.0506326	0.365128
AACTGGTAAATCTTTCTCCTTGG-M2_Pos13:16_TC>GT	2706	6	8	1118	17	0	2753.7	8.28967e-14	1098.75	5.41561	0.00140378	0.286212	0.0049047
AACTGGTAAATCTTTCTCCTTGG-M2_Pos7:13_TT>CG	5339	28	31	2711	7	11	5433.15	1.29726	2673.02	3.18376e-15	0.000160008	0.329699	0.000485316
AACTGGTAAATCTTTCTCCTTGG-M2_Pos7:16_TC>CT	4725	5	12	1127	24	0	4808.28	0	1093.39	0.668316	0.000113229	0.18536	0.00061086
AACTGGTAAATCTTTCTCCTTGG-M3_Pos7:13:16_TTC>CGT	5738	8	38	2687	0	0	5839.11	0	2646.18	3.06554e-11	3.61276e-15	0.311855	1.15847e-14
TTTCCAAAACAGTCACATTCGGG-M1_Pos10_C>T	5663	0	4	2414	54	2	5762.78	6.33406e-12	2373.72	31.1357	0.00381209	0.294437	0.012947
TTTCCAAAACAGTCACATTCGGG-M1_Pos18_T>G	4834	29	30	1938	35	1	4919.25	4.93609	1903.61	21.4937	0.00385876	0.281066	0.013729
TTTCCAAAACAGTCACATTCGGG-M1_Pos9_A>C	4570	22	33	2048	46	0	4650.6	12.1935	2015.49	30.218	0.00632205	0.304943	0.0207319
TTTCCAAAACAGTCACATTCGGG-M2_Pos10:18_CT>TG	3991	0	1	893	1	0	4061.2	1.38214e-11	864.612	1.09159e-11	5.02197e-15	0.175527	2.86109e-14
TTTCCAAAACAGTCACATTCGGG-M2_Pos9:10_AC>CT	6268	15	42	1803	27	1	6378.54	11.3128	1758.41	0	0.00138837	0.215802	0.00643353
TTTCCAAAACAGTCACATTCGGG-M2_Pos9:18_AT>CG	4458	8	0	1628	4	0	4536.43	0	1596.29	0	0	0.260291	0
TTTCCAAAACAGTCACATTCGGG-M3_Pos9:10:18_ACT>CTG	3571	6	24	1258	0	0	3633.93	0	1232.6	3.90781e-12	8.02997e-16	0.253281	3.17038e-15
CTCTGACCCAGTCCAGTAGCAGG-M1_Pos18_A>G	5612	514	96	3428	17	109	5710.72	25.3482	3388.08	294.664	0.0339759	0.390999	0.086895
CTCTGACCCAGTCCAGTAGCAGG-M1_Pos3_C>T	8145	2444	219	1606	230	1362	8287.45	0	1548.07	2742.38	0.218031	0.34111	0.639182
CTCTGACCCAGTCCAGTAGCAGG-M1_Pos6_A>T	4294	1085	82	1057	141	864	4369.2	2.63335e-12	1026.46	1569.33	0.225316	0.372691	0.604567
CTCTGACCCAGTCCAGTAGCAGG-M2_Pos3:18_CA>TG	5524	165	14	4302	38	4	5621.2	1.40945e-11	4262.71	75.5626	0.00758701	0.435592	0.0174177
CTCTGACCCAGTCCAGTAGCAGG-M2_Pos3:6_CA>TT	5079	278	96	3317	115	24	5168.45	62.2831	3280.87	215.511	0.0318311	0.400634	0.0794518
CTCTGACCCAGTCCAGTAGCAGG-M2_Pos6:18_AA>TG	6515	27	12	5012	39	1	6629.79	0	4965.66	16.5145	0.0014222	0.429055	0.00331472
CTCTGACCCAGTCCAGTAGCAGG-M3_Pos3:6:18_CAA>TTG	6560	74	42	5324	14	27	6675.67	3.30151	5277.34	33.5326	0.00307211	0.442947	0.00693561
CAACCCGCTAGAACTTGAGCCGG-M1_Pos10_A>G	4748	563	66	1855	82	144	4831.43	9.60145e-15	1821.23	445.555	0.0627701	0.319346	0.196558
CAACCCGCTAGAACTTGAGCCGG-M1_Pos11_G>A	5255	1367	136	763	108	448	5346.95	1.19073e-12	725.624	1130.09	0.156899	0.257643	0.608979
CAACCCGCTAGAACTTGAGCCGG-M1_Pos4_C>G	5152	506	22	2335	133	80	5242.38	4.36912e-11	2298.36	406.663	0.0511694	0.340365	0.150337
CAACCCGCTAGAACTTGAGCCGG-M2_Pos10:11_AG>GA	5146	103	81	3299	30	19	5236.71	62.0071	3262.39	43.7833	0.0122942	0.38422	0.0319978
CAACCCGCTAGAACTTGAGCCGG-M2_Pos4:10_CA>GG	5877	55	37	3387	80	10	5980.64	5.93649	3345.19	88.5717	0.0100323	0.364505	0.0275232
CAACCCGCTAGAACTTGAGCCGG-M2_Pos4:11_CG>GA	4192	0	19	2369	60	2	4265.95	0	2339.18	47.5829	0.00715241	0.358765	0.0199362
CAACCCGCTAGAACTTGAGCCGG-M3_Pos4:10:11_CAG>GGA	5717	17	1	3502	50	0	5817.69	4.6279e-12	3461.33	29.8396	0.0032055	0.375037	0.00854715
ACCCGATGCCATCTAACGAGCGG-M1_Pos15_A>T	5494	400	30	3755	52	29	5590.51	0	3715.92	208.16	0.0218779	0.412428	0.0530467
ACCCGATGCCATCTAACGAGCGG-M1_Pos16_A>G	3240	444	74	2013	115	50	3296.93	23.2281	1989.95	331.316	0.0628466	0.411469	0.152737
ACCCGATGCCATCTAACGAGCGG-M1_Pos9_C>T	4118	1865	76	439	250	640	4189.2	9.80623e-10	409.717	1718.01	0.27197	0.33683	0.807439
ACCCGATGCCATCTAACGAGCGG-M2_Pos15:16_AA>TG	4427	15	21	3739	111	22	4505.1	1.61846	3707.51	135.844	0.0164624	0.460278	0.0357663
ACCCGATGCCATCTAACGAGCGG-M2_Pos9:15_CA>TT	5769	29	0	3970	37	7	5870.59	2.2623e-11	3928.96	26.7291	0.00272017	0.402562	0.00675713
ACCCGATGCCATCTAACGAGCGG-M2_Pos9:16_CA>TG	4478	43	1	3793	69	16	4556.86	0	3761.15	88.95	0.0105805	0.457966	0.0231033
ACCCGATGCCATCTAACGAGCGG-M3_Pos9:15:16_CAA>TTG	5447	21	6	4536	54	20	5542.97	3.86785e-12	4497.25	61.6634	0.00610415	0.451294	0.0135259
TTTGCGATACCAGAAACGTTGGG-M1_Pos12_A>T	4454	14	5	2462	40	9	4532.47	3.67545e-12	2430.32	35.5194	0.00507542	0.352348	0.0144046
TTTGCGATACCAGAAACGTTGGG-M1_Pos2_T>G	4602	851	121	82	84	1010	4682.88	60.3755	49.2663	1568.84	0.256111	0.254364	1.00687
TTTGCGATACCAGAAACGTTGGG-M1_Pos6_G>T	5128	1081	81	947	159	293	5217.71	1.14174e-11	910.528	902.239	0.128333	0.257844	0.497714
TTTGCGATACCAGAAACGTTGGG-M2_Pos2:12_TA>GT	3254	18	21	1742	23	0	3311.39	4.57	1718.85	12.0402	0.00329119	0.342965	0.0095963
TTTGCGATACCAGAAACGTTGGG-M2_Pos2:6_TG>GT	5193	492	40	3075	116	34	5284.18	3.05282e-11	3038.06	326.059	0.0377021	0.388992	0.0969224
TTTGCGATACCAGAAACGTTGGG-M2_Pos6:12_GA>TT	3515	0	0	1159	25	0	3576.92	1.94257e-12	1134	7.67224	0.00162596	0.241952	0.0067202
TTTGCGATACCAGAAACGTTGGG-M3_Pos2:6:12_TGA>GTT	3196	0	13	516	25	0	3252.36	4.7241e-16	493.266	9.68489	0.00257898	0.13393	0.0192561
GTATGCACCCTGTGCCGAGCCGG-M1_Pos14_G>A	4929	1186	154	302	187	851	5015.45	53.892	266.942	1624.34	0.241104	0.271712	0.887352
GTATGCACCCTGTGCCGAGCCGG-M1_Pos20_C>T	4725	690	11	1959	64	280	4807.65	2.44619e-10	1925.39	632.999	0.0859349	0.347323	0.247421
GTATGCACCCTGTGCCGAGCCGG-M1_Pos23_G>C	6755	53	58	3986	44	76	6874.14	29.8526	3937.95	110.458	0.012811	0.369637	0.0346583
GTATGCACCCTGTGCCGAGCCGG-M2_Pos14:20_GC>AT	6466	235	29	4651	60	93	6579.83	0	4605.01	227.736	0.0199549	0.423458	0.0471236
GTATGCACCCTGTGCCGAGCCGG-M2_Pos14:23_GG>AC	5297	0	37	4329	22	2	5390.41	11.5243	4291.32	3.4441e-13	0.0011889	0.442712	0.0026855
GTATGCACCCTGTGCCGAGCCGG-M2_Pos20:23_CG>TC	6728	4	12	4851	44	48	6846.58	3.34427e-12	4803.14	68.8651	0.00587657	0.41575	0.0141349
GTATGCACCCTGTGCCGAGCCGG-M3_Pos14:20:23_GCG>ATC	5389	2	41	4203	5	7	5483.99	10.2803	4164.67	0	0.00106433	0.431172	0.00246847
CGGTTAAGGGTTTACATAGAAGG-M1_Pos11_T>C	2642	181	21	185	74	290	2688.56	0.620572	166.207	483.91	0.1451	0.194687	0.745298
CGGTTAAGGGTTTACATAGAAGG-M1_Pos13_T>A	2729	232	26	749	51	88	2776.99	0	729.589	233.505	0.062433	0.257506	0.242453
CGGTTAAGGGTTTACATAGAAGG-M1_Pos4_T>C	3195	189	21	349	81	194	3251.27	2.47528e-14	326.273	377.262	0.0953935	0.177894	0.536238
CGGTTAAGGGTTTACATAGAAGG-M2_Pos11:13_TT>CA	3020	0	6	919	3	5	3073.18	2.79012e-13	897.518	1.47363e-13	1.0738e-16	0.226035	4.7506e-16
CGGTTAAGGGTTTACATAGAAGG-M2_Pos4:11_TT>CC	2371	59	3	832	19	0	2412.72	0	815.135	29.2773	0.00898869	0.25925	0.0346718
CGGTTAAGGGTTTACATAGAAGG-M2_Pos4:13_TT>CA	2978	8	4	1106	13	14	3030.47	4.09953e-13	1084.82	16.3711	0.00396235	0.266524	0.0148668
CGGTTAAGGGTTTACATAGAAGG-M3_Pos4:11:13_TTT>CCA	2534	31	80	1027	0	0	2578.6	75.4926	1008.98	0	0.0206091	0.275446	0.074821
TAACCTACTCCAACGCCCGCAGG-M1_Pos14_C>A	5052	305	18	3538	40	25	5140.76	2.77935e-11	3502.07	157.143	0.0178572	0.415821	0.0429445
TAACCTACTCCAACGCCCGCAGG-M1_Pos4_C>A	2803	832	55	712	65	157	2851.82	1.58685e-11	692.066	551.308	0.134623	0.303618	0.443397
TAACCTACTCCAACGCCCGCAGG-M1_Pos8_C>G	3102	520	22	1617	60	76	3156.23	1.16623e-11	1594.94	332.764	0.0654541	0.379175	0.172622
TAACCTACTCCAACGCCCGCAGG-M2_Pos4:14_CC>AA	4134	26	18	2656	41	2	4206.89	3.04747e-14	2626.59	34.7569	0.00506053	0.387487	0.0130599
TAACCTACTCCAACGCCCGCAGG-M2_Pos4:8_CC>AG	5147	2	11	3670	81	3	5237.73	4.10456e-13	3633.39	68.5584	0.007669	0.414103	0.0185196
TAACCTACTCCAACGCCCGCAGG-M2_Pos8:14_CC>GA	3439	3	0	1702	7	1	3499.52	3.77083e-12	1677.54	5.60021e-13	8.36546e-16	0.324033	2.58167e-15
TAACCTACTCCAACGCCCGCAGG-M3_Pos4:8:14_CCC>AGA	4270	14	48	3491	16	0	4345.28	29.705	3460.63	4.08869e-13	0.00379103	0.441654	0.00858371
TACCACCTCGCGGAAACGCGAGG-M1_Pos11_C>G	5233	763	91	2381	323	75	5324.93	1.29208e-15	2343.78	720.939	0.085932	0.365297	0.235238
TACCACCTCGCGGAAACGCGAGG-M1_Pos1_T>G	5667	1302	100	844	444	1466	5766.54	1.20103e-14	803.691	2720.63	0.292828	0.379332	0.771958
TACCACCTCGCGGAAACGCGAGG-M1_Pos7_C>A	4290	1158	43	1882	147	145	4364.62	0	1851.49	744.59	0.10697	0.372962	0.286813
TACCACCTCGCGGAAACGCGAGG-M2_Pos1:11_TC>GG	5552	59	0	4634	75	2	5649.75	3.49828e-11	4594.51	78.4636	0.00760106	0.452688	0.0167909
TACCACCTCGCGGAAACGCGAGG-M2_Pos1:7_TC>GA	5750	171	64	4616	107	36	5851.35	29.4532	4575.1	187.494	0.0203833	0.447469	0.0455524
TACCACCTCGCGGAAACGCGAGG-M2_Pos7:11_CC>AG	4482	40	18	3587	111	7	4561.03	9.23754e-14	3555.12	127.236	0.0154349	0.446704	0.0345528
TACCACCTCGCGGAAACGCGAGG-M3_Pos1:7:11_TCC>GAG	5180	4	0	3281	115	6	5271.27	7.99405e-14	3244.15	113.265	0.0131265	0.3891	0.0337357
CAGATACTAAGGGGGCGCTGTGG-M1_Pos12_G>T	5153	1229	239	719	68	489	5243.29	140.855	682.349	1036.37	0.16574	0.241976	0.684943
CAGATACTAAGGGGGCGCTGTGG-M1_Pos14_G>C	3872	843	86	1245	61	176	3939.8	0	1217.46	566.491	0.098972	0.311675	0.317548
CAGATACTAAGGGGGCGCTGTGG-M1_Pos9_A>C	4092	1220	154	855	85	376	4163.57	30.431	825.896	960.539	0.165702	0.298713	0.554719
CAGATACTAAGGGGGCGCTGTGG-M2_Pos12:14_GG>TC	4546	8	0	2871	21	12	4626.07	0	2838.66	13.6414	0.00182411	0.381407	0.00478258
CAGATACTAAGGGGGCGCTGTGG-M2_Pos9:12_AG>CT	4960	37	52	3132	35	6	5047.47	32.9059	3096.72	20.6254	0.00653002	0.38027	0.0171721
CAGATACTAAGGGGGCGCTGTGG-M2_Pos9:14_AG>CC	5881	68	31	4020	23	21	5984.68	0	3978.17	40.2672	0.00402546	0.401718	0.0100206
CAGATACTAAGGGGGCGCTGTGG-M3_Pos9:12:14_AGG>CTC	4832	2	3	3395	29	0	4917.13	5.62431e-12	3360.63	4.86771	0.000587702	0.406332	0.00144636
TGCAGGGGCCATCATGAGGCGGG-M1_Pos12_T>C	5790	1037	299	244	305	1822	5891.89	310.81	202.815	2782.55	0.336672	0.324918	1.03617
TGCAGGGGCCATCATGAGGCGGG-M1_Pos15_T>A	5629	1258	129	1001	290	540	5727.71	1.86936e-15	960.963	1415.11	0.174624	0.293206	0.595568
TGCAGGGGCCATCATGAGGCGGG-M1_Pos8_G>C	7025	1935	137	727	535	1292	7147.94	0	677.035	2844.15	0.266578	0.330035	0.807725
TGCAGGGGCCATCATGAGGCGGG-M2_Pos12:15_TT>CA	5786	624	100	4188	251	74	5887.76	22.7475	4146.84	572.214	0.0559723	0.443956	0.126076
TGCAGGGGCCATCATGAGGCGGG-M2_Pos8:12_GT>CC	5603	1837	150	892	259	1004	5700.88	1.60646e-11	852.15	2143.83	0.246506	0.34449	0.715569
TGCAGGGGCCATCATGAGGCGGG-M2_Pos8:15_GT>CA	6372	299	54	3141	196	23	6484.25	0	3095.67	330.519	0.0333506	0.345715	0.0964683
TGCAGGGGCCATCATGAGGCGGG-M3_Pos8:12:15_GTT>CCA	6061	184	20	4271	135	43	6167.71	6.27852e-12	4227.89	241.518	0.0227052	0.420171	0.054038
AGCGTAACTACCTGGAGCTGTGG-M1_Pos10_A>C	4172	1251	171	240	149	766	4245.04	67.8172	210.327	1501.52	0.260483	0.284137	0.916751
AGCGTAACTACCTGGAGCTGTGG-M1_Pos17_G>A	4659	795	93	300	173	843	4740.9	26.6045	266.861	1465.71	0.229583	0.266546	0.861329
AGCGTAACTACCTGGAGCTGTGG-M1_Pos23_G>C	4580	145	4	2851	36	4	4660.54	3.80582e-11	2818.42	71.8265	0.00951245	0.382774	0.0248513
AGCGTAACTACCTGGAGCTGTGG-M2_Pos10:17_AG>CA	4599	305	78	2615	38	15	4679.95	33.8526	2582.29	134.819	0.0226986	0.365649	0.0620777
AGCGTAACTACCTGGAGCTGTGG-M2_Pos10:23_AG>CC	4739	48	63	2277	37	7	4822.57	47.8864	2243.29	24.8181	0.0101848	0.317726	0.0320552
AGCGTAACTACCTGGAGCTGTGG-M2_Pos17:23_GG>AC	3518	25	10	2510	24	8	3580	5.06895e-13	2484.98	25.1436	0.00412859	0.412163	0.0100169
AGCGTAACTACCTGGAGCTGTGG-M3_Pos10:17:23_AGG>CAC	4074	0	35	3123	3	37	4145.86	21.0904	3094.02	15.2955	0.00500062	0.427323	0.0117022
GCGCAGGCCCGATACTTGGGTGG-M1_Pos12_A>T	6717	538	117	4402	128	79	6835.21	46.2662	4354.22	386.478	0.0372343	0.407901	0.0912827
GCGCAGGCCCGATACTTGGGTGG-M1_Pos15_C>T	6513	1200	115	3081	120	142	6627.08	6.87742e-12	3034.68	710.076	0.0684619	0.36105	0.189619
GCGCAGGCCCGATACTTGGGTGG-M1_Pos8_C>A	6257	2171	206	394	100	1199	6366.33	2.86041e-13	349.499	2304.69	0.255494	0.294239	0.868322
GCGCAGGCCCGATACTTGGGTGG-M2_Pos12:15_AC>TT	9609	44	43	6116	237	58	9778.51	6.08395e-17	6047.65	307.706	0.0190721	0.393914	0.0484168
GCGCAGGCCCGATACTTGGGTGG-M2_Pos8:12_CA>AT	6287	153	23	4530	90	16	6397.72	0	4485.28	142.79	0.0129505	0.41975	0.030853
GCGCAGGCCCGATACTTGGGTGG-M2_Pos8:15_CC>AT	8672	268	56	6854	134	48	8824.79	0	6792.31	260.498	0.0164067	0.444199	0.0369354
GCGCAGGCCCGATACTTGGGTGG-M3_Pos8:12:15_CAC>ATT	7579	8	33	5983	156	21	7712.7	2.40829e-16	5929.09	166.458	0.012055	0.441442	0.0273081
GAGGACCGAGTGCTCTTAAACGG-M1_Pos20_A>G	3942	503	13	2252	49	55	4010.99	1.25956e-10	2223.96	283.041	0.0434246	0.384628	0.1129
GAGGACCGAGTGCTCTTAAACGG-M1_Pos4_G>T	3750	522	71	136	62	504	3815.95	21.8741	109.326	835.876	0.179332	0.197616	0.907478
GAGGACCGAGTGCTCTTAAACGG-M1_Pos7_C>A	4520	871	39	222	39	764	4599.13	1.23787e-10	189.852	1248.52	0.206794	0.238239	0.868009
GAGGACCGAGTGCTCTTAAACGG-M2_Pos4:20_GA>TG	5022	825	39	3185	30	69	5109.79	3.22249e-10	3149.28	387.868	0.0448561	0.409064	0.109656
GAGGACCGAGTGCTCTTAAACGG-M2_Pos4:7_GC>TA	2362	335	45	1289	15	15	2403.48	1.24182e-16	1272.2	143.28	0.0375181	0.370646	0.101224
GAGGACCGAGTGCTCTTAAACGG-M2_Pos7:20_CA>AG	5690	634	66	1813	41	47	5789.89	1.88783e-12	1772.53	300.752	0.0382481	0.26367	0.145061
GAGGACCGAGTGCTCTTAAACGG-M3_Pos4:7:20_GCA>TAG	4570	3	14	3319	2	1	4650.46	3.3407e-12	3286.49	4.87174e-12	1.03471e-15	0.414075	2.49885e-15
CAGAGGATGGACGGTTATTAAGG-M1_Pos13_G>A	3401	645	80	326	64	281	3460.68	9.99168	301.81	622.907	0.143991	0.210383	0.684425
CAGAGGATGGACGGTTATTAAGG-M1_Pos2_A>C	4663	836	69	1244	242	278	4744.75	0	1210.83	896.887	0.130885	0.307586	0.425525
CAGAGGATGGACGGTTATTAAGG-M1_Pos4_A>T	4158	254	50	870	93	110	4231.23	12.4718	840.423	304.95	0.0589009	0.212536	0.277134
CAGAGGATGGACGGTTATTAAGG-M2_Pos2:13_AG>CA	5587	436	74	3764	36	48	5685.31	4.82574	3724.26	222.756	0.0236151	0.409562	0.0576593
CAGAGGATGGACGGTTATTAAGG-M2_Pos2:4_AA>CT	2754	3	20	1348	30	0	2802.58	9.02075	1328.41	16.6489	0.00617556	0.323591	0.0190844
CAGAGGATGGACGGTTATTAAGG-M2_Pos4:13_AG>TA	3735	121	19	1515	52	21	3800.77	5.35372e-13	1488.43	107.799	0.0199739	0.295762	0.0675335
CAGAGGATGGACGGTTATTAAGG-M3_Pos2:4:13_AAG>CTA	3654	0	5	1670	0	0	3718.29	0	1644.01	0	0	0.306587	0
TCCCGCTGGTTTGGTCATAGCGG-M1_Pos19_A>G	9256	416	65	7177	60	196	9418.99	4.1609e-12	7111.16	399.238	0.0235826	0.443631	0.0531581
TCCCGCTGGTTTGGTCATAGCGG-M1_Pos3_C>G	7189	298	149	4635	246	62	7315.68	123.85	4583.86	391.576	0.0415164	0.400761	0.103594
TCCCGCTGGTTTGGTCATAGCGG-M1_Pos7_T>A	6568	633	270	1721	483	569	6683.66	276.72	1674.28	1357.3	0.163533	0.303402	0.538999
TCCCGCTGGTTTGGTCATAGCGG-M2_Pos3:19_CA>GG	8470	6	40	7451	78	13	8619.4	0	7390.75	57.4077	0.0035729	0.463552	0.00770764
TCCCGCTGGTTTGGTCATAGCGG-M2_Pos3:7_CT>GA	9328	61	28	6937	79	10	9492.4	5.04925e-12	6870.65	69.6948	0.00424122	0.422349	0.010042
TCCCGCTGGTTTGGTCATAGCGG-M2_Pos7:19_TA>AG	5321	50	39	5075	103	15	5414.84	14.3285	5037.15	121	0.0127821	0.487201	0.0262359
TCCCGCTGGTTTGGTCATAGCGG-M3_Pos3:7:19_CTA>GAG	5463	3	27	3209	22	1	5559.33	0	3170.14	0	0	0.363154	0
GCCGTGGCCAGACATGGCTGAGG-M1_Pos14_A>T	6337	2146	208	1102	205	945	6447.73	2.07973e-13	1056.93	2117.12	0.220035	0.329882	0.667009
GCCGTGGCCAGACATGGCTGAGG-M1_Pos16_G>T	6262	839	71	3462	131	165	6371.84	0	3417.46	620.403	0.0595985	0.387894	0.153646
GCCGTGGCCAGACATGGCTGAGG-M1_Pos4_G>A	6055	1490	179	94	83	1281	6161.2	51.6301	50.9328	2118.29	0.258877	0.258794	1.00032
GCCGTGGCCAGACATGGCTGAGG-M2_Pos14:16_AG>TT	5638	11	88	4015	50	20	5737.45	81.7482	3974.89	25.8233	0.0109544	0.407409	0.026888
GCCGTGGCCAGACATGGCTGAGG-M2_Pos4:14_GA>AT	4773	1362	133	822	71	278	4856.38	0	788.054	884.119	0.135423	0.256132	0.528725
GCCGTGGCCAGACATGGCTGAGG-M2_Pos4:16_GG>AT	6797	925	65	4165	118	89	6916.11	9.86386e-11	4116.66	542.16	0.0468392	0.402492	0.116373
GCCGTGGCCAGACATGGCTGAGG-M3_Pos4:14:16_GAG>ATT	7621	28	43	5044	80	18	7755.42	6.18382	4989.79	77.1775	0.0064981	0.394975	0.0164519
ACTGTTTCGTAACAGTCTACTGG-M1_Pos14_A>G	5486	42	27	2714	98	31	5582.76	0	2674.98	134.766	0.0160579	0.334792	0.0479637
ACTGTTTCGTAACAGTCTACTGG-M1_Pos1_A>G	2540	104	52	172	41	26	2584.75	41.2916	153.932	88.7295	0.045324	0.0845893	0.535812
ACTGTTTCGTAACAGTCTACTGG-M1_Pos6_T>C	5912	961	506	746	346	191	6015.81	532.798	703.949	784.167	0.163868	0.185165	0.884988
ACTGTTTCGTAACAGTCTACTGG-M2_Pos1:14_AA>GG	5354	34	36	2671	40	0	5448.42	8.95886	2632.92	23.5255	0.00400358	0.327397	0.0122285
ACTGTTTCGTAACAGTCTACTGG-M2_Pos1:6_AT>GC	4488	99	39	788	98	8	4567.12	12.7292	756.075	130.338	0.0261727	0.162161	0.1614
ACTGTTTCGTAACAGTCTACTGG-M2_Pos6:14_TA>CG	5333	4	11	2431	36	7	5426.99	0	2393.06	19.1551	0.0024435	0.307712	0.00794085
ACTGTTTCGTAACAGTCTACTGG-M3_Pos1:6:14_ATA>GCG	5874	13	37	2948	24	3	5977.6	8.09456	2906.22	0	0.000910329	0.326838	0.00278526
AGAAACCGGGCCGTCGTACGGGG-M1_Pos12_C>A	4411	3842	105	326	83	853	4485.39	0	294.647	2493.22	0.342793	0.383304	0.894311
AGAAACCGGGCCGTCGTACGGGG-M1_Pos13_G>T	5040	4331	52	506	96	553	5124.58	0	470.179	2325.14	0.293582	0.352949	0.831798
AGAAACCGGGCCGTCGTACGGGG-M1_Pos14_T>A	5832	5274	158	1282	52	515	5930.02	0	1240.55	2566.66	0.263593	0.390995	0.674158
AGAAACCGGGCCGTCGTACGGGG-M2_Pos12:13_CG>AT	5039	712	15	3483	63	37	5127.09	6.58208e-10	3447.16	347.682	0.0389693	0.425339	0.0916195
AGAAACCGGGCCGTCGTACGGGG-M2_Pos12:14_CT>AA	3877	178	21	4027	45	7	3945.22	3.04747e-12	3999.42	102.646	0.0127553	0.509746	0.0250229
AGAAACCGGGCCGTCGTACGGGG-M2_Pos13:14_GT>TA	4329	796	26	4466	46	18	4404.54	4.34654e-10	4435.21	339.854	0.0370227	0.520182	0.0711727
AGAAACCGGGCCGTCGTACGGGG-M3_Pos12:13:14_CGT>ATA	4201	36	12	4787	45	0	4275.03	6.16173e-13	4757.12	40.3752	0.00445028	0.528794	0.0084159
TCAGCCGATGGACACATGGTCGG-M1_Pos10_G>A	5204	672	157	116	120	2149	5295.79	179.576	78.982	2864.57	0.361584	0.349635	1.03417
TCAGCCGATGGACACATGGTCGG-M1_Pos12_A>C	5775	1122	178	388	128	2397	5876.66	152.491	346.922	3339.72	0.359436	0.379448	0.947261
TCAGCCGATGGACACATGGTCGG-M1_Pos4_G>T	5159	1610	70	329	246	1347	5249.01	3.85035e-10	292.309	2457.79	0.307258	0.343801	0.89371
TCAGCCGATGGACACATGGTCGG-M2_Pos10:12_GA>AC	5688	1184	56	1825	146	146	5787.28	4.6305e-10	1784.55	745.264	0.0896063	0.30417	0.294593
TCAGCCGATGGACACATGGTCGG-M2_Pos4:10_GG>TA	5936	1575	72	1504	197	189	6039.34	5.45045e-11	1461.78	998.766	0.117503	0.28948	0.405912
TCAGCCGATGGACACATGGTCGG-M2_Pos4:12_GA>TC	5171	505	47	2763	166	31	5261.83	0	2726.22	387.071	0.0462167	0.371731	0.124329
TCAGCCGATGGACACATGGTCGG-M3_Pos4:10:12_GGA>TAC	4944	11	2	3637	99	26	5031.12	0	3601.83	122.087	0.0139448	0.425346	0.0327846
ATCTATGAATGGAGGTTACGGGG-M1_Pos15_G>T	5136	392	38	1058	29	36	5226.25	2.51393e-11	1021.47	188.39	0.0292708	0.18798	0.155712
ATCTATGAATGGAGGTTACGGGG-M1_Pos19_C>A	3052	276	65	155	12	28	3105.68	30.3516	133.291	119.587	0.044244	0.0746193	0.592929
ATCTATGAATGGAGGTTACGGGG-M1_Pos2_T>C	4613	665	78	49	49	780	4694.13	16.7463	16.1877	1198.37	0.205067	0.204973	1.00046
ATCTATGAATGGAGGTTACGGGG-M2_Pos15:19_GC>TA	4407	5	24	2239	3	0	4484.64	1.06762e-13	2207.65	0	1.5953e-17	0.32988	4.83602e-17
ATCTATGAATGGAGGTTACGGGG-M2_Pos2:15_TG>CT	4465	120	7	1286	37	1	4543.56	1.02551e-11	1254.24	61.0323	0.0104171	0.224494	0.0464028
ATCTATGAATGGAGGTTACGGGG-M2_Pos2:19_TC>CA	4397	193	27	1090	26	39	4474.39	8.06076e-13	1058.72	120.367	0.0212907	0.20856	0.102084
ATCTATGAATGGAGGTTACGGGG-M3_Pos2:15:19_TGC>CTA	4486	52	13	1372	28	0	4565.03	0	1340.09	24.1204	0.00406803	0.230082	0.0176808
CGGACGGCGAATCACGGGTATGG-M1_Pos16_G>C	7235	172	73	5242	169	82	7362.56	35.8872	5190.54	305.394	0.0264674	0.426227	0.0620971
CGGACGGCGAATCACGGGTATGG-M1_Pos1_C>T	5558	920	678	143	152	1492	5655.76	820.31	103.466	2001.18	0.328818	0.245276	1.3406
CGGACGGCGAATCACGGGTATGG-M1_Pos20_A>C	5907	1316	257	2846	71	592	6010.56	152.446	2803.99	1186.25	0.13185	0.393001	0.335494
CGGACGGCGAATCACGGGTATGG-M2_Pos16:20_GA>CC	4810	14	37	3782	54	12	4894.84	17.9129	3747.78	47.8309	0.0075495	0.435858	0.017321
CGGACGGCGAATCACGGGTATGG-M2_Pos1:16_CG>TC	5582	162	44	4378	170	70	5680.41	8.93972	4338.29	307.675	0.0306343	0.449524	0.0681484
CGGACGGCGAATCACGGGTATGG-M2_Pos1:20_CA>TC	5882	1041	273	2021	144	619	5985.29	216.624	1979.16	1184.81	0.149632	0.337819	0.442935
CGGACGGCGAATCACGGGTATGG-M3_Pos1:16:20_CGA>TCC	7629	41	22	6674	77	37	7763.47	0	6619.73	102.965	0.00710782	0.464077	0.015316
GGCTCCCGTACGTAGCAGCGTGG-M1_Pos10_A>C	5756	2193	122	231	79	1406	5856.12	2.81605e-10	190.065	2538	0.29566	0.317801	0.93033
GGCTCCCGTACGTAGCAGCGTGG-M1_Pos15_G>T	5429	2405	55	1061	118	397	5522.48	1.92252e-09	1022.4	1459.18	0.182305	0.31004	0.588005
GGCTCCCGTACGTAGCAGCGTGG-M1_Pos6_C>A	5189	2175	85	125	104	2335	5279.28	2.4387e-10	88.0975	3674.22	0.406368	0.416112	0.976584
GGCTCCCGTACGTAGCAGCGTGG-M2_Pos10:15_AG>CT	4353	155	2	3711	135	12	4429.56	1.26382e-11	3680.04	204.685	0.0246185	0.467235	0.0526898
GGCTCCCGTACGTAGCAGCGTGG-M2_Pos6:10_CA>AC	4832	2752	41	792	36	248	4914.44	0	757.648	1313.84	0.18807	0.296523	0.63425
GGCTCCCGTACGTAGCAGCGTGG-M2_Pos6:15_CG>AT	5118	2227	51	1293	18	68	5206.03	0	1256.61	883.834	0.120307	0.291357	0.412921
GGCTCCCGTACGTAGCAGCGTGG-M3_Pos6:10:15_CAG>ACT	7452	39	50	6897	103	15	7583.44	16.1235	6843.99	102.959	0.00818632	0.477568	0.0171417
TGATCCGACAGGATGGAGAGGGG-M1_Pos10_A>G	6450	2219	124	270	156	2679	6562.77	0	224.126	4155.22	0.379745	0.400228	0.948822
TGATCCGACAGGATGGAGAGGGG-M1_Pos1_T>A	4878	956	93	10	43	1851	4963.65	40.0229	0	2567.29	0.344384	0.339097	1.01559
TGATCCGACAGGATGGAGAGGGG-M1_Pos2_G>T	5268	1450	96	353	133	2512	5360.56	4.74813	315.529	3653.38	0.391905	0.4252	0.921696
TGATCCGACAGGATGGAGAGGGG-M2_Pos1:10_TA>AG	3882	1946	98	300	52	988	3949.11	3.39524e-10	272.395	1928.21	0.313545	0.357839	0.876218
TGATCCGACAGGATGGAGAGGGG-M2_Pos1:2_TG>AT	5634	1512	119	102	234	2175	5732.94	14.7118	61.9263	3388.7	0.370006	0.375139	0.986317
TGATCCGACAGGATGGAGAGGGG-M2_Pos2:10_GA>TG	4434	2311	71	1721	91	156	4510.04	8.89326e-11	1689.47	1111.09	0.151983	0.383082	0.396738
TGATCCGACAGGATGGAGAGGGG-M3_Pos1:2:10_TGA>ATG	5712	3512	197	968	82	711	5810.07	0	927.387	2193.7	0.245624	0.349461	0.702864
AAGATTGGCGGGCCGAATCATGG-M1_Pos15_G>A	6067	1580	169	485	212	1504	6173.42	40.4843	441.847	2575	0.283345	0.326826	0.86696
AAGATTGGCGGGCCGAATCATGG-M1_Pos18_T>A	4967	1147	87	931	89	465	5053.87	5.19808e-11	895.673	1049.17	0.149908	0.277885	0.539461
AAGATTGGCGGGCCGAATCATGG-M1_Pos5_T>A	6769	694	221	252	127	2689	6888.47	275.499	203.849	3485.18	0.34651	0.339909	1.01942
AAGATTGGCGGGCCGAATCATGG-M2_Pos15:18_GT>AA	5431	170	31	3494	86	47	5526.67	0	3455.37	186.643	0.0203565	0.397223	0.0512471
AAGATTGGCGGGCCGAATCATGG-M2_Pos5:15_TG>AA	6066	1595	98	1155	252	786	6171.96	0	1111.86	1783.83	0.196725	0.319343	0.61603
AAGATTGGCGGGCCGAATCATGG-M2_Pos5:18_TT>AA	5580	324	85	3743	62	74	5678.26	37.4787	3703.31	233.52	0.0280753	0.407853	0.0688368
AAGATTGGCGGGCCGAATCATGG-M3_Pos5:15:18_TGT>AAA	3348	1	14	2190	26	6	3407.05	3.58989e-15	2166.18	17.45	0.00312126	0.390585	0.00799124
GGTTCGTTCAGCGCCCGAGGCGG-M1_Pos17_G>C	5728	1981	122	1835	135	421	5827.55	1.47247e-10	1794.26	1351.38	0.150602	0.35056	0.429603
GGTTCGTTCAGCGCCCGAGGCGG-M1_Pos19_G>C	6013	2821	114	804	66	328	6116.57	4.8595e-10	761.245	1462.95	0.175397	0.266665	0.657743
GGTTCGTTCAGCGCCCGAGGCGG-M1_Pos9_C>A	6829	2370	180	311	144	1092	6948.04	0	262.433	2298.53	0.241722	0.26932	0.897526
GGTTCGTTCAGCGCCCGAGGCGG-M2_Pos17:19_GG>CC	7337	122	10	6129	57	36	7466.17	7.3427e-11	6076.81	109.317	0.00800722	0.45312	0.0176713
GGTTCGTTCAGCGCCCGAGGCGG-M2_Pos9:17_CG>AC	7546	469	73	4004	87	38	7678.81	2.98551e-13	3950.32	272.955	0.0229333	0.354835	0.0646309
GGTTCGTTCAGCGCCCGAGGCGG-M2_Pos9:19_CG>AC	5842	1312	17	3715	23	70	5943.6	3.97398e-09	3673.45	553.412	0.0544136	0.415602	0.130927
GGTTCGTTCAGCGCCCGAGGCGG-M3_Pos9:17:19_CGG>ACC	5402	7	48	4404	36	11	5497.28	28.8881	4365.57	15.3311	0.0044634	0.4422	0.0100936
TTGCTTAACGGAGTCGCTGGGGG-M1_Pos11_G>A	5180	908	124	184	109	1202	5271.08	61.7707	147.155	1844.69	0.260279	0.271936	0.957133
TTGCTTAACGGAGTCGCTGGGGG-M1_Pos15_C>A	4775	519	17	2091	43	16	4858.65	0	2057.04	229.892	0.0321726	0.320048	0.100524
TTGCTTAACGGAGTCGCTGGGGG-M1_Pos3_G>C	6417	1475	129	1691	233	286	6529.25	4.78262e-11	1645.36	1118.02	0.120313	0.297374	0.404585
TTGCTTAACGGAGTCGCTGGGGG-M2_Pos11:15_GC>AA	6799	79	33	3315	27	18	6918.84	0	3266.64	39.6861	0.00388122	0.323351	0.0120031
TTGCTTAACGGAGTCGCTGGGGG-M2_Pos3:11_GG>CA	5585	333	13	3558	124	44	5683.13	0	3518.27	287.004	0.0302479	0.401045	0.0754226
TTGCTTAACGGAGTCGCTGGGGG-M2_Pos3:15_GC>CA	5665	0	1	3518	92	2	5764.81	0	3477.7	76.5009	0.00820912	0.381393	0.0215241
TTGCTTAACGGAGTCGCTGGGGG-M3_Pos3:11:15_GGC>CAA	4982	5	7	3288	49	20	5069.8	0	3252.56	52.783	0.00630234	0.394661	0.015969
ATATCTCATTACCCCATAGAAGG-M1_Pos10_T>C	1809	82	17	12	8	87	1840.87	3.2399	1.62147e-15	130.941	0.0679377	0.0662973	1.02474
ATATCTCATTACCCCATAGAAGG-M1_Pos16_A>T	1690	0	0	52	11	0	1719.77	2.60323e-13	39.9789	2.47024	0.00140178	0.0240884	0.0581929
ATATCTCATTACCCCATAGAAGG-M1_Pos17_T>A	2125	85	67	161	56	28	2162.44	67.7617	145.884	96.2234	0.0663286	0.0979276	0.677323
ATATCTCATTACCCCATAGAAGG-M2_Pos10:16_TA>CT	1825	0	9	277	6	0	1857.17	1.98351e-15	264.018	2.22758e-14	1.14366e-17	0.124467	9.18848e-17
ATATCTCATTACCCCATAGAAGG-M2_Pos10:17_TT>CA	2509	24	3	560	20	0	2553.19	0	542.153	16.816	0.00540333	0.179608	0.0300839
ATATCTCATTACCCCATAGAAGG-M2_Pos16:17_AT>TA	3137	0	32	611	22	0	3192.33	22.4202	588.685	0	0.00589473	0.154777	0.0380852
ATATCTCATTACCCCATAGAAGG-M3_Pos10:16:17_TAT>CTA	2880	0	0	1313	22	0	2930.73	0	1292.51	8.09697	0.00191357	0.307375	0.00622552
CTTCACGGCGGTAACGTCAGCGG-M1_Pos12_T>C	5065	3264	193	474	92	1279	5152.12	4.56262e-10	437.986	2797.42	0.333522	0.38574	0.864627
CTTCACGGCGGTAACGTCAGCGG-M1_Pos15_C>G	4344	569	56	4016	47	74	4420.22	3.58517e-12	3985.1	324.911	0.0372167	0.493688	0.0753851
CTTCACGGCGGTAACGTCAGCGG-M1_Pos7_G>C	5365	3221	199	2416	82	89	5457.08	0	2377.85	1346.84	0.146686	0.405662	0.361598
CTTCACGGCGGTAACGTCAGCGG-M2_Pos12:15_TC>CG	4784	25	76	5240	37	0	4868.37	68.0389	5205.97	1.31406	0.00683705	0.513352	0.0133184
CTTCACGGCGGTAACGTCAGCGG-M2_Pos7:12_GT>CC	5302	627	56	6151	133	74	5395.06	1.298e-11	6113.29	442.747	0.0370466	0.548572	0.0675328
CTTCACGGCGGTAACGTCAGCGG-M2_Pos7:15_GC>CG	6015	56	30	6009	84	15	6121.06	4.73629e-15	5966.21	100.717	0.00826359	0.497779	0.0166009
CTTCACGGCGGTAACGTCAGCGG-M3_Pos7:12:15_GTC>CCG	5968	83	54	7355	28	6	6073.22	22.0275	7312.55	26.1942	0.00358953	0.546282	0.00657084
TCCAGGCTATTGCATAGAGTTGG-M1_Pos17_G>A	4256	242	13	528	24	71	4330.8	0	497.727	174.979	0.0349714	0.134447	0.260112
TCCAGGCTATTGCATAGAGTTGG-M1_Pos1_T>A	5624	775	130	157	101	1143	5722.97	82.4424	116.996	1706.68	0.234513	0.239042	0.981053
TCCAGGCTATTGCATAGAGTTGG-M1_Pos8_T>A	6852	1352	115	344	161	1673	6972.41	0	295.262	2640.66	0.266509	0.296308	0.899431
TCCAGGCTATTGCATAGAGTTGG-M2_Pos1:17_TG>AA	4307	187	13	985	76	43	4382.76	0	954.364	183.228	0.0331913	0.206072	0.161066
TCCAGGCTATTGCATAGAGTTGG-M2_Pos1:8_TT>AA	4981	501	40	705	29	45	5068.41	1.3211e-11	669.571	239.929	0.0401359	0.152143	0.263803
TCCAGGCTATTGCATAGAGTTGG-M2_Pos8:17_TG>AA	4654	0	4	1340	0	0	4735.87	0	1306.9	0	0	0.216275	0
TCCAGGCTATTGCATAGAGTTGG-M3_Pos1:8:17_TTG>AAA	4348	0	38	780	29	0	4424.69	22.7614	749.071	5.22109e-17	0.00438012	0.144148	0.0303862
CCTGCCCAGCTAGAGAGAATGGG-M1_Pos1_C>A	4515	539	96	78	192	1517	4594.62	96.5511	45.8832	2178.23	0.32895	0.321623	1.02278
CCTGCCCAGCTAGAGAGAATGGG-M1_Pos2_C>A	5539	858	35	211	138	1765	5636.44	7.24971e-12	171.601	2550.9	0.305171	0.3257	0.936969
CCTGCCCAGCTAGAGAGAATGGG-M1_Pos8_A>T	2492	335	98	69	53	892	2535.92	108.993	51.2738	1200.17	0.335996	0.321182	1.04612
CCTGCCCAGCTAGAGAGAATGGG-M2_Pos1:2_CC>AA	4014	511	54	60	181	1255	4084.76	35.5262	31.4472	1864.72	0.315842	0.315164	1.00215
CCTGCCCAGCTAGAGAGAATGGG-M2_Pos1:8_CA>AT	4407	949	134	210	123	1271	4484.44	78.4138	178.653	1958.33	0.303999	0.31896	0.953093
CCTGCCCAGCTAGAGAGAATGGG-M2_Pos2:8_CA>AT	4183	333	23	903	137	255	4256.56	0	873.246	563.34	0.0989506	0.252336	0.392138
CCTGCCCAGCTAGAGAGAATGGG-M3_Pos1:2:8_CCA>AAT	5088	851	47	1700	323	224	5177.11	8.42903e-11	1663.81	931.927	0.119895	0.333949	0.359022
AGAATAGCGGTTGGCCGTGTAGG-M1_Pos15_C>T	3395	217	52	839	43	60	3454.78	21.2901	814.851	174.009	0.0437407	0.221473	0.197499
AGAATAGCGGTTGGCCGTGTAGG-M1_Pos17_G>A	5161	1083	89	340	121	1239	5251.63	1.22508e-13	303.291	1987.05	0.263465	0.303679	0.867578
AGAATAGCGGTTGGCCGTGTAGG-M1_Pos7_G>A	3581	547	140	109	88	1299	3644.09	147.639	83.5276	1786.15	0.341575	0.33025	1.03429
AGAATAGCGGTTGGCCGTGTAGG-M2_Pos15:17_CG>TA	4211	5	38	1962	60	21	4285.28	25.2521	1932.05	63.8832	0.014134	0.316489	0.0446586
AGAATAGCGGTTGGCCGTGTAGG-M2_Pos7:15_GC>AT	5100	264	80	2285	66	64	5189.83	42.077	2248.72	205.995	0.0322732	0.319349	0.101059
AGAATAGCGGTTGGCCGTGTAGG-M2_Pos7:17_GG>AA	5881	1259	61	892	106	368	5983.69	9.56117e-11	850.174	988.776	0.126399	0.23508	0.537685
AGAATAGCGGTTGGCCGTGTAGG-M3_Pos7:15:17_GCG>ATA	5364	18	0	3069	48	5	5458.47	0	3030.84	36.0149	0.00422446	0.359735	0.0117433
TTGTATCTGGGATACCCTGGTGG-M1_Pos14_A>T	7494	1716	156	925	171	754	7625.23	1.27733e-11	871.699	1684.08	0.165414	0.251034	0.65893
TTGTATCTGGGATACCCTGGTGG-M1_Pos20_G>A	6724	935	84	122	64	858	6842.15	4.72617e-12	74.1728	1400.09	0.168353	0.177271	0.949688
TTGTATCTGGGATACCCTGGTGG-M1_Pos5_A>C	4793	100	50	939	80	32	4877.5	25.6212	904.906	131.81	0.0265043	0.174536	0.151856
TTGTATCTGGGATACCCTGGTGG-M2_Pos14:20_AG>TA	5330	276	10	1779	14	51	5423.65	0	1741.09	144.796	0.0198092	0.258003	0.076779
TTGTATCTGGGATACCCTGGTGG-M2_Pos5:14_AA>CT	5233	11	26	2320	31	12	5325.3	2.3835e-17	2282.78	22.3425	0.00292808	0.302096	0.00969256
TTGTATCTGGGATACCCTGGTGG-M2_Pos5:20_AG>CA	5939	69	22	2780	22	4	6043.65	0	2737.75	18.772	0.00213314	0.313235	0.00681004
TTGTATCTGGGATACCCTGGTGG-M3_Pos5:14:20_AAG>CTA	6503	6	7	2783	31	6	6617.58	0	2736.74	5.33691	0.000570204	0.292968	0.0019463
TACTATATTGCTACTTGAAAGGG-M1_Pos12_T>G	2010	0	14	25	36	2	2045.46	6.76461	10.7021	30.5243	0.0178122	0.019693	0.904492
TACTATATTGCTACTTGAAAGGG-M1_Pos17_G>T	2049	0	0	0	5	0	2084.96	2.19494e-12	4.26841e-12	3.44519e-13	1.21799e-15	2.21248e-15	0.550509
TACTATATTGCTACTTGAAAGGG-M1_Pos7_A>C	2794	0	4	53	54	0	2843.25	2.83698e-13	33.1255	46.8522	0.0160276	0.0273594	0.585816
TACTATATTGCTACTTGAAAGGG-M2_Pos12:17_TG>GT	1293	0	0	47	0	0	1315.74	0	37.8029	0	0	0.0279289	0
TACTATATTGCTACTTGAAAGGG-M2_Pos7:12_AT>CG	3679	0	44	230	1	0	3743.81	23.1267	203.83	0	0.00582423	0.0513328	0.11346
TACTATATTGCTACTTGAAAGGG-M2_Pos7:17_AG>CT	3238	0	0	32	3	0	3294.96	1.20098e-11	8.96798	8.4352e-12	6.18808e-15	0.00271434	2.27977e-12
TACTATATTGCTACTTGAAAGGG-M3_Pos7:12:17_ATG>CGT	1369	0	14	34	0	0	1393.12	5.58246	24.262	0	0.00392313	0.0170503	0.230091
CAAAGGAAACCGGTGTCTGTCGG-M1_Pos14_T>A	5360	829	56	2634	486	194	5454.02	0	2595.88	1081	0.118389	0.402685	0.293999
CAAAGGAAACCGGTGTCTGTCGG-M1_Pos18_T>G	5104	233	40	3796	54	98	5193.9	0	3759.69	234.406	0.0255122	0.434709	0.0586881
CAAAGGAAACCGGTGTCTGTCGG-M1_Pos4_A>G	3924	1313	142	322	256	1286	3992.74	48.326	294.09	2280.71	0.352038	0.389185	0.90455
CAAAGGAAACCGGTGTCTGTCGG-M2_Pos14:18_TT>AG	6101	56	8	6447	22	24	6208.45	6.72521e-12	6403.6	36.8846	0.00291602	0.509172	0.00572699
CAAAGGAAACCGGTGTCTGTCGG-M2_Pos4:14_AT>GA	4222	71	30	3924	39	47	4296.44	5.42397	3893.97	100.248	0.0127375	0.481458	0.0264562
CAAAGGAAACCGGTGTCTGTCGG-M2_Pos4:18_AT>GG	7108	30	55	6395	54	27	7233.37	24.9153	6344.44	54.8406	0.00583969	0.468552	0.0124633
CAAAGGAAACCGGTGTCTGTCGG-M3_Pos4:14:18_ATT>GAG	6840	20	29	7413	27	61	6960.62	9.06872e-14	7364.34	69.2254	0.00480926	0.516428	0.00931254
ACACTTTCTCACGCAGACGCAGG-M1_Pos16_G>C	4587	82	30	4224	38	6	4667.87	1.83602e-16	4191.37	53.5466	0.00600785	0.476273	0.0126143
ACACTTTCTCACGCAGACGCAGG-M1_Pos1_A>G	3560	1869	222	153	153	883	3621.92	60.3477	127.683	1877.99	0.340781	0.352619	0.966428
ACACTTTCTCACGCAGACGCAGG-M1_Pos4_C>T	4153	2579	77	1242	122	331	4223.9	3.00133e-10	1212.47	1456.75	0.211333	0.387229	0.545757
ACACTTTCTCACGCAGACGCAGG-M2_Pos1:16_AG>GC	5493	33	44	4999	47	1	5589.88	19.296	4959.93	28.5226	0.0045122	0.470714	0.00958586
ACACTTTCTCACGCAGACGCAGG-M2_Pos1:4_AC>GT	4979	201	22	4570	83	20	5066.62	7.63315e-12	4534.58	164.994	0.0168944	0.481208	0.0351083
ACACTTTCTCACGCAGACGCAGG-M2_Pos4:16_CG>TC	4332	3	36	4698	28	15	4408.41	20.3857	4667.18	18.5715	0.00427417	0.514096	0.00831395
ACACTTTCTCACGCAGACGCAGG-M3_Pos1:4:16_ACG>GTC	4837	0	19	4788	22	10	4922.3	1.54722e-14	4753.59	7.68819	0.000793941	0.491686	0.00161473
CTGGTGGACCTGAGCCAAGCAGG-M1_Pos13_A>G	4320	1795	57	1745	175	584	4394.69	8.55091e-10	1714.28	1534.74	0.200784	0.425058	0.47237
CTGGTGGACCTGAGCCAAGCAGG-M1_Pos15_C>G	5349	58	33	5172	153	31	5443.35	7.71919	5133.95	204.678	0.0196852	0.49479	0.039785
CTGGTGGACCTGAGCCAAGCAGG-M1_Pos16_C>G	4075	217	26	3494	82	118	4146.73	2.62252e-13	3465.01	292.375	0.0369902	0.475371	0.0778134
CTGGTGGACCTGAGCCAAGCAGG-M2_Pos13:15_AC>GG	6427	116	118	6314	173	45	6540.33	108.601	6268.28	227.322	0.0255561	0.494168	0.0517155
CTGGTGGACCTGAGCCAAGCAGG-M2_Pos13:16_AC>GG	5688	58	132	5654	43	12	5788.3	133.711	5613.54	8.10518	0.0122852	0.48699	0.0252269
CTGGTGGACCTGAGCCAAGCAGG-M2_Pos15:16_CC>GG	5822	4	15	4784	24	18	5924.63	9.68403e-13	4742.59	14.8751	0.00139252	0.445368	0.00312668
CTGGTGGACCTGAGCCAAGCAGG-M3_Pos13:15:16_ACC>GGG	5183	15	82	4435	56	46	5274.42	77.5592	4398.13	69.7113	0.0149973	0.454982	0.0329623
TGGTTTAACGCAGCGAGAGGTGG-M1_Pos11_C>T	3949	453	54	1533	145	103	4018.42	2.97734e-14	1504.91	436.69	0.0732699	0.325771	0.224912
TGGTTTAACGCAGCGAGAGGTGG-M1_Pos15_G>A	5095	1124	223	543	307	974	5184.45	164.909	506.76	1855.24	0.26197	0.306301	0.85527
TGGTTTAACGCAGCGAGAGGTGG-M1_Pos9_C>T	5379	1187	141	1860	272	463	5473.34	20.2488	1821.74	1270.82	0.150367	0.360181	0.417476
TGGTTTAACGCAGCGAGAGGTGG-M2_Pos11:15_CG>TA	4274	12	25	1933	22	18	4349.39	4.54245	1902.6	23.7211	0.00450039	0.306727	0.0146723
TGGTTTAACGCAGCGAGAGGTGG-M2_Pos9:11_CC>TT	5346	15	19	2753	37	14	5440.25	3.20356e-14	2714.97	32.6439	0.00398686	0.335572	0.0118808
TGGTTTAACGCAGCGAGAGGTGG-M2_Pos9:15_CG>TA	7114	150	23	4232	104	18	7239.29	0	4181.4	155.581	0.0134397	0.374644	0.0358732
TGGTTTAACGCAGCGAGAGGTGG-M3_Pos9:11:15_CCG>TTA	4249	10	26	2107	35	0	4323.94	6.13034	2076.78	16.6686	0.00354929	0.325903	0.0108906
AGGACCAGGCTATAGAAGGAAGG-M1_Pos12_A>T	2718	624	18	513	97	346	2765.44	0	493.669	739.778	0.184996	0.308448	0.599764
AGGACCAGGCTATAGAAGGAAGG-M1_Pos16_A>G	4449	708	138	234	157	1767	4527.4	139.442	202.353	2483.37	0.356721	0.365277	0.976576
AGGACCAGGCTATAGAAGGAAGG-M1_Pos19_G>C	2590	365	6	28	30	234	2635.34	0	9.57881	432.231	0.140465	0.143578	0.978319
AGGACCAGGCTATAGAAGGAAGG-M2_Pos12:16_AA>TG	4593	17	9	3681	68	37	4673.96	0	3648.33	102.61	0.0121794	0.445221	0.0273559
AGGACCAGGCTATAGAAGGAAGG-M2_Pos12:19_AG>TC	3128	14	10	884	10	1	3183.13	0	861.75	1.92773e-14	4.76586e-18	0.213047	2.237e-17
AGGACCAGGCTATAGAAGGAAGG-M2_Pos16:19_AG>GC	3237	84	13	999	34	30	3294.01	9.04785e-13	975.975	86.6805	0.0198961	0.243915	0.0815697
AGGACCAGGCTATAGAAGGAAGG-M3_Pos12:16:19_AAG>TGC	2561	14	1	1225	0	9	2606.1	1.54009e-12	1206.78	0	4.03918e-16	0.316502	1.2762e-15
ACTCCTTTGTACTACACAACTGG-M1_Pos12_C>A	3259	436	26	708	95	40	3316.11	0	684.82	299.897	0.0697302	0.22896	0.304551
ACTCCTTTGTACTACACAACTGG-M1_Pos20_C>A	2822	59	2	395	13	0	2871.65	0	374.927	19.2665	0.00589939	0.120702	0.0488758
ACTCCTTTGTACTACACAACTGG-M1_Pos3_T>G	4281	901	69	1165	144	123	4355.86	6.04985e-12	1134.55	620.92	0.101601	0.287248	0.353705
ACTCCTTTGTACTACACAACTGG-M2_Pos12:20_CC>AA	2770	0	24	162	6	0	2818.82	8.73438	142.296	2.90587e-13	0.00294101	0.0479136	0.0613816
ACTCCTTTGTACTACACAACTGG-M2_Pos3:12_TC>GA	3406	9	20	820	52	0	3466.08	4.65608	795.772	42.3963	0.0109198	0.19452	0.0561372
ACTCCTTTGTACTACACAACTGG-M2_Pos3:20_TC>GA	3480	7	33	1152	10	0	3541.34	15.4932	1127.25	0	0.00330762	0.240654	0.0137443
ACTCCTTTGTACTACACAACTGG-M3_Pos3:12:20_TCC>GAA	2430	4	52	611	0	0	2472.78	42.6171	593.715	0	0.0137071	0.19096	0.0717803
AGAACCTCCACGGGGTGCCTCGG-M1_Pos15_G>T	7835	608	124	4541	654	323	7973.02	71.0253	4485.27	1316.55	0.100216	0.419029	0.239162
AGAACCTCCACGGGGTGCCTCGG-M1_Pos20_T>C	8640	374	193	4035	157	208	8792.24	165.249	3973.54	464.974	0.0470456	0.331331	0.14199
AGAACCTCCACGGGGTGCCTCGG-M1_Pos4_A>G	6874	1714	580	1006	581	1739	6994.65	597.413	957.107	3161.59	0.320987	0.351702	0.912668
AGAACCTCCACGGGGTGCCTCGG-M2_Pos15:20_GT>TC	7123	107	16	4638	58	28	7248.45	0	4587.33	96.8294	0.00811468	0.392551	0.0206716
AGAACCTCCACGGGGTGCCTCGG-M2_Pos4:15_AG>GT	7657	118	92	4183	137	17	7792.01	62.0473	4128.53	158.789	0.0181887	0.353116	0.0515091
AGAACCTCCACGGGGTGCCTCGG-M2_Pos4:20_AT>GC	7318	195	54	5391	72	82	7446.99	2.33734	5338.94	208.193	0.0161991	0.426819	0.037953
AGAACCTCCACGGGGTGCCTCGG-M3_Pos4:15:20_AGT>GTC	9164	97	75	5058	35	1	9325.59	26.6586	4992.81	12.0427	0.00269562	0.348598	0.00773274
GGCAGCAACCAGCGATCCGTAGG-M1_Pos15_A>C	4887	755	57	1917	43	72	4972.58	0	1882.24	382.258	0.0528193	0.312902	0.168805
GGCAGCAACCAGCGATCCGTAGG-M1_Pos22_G>A	5855	1294	107	1735	75	411	5957.43	1.57828e-11	1693.36	1016.05	0.117234	0.312618	0.375009
GGCAGCAACCAGCGATCCGTAGG-M1_Pos6_C>A	4161	1163	105	66	54	816	4233.85	1.06659e-13	36.4051	1437.45	0.251843	0.258221	0.975299
GGCAGCAACCAGCGATCCGTAGG-M2_Pos15:22_AG>CA	4188	15	41	2552	27	41	4261.87	27.5253	2522.21	51.4283	0.0115042	0.375	0.0306778
GGCAGCAACCAGCGATCCGTAGG-M2_Pos6:15_CA>AC	2628	95	21	1495	21	17	2674.3	0	1476.31	63.4927	0.0150667	0.365392	0.0412344
GGCAGCAACCAGCGATCCGTAGG-M2_Pos6:22_CG>AA	4650	1253	84	1504	53	132	4731.03	9.86903e-11	1470.93	649.243	0.0947633	0.30946	0.306222
GGCAGCAACCAGCGATCCGTAGG-M3_Pos6:15:22_CAG>ACA	4897	43	11	3177	2	42	4983.27	7.04139e-14	3142.17	37.3458	0.00457513	0.389513	0.0117458
CGTTTGAGATTCTTGGAGGATGG-M1_Pos10_T>C	6912	665	67	3632	214	73	7033.45	2.46532e-11	3582.84	541.999	0.0485736	0.369665	0.131399
CGTTTGAGATTCTTGGAGGATGG-M1_Pos16_G>T	5348	7	40	2715	33	0	5442.33	17.8535	2676.96	2.49109	0.00249945	0.329185	0.00759284
CGTTTGAGATTCTTGGAGGATGG-M1_Pos3_T>A	4475	1085	70	1805	219	150	4553.12	9.39068e-11	1773.17	808.707	0.113344	0.361861	0.313224
CGTTTGAGATTCTTGGAGGATGG-M2_Pos10:16_TG>CT	4863	0	33	2828	4	20	4948.76	10.2826	2793.41	0	0.00132637	0.360326	0.00368103
CGTTTGAGATTCTTGGAGGATGG-M2_Pos3:10_TT>AC	5833	30	7	2174	40	1	5935.75	3.13143e-12	2132.51	23.1082	0.00285591	0.266409	0.01072
CGTTTGAGATTCTTGGAGGATGG-M2_Pos3:16_TG>AT	3757	17	39	907	0	9	3823.22	19.9964	880.275	0	0.00423339	0.186361	0.022716
CGTTTGAGATTCTTGGAGGATGG-M3_Pos3:10:16_TTG>ACT	4124	5	6	949	0	0	4196.56	7.28847e-12	919.666	6.37255e-12	2.67014e-15	0.179755	1.48543e-14
TGTCCAGTCATGCCATAGCGTGG-M1_Pos10_A>T	6570	2511	370	597	192	1217	6684.71	166.516	550.273	2504.88	0.269664	0.308403	0.87439
TGTCCAGTCATGCCATAGCGTGG-M1_Pos19_C>G	6055	1592	139	1133	77	525	6160.83	0	1089.94	1262.16	0.148264	0.276297	0.53661
TGTCCAGTCATGCCATAGCGTGG-M1_Pos20_G>T	6233	1655	285	279	44	1183	6342.21	164.96	234.667	1977.51	0.245714	0.253709	0.968489
TGTCCAGTCATGCCATAGCGTGG-M2_Pos10:19_AC>TG	6550	192	88	3498	35	11	6665.43	49.3791	3451.41	67.8964	0.0114593	0.34388	0.0333235
TGTCCAGTCATGCCATAGCGTGG-M2_Pos10:20_AG>TT	4060	685	25	1190	21	129	4130.94	0	1161.12	403.705	0.0708779	0.274735	0.257986
TGTCCAGTCATGCCATAGCGTGG-M2_Pos19:20_CG>GT	4648	266	23	2678	4	77	4729.72	0	2644.94	164.553	0.0218263	0.372651	0.0585705
TGTCCAGTCATGCCATAGCGTGG-M3_Pos10:19:20_ACG>TGT	8151	32	89	5642	42	15	8294.76	62.4226	5584.02	8.30615	0.00507034	0.400898	0.0126475
GATTGGCTCCGAAGTGCATGTGG-M1_Pos18_A>C	4983	1128	22	1389	45	193	5069.74	6.07619e-10	1353.56	664.776	0.0937879	0.284751	0.329368
GATTGGCTCCGAAGTGCATGTGG-M1_Pos19_T>A	7385	1735	86	2961	155	148	7513.73	3.71408e-10	2908.48	948.949	0.0834522	0.339229	0.246006
GATTGGCTCCGAAGTGCATGTGG-M1_Pos7_C>G	6359	1475	27	971	210	462	6469.77	1.5965e-09	925.776	1301.1	0.149609	0.256061	0.584271
GATTGGCTCCGAAGTGCATGTGG-M2_Pos18:19_AT>CA	6430	17	11	2962	14	34	6543.3	0	2916.26	22.9515	0.0024204	0.309961	0.00780871
GATTGGCTCCGAAGTGCATGTGG-M2_Pos7:18_CA>GC	5822	84	6	3711	32	6	5924.49	2.30055e-11	3669.59	39.3196	0.00408159	0.385005	0.0106014
GATTGGCTCCGAAGTGCATGTGG-M2_Pos7:19_CT>GA	6015	169	58	3367	45	17	6121.01	16.3706	3324.21	92.5596	0.0114013	0.357622	0.031881
GATTGGCTCCGAAGTGCATGTGG-M3_Pos7:18:19_CAT>GCA	7910	28	36	4637	7	21	8049.45	2.19796e-14	4580.73	1.11654e-14	2.62427e-18	0.362681	7.23575e-18
GCCTTAGTACGACTAGGCATCGG-M1_Pos11_G>C	5625	1347	97	211	138	583	5723.35	5.15143e-11	170.993	1317.49	0.182684	0.206394	0.885122
GCCTTAGTACGACTAGGCATCGG-M1_Pos1_G>C	5208	929	103	117	118	850	5299.5	15.7362	79.956	1457.35	0.214969	0.224341	0.958226
GCCTTAGTACGACTAGGCATCGG-M1_Pos3_C>G	3824	572	50	74	128	698	3891.26	3.57822e-15	46.7997	1171.16	0.229225	0.238385	0.961575
GCCTTAGTACGACTAGGCATCGG-M2_Pos1:11_GG>CC	4511	1459	60	179	111	542	4589.4	0	146.92	1284.23	0.213307	0.23771	0.897341
GCCTTAGTACGACTAGGCATCGG-M2_Pos1:3_GC>CG	3815	249	11	53	19	497	3882.15	1.66109e-12	25.8635	683.055	0.148779	0.154413	0.963517
GCCTTAGTACGACTAGGCATCGG-M2_Pos3:11_CG>GC	4357	1117	103	171	52	471	4433.23	0	140.011	1005.04	0.18017	0.205269	0.877725
GCCTTAGTACGACTAGGCATCGG-M3_Pos1:3:11_GCG>CGC	4230	250	30	1809	65	0	4304.4	1.09301e-12	1778.91	142.24	0.0228478	0.308591	0.0740391
ATTATAAACGGACTTTCGAACGG-M1_Pos10_G>A	1211	83	5	25	3	47	1232.28	0	16.3863	82.3819	0.0618924	0.0742032	0.834094
ATTATAAACGGACTTTCGAACGG-M1_Pos5_T>G	2062	41	1	1093	55	8	2098.3	7.20591e-13	1078.33	77.1947	0.0237243	0.355129	0.0668047
ATTATAAACGGACTTTCGAACGG-M1_Pos9_C>G	1526	100	42	73	37	86	1552.88	37.6539	62.1453	161.706	0.109877	0.123376	0.890591
ATTATAAACGGACTTTCGAACGG-M2_Pos5:10_TG>GA	2050	0	21	231	9	0	2086.14	12.381	216.418	0	0.00534828	0.0934873	0.0572087
ATTATAAACGGACTTTCGAACGG-M2_Pos5:9_TC>GG	2658	0	2	1012	20	0	2704.83	0	993.093	7.10907	0.00191876	0.269958	0.00710764
ATTATAAACGGACTTTCGAACGG-M2_Pos9:10_CG>GA	2572	92	34	382	69	41	2617.33	20.2364	363.705	142.242	0.0516869	0.160949	0.321137
ATTATAAACGGACTTTCGAACGG-M3_Pos5:9:10_TCG>GGA	1593	0	0	176	2	0	1621.03	0	164.669	0	0	0.0922155	0
ACGAATTAGGAGCGTAAGCGGGG-M1_Pos15_T>C	2875	752	66	676	38	79	2925.2	2.55203e-12	655.553	396.247	0.0996347	0.264471	0.376732
ACGAATTAGGAGCGTAAGCGGGG-M1_Pos17_A>C	3393	176	10	1752	58	23	3452.65	1.35638e-12	1727.87	139.6	0.0262401	0.35102	0.0747537
ACGAATTAGGAGCGTAAGCGGGG-M1_Pos9_G>T	2637	284	64	1407	35	2	2683.36	30.6059	1388.24	121.464	0.0360043	0.35744	0.100728
ACGAATTAGGAGCGTAAGCGGGG-M2_Pos15:17_TA>CC	2866	1	19	2215	34	9	2916.56	7.73112	2194.61	31.1489	0.00754945	0.432183	0.0174682
ACGAATTAGGAGCGTAAGCGGGG-M2_Pos9:15_GT>TC	4065	40	4	3158	8	5	4136.58	5.3706e-12	3129.09	4.48161	0.00061644	0.431019	0.00143019
ACGAATTAGGAGCGTAAGCGGGG-M2_Pos9:17_GA>TC	3196	26	6	2603	43	4	3252.31	0	2580.27	45.4531	0.00773271	0.446701	0.0173107
ACGAATTAGGAGCGTAAGCGGGG-M3_Pos9:15:17_GTA>TCC	3323	10	31	2207	0	4	3381.56	11.7254	2183.36	0	0.00210259	0.391519	0.00537036
CGATAAAATACCTCGATTGAGGG-M1_Pos10_A>G	2244	6	0	520	30	0	2283.53	5.06956e-13	504.038	23.8545	0.00848486	0.187767	0.0451882
CGATAAAATACCTCGATTGAGGG-M1_Pos11_C>A	2884	45	8	824	98	0	2934.82	9.91094e-14	803.485	115.263	0.0299108	0.238415	0.125457
CGATAAAATACCTCGATTGAGGG-M1_Pos12_C>G	2600	4	14	948	5	5	2645.85	0	929.505	1.57287e-15	4.3992e-19	0.259976	1.69216e-18
CGATAAAATACCTCGATTGAGGG-M2_Pos10:11_AC>GA	2750	18	8	802	24	20	2798.47	9.27e-14	782.438	41.7631	0.0115283	0.227512	0.0506709
CGATAAAATACCTCGATTGAGGG-M2_Pos10:12_AC>GG	2867	3	17	707	7	0	2917.54	0	686.606	1.01076e-13	2.80444e-17	0.190504	1.47211e-16
CGATAAAATACCTCGATTGAGGG-M2_Pos11:12_CC>AG	2341	0	28	791	8	0	2382.26	17.9741	774.348	0	0.00566187	0.243921	0.0232119
CGATAAAATACCTCGATTGAGGG-M3_Pos10:11:12_ACC>GAG	2207	6	18	499	24	0	2245.93	9.3939	483.301	13.9121	0.00846712	0.180638	0.0468734
CTTCCTGCGTAAAGGGTTTGAGG-M1_Pos13_A>C	5276	46	34	5061	28	9	5369.04	4.99871	5023.47	26.0879	0.00298233	0.484435	0.0061563
CTTCCTGCGTAAAGGGTTTGAGG-M1_Pos17_T>C	4052	667	82	1862	104	170	4123.14	2.17202	1833.18	544.557	0.0840726	0.365634	0.229937
CTTCCTGCGTAAAGGGTTTGAGG-M1_Pos9_G>C	3160	109	12	1899	20	9	3215.61	1.92145e-12	1876.52	54.5022	0.0105899	0.375202	0.0282245
CTTCCTGCGTAAAGGGTTTGAGG-M2_Pos13:17_AT>CC	5057	6	14	3986	9	5	5146.08	5.70088e-13	3950.03	3.31208e-13	9.90859e-17	0.434255	2.28175e-16
CTTCCTGCGTAAAGGGTTTGAGG-M2_Pos9:13_GA>CC	6013	0	18	4003	2	6	6118.88	0	3960.23	0	0	0.392915	0
CTTCCTGCGTAAAGGGTTTGAGG-M2_Pos9:17_GT>CC	3192	9	19	1863	4	1	3248.26	2.73719e-14	1840.29	0	5.3791e-18	0.361653	1.48736e-17
CTTCCTGCGTAAAGGGTTTGAGG-M3_Pos9:13:17_GAT>CCC	4763	0	4	3739	33	0	4846.92	3.64387e-12	3705.12	9.34905	0.001092	0.433863	0.00251693
TGATATTCAGTACCGTACGGCGG-M1_Pos13_C>T	3271	558	92	78	136	373	3328.47	46.1228	54.7338	776.208	0.195536	0.197583	0.989637
TGATATTCAGTACCGTACGGCGG-M1_Pos19_G>T	4189	710	45	596	58	169	4262.32	0	566.206	503.971	0.0945094	0.20069	0.470923
TGATATTCAGTACCGTACGGCGG-M1_Pos7_T>C	3063	856	81	122	62	486	3116.61	0	100.215	947.725	0.227569	0.251633	0.90437
TGATATTCAGTACCGTACGGCGG-M2_Pos13:19_CG>TT	3927	123	4	1008	20	14	3996.06	2.69259e-12	980.067	60.7466	0.0120604	0.206639	0.0583646
TGATATTCAGTACCGTACGGCGG-M2_Pos7:13_TC>CT	5574	818	59	1138	97	97	5671.65	5.95234e-11	1098.35	495.272	0.0681697	0.219348	0.310783
TGATATTCAGTACCGTACGGCGG-M2_Pos7:19_TG>CT	3050	196	18	1109	2	15	3103.6	1.75379e-12	1087.31	72.6441	0.0170384	0.272062	0.0626269
TGATATTCAGTACCGTACGGCGG-M3_Pos7:13:19_TCG>CTT	4970	15	51	2444	6	0	5057.58	23.129	2408.65	0	0.00308825	0.321609	0.00960248
ACGTCCTCGACCGCACGTTGCGG-M1_Pos11_C>T	7263	2297	175	2351	388	797	7389.72	0	2299.35	2208.23	0.185608	0.378874	0.489893
ACGTCCTCGACCGCACGTTGCGG-M1_Pos17_G>C	6322	1033	39	3202	144	283	6432.57	0	3157.04	847.319	0.0811848	0.383672	0.211599
ACGTCCTCGACCGCACGTTGCGG-M1_Pos20_G>T	5746	1956	184	698	51	1215	5846.44	3.57731e-14	657.133	2189.98	0.251908	0.327497	0.769193
ACGTCCTCGACCGCACGTTGCGG-M2_Pos11:17_CG>TC	6587	14	58	5444	131	15	6703.2	37.5146	5397.14	125.865	0.0133222	0.450353	0.0295817
ACGTCCTCGACCGCACGTTGCGG-M2_Pos11:20_CG>TT	5757	130	30	4557	15	52	5858.43	3.16903e-13	4516.05	91.1613	0.00871053	0.440223	0.0197867
ACGTCCTCGACCGCACGTTGCGG-M2_Pos17:20_GG>CT	7392	68	62	5721	41	45	7522.36	27.3715	5668.42	72.1116	0.00748541	0.431935	0.0173299
ACGTCCTCGACCGCACGTTGCGG-M3_Pos11:17:20_CGG>TCT	5535	8	16	4405	9	46	5632.58	6.03838e-13	4365.63	33.6714	0.00335645	0.438532	0.00765382
CATACTGTTGCGAGTCCTGCGGG-M1_Pos15_T>G	5892	73	3	5632	85	22	5995.75	0	5590.09	117.256	0.0100192	0.487678	0.0205448
CATACTGTTGCGAGTCCTGCGGG-M1_Pos4_A>T	6290	169	19	5379	161	53	6400.77	0	5334.26	277.583	0.0231076	0.467163	0.0494638
CATACTGTTGCGAGTCCTGCGGG-M1_Pos6_T>G	6254	172	76	4704	122	38	6364.24	42.8001	4659.51	200.701	0.0216114	0.431358	0.0501009
CATACTGTTGCGAGTCCTGCGGG-M2_Pos4:15_AT>TG	7280	19	0	5781	146	20	7408.25	4.54429e-12	5729.22	159.228	0.011975	0.44285	0.0270408
[truncated: 297 more rows]

## Sheet: HiFi_readcounts
ID	WT+WT	Indel+Indel	Indel+WT	WT+Indel	Large_del	Mut.score	Nocutting	Cut.left	Cut.right	Cut.both	off_rate	on_rate	off-on-ratio
GGCGAAATAATCTTAATTAGTGG-M1_Pos1_G>C	2377	0	5	285	0	0.0172414	2415.52	5.34252e-13	272.922	3.53785e-12	1.51467e-15	0.101517	1.49204e-14
GGCGAAATAATCTTAATTAGTGG-M1_Pos22_G>C	1655	0	28	77	3		1681.82	23.783	68.5909	0	0.013405	0.0386604	0.346736
GGCGAAATAATCTTAATTAGTGG-M1_Pos6_A>T	1285	17	0	16	0		1305.83	0	9.4708	0	0	0.00720047	0
GGCGAAATAATCTTAATTAGTGG-M2_Pos1:22_GG>CC	2581	0	15	109	14		2622.93	6.66744	95.8854	4.08657e-13	0.00244633	0.0351811	0.0695355
GGCGAAATAATCTTAATTAGTGG-M2_Pos1:6_GA>CT	2433	0	8	168	0		2472.44	0	155.638	3.12325e-12	1.18842e-15	0.0592212	2.00674e-14
GGCGAAATAATCTTAATTAGTGG-M2_Pos6:22_AG>TC	2675	0	4	255	0	0.015444	2718.34	0	241.408	0	0	0.0815637	0
GGCGAAATAATCTTAATTAGTGG-M3_Pos1:6:22_GAG>CTC	1714	0	11	230	0	0.0456432	1741.79	1.57863	221.291	7.29876e-13	0.000803513	0.112636	0.00713373
GTCCTAATCCTTAGCTGTTCTGG-M1_Pos17_G>T	6215	0	9	853	36	0.0501114	6315.96	8.02609e-13	821.42	5.31514e-13	1.86921e-16	0.115087	1.62417e-15
GTCCTAATCCTTAGCTGTTCTGG-M1_Pos2_T>A	5783	3	25	350	4	0.0837696	5876.78	1.63878e-12	320.616	0	2.6443e-16	0.051734	5.11134e-15
GTCCTAATCCTTAGCTGTTCTGG-M1_Pos3_C>A	3482	0	31	156	0		3538.44	13.6312	138.308	9.40759e-12	0.00369371	0.037478	0.0985569
GTCCTAATCCTTAGCTGTTCTGG-M2_Pos2:17_TG>AT	8725	1	24	1190	30	0.0441767	8866.62	0	1145.67	0	0	0.114426	0
GTCCTAATCCTTAGCTGTTCTGG-M2_Pos2:3_TC>AA	5165	0	9	296	1	0.0326797	5248.7	6.33025e-12	269.756	2.51759e-11	5.70924e-15	0.0488826	1.16795e-13
GTCCTAATCCTTAGCTGTTCTGG-M2_Pos3:17_CG>AT	4828	0	14	343	29	0.111399	4906.46	0	318.468	0	0	0.0609516	0
GTCCTAATCCTTAGCTGTTCTGG-M3_Pos2:3:17_TCG>AAT	3481	0	13	29	0		3537.43	2.43667e-13	11.3129	1.99663e-12	6.31292e-16	0.00318785	1.98031e-13
GCAGCATAAGAATGGAGTTGCGG-M1_Pos18_T>A	3897	168	23	319	285	0.598742	3960.3	3.21223	299.198	366.011	0.0797679	0.143713	0.555048
GCAGCATAAGAATGGAGTTGCGG-M1_Pos19_T>A	5478	610	111	605	468	0.662765	5566.71	61.9623	577.166	712.935	0.111999	0.186464	0.600648
GCAGCATAAGAATGGAGTTGCGG-M1_Pos2_C>G	5066	292	63	941	683	0.524507	5148.3	51.9042	915.258	860.531	0.130796	0.254557	0.513819
GCAGCATAAGAATGGAGTTGCGG-M2_Pos18:19_TT>AA	5100	59	92	1624	62	0.11595	5182.89	96.91	1598.09	19.3295	0.0168531	0.234503	0.0718675
GCAGCATAAGAATGGAGTTGCGG-M2_Pos2:18_CT>GA	5412	14	90	1919	37	0.0684466	5499.86	87.8807	1891.5	0	0.01175	0.2529	0.0464608
GCAGCATAAGAATGGAGTTGCGG-M2_Pos2:19_CT>GA	6138	19	9	2041	56	0.0395294	6237.77	1.54455e-13	2009.81	19.3846	0.00234483	0.245458	0.00955285
GCAGCATAAGAATGGAGTTGCGG-M3_Pos2:18:19_CTT>GAA	7489	11	21	2520	6	0.0148554	7610.43	1.31662e-11	2481.95	6.99109e-11	8.23167e-15	0.245923	3.34725e-14
ACTCGTGGAAAAGGCGTCTCAGG-M1_Pos10_A>G	7711	29	34	2053	21	0.0393074	7836.19	5.89966e-13	2013.82	9.61168e-12	1.0357e-15	0.204448	5.06582e-15
ACTCGTGGAAAAGGCGTCTCAGG-M1_Pos15_C>A	8780	1	56	2782	58	0.0396962	8922.67	33.2477	2737.39	0	0.00284331	0.234099	0.0121458
ACTCGTGGAAAAGGCGTCTCAGG-M1_Pos2_C>A	6728	14	72	2345	46	0.0532903	6837.29	61.2041	2310.81	5.84358e-12	0.00664589	0.250921	0.0264859
ACTCGTGGAAAAGGCGTCTCAGG-M2_Pos10:15_AC>GA	9059	12	60	2959	0	0.0237545	9205.89	10.5874	2912.97	0	0.000872868	0.240157	0.00363457
ACTCGTGGAAAAGGCGTCTCAGG-M2_Pos2:10_CA>AG	8699	18	185	2889	22	0.0722543	8839.93	173.324	2844.8	0	0.0146165	0.239904	0.0609265
ACTCGTGGAAAAGGCGTCTCAGG-M2_Pos2:15_CC>AA	8859	0	45	2840	44	0.0303858	9002.9	13.2844	2794.99	8.07833e-12	0.00112473	0.236639	0.00475293
ACTCGTGGAAAAGGCGTCTCAGG-M3_Pos2:10:15_CAC>AGA	7681	1	90	2595	0	0.0338794	7805.46	56.1117	2555.97	0	0.00538627	0.245353	0.0219532
TTGAAAAGCGAGACTCCCTCCGG-M1_Pos13_A>T	11307	0	82	130	43	0.490196	11490.5	40.7448	72.5473	0	0.00351132	0.00625201	0.561631
TTGAAAAGCGAGACTCCCTCCGG-M1_Pos6_A>G	9944	0	137	323	0	0.297826	10105.1	97.3197	272.474	0	0.00929077	0.0260122	0.35717
TTGAAAAGCGAGACTCCCTCCGG-M1_Pos8_G>T	13788	0	106	416	1	0.204589	14011.5	34.2386	345.942	5.60435e-11	0.00237905	0.0240376	0.0989721
TTGAAAAGCGAGACTCCCTCCGG-M2_Pos6:13_AA>GT	7367	0	35	61	5		7486.48	0	23.5676	5.93635e-11	7.90454e-15	0.00313815	2.51886e-12
TTGAAAAGCGAGACTCCCTCCGG-M2_Pos6:8_AG>GT	10662	0	90	710	0	0.1125	10834.8	35.8111	655.826	5.90404e-10	0.00310686	0.0568974	0.0546046
TTGAAAAGCGAGACTCCCTCCGG-M2_Pos8:13_GA>TT	17722	0	152	162	7	0.495327	18009.3	65.5085	71.9534	2.42962e-10	0.00360992	0.00396508	0.910429
TTGAAAAGCGAGACTCCCTCCGG-M3_Pos6:8:13_AGA>GTT	6258	0	38	110	0		6359.47	3.16009	78.2026	0	0.000490634	0.0121417	0.040409
GGCCCTCAGCTTCGATACGAGGG-M1_Pos14_G>T	14731	24	72	5378	162	0.0457771	14970.5	37.7544	5303.15	59.5193	0.00477512	0.263251	0.0181391
GGCCCTCAGCTTCGATACGAGGG-M1_Pos1_G>A	10605	758	290	966	1452	0.721293	10777.2	302.883	912.114	1819.32	0.153655	0.197765	0.776956
GGCCCTCAGCTTCGATACGAGGG-M1_Pos7_C>G	8747	38	169	2628	88	0.100924	8889.12	182.829	2583.55	4.82428e-13	0.015686	0.22166	0.0707664
GGCCCTCAGCTTCGATACGAGGG-M2_Pos1:14_GG>AT	12972	43	82	4680	65	0.0390144	13182.7	39.1081	4614.09	0	0.00219266	0.258696	0.0084758
GGCCCTCAGCTTCGATACGAGGG-M2_Pos1:7_GC>AG	10216	104	145	3425	46	0.0793011	10381.8	125.39	3373.09	0	0.00903367	0.243012	0.0371737
GGCCCTCAGCTTCGATACGAGGG-M2_Pos7:14_CG>GT	8840	9	73	3066	2	0.0266667	8983.32	28.6213	3021.08	3.42152e-11	0.00237856	0.251066	0.00947386
GGCCCTCAGCTTCGATACGAGGG-M3_Pos1:7:14_GCG>AGT	7050	15	50	2853	17	0.0279387	7164.41	19.7195	2817.18	0	0.0019717	0.281681	0.00699975
AAGCGATTTCACGCTTCGGCCGG-M1_Pos16_T>G	8551	0	32	107	94	0.540773	8690.05	10.61	63.5498	33.0412	0.00496192	0.0109797	0.451919
AAGCGATTTCACGCTTCGGCCGG-M1_Pos20_C>A	8284	0	29	97	140	0.635338	8418.72	9.64171	54.9064	90.6444	0.0116967	0.016976	0.689011
AAGCGATTTCACGCTTCGGCCGG-M1_Pos8_T>A	10210	0	124	370	3	0.255533	10375.4	81.1706	318.123	0	0.00753342	0.0295249	0.255155
AAGCGATTTCACGCTTCGGCCGG-M2_Pos16:20_TC>GA	8771	0	62	86	99	0.651822	8913.63	50.3998	41.4319	24.3284	0.00827574	0.0072826	1.13637
AAGCGATTTCACGCTTCGGCCGG-M2_Pos8:16_TT>AG	12636	0	115	143	69	0.562691	12841.2	82.9143	78.7941	0	0.0063766	0.00605974	1.05229
AAGCGATTTCACGCTTCGGCCGG-M2_Pos8:20_TC>AA	9922	0	53	106	43	0.475248	10083.1	15.2416	55.5844	0	0.00150105	0.00547416	0.274206
AAGCGATTTCACGCTTCGGCCGG-M3_Pos8:16:20_TTC>AGA	9344	0	60	28	0		9495.41	8.64762	0	0	0.000909887	0	inf
AGTAGTTCGCTAGGTTTAGACGG-M1_Pos13_G>C	7258	0	28	382	74	0.210744	7376.03	9.89433	345.12	20.8516	0.00396625	0.0472106	0.0840119
AGTAGTTCGCTAGGTTTAGACGG-M1_Pos15_T>A	9100	0	58	351	111	0.325	9247.98	44.0962	304.76	37.7575	0.00849581	0.0355508	0.238977
AGTAGTTCGCTAGGTTTAGACGG-M1_Pos7_T>C	7096	4	134	370	2	0.27451	7210.9	113.982	333.946	0	0.0148825	0.0436027	0.341321
AGTAGTTCGCTAGGTTTAGACGG-M2_Pos13:15_GT>CA	5673	0	10	296	12	0.0691824	5765.01	0	267.175	0	0	0.0442916	0
AGTAGTTCGCTAGGTTTAGACGG-M2_Pos7:13_TG>CC	13084	0	61	1154	0	0.0502058	13296.1	0	1087.52	6.12647e-10	4.25933e-14	0.075608	5.63344e-13
AGTAGTTCGCTAGGTTTAGACGG-M2_Pos7:15_TT>CA	7682	7	111	807	3	0.130388	7806.46	82.7255	767.968	3.64967e-10	0.00955574	0.0887091	0.10772
AGTAGTTCGCTAGGTTTAGACGG-M3_Pos7:13:15_TGT>CCA	10232	0	47	757	5	0.0642769	10397.9	0	705.01	1.22831e-10	1.1063e-14	0.0634977	1.74226e-13
TCCGGGTCCTTTGTGCGTATAGG-M1_Pos17_G>C	7698	1	36	435	88	0.223214	7823.18	19.2695	395.884	31.0325	0.00608293	0.0516263	0.117826
TCCGGGTCCTTTGTGCGTATAGG-M1_Pos7_T>A	12323	0	113	612	0	0.155862	12522.7	52.2069	549.386	6.65186e-10	0.00397787	0.0418601	0.0950276
TCCGGGTCCTTTGTGCGTATAGG-M1_Pos9_C>A	10985	10	160	757	9	0.191239	11163	121.907	701.185	5.35175e-11	0.0101707	0.0584999	0.173858
TCCGGGTCCTTTGTGCGTATAGG-M2_Pos7:17_TG>AC	12750	5	139	632	11	0.19695	12956.7	85.4707	567.217	0	0.00628028	0.0416784	0.150684
TCCGGGTCCTTTGTGCGTATAGG-M2_Pos7:9_TC>AA	16292	0	73	589	1	0.111614	16556.1	2.64294e-10	506.219	0	1.54899e-14	0.0296688	5.22095e-13
TCCGGGTCCTTTGTGCGTATAGG-M2_Pos9:17_CG>AC	13372	0	95	614	15	0.151934	13588.9	29.9937	546.056	0	0.00211746	0.0385498	0.0549279
TCCGGGTCCTTTGTGCGTATAGG-M3_Pos7:9:17_TCG>AAC	11737	0	97	301	0	0.243719	11927.3	36.923	241.364	7.14238e-11	0.0030251	0.0197749	0.152977
TATGGTTTCGCCTTTACACCGGG-M1_Pos13_T>C	6100	43	57	939	101	0.176316	6199.17	49.216	908.004	66.4584	0.0160151	0.134914	0.118706
TATGGTTTCGCCTTTACACCGGG-M1_Pos5_G>A	4368	0	37	344	0	0.0971129	4438.81	14.8263	321.806	0	0.0031047	0.0673877	0.0460722
TATGGTTTCGCCTTTACACCGGG-M1_Pos7_T>G	7292	6	83	1449	14	0.066366	7410.24	56.5023	1411.95	3.27741e-11	0.0063638	0.159027	0.0400172
TATGGTTTCGCCTTTACACCGGG-M2_Pos5:13_GT>AC	6350	3	19	959	33	0.0542406	6453.16	2.35939e-15	926.734	3.53093e-14	5.10423e-18	0.125576	4.06467e-17
TATGGTTTCGCCTTTACACCGGG-M2_Pos5:7_GT>AG	5561	0	103	553	1	0.158295	5651.04	86.6505	524.745	3.12445e-11	0.0138366	0.0837924	0.165129
TATGGTTTCGCCTTTACACCGGG-M2_Pos7:13_TT>GC	8565	36	47	1302	0	0.0599278	8703.92	0	1258.48	2.83869e-11	2.8494e-15	0.126323	2.25565e-14
TATGGTTTCGCCTTTACACCGGG-M3_Pos5:7:13_GTT>AGC	7158	8	0	1195	0	0.00665004	7273.96	0	1158.63	0	0	0.137399	0
TGATGATGCGATAAAGCATCTGG-M1_Pos16_G>A	3850	0	35	72	9		3912.45	19.9142	52.4377	7.15792e-12	0.00499753	0.0131594	0.379768
TGATGATGCGATAAAGCATCTGG-M1_Pos19_T>C	7839	21	39	677	62	0.152691	7966.45	18.8584	637.168	6.16404	0.00289993	0.0745577	0.0388951
TGATGATGCGATAAAGCATCTGG-M1_Pos6_A>G	8221	0	99	578	24	0.175464	8354.34	73.8604	536.228	1.19947e-10	0.00823928	0.0598174	0.137741
TGATGATGCGATAAAGCATCTGG-M2_Pos16:19_GT>AC	5755	10	4	286	44	0.168605	5848.53	6.42805e-13	256.757	5.16828	0.000845809	0.0428651	0.0197319
TGATGATGCGATAAAGCATCTGG-M2_Pos6:16_AG>GA	5027	0	33	288	0	0.102804	5108.51	5.5199	262.457	0	0.00102667	0.0488158	0.0210316
TGATGATGCGATAAAGCATCTGG-M2_Pos6:19_AT>GC	10013	1	55	428	5	0.124744	10175.4	0.272813	377.123	0	2.58522e-05	0.0357368	0.000723405
TGATGATGCGATAAAGCATCTGG-M3_Pos6:16:19_AGT>GAC	7975	0	96	604	5	0.143262	8104.25	63.5425	563.479	0	0.00727758	0.0645357	0.112768
CGTACTTTGGACTTCCATAGAGG-M1_Pos12_C>A	4464	28	48	713	20	0.118665	4536.48	36.2438	690.318	1.3443e-12	0.00688647	0.131163	0.052503
CGTACTTTGGACTTCCATAGAGG-M1_Pos14_T>C	9245	24	27	2323	101	0.0614141	9395.32	0	2276.02	47.3975	0.00404459	0.198265	0.0203999
CGTACTTTGGACTTCCATAGAGG-M1_Pos3_T>A	6694	5	21	1360	0	0.018759	6802.5	5.87331e-13	1325.99	1.26569e-11	1.62936e-15	0.163128	9.98819e-15
CGTACTTTGGACTTCCATAGAGG-M2_Pos12:14_CT>AC	6950	13	34	1644	1	0.0283688	7062.7	0	1608.69	5.73242e-11	6.61072e-15	0.185517	3.56341e-14
CGTACTTTGGACTTCCATAGAGG-M2_Pos3:12_TC>AA	3726	1	29	871	0	0.0332963	3786.41	9.5605	852.068	7.33088e-12	0.00205689	0.183318	0.0112204
CGTACTTTGGACTTCCATAGAGG-M2_Pos3:14_TT>AC	6836	8	18	1838	1	0.0144772	6946.8	0	1803.27	0	0	0.206086	0
CGTACTTTGGACTTCCATAGAGG-M3_Pos3:12:14_TCT>AAC	5746	0	58	1585	8	0.0399758	5839.17	34.2679	1555.8	4.94855e-11	0.00461257	0.209416	0.0220258
ACGCCCGAAGAATTCCCCAAAGG-M1_Pos11_A>T	5663	46	91	1479	41	0.107423	5754.98	89.1399	1450.23	9.0235e-13	0.0122204	0.198815	0.0614663
ACGCCCGAAGAATTCCCCAAAGG-M1_Pos2_C>G	7301	313	79	1700	269	0.279966	7419.53	43.5787	1662.9	356.704	0.0422119	0.212978	0.198199
ACGCCCGAAGAATTCCCCAAAGG-M1_Pos5_C>A	7835	86	142	1683	88	0.158079	7962.34	150.111	1643.19	18.9534	0.0172963	0.170047	0.101715
ACGCCCGAAGAATTCCCCAAAGG-M2_Pos2:11_CA>GT	6730	0	83	1512	5	0.055	6839.07	56.3604	1477.8	0	0.00673102	0.176491	0.0381379
ACGCCCGAAGAATTCCCCAAAGG-M2_Pos2:5_CC>GA	8910	5	23	3102	26	0.0171103	9054.59	0	3056.73	0	0	0.252386	0
ACGCCCGAAGAATTCCCCAAAGG-M2_Pos5:11_CA>AT	5529	17	23	1750	21	0.033683	5618.8	2.92073e-13	1721.91	0	3.97881e-17	0.23457	1.69622e-16
ACGCCCGAAGAATTCCCCAAAGG-M3_Pos2:5:11_CCA>GAT	5596	0	101	1607	5	0.0618797	5686.63	85.7668	1578.57	0	0.0116674	0.214743	0.0543321
CGCACTCTAAGATACCCGGGGGG-M1_Pos13_T>A	6536	168	52	1417	137	0.20124	6642.17	24.8458	1383.79	158.974	0.0223904	0.187918	0.11915
CGCACTCTAAGATACCCGGGGGG-M1_Pos14_A>C	6914	43	30	1978	63	0.064333	7026.4	7.66173	1942.87	27.1661	0.003868	0.218793	0.0176788
CGCACTCTAAGATACCCGGGGGG-M1_Pos20_G>A	9654	688	103	655	1178	0.750381	9810.72	52.4835	605.946	1555.18	0.133701	0.179729	0.7439
CGCACTCTAAGATACCCGGGGGG-M2_Pos13:14_TA>AC	8748	2	29	2975	80	0.0359689	8890.25	4.84801	2930.55	17.1515	0.00185763	0.248902	0.00746328
CGCACTCTAAGATACCCGGGGGG-M2_Pos13:20_TG>AA	7192	1	41	2105	6	0.0222945	7308.66	3.05958	2068.46	4.74271e-11	0.000326175	0.220514	0.00147916
CGCACTCTAAGATACCCGGGGGG-M2_Pos14:20_AG>CA	7117	2	26	1835	60	0.0457618	7232.73	6.92887	1798.84	7.06336	0.00154686	0.199645	0.00774806
CGCACTCTAAGATACCCGGGGGG-M3_Pos13:14:20_TAG>ACA	7091	0	26	2516	27	0.0206306	7206.14	0	2479.97	7.28439e-12	7.52045e-16	0.256034	2.93729e-15
GTAAGTTACTCGCTCACTCCCGG-M1_Pos13_C>T	6112	324	77	799	412	0.504342	6211.22	50.4792	767.944	539.798	0.0779816	0.172766	0.451372
GTAAGTTACTCGCTCACTCCCGG-M1_Pos18_T>G	10945	93	117	3021	167	0.110948	11122.9	105.408	2965.39	102.572	0.0145478	0.214598	0.0677909
GTAAGTTACTCGCTCACTCCCGG-M1_Pos2_T>G	6918	0	40	2363	9	0.0203151	7030.23	5.04364	2327.85	0	0.000538671	0.248619	0.00216665
GTAAGTTACTCGCTCACTCCCGG-M2_Pos13:18_CT>TG	5629	0	18	1817	6	0.0130364	5720.28	1.82823e-13	1788.4	5.13517e-12	7.08246e-16	0.238178	2.97361e-15
GTAAGTTACTCGCTCACTCCCGG-M2_Pos2:13_TC>GT	9758	0	36	2710	58	0.0335235	9916.58	2.49436	2660.42	4.02314e-13	0.000198288	0.211488	0.000937581
GTAAGTTACTCGCTCACTCCCGG-M2_Pos2:18_TT>GG	10456	0	29	3422	129	0.0441341	10626	0	3368.87	61.3405	0.00436393	0.244035	0.0178824
GTAAGTTACTCGCTCACTCCCGG-M3_Pos2:13:18_TCT>GTG	16764	39	36	5581	35	0.0193288	17036	0	5495.82	0	0	0.243914	0
CATCGGACAAGATGAGGTCGGGG-M1_Pos13_T>C	11650	967	529	2757	798	0.454167	11838.8	564.742	2697.81	1021.59	0.0983894	0.230689	0.426502
CATCGGACAAGATGAGGTCGGGG-M1_Pos5_G>T	9639	157	90	4217	25	0.0605926	9795.53	53.8019	4168.02	0	0.00383823	0.297347	0.0129082
CATCGGACAAGATGAGGTCGGGG-M1_Pos9_A>T	9718	109	92	4326	50	0.0548394	9875.89	66.6987	4276.62	1.35803e-14	0.00469075	0.300764	0.0155961
CATCGGACAAGATGAGGTCGGGG-M2_Pos5:13_GT>TC	10847	7	63	4625	72	0.0297881	11023.3	33.7782	4569.88	4.57003e-12	0.00216153	0.292436	0.00739147
CATCGGACAAGATGAGGTCGGGG-M2_Pos5:9_GA>TT	7970	23	22	3397	2	0.0136469	8099.21	0	3356.5	0	0	0.292998	0
CATCGGACAAGATGAGGTCGGGG-M2_Pos9:13_AT>TC	11040	11	63	4480	39	0.0246027	11219.2	17.9105	4423.9	4.20721e-11	0.00114363	0.282478	0.00404857
CATCGGACAAGATGAGGTCGGGG-M3_Pos5:9:13_GAT>TTC	10147	0	34	3851	37	0.018103	10311.7	0	3799.44	0	0	0.26925	0
CATTAACACAACGGTCCCCGAGG-M1_Pos16_C>G	7401	5	31	1283	25	0.0453869	7521.17	3.76639e-12	1245.39	0	4.29632e-16	0.142062	3.02426e-15
CATTAACACAACGGTCCCCGAGG-M1_Pos19_C>A	8217	47	69	1885	168	0.130936	8350.6	58.6436	1843.25	126.135	0.0178037	0.189754	0.0938256
CATTAACACAACGGTCCCCGAGG-M1_Pos8_A>T	10586	36	40	2813	4	0.027653	10757.7	0	2759.21	0	0	0.204131	0
CATTAACACAACGGTCCCCGAGG-M2_Pos16:19_CC>GA	6947	0	51	1131	0	0.0431472	7059.63	14.1286	1095.7	0	0.00172944	0.134122	0.0128945
CATTAACACAACGGTCCCCGAGG-M2_Pos8:16_AC>TG	9055	4	77	2209	0	0.0353712	9201.79	31.0942	2162.99	1.48879e-10	0.00272855	0.189805	0.0143756
CATTAACACAACGGTCCCCGAGG-M2_Pos8:19_AC>TA	5090	0	82	788	7	0.101482	5172.47	67.2062	762.138	2.06401e-11	0.0111976	0.126985	0.0881811
CATTAACACAACGGTCCCCGAGG-M3_Pos8:16:19_ACC>TGA	9821	0	44	1947	5	0.0245491	9980.26	7.48246e-12	1897.1	0	6.29977e-16	0.159724	3.94416e-15
CGTCTCACGGAGCACGTAGTGGG-M1_Pos1_C>A	10004	539	300	1170	1528	0.669211	10166.6	352.427	1119.17	1819.66	0.161399	0.218373	0.7391
CGTCTCACGGAGCACGTAGTGGG-M1_Pos20_T>C	12055	160	76	4277	390	0.127677	12251	45.437	4215.75	402.636	0.02649	0.273038	0.0970195
CGTCTCACGGAGCACGTAGTGGG-M1_Pos2_G>C	12224	537	259	3421	355	0.25175	12422.4	238.32	3358.89	435.141	0.040928	0.230573	0.177505
CGTCTCACGGAGCACGTAGTGGG-M2_Pos1:20_CT>AC	9306	47	29	3426	227	0.081255	9457.33	2.44805	3378.71	204.913	0.0158978	0.274746	0.0578635
CGTCTCACGGAGCACGTAGTGGG-M2_Pos1:2_CG>AC	9646	488	271	952	1426	0.696525	9802.78	317.531	902.986	1693.6	0.158147	0.204184	0.774529
CGTCTCACGGAGCACGTAGTGGG-M2_Pos2:20_GT>CC	13042	8	69	4734	313	0.0761124	13254.1	49.5115	4667.73	245.195	0.016178	0.269696	0.059986
CGTCTCACGGAGCACGTAGTGGG-M3_Pos1:2:20_CGT>ACC	8768	33	24	2944	165	0.07012	8910.57	0	2899.45	131.328	0.0109978	0.253805	0.0433316
TTGTGGGTCATGGGGGTTGGAGG-M1_Pos17_T>A	19916	75	253	1964	336	0.252664	20239.8	260.343	1862.8	168.693	0.0190415	0.0901617	0.211192
TTGTGGGTCATGGGGGTTGGAGG-M1_Pos19_G>T	23948	15	431	572	253	0.549961	24337.1	467.697	450.315	7.54515e-11	0.0185189	0.0178306	1.0386
TTGTGGGTCATGGGGGTTGGAGG-M1_Pos5_G>T	19104	0	146	1188	10	0.116071	19413.8	50.1921	1090.93	1.66363e-09	0.00244186	0.0530741	0.0460085
TTGTGGGTCATGGGGGTTGGAGG-M2_Pos17:19_TG>AT	20700	0	116	278	151	0.489908	21036.5	65.3659	172.818	7.07752e-13	0.00307248	0.00812317	0.378236
TTGTGGGTCATGGGGGTTGGAGG-M2_Pos5:17_GT>TA	17663	9	180	1335	83	0.169259	17949.7	133.157	1245.25	1.23397e-11	0.0068893	0.0644269	0.106932
TTGTGGGTCATGGGGGTTGGAGG-M2_Pos5:19_GG>TT	22208	0	190	517	93	0.35375	22568.5	118.663	404.158	1.07405e-10	0.00513884	0.0175026	0.293605
TTGTGGGTCATGGGGGTTGGAGG-M3_Pos5:17:19_GTG>TAT	18894	0	100	415	35	0.245455	19200.6	7.23349	318.997	0	0.000370439	0.0163364	0.0226757
TACTATTCTATCTGCTCTCAGGG-M1_Pos11_T>A	3572	0	11	16	0		3629.88	0	1.20673e-12	0	0	3.32444e-16	0
TACTATTCTATCTGCTCTCAGGG-M1_Pos17_C>A	4765	0	5	88	13		4842.29	3.82473e-12	63.7885	6.31333e-12	2.06643e-15	0.0130019	1.58932e-13
TACTATTCTATCTGCTCTCAGGG-M1_Pos6_T>G	4592	0	74	73	2		4666.38	58.7552	49.6681	0	0.0123053	0.0104021	1.18296
TACTATTCTATCTGCTCTCAGGG-M2_Pos11:17_TC>AA	5176	0	15	68	0		5259.89	4.19919e-13	41.7004	2.05409e-11	3.95368e-15	0.00786564	5.02652e-13
TACTATTCTATCTGCTCTCAGGG-M2_Pos6:11_TT>GA	4138	1	64	76	8		4205.06	52.4469	54.9746	4.44866e-11	0.0121616	0.0127478	0.954021
TACTATTCTATCTGCTCTCAGGG-M2_Pos6:17_TC>GA	4821	0	19	129	1		4899.16	1.31764e-12	104.504	0	2.63335e-16	0.0208855	1.26085e-14
TACTATTCTATCTGCTCTCAGGG-M3_Pos6:11:17_TTC>GAA	4443	0	16	53	0		4515.02	2.01719e-12	30.4249	0	4.43783e-16	0.0066935	6.63006e-14
AAAGCTATTCCGCGAAACCGGGG-M1_Pos16_A>C	6148	13	13	2016	58	0.04	6247.95	1.6295e-13	1984.76	19.4953	0.00236244	0.242875	0.00972697
AAAGCTATTCCGCGAAACCGGGG-M1_Pos5_C>G	4478	63	51	1600	17	0.0756788	4550.72	38.4396	1577.25	0	0.00623371	0.25578	0.0243713
AAAGCTATTCCGCGAAACCGGGG-M1_Pos7_A>G	4554	58	72	1532	6	0.0815348	4627.85	58.3691	1508.86	0	0.00942185	0.243558	0.0386842
AAAGCTATTCCGCGAAACCGGGG-M2_Pos5:16_CA>GC	4228	0	35	1467	89	0.0779384	4296.76	32.9441	1445.52	58.2472	0.0156324	0.257782	0.060642
AAAGCTATTCCGCGAAACCGGGG-M2_Pos5:7_CA>GG	4963	4	71	2132	11	0.0387737	5043.46	56.5838	2106.78	0	0.00785142	0.292332	0.0268579
AAAGCTATTCCGCGAAACCGGGG-M2_Pos7:16_AA>GC	5581	36	31	2284	49	0.0483333	5671.73	15.091	2255.64	17.3356	0.0040738	0.285557	0.0142661
AAAGCTATTCCGCGAAACCGGGG-M3_Pos5:7:16_CAA>GGC	4683	0	29	1516	4	0.0213041	4758.95	4.80761	1492.21	5.64382e-12	0.000768483	0.238525	0.00322181
TCCATCTACTTGATTCGGAAGGG-M1_Pos11_T>A	5931	0	81	86	0		6027.08	57.1873	55.8646	1.91463e-10	0.00931369	0.00909826	1.02368
TCCATCTACTTGATTCGGAAGGG-M1_Pos16_C>A	4980	0	33	52	3		5060.76	7.16248	26.6963	0	0.00140589	0.0052401	0.268295
TCCATCTACTTGATTCGGAAGGG-M1_Pos18_G>T	6232	0	44	115	6		6333.07	13.2107	83.3348	3.96613e-13	0.00205466	0.0129611	0.158526
TCCATCTACTTGATTCGGAAGGG-M2_Pos11:16_TC>AA	4751	0	29	93	0		4828.04	2.58019	68.8599	0	0.000526626	0.0140545	0.0374701
TCCATCTACTTGATTCGGAAGGG-M2_Pos11:18_TG>AT	4733	0	18	53	0		4809.72	0	28.9514	4.20144e-11	8.68304e-15	0.00598333	1.4512e-12
TCCATCTACTTGATTCGGAAGGG-M2_Pos16:18_CG>AT	6268	0	9	80	4		6369.59	0	48.1521	0	0	0.00750296	0
TCCATCTACTTGATTCGGAAGGG-M3_Pos11:16:18_TCG>AAT	10447	0	66	228	0	0.22449	10616.4	8.36347	174.918	5.41576e-11	0.000774419	0.0161966	0.0478137
GTATGGTAGTGCGCAAACTAGGG-M1_Pos20_A>C	7814	217	79	1944	286	0.230404	7940.95	55.3652	1904.3	333.666	0.0380126	0.218673	0.173833
GTATGGTAGTGCGCAAACTAGGG-M1_Pos6_G>C	5564	170	19	904	67	0.22069	5654.31	0	875.728	92.688	0.0139954	0.146226	0.0957109
GTATGGTAGTGCGCAAACTAGGG-M1_Pos8_A>C	7115	520	55	1732	70	0.27135	7230.25	3.65797e-12	1695.85	210.19	0.0230061	0.208623	0.110276
GTATGGTAGTGCGCAAACTAGGG-M2_Pos6:20_GA>CC	6346	0	9	2339	62	0.0294606	6449.17	0	2306.75	17.7743	0.00202586	0.264943	0.00764642
GTATGGTAGTGCGCAAACTAGGG-M2_Pos6:8_GA>CC	3567	0	44	1072	14	0.0513274	3624.87	34.8878	1053.88	1.78476e-12	0.00740148	0.22358	0.0331043
GTATGGTAGTGCGCAAACTAGGG-M2_Pos8:20_AA>CC	6554	11	35	2823	57	0.0352016	6660.57	20.1231	2789.7	7.53288	0.00291794	0.295131	0.00988692
GTATGGTAGTGCGCAAACTAGGG-M3_Pos6:8:20_GAA>CCC	8060	10	0	2845	28	0.0131807	8190.77	4.39921e-11	2804.05	2.64666e-11	6.40836e-15	0.255033	2.51275e-14
TCAGGGGGCTTAAGAAGGAAAGG-M1_Pos18_G>A	4109	21	74	485	7	0.173765	4175.59	64.2492	464.122	1.15766e-11	0.0136585	0.0986662	0.138432
TCAGGGGGCTTAAGAAGGAAAGG-M1_Pos3_A>C	5635	0	72	697	39	0.137376	5726.51	65.5602	668.368	5.38744e-13	0.0101479	0.103456	0.0980899
TCAGGGGGCTTAAGAAGGAAAGG-M1_Pos7_G>T	7650	42	103	833	1	0.149132	7773.98	72.4238	794.13	0	0.00838187	0.0919075	0.0911989
TCAGGGGGCTTAAGAAGGAAAGG-M2_Pos3:18_AG>CA	4347	0	53	474	6	0.110694	4417.47	36.8898	451.913	1.997e-11	0.00751892	0.0921093	0.0816304
TCAGGGGGCTTAAGAAGGAAAGG-M2_Pos3:7_AG>CT	9966	15	109	1267	11	0.096291	10127.6	68.2904	1216.36	0	0.00598396	0.106584	0.0561431
TCAGGGGGCTTAAGAAGGAAAGG-M2_Pos7:18_GG>TA	4107	0	6	352	3	0.0249307	4173.57	0	331.132	0	0	0.0735082	0
TCAGGGGGCTTAAGAAGGAAAGG-M3_Pos3:7:18_AGG>CTA	5680	1	38	1086	3	0.037234	5772.11	8.41876	1057.14	0	0.00123123	0.154605	0.00796372
AAATTCTAAGCACTCACGTAAGG-M1_Pos11_C>G	3104	0	35	107	0		3154.3	21.0248	91.2285	0	0.00643639	0.0279281	0.230463
AAATTCTAAGCACTCACGTAAGG-M1_Pos20_A>C	3206	14	33	269	61	0.286472	3258.13	31.498	252.709	39.4433	0.0198062	0.0815663	0.242823
AAATTCTAAGCACTCACGTAAGG-M1_Pos6_C>T	3404	11	24	465	0	0.07	3459.2	5.73051	447.704	0	0.00146462	0.114425	0.0127998
AAATTCTAAGCACTCACGTAAGG-M2_Pos11:20_CA>GC	3293	0	37	532	0	0.0650264	3346.36	22.147	515.268	0	0.00570245	0.132672	0.0429816
AAATTCTAAGCACTCACGTAAGG-M2_Pos6:11_CC>TG	1322	0	5	57	0		1343.43	0	50.2828	4.7784e-13	3.42854e-16	0.0360783	9.50306e-15
AAATTCTAAGCACTCACGTAAGG-M2_Pos6:20_CA>TC	4204	0	34	470	36	0.12963	4272.34	28.2053	448.639	0	0.00593897	0.0944664	0.0628687
AAATTCTAAGCACTCACGTAAGG-M3_Pos6:11:20_CCA>TGC	2690	0	0	173	3		2733.6	0	159.332	0	0	0.0550763	0
TCTTGGTACCCAACTGCTTGCGG-M1_Pos11_C>G	18738	0	116	639	13	0.167969	19041.9	17.8679	543.79	0	0.000911461	0.0277394	0.032858
TCTTGGTACCCAACTGCTTGCGG-M1_Pos15_T>A	11408	0	2	342	112	0.25	11593.4	0	284.033	32.6028	0.00273742	0.0265856	0.102966
TCTTGGTACCCAACTGCTTGCGG-M1_Pos8_A>T	13129	3	72	757	1	0.0912365	13341.9	0	690.29	5.74558e-10	4.09457e-14	0.0491934	8.32342e-13
TCTTGGTACCCAACTGCTTGCGG-M2_Pos11:15_CT>GA	10645	0	84	482	0	0.14841	10817.6	28.6989	427.912	2.58837e-10	0.00254555	0.0379551	0.0670674
TCTTGGTACCCAACTGCTTGCGG-M2_Pos8:11_AC>TG	13734	3	51	655	0	0.0761636	13956.6	5.60523e-11	585.217	0	3.85455e-15	0.0402436	9.57804e-14
TCTTGGTACCCAACTGCTTGCGG-M2_Pos8:15_AT>TA	15803	1	120	667	14	0.168329	16059.3	43.1148	586.704	0	0.00258341	0.0351549	0.0734865
TCTTGGTACCCAACTGCTTGCGG-M3_Pos8:11:15_ACT>TGA	16394	3	62	616	0	0.0954479	16659.7	1.36385e-11	532.701	0	7.93284e-16	0.0309846	2.56025e-14
GCTGCAGACTGCAAAGTATTGGG-M1_Pos17_T>G	11581	24	56	3592	183	0.0682231	11769.3	30.5049	3533.15	114.839	0.0094087	0.236149	0.0398422
GCTGCAGACTGCAAAGTATTGGG-M1_Pos18_A>T	8601	51	59	2143	196	0.124949	8740.85	44.1228	2099.3	162.27	0.018684	0.204731	0.0912611
GCTGCAGACTGCAAAGTATTGGG-M1_Pos4_G>A	3998	104	93	297	106	0.505	4062.94	98.6141	276.685	97.5066	0.0432389	0.0824983	0.524118
GCTGCAGACTGCAAAGTATTGGG-M2_Pos17:18_TA>GT	9665	0	31	3279	62	0.0275801	9822.1	1.77849e-13	3229.89	0	1.36262e-17	0.247463	5.50636e-17
GCTGCAGACTGCAAAGTATTGGG-M2_Pos4:17_GT>AG	9588	26	121	2769	111	0.0852329	9743.89	123.509	2720.28	17.5024	0.0111868	0.217195	0.0515057
GCTGCAGACTGCAAAGTATTGGG-M2_Pos4:18_GA>AT	8397	55	62	2074	71	0.0831123	8533.5	43.2186	2031.33	16.5707	0.00562743	0.192751	0.0291954
GCTGCAGACTGCAAAGTATTGGG-M3_Pos4:17:18_GTA>AGT	9570	0	56	2834	36	0.0314422	9725.37	18.1656	2785.37	0	0.00144989	0.222316	0.00652177
GATAGTGGCGTCAGACAATAAGG-M1_Pos11_T>G	5370	11	95	1473	0	0.0671311	5456.96	77.8728	1445.72	9.92551e-11	0.0111557	0.207106	0.0538646
GATAGTGGCGTCAGACAATAAGG-M1_Pos18_A>C	4150	0	22	668	85	0.138065	4217.49	15.5495	646.913	59.7289	0.0152395	0.143054	0.10653
GATAGTGGCGTCAGACAATAAGG-M1_Pos8_G>C	3652	5	21	833	3	0.0336427	3711.24	1.75073	814.444	0	0.000386693	0.179891	0.0021496
GATAGTGGCGTCAGACAATAAGG-M2_Pos11:18_TA>GC	7632	0	63	2191	19	0.0360757	7755.82	32.2988	2152.22	7.79397e-11	0.00324926	0.216514	0.0150072
GATAGTGGCGTCAGACAATAAGG-M2_Pos8:11_GT>CG	4488	7	55	1180	0	0.0499195	4560.72	35.6929	1157.2	1.03339e-11	0.00620356	0.201125	0.0308443
GATAGTGGCGTCAGACAATAAGG-M2_Pos8:18_GA>CC	6109	1	35	1711	2	0.0217267	6208.07	1.44282	1679.96	1.99429e-11	0.000182879	0.212937	0.000858841
GATAGTGGCGTCAGACAATAAGG-M3_Pos8:11:18_GTA>CGC	4053	8	36	1051	0	0.0401826	4118.7	15.7668	1030.41	3.49525e-12	0.0030527	0.199503	0.0153016
AGTAGCCATTCGTACGGCCTCGG-M1_Pos12_G>A	13410	1	140	335	17	0.320487	13627.4	84.8273	266.863	0	0.00606815	0.0190901	0.317869
AGTAGCCATTCGTACGGCCTCGG-M1_Pos18_C>G	10336	1	63	445	74	0.236707	10504	38.1401	392.48	1.03983e-12	0.00348801	0.0358934	0.0971771
AGTAGCCATTCGTACGGCCTCGG-M1_Pos8_A>G	14321	0	105	603	39	0.192771	14553.4	46.1626	530.233	0	0.00305111	0.0350456	0.0870609
AGTAGCCATTCGTACGGCCTCGG-M2_Pos12:18_GC>AG	10669	0	89	442	4	0.173832	10842	36.3228	387.79	0	0.00322409	0.034421	0.0936662
AGTAGCCATTCGTACGGCCTCGG-M2_Pos8:12_AG>GA	10498	7	92	387	0	0.203704	10668.2	39.3372	333.659	1.18948e-10	0.00356278	0.0302195	0.117896
AGTAGCCATTCGTACGGCCTCGG-M2_Pos8:18_AC>GG	9492	0	95	226	34	0.36338	9646.02	64.7964	177.77	8.23258e-12	0.00655264	0.0179773	0.364496
AGTAGCCATTCGTACGGCCTCGG-M3_Pos8:12:18_AGC>GAG	12640	6	61	434	2	0.137177	12845	1.75231e-10	369.775	0	1.32603e-14	0.027982	4.73886e-13
TGAGCTTTCGGATTAACCAGAGG-M1_Pos13_T>C	5378	95	67	473	325	0.507292	5465.44	68.0807	445.673	353.258	0.0665364	0.126164	0.527378
TGAGCTTTCGGATTAACCAGAGG-M1_Pos16_A>C	6509	0	29	1692	42	0.0402723	6614.79	9.13157	1658.93	1.38369e-13	0.00110247	0.200285	0.0055045
TGAGCTTTCGGATTAACCAGAGG-M1_Pos23_G>T	3768	0	8	449	32	0.0817996	3829.26	4.92453e-15	429.854	4.80652	0.00112725	0.101939	0.0110581
TGAGCTTTCGGATTAACCAGAGG-M2_Pos13:16_TA>CC	5134	15	11	1475	29	0.0359477	5217.42	3.15821e-14	1448.91	1.15961e-14	6.47706e-18	0.217348	2.98004e-17
TGAGCTTTCGGATTAACCAGAGG-M2_Pos13:23_TG>CT	4782	0	36	877	47	0.0864583	4859.76	30.1515	852.701	4.0795	0.00595665	0.149091	0.0399531
TGAGCTTTCGGATTAACCAGAGG-M2_Pos16:23_AG>CT	5081	9	75	901	7	0.0917339	5163.35	58.8348	875.183	4.46358e-11	0.00964922	0.143535	0.0672257
TGAGCTTTCGGATTAACCAGAGG-M3_Pos13:16:23_TAG>CCT	3141	0	20	554	13	0.0562181	3192	8.4361	538.04	9.92885e-13	0.00225656	0.14392	0.0156793
AAACTTTCTAATCCATTTAGAGG-M1_Pos12_T>A	1642	0	3	0	0		1668.56	0	0	0	0	0
AAACTTTCTAATCCATTTAGAGG-M1_Pos6_T>A	2186	0	55	39	1		2221.37	51.8106	27.8931	0	0.0225158	0.0121218	1.85747
AAACTTTCTAATCCATTTAGAGG-M1_Pos9_T>C	3681	0	15	68	0		3740.67	3.98572e-12	49.2966	0	1.05165e-15	0.0130071	8.08518e-14
AAACTTTCTAATCCATTTAGAGG-M2_Pos6:12_TT>AA	2559	0	2	10	0		2600.44	2.52136e-12	2.04628e-13	4.02878e-12	2.51886e-15	1.62796e-15	1.54725
AAACTTTCTAATCCATTTAGAGG-M2_Pos6:9_TT>AC	2385	0	93	63	0		2423.52	95.7913	50.8823	0	0.0372701	0.0197971	1.88261
AAACTTTCTAATCCATTTAGAGG-M2_Pos9:12_TT>CA	3253	0	23	31	0		3305.74	5.55434	14.4713	2.01368e-11	0.00167009	0.00435128	0.383817
AAACTTTCTAATCCATTTAGAGG-M3_Pos6:9:12_TTT>ACA	2046	0	8	47	0		2079.17	2.76402e-13	36.6042	0	1.30639e-16	0.0173006	7.55112e-15
ATTTAAGCGTTTCCTATCACTGG-M1_Pos13_C>A	2427	0	0	81	1		2466.32	0	68.6682	0	0	0.0270882	0
ATTTAAGCGTTTCCTATCACTGG-M1_Pos17_T>C	4369	13	9	194	13	0.152838	4439.91	1.17802e-12	171.8	2.2808e-12	7.50007e-16	0.0372531	2.01327e-14
ATTTAAGCGTTTCCTATCACTGG-M1_Pos19_A>T	3263	0	32	68	41		3316.06	30.9937	51.4197	10.1115	0.0120593	0.0180518	0.66804
ATTTAAGCGTTTCCTATCACTGG-M2_Pos13:17_CT>AC	3431	0	27	189	13	0.174672	3486.69	14.8938	171.567	7.66314e-13	0.00405478	0.0467083	0.0868107
ATTTAAGCGTTTCCTATCACTGG-M2_Pos13:19_CA>AT	1770	0	20	12	40		1798.79	21.1301	3.00604	25.3094	0.0251264	0.0153203	1.64008
ATTTAAGCGTTTCCTATCACTGG-M2_Pos17:19_TA>CT	5394	0	12	305	27	0.113372	5481.61	1.12575e-15	277.592	1.61421e-15	4.75754e-19	0.0481998	9.87047e-18
ATTTAAGCGTTTCCTATCACTGG-M3_Pos13:17:19_CTA>ACT	3399	0	2	43	1		3454.07	5.48153e-12	25.7297	8.99383e-12	4.15982e-15	0.007394	5.62594e-13
CTTTAGCAACATCATTACAATGG-M1_Pos11_A>C	2965	0	69	115	0		3012.98	62.93	99.9349	2.43006e-11	0.0198152	0.0314672	0.629709
CTTTAGCAACATCATTACAATGG-M1_Pos3_T>C	3241	0	21	77	0		3293.55	3.22608	60.5324	0	0.000960912	0.01803	0.0532951
CTTTAGCAACATCATTACAATGG-M1_Pos9_A>G	2439	0	47	114	0		2478.48	40.0094	101.608	2.12452e-12	0.0152702	0.03878	0.393765
CTTTAGCAACATCATTACAATGG-M2_Pos3:11_TA>CC	5909	0	21	240	0	0.0804598	6004.78	0	209.976	1.1337e-10	1.8242e-14	0.0337867	5.39917e-13
CTTTAGCAACATCATTACAATGG-M2_Pos3:9_TA>CG	2161	0	0	28	0		2196	3.22971e-12	17.02	4.43952e-12	3.4655e-15	0.00769082	4.50602e-13
CTTTAGCAACATCATTACAATGG-M2_Pos9:11_AA>GC	4903	28	8	333	0	0.097561	4982.47	0	308.087	0	0	0.0582333	0
CTTTAGCAACATCATTACAATGG-M3_Pos3:9:11_TAA>CGC	4279	4	11	532	0	0.0274223	4348.35	0	510.258	0	0	0.105021	0
AGTATAATTCCCCGAGGCCGGGG-M1_Pos10_C>T	10426	298	125	2811	138	0.16637	10595.3	88.8842	2758.02	152.611	0.0177638	0.214098	0.08297
AGTATAATTCCCCGAGGCCGGGG-M1_Pos2_G>A	9439	349	227	1970	206	0.284157	9592.24	226.699	1922.04	217.058	0.0371095	0.178884	0.20745
AGTATAATTCCCCGAGGCCGGGG-M1_Pos3_T>C	8855	191	70	2382	29	0.108533	8998.84	31.5016	2337.01	15.7185	0.00414828	0.206686	0.0200704
AGTATAATTCCCCGAGGCCGGGG-M2_Pos2:10_GC>AT	5733	35	14	887	1	0.0533618	5825.95	1.27562e-11	857.87	2.31595e-11	5.37353e-15	0.12835	4.18661e-14
AGTATAATTCCCCGAGGCCGGGG-M2_Pos2:3_GT>AC	11411	21	77	3073	25	0.0384856	11596.2	26.075	3015.02	1.03826e-10	0.00178141	0.205982	0.00864836
AGTATAATTCCCCGAGGCCGGGG-M2_Pos3:10_TC>CT	12479	6	53	3082	5	0.0203433	12681.3	2.64192e-11	3018.59	0	1.68276e-15	0.192268	8.75216e-15
AGTATAATTCCCCGAGGCCGGGG-M3_Pos2:3:10_GTC>ACT	12869	10	52	3153	7	0.0214153	13077.7	0	3087.61	2.79512e-11	1.72909e-15	0.191003	9.0527e-15
CTCGGCAACGTCGAAACATTTGG-M1_Pos14_A>C	8920	0	81	75	44	0.625	9064.82	56.2367	29.6761	1.97715e-11	0.0061456	0.00324302	1.89502
CTCGGCAACGTCGAAACATTTGG-M1_Pos15_A>G	8214	0	22	28	58		8347.47	5.58988e-14	0	3.86692e-13	5.3021e-17	4.63245e-17	1.14456
CTCGGCAACGTCGAAACATTTGG-M1_Pos17_C>A	6309	4	31	37	28		6411.47	6.72837	4.94233	4.09551e-12	0.00104752	0.000769458	1.36137
CTCGGCAACGTCGAAACATTTGG-M2_Pos14:15_AA>CG	12970	0	72	103	116	0.646048	13180.9	46.6619	37.0955	8.59923	0.00416334	0.00344261	1.20936
CTCGGCAACGTCGAAACATTTGG-M2_Pos14:17_AC>CA	10215	0	53	83	85	0.624434	10381.1	31.4761	31.0947	0.866354	0.00309659	0.00306007	1.01193
CTCGGCAACGTCGAAACATTTGG-M2_Pos15:17_AC>GA	9992	0	40	55	26		10154.2	5.1518e-12	4.2292	6.30939e-11	6.71815e-15	0.000416325	1.61368e-11
CTCGGCAACGTCGAAACATTTGG-M3_Pos14:15:17_AAC>CGA	11980	0	40	61	49		12174.5	0	0.127323	0	0	1.0458e-05	0
AGCCCTCGACTTCGGAGTCTGGG-M1_Pos2_G>C	18478	12	154	2964	46	0.0667506	18777.8	79.9687	2870.11	6.22787e-10	0.00368046	0.132093	0.0278626
AGCCCTCGACTTCGGAGTCTGGG-M1_Pos7_C>T	10775	0	71	2193	21	0.0402626	10949.8	21.4144	2138.25	0	0.0016335	0.163107	0.0100149
AGCCCTCGACTTCGGAGTCTGGG-M1_Pos9_A>T	14169	0	122	2710	19	0.0494563	14398.8	58.8563	2638.01	0	0.00344276	0.154309	0.0223109
AGCCCTCGACTTCGGAGTCTGGG-M2_Pos2:7_GC>CT	13854	0	108	2205	4	0.0483384	14078.6	37.5215	2134.61	7.69769e-10	0.00230891	0.131354	0.0175777
AGCCCTCGACTTCGGAGTCTGGG-M2_Pos2:9_GA>CT	13763	37	138	2576	0	0.0636132	13986.1	72.5167	2506.07	0	0.00437779	0.15129	0.0289364
AGCCCTCGACTTCGGAGTCTGGG-M2_Pos7:9_CA>TT	15854	4	116	2867	14	0.0446518	16111.1	37.9489	2786.44	6.85217e-10	0.00200411	0.147154	0.0136191
AGCCCTCGACTTCGGAGTCTGGG-M3_Pos2:7:9_GCA>CTT	11968	16	90	1615	3	0.0632251	12162.1	28.24	1554.19	0	0.00205464	0.113077	0.0181703
TCGATCAGTTGTTGCTACTAGGG-M1_Pos10_T>A	4550	0	59	29	1		4623.72	40.5304	5.8814	1.85521e-11	0.00867863	0.00125936	6.89128
TCGATCAGTTGTTGCTACTAGGG-M1_Pos11_G>C	8209	0	40	108	0		8342.1	1.56366e-12	66.2895	0	1.85965e-16	0.00788374	2.35884e-14
TCGATCAGTTGTTGCTACTAGGG-M1_Pos8_G>T	10502	0	50	335	1	0.132124	10672.3	6.0644e-11	281.639	0	5.53629e-15	0.0257112	2.15326e-13
TCGATCAGTTGTTGCTACTAGGG-M2_Pos10:11_TG>AC	5499	0	37	43	0		5588.16	7.12422	15.0592	6.3423e-11	0.00126984	0.00268419	0.473081
TCGATCAGTTGTTGCTACTAGGG-M2_Pos8:10_GT>TA	12245	0	40	421	1	0.0887446	12443.5	2.13115e-12	358.783	0	1.66467e-16	0.0280249	5.93996e-15
TCGATCAGTTGTTGCTACTAGGG-M2_Pos8:11_GG>TC	6287	0	31	137	0		6388.93	2.06676e-11	105.055	0	3.18257e-15	0.0161773	1.9673e-13
TCGATCAGTTGTTGCTACTAGGG-M3_Pos8:10:11_GTG>TAC	7963	0	40	233	9	0.173759	8092.18	0	192.539	4.17877e-11	5.04395e-15	0.0232403	2.17035e-13
TGACAGCTACGAATAGCGATTGG-M1_Pos19_A>C	7403	0	65	890	35	0.10101	7523.19	43.3237	852.384	9.21988e-12	0.00514601	0.101247	0.0508266
TGACAGCTACGAATAGCGATTGG-M1_Pos4_C>G	6239	8	17	349	17	0.107417	6340.24	6.19451e-13	317.298	2.89949e-12	5.28564e-16	0.04766	1.10903e-14
TGACAGCTACGAATAGCGATTGG-M1_Pos8_T>G	8368	1	97	1089	1	0.0833333	8503.6	60.3068	1046.48	1.64078e-10	0.00627517	0.108891	0.0576282
TGACAGCTACGAATAGCGATTGG-M2_Pos4:19_CA>GC	3650	0	19	88	6		3709.22	0.678524	69.4533	6.55596e-13	0.000179534	0.018377	0.0097695
TGACAGCTACGAATAGCGATTGG-M2_Pos4:8_CT>GG	5105	0	31	341	0	0.0833333	5187.78	2.5794	315.061	4.48352e-11	0.000468521	0.0572275	0.00818699
TGACAGCTACGAATAGCGATTGG-M2_Pos8:19_TA>GC	5594	7	50	368	3	0.140187	5684.7	23.4608	339.577	3.48739e-11	0.00387928	0.0561494	0.0690885
TGACAGCTACGAATAGCGATTGG-M3_Pos4:8:19_CTA>GGC	7518	0	25	405	3	0.0646651	7639.88	7.93624e-13	366.801	0	9.91203e-17	0.0458118	2.16364e-15
ACATATTAAAGGGAAAGTAATGG-M1_Pos11_G>T	2633	0	79	232	5	0.265823	2675.6	79.4423	218.622	1.12823e-11	0.0267153	0.0735195	0.363377
ACATATTAAAGGGAAAGTAATGG-M1_Pos16_A>T	946	0	7	64	4		961.358	3.75397	59.1933	4.9335e-14	0.00366489	0.0577887	0.0634188
ACATATTAAAGGGAAAGTAATGG-M1_Pos1_A>T	1736	15	0	57	5		1764.17	0	48.179	0	0	0.0265837	0
ACATATTAAAGGGAAAGTAATGG-M2_Pos11:16_GA>TT	1740	0	17	51	0		1768.2	8.62936	42.1591	0	0.00474404	0.0231772	0.204686
ACATATTAAAGGGAAAGTAATGG-M2_Pos1:11_AG>TT	1166	0	11	1	0		1184.87	5.31096	5.67251e-13	9.85878e-13	0.0044623	1.30495e-15	3.41952e+12
ACATATTAAAGGGAAAGTAATGG-M2_Pos1:16_AA>TT	2079	0	0	80	18		2112.79	0	69.4361	3.06277	0.00140154	0.0331759	0.0422458
ACATATTAAAGGGAAAGTAATGG-M3_Pos1:11:16_AGA>TTT	1746	0	0	231	0	0	1774.28	2.80692e-13	222.129	3.83731e-13	3.32809e-16	0.111264	2.99117e-15
ACGTCACTAATGGTTCCCTCGGG-M1_Pos10_A>C	8078	46	103	1995	14	0.0755329	8209	75.2423	1953.96	8.42507e-11	0.00734918	0.19085	0.0385077
ACGTCACTAATGGTTCCCTCGGG-M1_Pos12_G>A	9768	51	64	1882	39	0.0756385	9926.64	27.7771	1832.37	1.07607e-11	0.00235663	0.155459	0.0151592
ACGTCACTAATGGTTCCCTCGGG-M1_Pos3_G>C	9165	12	15	2001	41	0.0328661	9313.81	2.85055e-12	1954.43	3.37161e-12	5.52185e-16	0.173446	3.18362e-15
ACGTCACTAATGGTTCCCTCGGG-M2_Pos10:12_AG>CA	9515	0	49	1884	0	0.0253492	9669.28	4.85559e-11	1835.65	0	4.22044e-15	0.159554	2.64516e-14
ACGTCACTAATGGTTCCCTCGGG-M2_Pos3:10_GA>CC	10922	27	39	2344	1	0.0277893	11099.1	1.0904e-11	2288.5	1.62598e-10	1.29599e-14	0.170942	7.58147e-14
ACGTCACTAATGGTTCCCTCGGG-M2_Pos3:12_GG>CA	8716	16	59	1484	1	0.0487179	8857.34	12.1599	1439.71	0	0.00117951	0.139653	0.00844603
ACGTCACTAATGGTTCCCTCGGG-M3_Pos3:10:12_GAG>CCA	11653	19	15	2834	5	0.0135747	11841.9	9.50681e-11	2774.79	2.02118e-10	2.0332e-14	0.189838	1.07102e-13
TGCGGGGAAATGAAACACAGAGG-M1_Pos17_A>T	6732	5	56	2152	84	0.0631258	6841.47	49.6949	2117.79	26.5424	0.00843753	0.237323	0.0355529
TGCGGGGAAATGAAACACAGAGG-M1_Pos2_G>T	5876	35	78	1730	53	0.0875527	5971.52	77.3211	1700.14	0	0.00997822	0.219402	0.0454792
TGCGGGGAAATGAAACACAGAGG-M1_Pos7_G>T	4266	29	76	948	6	0.104816	4335.14	65.1484	926.324	5.39197e-11	0.0122307	0.173905	0.07033
TGCGGGGAAATGAAACACAGAGG-M2_Pos2:17_GA>TT	3073	18	13	515	6	0.067029	3122.88	0	499.385	0	0	0.137866	0
TGCGGGGAAATGAAACACAGAGG-M2_Pos2:7_GG>TT	5618	1	19	1982	5	0.0124564	5709.1	8.22206e-14	1953.45	2.55905e-11	3.35041e-15	0.254935	1.31422e-14
TGCGGGGAAATGAAACACAGAGG-M2_Pos7:17_GA>TT	3045	0	14	1048	26	0.0367647	3094.52	6.98117	1032.53	1.81748	0.00212742	0.250093	0.0085065
TGCGGGGAAATGAAACACAGAGG-M3_Pos2:7:17_GGA>TTT	3904	9	10	1388	13	0.0225352	3967.37	7.27774e-13	1368.16	2.3058e-12	5.68561e-16	0.256425	2.21726e-15
CGACGAATCGTAAACATTCTAGG-M1_Pos23_G>A	5275	0	35	6	38		5360.62	22.9994	0	0	0.0042721	0	inf
CGACGAATCGTAAACATTCTAGG-M1_Pos2_G>T	3734	0	30	82	1		3794.54	11.1516	63.0274	9.2328e-12	0.00288252	0.0162916	0.176933
CGACGAATCGTAAACATTCTAGG-M1_Pos6_A>C	4457	0	4	13	0		4529.16	1.24901e-11	2.44133e-12	2.05053e-11	7.28511e-15	5.06642e-15	1.43792
CGACGAATCGTAAACATTCTAGG-M2_Pos2:23_GG>TA	3213	0	6	13	10		3265.12	0	6.43587e-14	0	0	1.9711e-17	0
CGACGAATCGTAAACATTCTAGG-M2_Pos2:6_GA>TC	2580	0	21	57	0		2621.82	7.72749	43.891	0	0.00289046	0.0164174	0.176061
CGACGAATCGTAAACATTCTAGG-M2_Pos6:23_AG>CA	6929	0	24	29	26		7041.47	0	0	0	0	0
CGACGAATCGTAAACATTCTAGG-M3_Pos2:6:23_GAG>TCA	4116	0	58	76	9		4182.72	45.8099	55.0864	0	0.0106942	0.0128598	0.831601
CATCAGTGCCTTGCAGCTGAAGG-M1_Pos13_G>C	18550	5	117	860	94	0.200743	18851.3	56.0746	765.744	1.62208e-11	0.00285032	0.0389234	0.073229
CATCAGTGCCTTGCAGCTGAAGG-M1_Pos18_T>G	15433	0	59	697	346	0.367514	15684	28.2749	618.58	267.281	0.0178065	0.0533711	0.333637
CATCAGTGCCTTGCAGCTGAAGG-M1_Pos8_G>C	13636	0	74	699	1	0.0968992	13857.1	0	629.714	3.16049e-11	2.18163e-15	0.0434681	5.01892e-14
CATCAGTGCCTTGCAGCTGAAGG-M2_Pos13:18_GT>CG	18659	7	134	864	18	0.155425	18961.6	42.2947	769.192	0	0.002139	0.0389009	0.0549859
CATCAGTGCCTTGCAGCTGAAGG-M2_Pos8:13_GG>CC	14606	0	162	1128	0	0.125581	14842.7	95.6879	1053.79	2.99689e-09	0.00598342	0.0658939	0.0908039
CATCAGTGCCTTGCAGCTGAAGG-M2_Pos8:18_GT>CG	11808	0	19	884	10	0.0317634	11999.4	3.80587e-11	824.003	1.01254e-10	1.0864e-14	0.0642577	1.69068e-13
CATCAGTGCCTTGCAGCTGAAGG-M3_Pos8:13:18_GGT>CCG	13322	7	81	713	0	0.109863	13538	6.85458	645.31	0	0.000483051	0.0454758	0.0106221
GACGAACTATACTAGTGGTAAGG-M1_Pos14_A>G	3441	23	6	323	23	0.138667	3496.92	0	305.515	5.34933	0.00140484	0.0816394	0.0172079
GACGAACTATACTAGTGGTAAGG-M1_Pos16_T>C	2440	26	17	267	33	0.221574	2479.66	10.3242	254.602	23.9534	0.0123811	0.100614	0.123055
GACGAACTATACTAGTGGTAAGG-M1_Pos18_G>T	2675	49	42	260	95	0.41704	2718.48	42.5244	246.408	93.9871	0.0440162	0.109755	0.401039
GACGAACTATACTAGTGGTAAGG-M2_Pos14:16_AT>GC	3632	0	2	781	41	0.0521845	3691.04	0	762.545	16.7587	0.00374886	0.174328	0.0215047
GACGAACTATACTAGTGGTAAGG-M2_Pos14:18_AG>GT	4423	0	28	1272	1	0.0222905	4494.72	4.05029	1249.53	2.77159e-11	0.000704607	0.217373	0.00324146
GACGAACTATACTAGTGGTAAGG-M2_Pos16:18_TG>CT	2132	0	45	257	5	0.162866	2166.53	41.8958	246.168	1.20651e-11	0.0170683	0.100288	0.170192
GACGAACTATACTAGTGGTAAGG-M3_Pos14:16:18_ATG>GCT	3113	3	4	576	3	0.0170648	3163.46	1.167e-12	560.183	2.47205e-12	9.77283e-16	0.150439	6.49619e-15
AGTACCCGGAAGGTTCTTTATGG-M1_Pos11_A>G	7270	94	204	911	206	0.356184	7388.17	240.144	874.059	138.967	0.0438718	0.11723	0.374236
AGTACCCGGAAGGTTCTTTATGG-M1_Pos18_T>C	6672	31	21	1213	130	0.130466	6780.49	1.02683	1179.1	107.059	0.0133974	0.159421	0.0840378
AGTACCCGGAAGGTTCTTTATGG-M1_Pos19_T>A	7475	34	42	1364	72	0.0978836	7596.53	23.0933	1326.02	24.7183	0.00532995	0.150578	0.0353967
AGTACCCGGAAGGTTCTTTATGG-M2_Pos11:18_AT>GC	5168	0	94	1088	10	0.0872483	5251.73	82.454	1061.74	8.23302e-11	0.0128917	0.166003	0.0776593
AGTACCCGGAAGGTTCTTTATGG-M2_Pos11:19_AT>GA	6705	9	36	839	0	0.050905	6813.73	0	804.931	3.61448e-11	4.74424e-15	0.105653	4.49042e-14
AGTACCCGGAAGGTTCTTTATGG-M2_Pos18:19_TT>CA	10398	23	54	2648	138	0.0750961	10567.1	31.1029	2595.16	71.0378	0.00770037	0.201005	0.0383094
AGTACCCGGAAGGTTCTTTATGG-M3_Pos11:18:19_ATT>GCA	8286	0	77	1953	0	0.037931	8420.3	36.3311	1910.9	0	0.00350431	0.184316	0.0190126
GTCACCGGTCGTGGGCAGAGGGG-M1_Pos12_T>A	12150	1047	350	1341	3323	0.778749	12347.5	416.355	1279.26	4108.8	0.249294	0.296832	0.839848
GTCACCGGTCGTGGGCAGAGGGG-M1_Pos14_G>A	11557	589	186	1316	3548	0.766625	11745.3	270.158	1257.27	4262.44	0.258487	0.31478	0.821165
GTCACCGGTCGTGGGCAGAGGGG-M1_Pos2_T>A	10070	1002	154	946	3621	0.834702	10233.8	179.317	894.831	4542.51	0.297898	0.34304	0.868407
GTCACCGGTCGTGGGCAGAGGGG-M2_Pos12:14_TG>AA	10196	490	114	3981	73	0.145341	10361.4	45.74	3929.19	160.879	0.0142523	0.282128	0.0505172
GTCACCGGTCGTGGGCAGAGGGG-M2_Pos2:12_TT>AA	9149	900	143	1315	2233	0.71357	9297.58	123.908	1268.51	2873.85	0.221011	0.305397	0.723684
GTCACCGGTCGTGGGCAGAGGGG-M2_Pos2:14_TG>AA	11689	1102	84	2100	2115	0.611183	11878.7	0.463201	2040.61	2823.63	0.168669	0.290516	0.580583
GTCACCGGTCGTGGGCAGAGGGG-M3_Pos2:12:14_TTG>AAA	8530	458	88	3614	29	0.137264	8668.35	20.3136	3570.66	119.573	0.0113004	0.298107	0.0379074
CTCCACGATCCGATGTGCAGCGG-M1_Pos20_G>A	17791	49	112	2046	396	0.213984	18080.3	85.1132	1955.6	305.765	0.0191356	0.110706	0.172851
CTCCACGATCCGATGTGCAGCGG-M1_Pos3_C>G	17360	17	84	3342	25	0.0363322	17641.7	0	3253.79	9.59471e-10	4.59177e-14	0.155718	2.94878e-13
CTCCACGATCCGATGTGCAGCGG-M1_Pos9_T>G	11842	97	295	1597	131	0.246698	12034.4	332.502	1536.83	0	0.0239146	0.110534	0.216356
CTCCACGATCCGATGTGCAGCGG-M2_Pos3:20_CG>GA	13026	25	100	1578	67	0.108475	13237.6	61.3064	1511.81	0	0.00413934	0.102076	0.0405516
CTCCACGATCCGATGTGCAGCGG-M2_Pos3:9_CT>GG	16837	43	94	3565	6	0.0385653	17110.1	1.22384	3479.45	6.35176e-10	5.94362e-05	0.168981	0.000351733
CTCCACGATCCGATGTGCAGCGG-M2_Pos9:20_TG>GA	16356	28	121	2581	51	0.0719166	16621.5	56.8708	2497.89	0	0.00296569	0.13026	0.0227675
CTCCACGATCCGATGTGCAGCGG-M3_Pos3:9:20_CTG>GGA	10909	4	42	1204	12	0.0459588	11085.9	0	1148.57	9.67258e-11	7.90599e-15	0.0938796	8.42141e-14
GTTAAGGGGCTGCAGGGGAATGG-M1_Pos11_T>C	11294	1032	409	711	1840	0.821894	11477.2	439.184	653.614	2332.84	0.186006	0.200394	0.928199
GTTAAGGGGCTGCAGGGGAATGG-M1_Pos15_G>C	10756	646	109	2656	338	0.291544	10930.5	26.2222	2601.35	535.488	0.0398559	0.222573	0.179069
GTTAAGGGGCTGCAGGGGAATGG-M1_Pos7_G>C	7926	733	224	1437	699	0.535403	8054.46	196.871	1396.73	968.755	0.109791	0.222805	0.492765
GTTAAGGGGCTGCAGGGGAATGG-M2_Pos11:15_TG>CC	11218	31	106	3799	33	0.0428319	11400	65.8525	3742	1.46087e-10	0.00433015	0.246057	0.0175982
GTTAAGGGGCTGCAGGGGAATGG-M2_Pos7:11_GT>CC	11448	111	201	3873	32	0.0815746	11633.7	178.287	3814.83	1.64043e-10	0.0114091	0.244121	0.0467352
GTTAAGGGGCTGCAGGGGAATGG-M2_Pos7:15_GG>CC	8427	0	106	2598	10	0.0427413	8563.59	74.7157	2555.18	3.04233e-10	0.00667492	0.228274	0.0292408
GTTAAGGGGCTGCAGGGGAATGG-M3_Pos7:11:15_GTG>CCC	9820	23	23	3356	0	0.0135215	9979.16	2.68989e-11	3306.1	9.41102e-11	9.10852e-15	0.248855	3.66017e-14
AAGGAGGTGCATTTCTGCATAGG-M1_Pos13_T>G	7251	40	64	2131	18	0.05415	7368.67	35.6567	2094.16	0	0.00375393	0.220473	0.0170267
AAGGAGGTGCATTTCTGCATAGG-M1_Pos18_C>T	6786	63	31	819	104	0.19469	6896.31	8.52719	784.519	84.2754	0.0119381	0.111762	0.106818
AAGGAGGTGCATTTCTGCATAGG-M1_Pos7_G>A	4998	162	37	344	205	0.540107	5079.19	14.8642	318.604	254.81	0.0475828	0.101176	0.470295
AAGGAGGTGCATTTCTGCATAGG-M2_Pos13:18_TC>GT	4036	4	8	453	6	0.0382166	4101.45	0	432.493	0	0	0.09539	0
AAGGAGGTGCATTTCTGCATAGG-M2_Pos7:13_GT>AG	8791	0	92	2436	18	0.043205	8933.57	58.9001	2391.33	7.66489e-11	0.00517403	0.210065	0.0246307
AAGGAGGTGCATTTCTGCATAGG-M2_Pos7:18_GC>AT	3131	0	28	214	0	0.115702	3181.75	12.4076	198.091	1.48244e-11	0.00365764	0.0583953	0.0626358
AAGGAGGTGCATTTCTGCATAGG-M3_Pos7:13:18_GTC>AGT	5887	0	31	778	12	0.0523752	5982.53	2.5461	748.087	2.76398e-11	0.000378143	0.111105	0.00340347
GATGGCTTTCCGCATAAAGGCGG-M1_Pos19_G>C	9972	409	104	2968	209	0.195664	10133.9	50.1232	2917.33	294.307	0.0257121	0.239753	0.107244
GATGGCTTTCCGCATAAAGGCGG-M1_Pos2_A>T	9328	695	138	1184	626	0.552024	9479.28	76.8857	1136.6	893.695	0.0837685	0.17523	0.478048
GATGGCTTTCCGCATAAAGGCGG-M1_Pos7_T>C	6206	383	70	610	647	0.643275	6306.76	42.3893	578.466	843.678	0.114018	0.183	0.62305
GATGGCTTTCCGCATAAAGGCGG-M2_Pos2:19_AG>TC	8103	0	15	2892	44	0.0199932	8234.62	0	2850.83	0	0	0.257168	0
GATGGCTTTCCGCATAAAGGCGG-M2_Pos2:7_AT>TC	9766	39	30	3023	5	0.0238941	9924.36	1.22003e-11	2973.38	6.43404e-11	5.93443e-15	0.230535	2.5742e-14
GATGGCTTTCCGCATAAAGGCGG-M2_Pos7:19_TG>CC	5408	89	96	1572	1	0.105802	5495.66	79.2598	1544.52	5.29126e-11	0.0111329	0.216944	0.0513167
GATGGCTTTCCGCATAAAGGCGG-M3_Pos2:7:19_ATG>TCC	11551	27	123	4115	6	0.0365254	11738.3	72.1566	4056.31	1.44178e-10	0.00454767	0.255649	0.0177887
GGAGGAACTATGAAGATCAGGGG-M1_Pos12_G>T	3721	132	36	335	60	0.404973	3781.41	17.0011	316.093	81.3657	0.0234437	0.0947261	0.247489
GGAGGAACTATGAAGATCAGGGG-M1_Pos13_A>T	3317	138	49	261	151	0.564274	3370.86	39.2998	244.146	188.659	0.0593184	0.112623	0.526701
GGAGGAACTATGAAGATCAGGGG-M1_Pos1_G>A	3709	153	115	233	623	0.792705	3769.33	144.616	214.153	720.546	0.178434	0.192776	0.925605
GGAGGAACTATGAAGATCAGGGG-M2_Pos12:13_GA>TT	5012	0	67	1202	0	0.0527975	5093.2	46.5805	1176.53	1.52085e-10	0.00737463	0.186269	0.0395913
GGAGGAACTATGAAGATCAGGGG-M2_Pos1:12_GG>AT	4919	91	69	725	51	0.225427	4998.92	61.7333	700.005	30.7288	0.0159655	0.126176	0.126533
GGAGGAACTATGAAGATCAGGGG-M2_Pos1:13_GA>AT	3816	170	49	588	176	0.401831	3877.96	33.799	568.61	227.519	0.0555065	0.169106	0.328236
GGAGGAACTATGAAGATCAGGGG-M3_Pos1:12:13_GGA>ATT	5678	1	43	1126	18	0.0521886	5770.15	21.0713	1097.15	0	0.00305897	0.159276	0.0192055
AGGGTGGTACGCTGTCCAATAGG-M1_Pos10_C>A	10852	101	154	2661	75	0.110331	11028.3	144.69	2605.86	0	0.0105009	0.18912	0.055525
AGGGTGGTACGCTGTCCAATAGG-M1_Pos14_G>C	8686	14	45	2427	74	0.0519531	8827.23	24.8129	2382.86	8.52517	0.00296512	0.212692	0.0139409
AGGGTGGTACGCTGTCCAATAGG-M1_Pos8_T>C	12568	566	352	2075	685	0.435835	12772.1	372.382	2011.14	793.806	0.0731181	0.175865	0.415761
AGGGTGGTACGCTGTCCAATAGG-M2_Pos10:14_CG>AC	10263	7	60	2374	1	0.027846	10429.4	2.82952	2321.85	1.55316e-10	0.000221852	0.182047	0.00121865
AGGGTGGTACGCTGTCCAATAGG-M2_Pos8:10_TC>CA	11122	23	81	2158	38	0.0617391	11302.5	38.5949	2101.49	5.90431e-12	0.00287108	0.15633	0.0183655
AGGGTGGTACGCTGTCCAATAGG-M2_Pos8:14_TG>CC	9342	23	18	2195	9	0.0222717	9493.47	0	2147.53	0	0	0.18448	0
AGGGTGGTACGCTGTCCAATAGG-M3_Pos8:10:14_TCG>CAC	8633	15	56	2248	1	0.0310345	8773	9.11104	2204.14	0	0.000829314	0.200627	0.00413361
TAATAAGACCCGCCTCGTTAGGG-M1_Pos16_C>T	4496	0	26	407	33	0.126609	4569.08	15.2567	384.155	3.13878e-14	0.00307069	0.0773181	0.039715
TAATAAGACCCGCCTCGTTAGGG-M1_Pos19_T>A	4857	16	137	462	97	0.351124	4935.97	166.148	437.32	25.4339	0.034427	0.0831563	0.414003
TAATAAGACCCGCCTCGTTAGGG-M1_Pos5_A>G	11445	33	87	1535	18	0.0824866	11630.7	34.8029	1476.85	0	0.00264815	0.112373	0.0235657
TAATAAGACCCGCCTCGTTAGGG-M2_Pos16:19_CT>TA	2693	0	6	219	9	0.0641026	2736.71	5.19675e-14	205.316	1.71478e-13	7.59495e-17	0.0697875	1.0883e-15
TAATAAGACCCGCCTCGTTAGGG-M2_Pos5:16_AC>GT	9058	4	88	1050	85	0.144254	9205.27	81.8106	1003.97	1.66871e-14	0.00794968	0.0975579	0.0814868
TAATAAGACCCGCCTCGTTAGGG-M2_Pos5:19_AT>GA	5910	0	33	772	52	0.0991832	6006.1	21.4854	741.97	2.82326	0.00358938	0.109975	0.0326381
TAATAAGACCCGCCTCGTTAGGG-M3_Pos5:16:19_ACT>GTA	3417	0	37	211	2	0.156	3472.39	22.1841	193.638	2.23632e-12	0.00601488	0.052502	0.114565
CAGCGAAATACCCCAACGCGCGG-M1_Pos1_C>G	7443	88	152	2321	40	0.107651	7563.78	150.061	2283.18	2.78464e-11	0.0150106	0.228386	0.0657245
CAGCGAAATACCCCAACGCGCGG-M1_Pos20_G>T	6892	51	62	2205	197	0.12326	7004.06	55.528	2169.98	174.965	0.0245087	0.249342	0.0982935
CAGCGAAATACCCCAACGCGCGG-M1_Pos22_G>C	6276	7	48	1982	157	0.0966272	6378.07	43.6444	1950.11	120.417	0.0193189	0.243814	0.0792363
CAGCGAAATACCCCAACGCGCGG-M2_Pos1:20_CG>GT	6501	18	34	1728	85	0.0734584	6606.71	19.214	1694.97	44.2805	0.00759034	0.207915	0.0365069
CAGCGAAATACCCCAACGCGCGG-M2_Pos1:22_CG>GC	9188	1	63	2279	227	0.11323	9337.44	55.231	2232.31	172.289	0.0192858	0.203827	0.0946186
CAGCGAAATACCCCAACGCGCGG-M2_Pos20:22_GG>TC	7064	0	113	1484	76	0.112971	7178.81	121.537	1448.11	8.1125e-13	0.0138924	0.165527	0.0839286
CAGCGAAATACCCCAACGCGCGG-M3_Pos1:20:22_CGG>GTC	5621	2	48	787	49	0.111738	5712.38	41.1537	758.438	2.50032e-15	0.00631969	0.116468	0.054261
TTTAAAGATCTCTCAGGCGTGGG-M1_Pos11_T>C	6637	2	154	317	0	0.32981	6744.4	140.32	283.278	0	0.0195759	0.0395198	0.495343
TTTAAAGATCTCTCAGGCGTGGG-M1_Pos14_C>T	6920	0	4	233	77	0.257962	7032.48	0	197.838	30.5967	0.00421388	0.0314608	0.133941
TTTAAAGATCTCTCAGGCGTGGG-M1_Pos7_G>A	7333	0	31	173	13	0.202765	7451.97	0	135.74	3.15198e-11	4.15406e-15	0.0178895	2.32207e-13
TTTAAAGATCTCTCAGGCGTGGG-M2_Pos11:14_TC>CT	7142	0	19	419	0	0.043379	7257.75	2.01423e-12	382.711	3.46752e-11	4.80199e-15	0.0500901	9.58671e-14
TTTAAAGATCTCTCAGGCGTGGG-M2_Pos7:11_GT>AC	6937	0	113	347	0	0.245652	7049.34	88.8856	311.753	2.89688e-10	0.011931	0.0418462	0.285115
TTTAAAGATCTCTCAGGCGTGGG-M2_Pos7:14_GC>AT	6827	0	41	132	6		6937.73	5.54481	97.3114	0	0.000787549	0.0138215	0.05698
TTTAAAGATCTCTCAGGCGTGGG-M3_Pos7:11:14_GTC>ACT	11357	0	32	224	2	0.131783	11541.1	1.0053e-11	166.295	2.23591e-10	1.9957e-14	0.0142043	1.405e-12
GAATTCGCCAGAAATAATAAGGG-M1_Pos20_A>T	2529	41	20	213	108	0.442408	2570.11	15.0888	200.149	116.665	0.0454008	0.10917	0.415871
GAATTCGCCAGAAATAATAAGGG-M1_Pos7_G>T	2881	26	16	243	6	0.164948	2927.78	2.30043	228.362	0	0.000728345	0.072302	0.0100737
GAATTCGCCAGAAATAATAAGGG-M1_Pos8_C>A	2971	9	23	250	55	0.25816	3019.31	19.4345	234.903	36.3987	0.0168678	0.0819632	0.205797
GAATTCGCCAGAAATAATAAGGG-M2_Pos7:20_GA>TT	3191	0	8	562	0	0.0140351	3242.71	1.07959e-13	545.786	1.34892e-12	3.84553e-16	0.144064	2.66932e-15
GAATTCGCCAGAAATAATAAGGG-M2_Pos7:8_GC>TA	1901	0	0	350	0	0	1931.79	2.09372e-12	340.341	2.8827e-12	2.1902e-15	0.149789	1.46219e-14
GAATTCGCCAGAAATAATAAGGG-M2_Pos8:20_CA>AT	3137	0	18	354	25	0.108312	3188	11.3461	338.06	2.28211e-15	0.00320747	0.0955671	0.0335625
GAATTCGCCAGAAATAATAAGGG-M3_Pos7:8:20_GCA>TAT	2839	0	52	383	5	0.129545	2884.99	45.5137	368.575	2.46127e-12	0.0137959	0.111721	0.123486
CGGATAAAGTACCTGGTAGTGGG-M1_Pos14_T>C	7823	20	70	2487	120	0.0778643	7950.21	63.3841	2447.25	60.9475	0.0118166	0.238381	0.0495701
CGGATAAAGTACCTGGTAGTGGG-M1_Pos20_T>A	7170	6	62	926	72	0.131332	7286.59	55.28	889.567	6.90859	0.00754867	0.108817	0.06937
CGGATAAAGTACCTGGTAGTGGG-M1_Pos7_A>T	4206	28	88	962	10	0.115809	4274.16	81.7769	940.629	3.62553e-11	0.0154396	0.177592	0.0869385
CGGATAAAGTACCTGGTAGTGGG-M2_Pos14:20_TT>CA	6788	0	55	1486	35	0.0571066	6898.23	35.4653	1451.51	3.42028e-12	0.00422951	0.173104	0.0244334
CGGATAAAGTACCTGGTAGTGGG-M2_Pos7:14_AT>TC	7448	0	91	1360	11	0.0697674	7568.74	63.7541	1322.16	0	0.00711967	0.14765	0.0482198
CGGATAAAGTACCTGGTAGTGGG-M2_Pos7:20_AT>TA	6274	0	23	1259	10	0.0255418	6375.77	2.23994e-14	1227.12	0	2.94617e-18	0.161402	1.82536e-17
CGGATAAAGTACCTGGTAGTGGG-M3_Pos7:14:20_ATT>TCA	4228	0	1	728	0	0.00137174	4296.49	0	706.518	0	0	0.141219	0
ACGCGTACGAGAGCCGTTGTGGG-M1_Pos1_A>T	8004	19	58	3075	46	0.0384615	8134.03	35.6493	3034.33	7.30299e-13	0.00318183	0.270825	0.0117487
ACGCGTACGAGAGCCGTTGTGGG-M1_Pos23_G>C	10896	17	18	3370	337	0.0994121	11073.2	8.77128e-14	3314.63	312.004	0.021225	0.246713	0.0860312
ACGCGTACGAGAGCCGTTGTGGG-M1_Pos4_C>A	9840	129	182	2713	182	0.153774	9999.92	193.587	2663	115.192	0.0238041	0.214173	0.111144
ACGCGTACGAGAGCCGTTGTGGG-M2_Pos1:23_AG>TC	8108	1	34	2438	178	0.080347	8239.87	18.6136	2396.8	135.072	0.0142429	0.234642	0.0607005
ACGCGTACGAGAGCCGTTGTGGG-M2_Pos1:4_AC>TA	6824	6	81	2287	24	0.0462886	6934.71	61.6901	2252.33	7.97214e-11	0.00667012	0.243528	0.0273895
ACGCGTACGAGAGCCGTTGTGGG-M2_Pos4:23_CG>AC	7143	10	57	2408	148	0.0819672	7259.16	51.2972	2371.7	100.629	0.01553	0.252723	0.0614507
ACGCGTACGAGAGCCGTTGTGGG-M3_Pos1:4:23_ACG>TAC	9799	0	24	2718	137	0.0559222	9958.35	2.03061e-14	2668.21	76.7177	0.0060392	0.21608	0.0279489
CGAGCTAGCAAGGACGTCTGTGG-M1_Pos3_A>T	8110	46	62	3164	36	0.0435308	8241.72	35.3358	3122.79	0	0.00309967	0.273933	0.0113154
CGAGCTAGCAAGGACGTCTGTGG-M1_Pos6_T>C	9804	506	774	1548	831	0.576934	9963.15	968.64	1498.18	779.948	0.132369	0.172456	0.767553
CGAGCTAGCAAGGACGTCTGTGG-M1_Pos7_A>T	9297	10	124	5353	51	0.0334056	9447.9	108.556	5305.76	2.66635e-11	0.00730419	0.356997	0.0204601
CGAGCTAGCAAGGACGTCTGTGG-M2_Pos3:6_AT>TC	8613	27	120	4451	50	0.0423838	8752.82	107.955	4407.24	0	0.00813646	0.33217	0.0244949
CGAGCTAGCAAGGACGTCTGTGG-M2_Pos3:7_AA>TT	8128	1	22	4208	13	0.00848256	8259.82	0	4166.7	0	0	0.335307	0
CGAGCTAGCAAGGACGTCTGTGG-M2_Pos6:7_TA>CT	8581	10	42	4118	15	0.0160096	8720.25	0	4074.4	6.91902e-12	5.40775e-16	0.318446	1.69817e-15
CGAGCTAGCAAGGACGTCTGTGG-M3_Pos3:6:7_ATA>TCT	8321	1	44	4519	11	0.0122404	8456	1.19013	4476.72	5.95548e-11	9.20165e-05	0.346123	0.000265849
CGTTTGCCATTCCACGTCGCCGG-M1_Pos10_T>G	11933	7	124	730	1	0.153132	12126.4	68.555	669.368	9.00964e-10	0.00532907	0.0520329	0.102417
CGTTTGCCATTCCACGTCGCCGG-M1_Pos12_C>G	13730	0	138	692	7	0.173238	13952.6	75.8287	622.237	0	0.0051758	0.0424717	0.121865
CGTTTGCCATTCCACGTCGCCGG-M1_Pos18_C>G	18438	6	100	784	126	0.228346	18737.7	50.4707	690.312	2.18728e-12	0.0025911	0.0354398	0.0731128
CGTTTGCCATTCCACGTCGCCGG-M2_Pos10:12_TC>GG	13191	0	158	709	2	0.18412	13404.7	101.387	641.976	3.90625e-10	0.00716614	0.0453754	0.15793
CGTTTGCCATTCCACGTCGCCGG-M2_Pos10:18_TC>GG	16200	0	61	1089	15	0.0652361	16462.7	1.88377e-11	1006.69	0	1.07833e-15	0.0576257	1.87126e-14
CGTTTGCCATTCCACGTCGCCGG-M2_Pos12:18_CC>GG	14399	0	67	620	25	0.129213	14632.6	0	546.837	1.09306e-10	7.2009e-15	0.0360248	1.99888e-13
CGTTTGCCATTCCACGTCGCCGG-M3_Pos10:12:18_TCC>GGG	13313	0	13	574	0	0.0221465	13528.7	0	506.357	0	0	0.036078	0
TGAGCATCGACTCCCCACCAAGG-M1_Pos13_C>T	4337	298	82	692	424	0.537433	4407.38	68.9246	669.963	554.476	0.109354	0.214786	0.509132
TGAGCATCGACTCCCCACCAAGG-M1_Pos15_C>T	6595	439	107	2138	273	0.27697	6701.96	67.1773	2104.49	406.149	0.0510062	0.27055	0.188528
TGAGCATCGACTCCCCACCAAGG-M1_Pos17_A>C	8920	457	72	2923	525	0.265024	9064.81	18.1076	2877.68	708.707	0.0573682	0.283077	0.20266
TGAGCATCGACTCCCCACCAAGG-M2_Pos13:15_CC>TT	9451	25	78	4826	32	0.0272123	9604.4	43.7143	4777.98	3.20816e-11	0.00303023	0.331204	0.00914913
TGAGCATCGACTCCCCACCAAGG-M2_Pos13:17_CA>TC	8356	26	38	4107	50	0.0270078	8491.81	10.9231	4064.54	0	0.00086917	0.323423	0.00268741
TGAGCATCGACTCCCCACCAAGG-M2_Pos15:17_CA>TC	8662	0	63	4602	75	0.0291139	8802.84	49.9808	4557.99	1.41635e-14	0.0037269	0.339874	0.0109655
TGAGCATCGACTCCCCACCAAGG-M3_Pos13:15:17_CCA>TTC	9961	10	25	4561	55	0.0193507	10122.8	1.0113e-13	4510.39	2.1416e-13	2.15462e-17	0.308229	6.99033e-17
TGCGCCCTGCCGATACCGTGTGG-M1_Pos12_G>T	10093	115	221	2475	123	0.156442	10257	244.625	2423.71	21.0614	0.020522	0.188838	0.108675
TGCGCCCTGCCGATACCGTGTGG-M1_Pos16_C>A	8429	122	173	2167	330	0.223854	8566.02	194.68	2124.17	301.517	0.0443573	0.216843	0.20456
TGCGCCCTGCCGATACCGTGTGG-M1_Pos3_C>G	12613	98	150	4503	170	0.0849421	12818	142.28	4438.91	81.3917	0.0127954	0.258589	0.0494816
TGCGCCCTGCCGATACCGTGTGG-M2_Pos12:16_GC>TA	7633	9	30	2585	13	0.0197194	7756.84	1.13565e-12	2546.22	0	1.10225e-16	0.247132	4.46015e-16
TGCGCCCTGCCGATACCGTGTGG-M2_Pos3:12_CG>GT	10142	11	197	2509	0	0.076555	10306.2	168.251	2457.47	3.7583e-10	0.0130105	0.190031	0.068465
TGCGCCCTGCCGATACCGTGTGG-M2_Pos3:16_CC>GA	9224	11	38	2355	82	0.0526951	9373.99	13.808	2308.13	15.7356	0.00252258	0.198423	0.0127131
TGCGCCCTGCCGATACCGTGTGG-M3_Pos3:12:16_CGC>GTA	14199	8	83	3806	29	0.0305655	14429.4	16.0808	3733.85	0	0.000884564	0.20539	0.00430675
GGATCTGCGGAACTCTGACTAGG-M1_Pos14_T>C	9794	995	122	1669	341	0.466262	9952.57	7.48269e-18	1619.24	683.294	0.0557559	0.187884	0.296758
GGATCTGCGGAACTCTGACTAGG-M1_Pos6_T>C	7299	630	121	461	882	0.779847	7417.4	82.3898	423.913	1191.89	0.139791	0.177257	0.788635
GGATCTGCGGAACTCTGACTAGG-M1_Pos7_G>C	11468	1178	184	547	888	0.804433	11653.8	74.1861	488.731	1364.61	0.10594	0.136463	0.776326
GGATCTGCGGAACTCTGACTAGG-M2_Pos6:14_TT>CC	10042	480	62	2599	63	0.188826	10204.9	1.05764e-12	2547.98	161.293	0.0124897	0.209791	0.0595339
GGATCTGCGGAACTCTGACTAGG-M2_Pos6:7_TG>CC	7017	840	94	782	727	0.679902	7130.62	11.5711	746.346	1108.57	0.124501	0.206168	0.603878
GGATCTGCGGAACTCTGACTAGG-M2_Pos7:14_GT>CC	9072	167	34	3089	71	0.0809283	9219.36	6.35686e-13	3042.9	65.2715	0.00529477	0.252133	0.0209999
GGATCTGCGGAACTCTGACTAGG-M3_Pos6:7:14_TGT>CCC	6270	42	21	2211	8	0.0311131	6371.73	3.74288e-12	2179.14	8.96461e-12	1.48611e-15	0.254844	5.83142e-15
AAGGCAGAGACCCAAGGAGAAGG-M1_Pos12_C>T	4330	510	175	339	652	0.797733	4400.16	174.899	316.999	870.201	0.18137	0.20603	0.880306
AAGGCAGAGACCCAAGGAGAAGG-M1_Pos14_A>G	6675	696	104	1529	626	0.482572	6783.15	42.1737	1495.08	928.687	0.104968	0.262055	0.400558
AAGGCAGAGACCCAAGGAGAAGG-M1_Pos19_G>A	5906	718	46	1206	755	0.557431	6001.59	0	1175.99	1111.06	0.134046	0.275926	0.485804
AAGGCAGAGACCCAAGGAGAAGG-M2_Pos12:14_CA>TG	3470	19	53	1439	17	0.0582461	3526.31	47.7132	1421.37	2.12804e-14	0.00955144	0.284536	0.0335685
AAGGCAGAGACCCAAGGAGAAGG-M2_Pos12:19_CG>TA	2747	31	42	862	18	0.0954879	2791.62	39.8268	848.042	3.38192e-14	0.010824	0.230478	0.0469633
AAGGCAGAGACCCAAGGAGAAGG-M2_Pos14:19_AG>GA	3763	0	29	1586	16	0.0275904	3824.09	16.3652	1566.88	2.16337e-12	0.00302649	0.289769	0.0104445
AAGGCAGAGACCCAAGGAGAAGG-M3_Pos12:14:19_CAG>TGA	3918	6	51	1847	4	0.0319706	3981.5	36.52	1827.09	5.24207e-11	0.00624795	0.312584	0.019988
CCTATCAGCAGCACGGCAGAAGG-M1_Pos18_A>G	8657	5	83	2620	92	0.0642857	8797.77	78.2653	2576.01	9.8872	0.00769089	0.225608	0.0340897
CCTATCAGCAGCACGGCAGAAGG-M1_Pos20_A>G	10043	168	94	2525	209	0.15721	10206.2	69.6109	2473.97	199.531	0.0207843	0.206459	0.10067
CCTATCAGCAGCACGGCAGAAGG-M1_Pos8_G>A	10722	278	178	3989	94	0.121172	10896.1	160.11	3934.52	67.3604	0.0151062	0.265762	0.0568409
CCTATCAGCAGCACGGCAGAAGG-M2_Pos18:20_AA>GG	9710	3	118	2911	149	0.084879	9867.9	123.717	2861.66	53.3392	0.0137182	0.225853	0.0607395
CCTATCAGCAGCACGGCAGAAGG-M2_Pos8:18_GA>AG	11395	0	132	3580	56	0.0498938	11579.9	106.112	3522.1	1.57277e-11	0.00697728	0.231593	0.0301273
CCTATCAGCAGCACGGCAGAAGG-M2_Pos8:20_GA>AG	8064	0	36	2165	100	0.0591047	8195.14	18.3492	2124.02	42.0462	0.00581869	0.208686	0.0278825
CCTATCAGCAGCACGGCAGAAGG-M3_Pos8:18:20_GAA>AGG	9200	10	65	3342	26	0.0293349	9349.31	27.117	3295.25	6.3535e-11	0.00213997	0.260049	0.00822912
CAGGGCTGACCTTCATTGGACGG-M1_Pos19_G>T	9717	166	385	2094	503	0.334816	9874.95	476.735	2044.63	422.461	0.0701468	0.192459	0.364477
CAGGGCTGACCTTCATTGGACGG-M1_Pos20_A>C	14857	54	246	4219	329	0.129744	15098.6	275.135	4143.51	192.789	0.0237404	0.220005	0.107909
CAGGGCTGACCTTCATTGGACGG-M1_Pos23_G>T	10326	33	95	3181	227	0.100396	10493.9	89.1637	3128.53	163.014	0.0181755	0.237235	0.0766139
CAGGGCTGACCTTCATTGGACGG-M2_Pos19:20_GA>TC	11646	23	44	2911	145	0.0678834	11835.4	12.5533	2851.82	74.2686	0.00587666	0.198057	0.0296716
CAGGGCTGACCTTCATTGGACGG-M2_Pos19:23_GG>TT	8285	0	40	2351	87	0.051251	8419.73	22.2584	2308.9	23.3134	0.00422971	0.216463	0.0195401
CAGGGCTGACCTTCATTGGACGG-M2_Pos20:23_AG>CT	11533	2	53	3463	160	0.0584557	11720.6	28.7271	3404.4	80.3453	0.00715979	0.228747	0.0313
CAGGGCTGACCTTCATTGGACGG-M3_Pos19:20:23_GAG>TCT	10240	0	28	3131	70	0.03035	10406.5	5.92199e-14	3078.97	1.19359e-13	1.32424e-17	0.228318	5.79996e-17
TGGGCGCGCTCTGCTCCTTGCGG-M1_Pos5_C>A	16187	357	829	3468	292	0.298827	16449.9	1013.46	3385.75	11.0759	0.0491143	0.162838	0.301615
TGGGCGCGCTCTGCTCCTTGCGG-M1_Pos6_G>C	21220	355	752	4376	238	0.235099	21564.5	866.352	4268.18	6.88498e-12	0.0324488	0.159863	0.202979
TGGGCGCGCTCTGCTCCTTGCGG-M1_Pos7_C>G	13633	27	209	3248	69	0.0858429	13854.2	189.362	3178.73	7.13766e-11	0.0109952	0.184571	0.0595716
TGGGCGCGCTCTGCTCCTTGCGG-M2_Pos5:6_CG>AC	21910	14	152	4586	29	0.0407864	22265.4	46.6903	4474.67	0	0.00174304	0.167048	0.0104344
TGGGCGCGCTCTGCTCCTTGCGG-M2_Pos5:7_CC>AG	19229	0	99	4761	18	0.0239852	19540.9	0	4663.3	1.01128e-09	4.17811e-14	0.192665	2.16859e-13
TGGGCGCGCTCTGCTCCTTGCGG-M2_Pos6:7_GC>CG	22855	17	133	5472	22	0.0304748	23225.7	14.2793	5355.87	9.78433e-10	0.000499348	0.187295	0.0026661
TGGGCGCGCTCTGCTCCTTGCGG-M3_Pos5:6:7_CGC>ACG	19290	13	117	3654	19	0.0391796	19602.9	17.959	3555.99	1.02141e-09	0.00077487	0.153428	0.00505037
ATGGCAGAGTTCGCCCATGCCGG-M1_Pos14_C>T	13143	165	140	2522	194	0.165177	13356.6	118.262	2455.22	137.476	0.0159164	0.161362	0.0986381
ATGGCAGAGTTCGCCCATGCCGG-M1_Pos19_G>C	10423	30	114	2805	323	0.142726	10592.5	118.878	2752.04	266.181	0.0280458	0.219833	0.127578
ATGGCAGAGTTCGCCCATGCCGG-M1_Pos3_G>T	7935	21	37	2612	20	0.0289963	8063.81	1.97132e-12	2571.68	0	1.85352e-16	0.241802	7.66547e-16
ATGGCAGAGTTCGCCCATGCCGG-M2_Pos14:19_CG>TC	10271	32	16	3367	28	0.0220738	10437.7	1.64682e-11	3314.81	2.3478e-11	2.90466e-15	0.241034	1.20508e-14
ATGGCAGAGTTCGCCCATGCCGG-M2_Pos3:14_GC>TT	10580	5	35	3133	142	0.054902	10752.1	7.31758	3079.24	75.2461	0.00593392	0.226715	0.0261734
ATGGCAGAGTTCGCCCATGCCGG-M2_Pos3:19_GG>TC	10904	8	57	3128	190	0.0753769	11081.3	37.2571	3072.59	121.202	0.0110715	0.223149	0.0496147
ATGGCAGAGTTCGCCCATGCCGG-M3_Pos3:14:19_GCG>TTC	14395	10	61	4711	36	0.0222084	14628.6	7.37621e-12	4637.86	0	3.82852e-16	0.240721	1.59044e-15
CCGTCCTGCAATCGGAGGTAGGG-M1_Pos11_A>G	10321	43	361	1801	55	0.203097	10488.1	388.85	1748.56	0	0.0307988	0.138494	0.222383
CCGTCCTGCAATCGGAGGTAGGG-M1_Pos15_G>A	10541	514	952	1499	496	0.566888	10712	1190.66	1445.44	305.277	0.109565	0.128226	0.854472
CCGTCCTGCAATCGGAGGTAGGG-M1_Pos9_C>T	14371	253	994	2563	201	0.361007	14603.6	1188.2	2489.98	0	0.064994	0.1362	0.477194
CCGTCCTGCAATCGGAGGTAGGG-M2_Pos11:15_AG>GA	13571	12	124	2047	8	0.0657234	13791	60.487	1978.05	0	0.00382114	0.124959	0.0305792
CCGTCCTGCAATCGGAGGTAGGG-M2_Pos9:11_CA>TG	12517	15	53	2695	14	0.0295283	12720	1.99704e-11	2631.4	0	1.30088e-15	0.171411	7.58929e-15
CCGTCCTGCAATCGGAGGTAGGG-M2_Pos9:15_CG>TA	10973	3	98	1358	57	0.104222	11151.2	68.468	1302.24	1.81636e-11	0.00546787	0.103997	0.0525769
CCGTCCTGCAATCGGAGGTAGGG-M3_Pos9:11:15_CAG>TGA	17134	9	47	2105	20	0.0348464	17411.8	2.16015e-11	2017.94	1.25357e-10	7.56359e-15	0.103858	7.28262e-14
TTTACCTGACGGGTCGGCGCAGG-M1_Pos11_G>A	9232	334	387	1727	510	0.41616	9381.94	458.594	1680.09	502.206	0.0799146	0.181513	0.44027
TTTACCTGACGGGTCGGCGCAGG-M1_Pos13_G>A	8124	244	97	2408	190	0.180674	8255.95	70.5693	2366.72	221.272	0.0267389	0.237115	0.112767
TTTACCTGACGGGTCGGCGCAGG-M1_Pos9_A>G	10477	45	145	2425	26	0.0817872	10646.9	114.793	2371.77	0	0.00874048	0.180589	0.0483997
TTTACCTGACGGGTCGGCGCAGG-M2_Pos11:13_GG>AA	12177	79	23	3282	16	0.0347059	12374.5	1.9043e-11	3220.13	2.55085e-11	2.85685e-15	0.206489	1.38353e-14
TTTACCTGACGGGTCGGCGCAGG-M2_Pos9:11_AG>GA	11492	20	168	3287	26	0.0611254	11678.3	135.588	3228.61	0	0.00901367	0.214632	0.0419959
TTTACCTGACGGGTCGGCGCAGG-M2_Pos9:13_AG>GA	7440	14	55	1722	2	0.0395984	7560.64	16.472	1684.2	8.89278e-11	0.00177859	0.181853	0.00978036
TTTACCTGACGGGTCGGCGCAGG-M3_Pos9:11:13_AGG>GAA	11599	0	45	3419	25	0.0200631	11787.2	1.19251e-11	3360.06	0	7.87274e-16	0.221826	3.54906e-15
AGCACCTTAATTAGATGAAAGGG-M1_Pos13_A>C	4307	3	34	55	7		4376.86	14.7152	33.1157	0	0.00332569	0.0074843	0.444356
AGCACCTTAATTAGATGAAAGGG-M1_Pos14_G>A	3429	0	24	93	7		3484.63	8.64748	75.5769	0	0.00242304	0.0211768	0.11442
AGCACCTTAATTAGATGAAAGGG-M1_Pos16_T>A	2242	0	55	1	12		2278.28	56.2807	4.40057e-12	6.42228e-12	0.0241076	4.63592e-15	5.20017e+12
AGCACCTTAATTAGATGAAAGGG-M2_Pos13:14_AG>CA	3602	0	15	69	33		3660.57	6.24375	50.697	5.47408	0.00314743	0.0150876	0.20861
AGCACCTTAATTAGATGAAAGGG-M2_Pos13:16_AT>CA	3245	0	76	57	0		3297.51	69.4558	40.5123	2.99565e-11	0.0203834	0.0118892	1.71444
AGCACCTTAATTAGATGAAAGGG-M2_Pos14:16_GT>AA	3280	0	3	55	32		3333.32	0	38.3334	9.13268	0.00270135	0.01404	0.192404
AGCACCTTAATTAGATGAAAGGG-M3_Pos13:14:16_AGT>CAA	2908	0	16	99	0		2955.15	2.33191e-12	84.2242	0	7.67234e-16	0.027711	2.7687e-14
TGCTTACCCCACGTCGCTCTCGG-M1_Pos14_T>A	16063	1	59	613	125	0.23183	16324.2	16.114	531.379	2.06661	0.00107745	0.0316139	0.0340816
TGCTTACCCCACGTCGCTCTCGG-M1_Pos18_T>C	14413	7	101	768	322	0.358932	14647.4	87.3859	694.763	231.303	0.0203494	0.0591325	0.344132
TGCTTACCCCACGTCGCTCTCGG-M1_Pos23_G>A	15539	0	76	486	430	0.510081	15791.7	54.3282	407.041	358.304	0.0248403	0.0460734	0.539145
TGCTTACCCCACGTCGCTCTCGG-M2_Pos14:18_TT>AC	18811	0	52	406	92	0.261818	19116.5	0	310.417	0	0	0.0159787	0
TGCTTACCCCACGTCGCTCTCGG-M2_Pos14:23_TG>AA	20262	3	73	574	147	0.279799	20591.4	14.7843	471.043	9.37638e-15	0.000701434	0.0223484	0.0313864
TGCTTACCCCACGTCGCTCTCGG-M2_Pos18:23_TG>CA	9677	0	25	184	170	0.514512	9834.38	0	134.828	117.203	0.0116198	0.0249871	0.465033
TGCTTACCCCACGTCGCTCTCGG-M3_Pos14:18:23_TTG>ACA	16304	0	167	984	124	0.228235	16568.9	144.833	901.155	9.78442e-12	0.00822219	0.0511587	0.160719
GGTCAGTGAGCCGTCGAACAAGG-M1_Pos11_C>A	5464	285	99	1189	67	0.275	5552.64	73.7927	1161.24	111.909	0.0269149	0.184525	0.14586
GGTCAGTGAGCCGTCGAACAAGG-M1_Pos1_G>T	7045	444	57	1094	587	0.498625	7159.34	10.2814	1058.2	797.123	0.0894635	0.205577	0.435182
GGTCAGTGAGCCGTCGAACAAGG-M1_Pos3_T>A	6513	455	72	1098	691	0.525907	6618.71	35.6869	1064.91	921.903	0.110817	0.229923	0.481974
GGTCAGTGAGCCGTCGAACAAGG-M2_Pos1:11_GC>TA	5466	13	35	2203	17	0.0286596	5554.73	12.4368	2175.23	1.0156e-11	0.00160632	0.28095	0.00571747
GGTCAGTGAGCCGTCGAACAAGG-M2_Pos1:3_GT>TA	6208	80	19	2292	32	0.0540652	6308.86	1.90205e-13	2260.46	12.3577	0.00144002	0.264845	0.0054372
GGTCAGTGAGCCGTCGAACAAGG-M2_Pos3:11_TC>AA	5754	13	46	2377	5	0.0262188	5847.32	18.4345	2347.76	1.10574e-11	0.00224442	0.285841	0.00785196
GGTCAGTGAGCCGTCGAACAAGG-M3_Pos1:3:11_GTC>TAA	5112	8	83	2018	14	0.0494583	5194.87	71.348	1992.03	2.40264e-11	0.00982993	0.27445	0.0358168
TCGCCAGTCACATCAGTGTACGG-M1_Pos11_C>G	18757	0	122	824	1	0.129884	19061.1	19.6743	728.694	0	0.000993176	0.0367851	0.0269994
TCGCCAGTCACATCAGTGTACGG-M1_Pos16_G>T	11233	10	24	588	37	0.107739	11415.3	1.67486e-11	530.923	4.40047e-11	5.08556e-15	0.0444427	1.1443e-13
TCGCCAGTCACATCAGTGTACGG-M1_Pos3_G>T	14877	3	120	3118	5	0.0394331	15118.2	45.4518	3042.41	1.20401e-09	0.00249652	0.16711	0.0149394
TCGCCAGTCACATCAGTGTACGG-M2_Pos11:16_CG>GT	12733	0	68	995	0	0.0639699	12939.5	0	930.303	1.19815e-09	8.63854e-14	0.0670741	1.28791e-12
TCGCCAGTCACATCAGTGTACGG-M2_Pos3:11_GC>TG	13334	0	52	962	0	0.0512821	13550.1	6.9655e-11	894.249	0	4.82228e-15	0.0619098	7.78921e-14
TCGCCAGTCACATCAGTGTACGG-M2_Pos3:16_GG>TT	11423	2	51	1545	11	0.0397763	11608.3	5.2871e-12	1486.96	0	4.03742e-16	0.11355	3.55565e-15
TCGCCAGTCACATCAGTGTACGG-M3_Pos3:11:16_GCG>TGT	8134	0	31	983	14	0.0437743	8265.95	0	941.67	3.82381e-11	4.15288e-15	0.102271	4.06067e-14
GTCAAGGAATCCATACTAATAGG-M1_Pos13_A>G	1665	0	37	173	13	0.224215	1692.01	38.9668	164.54	0	0.0205573	0.0868046	0.236822
GTCAAGGAATCCATACTAATAGG-M1_Pos16_C>A	1509	7	3	26	2		1533.47	0	18.3323	0	0	0.0118135	0
GTCAAGGAATCCATACTAATAGG-M1_Pos18_A>T	2300	0	19	143	22		2337.4	16.7524	131.313	0.518849	0.00694744	0.05303	0.131009
GTCAAGGAATCCATACTAATAGG-M2_Pos13:16_AC>GA	3932	3	10	855	10	0.0261959	3995.8	0	835.021	0	0	0.172853	0
GTCAAGGAATCCATACTAATAGG-M2_Pos13:18_AA>GT	3120	0	14	540	1	0.027027	3170.59	0	524.147	6.87167e-12	1.85985e-15	0.141863	1.31102e-14
GTCAAGGAATCCATACTAATAGG-M2_Pos16:18_CA>AT	2359	10	17	135	5		2397.28	6.61934	123.014	1.37959e-12	0.00261953	0.0486813	0.0538098
GTCAAGGAATCCATACTAATAGG-M3_Pos13:16:18_ACA>GAT	1859	0	7	26	28		1889.23	2.68358	16.5537	16.0948	0.00975721	0.0169641	0.575168
GAAAGGAACCCGACATACACCGG-M1_Pos20_C>T	4976	161	5	1184	139	0.204835	5056.75	1.22571e-11	1158.72	180.59	0.0282346	0.209396	0.134838
GAAAGGAACCCGACATACACCGG-M1_Pos22_G>T	3900	63	35	1346	109	0.13329	3963.39	26.4866	1326.18	110.083	0.0251688	0.264694	0.0950863
GAAAGGAACCCGACATACACCGG-M1_Pos3_A>G	5253	427	79	1149	272	0.403736	5338.15	36.7152	1122.31	422.222	0.0663262	0.223218	0.297137
GAAAGGAACCCGACATACACCGG-M2_Pos20:22_CG>TT	3732	0	21	766	50	0.0848268	3792.69	14.5097	747.037	21.9754	0.00797277	0.168046	0.0474441
GAAAGGAACCCGACATACACCGG-M2_Pos3:20_AC>GT	6287	21	39	1953	41	0.0491723	6389.18	22.2485	1921.05	0	0.0026701	0.23055	0.0115814
GAAAGGAACCCGACATACACCGG-M2_Pos3:22_AG>GT	5557	0	43	1784	78	0.0635171	5647.37	37.6004	1755.76	31.8409	0.00929282	0.239222	0.038846
GAAAGGAACCCGACATACACCGG-M3_Pos3:20:22_ACG>GTT	4910	11	22	1362	23	0.0394922	4989.77	3.20855	1337.05	8.92989e-14	0.000506878	0.211224	0.00239972
GTCAGTTCGATGGACAACAGGGG-M1_Pos3_C>T	7379	247	71	2805	203	0.156645	7498.84	38.7725	2767.51	254.668	0.0277885	0.286197	0.097096
GTCAGTTCGATGGACAACAGGGG-M1_Pos6_T>A	7464	396	201	1541	429	0.399688	7585.15	202.948	1503.07	525.584	0.0742132	0.206653	0.35912
GTCAGTTCGATGGACAACAGGGG-M1_Pos9_G>A	6704	63	75	2011	15	0.0707024	6812.78	51.3099	1976.94	0	0.00580361	0.223609	0.0259542
GTCAGTTCGATGGACAACAGGGG-M2_Pos3:6_CT>TA	7317	0	30	2455	23	0.0211324	7435.78	5.5735e-12	2417.82	0	5.65631e-16	0.245374	2.30518e-15
GTCAGTTCGATGGACAACAGGGG-M2_Pos3:9_CG>TA	7022	9	75	2281	11	0.0399832	7135.87	47.3806	2245.32	2.99357e-11	0.00502522	0.23814	0.0211019
GTCAGTTCGATGGACAACAGGGG-M2_Pos6:9_TG>AA	5484	5	100	1691	12	0.0647124	5572.86	88.4119	1663.14	7.2422e-11	0.0120709	0.227068	0.0531598
GTCAGTTCGATGGACAACAGGGG-M3_Pos3:6:9_CTG>TAA	8000	14	53	2960	33	0.0326797	8129.9	23.9203	2919.35	1.4229e-11	0.0021602	0.263642	0.0081937
AAGGAGTAGTGCGGGATCGGAGG-M1_Pos18_C>T	10207	558	255	884	2462	0.787449	10373.1	327.575	832.135	2947.99	0.226201	0.261044	0.866523
AAGGAGTAGTGCGGGATCGGAGG-M1_Pos1_A>C	9923	628	202	2413	1296	0.468385	10084.2	198.319	2362.58	1625.14	0.127781	0.279444	0.457268
AAGGAGTAGTGCGGGATCGGAGG-M1_Pos23_G>C	7948	53	67	4040	265	0.0870056	8077.25	60.3582	3999.61	245.983	0.0247384	0.342851	0.072155
AAGGAGTAGTGCGGGATCGGAGG-M2_Pos18:23_CG>TC	10429	13	57	5716	164	0.0393277	10598.6	37.501	5663.01	96.1133	0.00814959	0.351268	0.0232005
AAGGAGTAGTGCGGGATCGGAGG-M2_Pos1:18_AC>CT	10515	87	72	4240	267	0.0912988	10686	51.5166	4186.57	240.846	0.0192789	0.291952	0.0660346
AAGGAGTAGTGCGGGATCGGAGG-M2_Pos1:23_AG>CC	7956	5	39	4298	362	0.0863095	8085.44	33.2301	4257.57	352.908	0.0303349	0.362199	0.0837522
AAGGAGTAGTGCGGGATCGGAGG-M3_Pos1:18:23_ACG>CTC	13177	13	52	6874	341	0.0557692	13391.3	26.4627	6807.04	286.632	0.0152644	0.34584	0.0441371
CTAGCTCATGGGCCCCGACTAGG-M1_Pos10_G>T	6054	390	515	744	872	0.704879	6152.3	652.616	713.239	920.964	0.186463	0.193646	0.962904
CTAGCTCATGGGCCCCGACTAGG-M1_Pos3_A>C	10688	34	84	4565	77	0.0409664	10861.7	62.3635	4510.69	0	0.00404046	0.292242	0.0138257
CTAGCTCATGGGCCCCGACTAGG-M1_Pos7_C>A	10937	807	198	1738	1215	0.560889	11114.5	160.428	1682.43	1596.85	0.12074	0.225315	0.535873
CTAGCTCATGGGCCCCGACTAGG-M2_Pos3:10_AG>CT	8824	25	89	3212	0	0.0342754	8967.04	47.1231	3167.16	1.68046e-10	0.00386847	0.260002	0.0148786
CTAGCTCATGGGCCCCGACTAGG-M2_Pos3:7_AC>CA	7913	56	81	2895	6	0.0470704	8041.33	46.3354	2854.79	0	0.00423446	0.260891	0.0162307
CTAGCTCATGGGCCCCGACTAGG-M2_Pos7:10_CG>AT	10492	40	156	3653	15	0.0546066	10662.1	123.091	3599.69	8.38618e-10	0.00855696	0.250242	0.0341948
CTAGCTCATGGGCCCCGACTAGG-M3_Pos3:7:10_ACG>CAT	9058	20	74	3915	8	0.0253921	9204.9	30.9877	3868.98	0	0.0023646	0.295232	0.00800929
CCCTTGGATGCTTGATTTGCGGG-M1_Pos12_T>C	16195	22	164	921	17	0.180605	16457.6	94.7731	838.712	0	0.00544953	0.0482266	0.112998
CCCTTGGATGCTTGATTTGCGGG-M1_Pos17_T>C	23175	0	71	1213	66	0.101481	23551.1	0	1095.24	0	0	0.0444384	0
CCCTTGGATGCTTGATTTGCGGG-M1_Pos4_T>A	16133	0	55	475	1	0.105461	16394.5	6.17113e-11	393.027	0	3.67602e-15	0.0234119	1.57015e-13
CCCTTGGATGCTTGATTTGCGGG-M2_Pos12:17_TT>CC	11314	0	43	417	0	0.0934783	11497.4	2.8026e-11	359.513	0	2.36368e-15	0.030321	7.79554e-14
CCCTTGGATGCTTGATTTGCGGG-M2_Pos4:12_TT>AC	14878	0	125	697	0	0.152068	15119.2	49.2632	621.404	0	0.00311993	0.0393547	0.0792773
CCCTTGGATGCTTGATTTGCGGG-M2_Pos4:17_TT>AC	19384	0	93	472	84	0.272727	19698.8	17.0731	373.506	0	0.000849857	0.0185922	0.0457104
CCCTTGGATGCTTGATTTGCGGG-M3_Pos4:12:17_TTT>ACC	17528	0	83	567	0	0.127692	17812.2	0	477.939	6.47788e-10	3.54174e-14	0.026131	1.35538e-12
AACCCCACAGGCCAATACGAAGG-M1_Pos20_A>T	5527	231	44	1126	179	0.287342	5616.73	11.4251	1097.92	245.344	0.0368318	0.192681	0.191154
AACCCCACAGGCCAATACGAAGG-M1_Pos6_C>A	3052	42	42	795	20	0.115684	3101.59	38.6314	779.492	0	0.00985567	0.198864	0.0495598
AACCCCACAGGCCAATACGAAGG-M1_Pos8_C>A	4964	150	39	1220	43	0.15978	5044.61	12.5313	1194.78	58.0439	0.0111847	0.198547	0.0563331
AACCCCACAGGCCAATACGAAGG-M2_Pos6:20_CA>AT	5820	31	38	1927	54	0.06	5914.62	24.4248	1897.43	16.3765	0.00519573	0.243708	0.0213195
AACCCCACAGGCCAATACGAAGG-M2_Pos6:8_CC>AA	5489	4	76	1858	2	0.042268	5577.93	55.0556	1830.11	0	0.00737704	0.245221	0.0300832
AACCCCACAGGCCAATACGAAGG-M2_Pos8:20_CA>AT	4734	7	15	1335	26	0.0347072	4810.92	5.10995e-15	1310.95	1.11357e-13	1.90247e-17	0.214141	8.88416e-17
AACCCCACAGGCCAATACGAAGG-M3_Pos6:8:20_CCA>AAT	3598	0	52	930	20	0.0718563	3656.39	46.96	911.718	4.54752e-12	0.0101754	0.197553	0.0515072
GCCACCGGTATGCAAGTGAAAGG-M1_Pos15_A>C	6815	153	14	3721	112	0.06975	6925.66	1.03502e-11	3686.37	129.129	0.0120219	0.355223	0.0338434
GCCACCGGTATGCAAGTGAAAGG-M1_Pos18_G>C	5105	151	20	2240	214	0.146667	5187.92	6.16517e-14	2214.06	265.352	0.0346081	0.323373	0.107022
GCCACCGGTATGCAAGTGAAAGG-M1_Pos8_G>A	7952	1081	164	816	1007	0.734029	8080.7	80.6381	775.596	1500.43	0.151481	0.218065	0.694661
GCCACCGGTATGCAAGTGAAAGG-M2_Pos15:18_AG>CC	6679	0	21	3501	114	0.0371287	6787.62	4.60457	3467.06	75.4394	0.00774514	0.342776	0.0225953
GCCACCGGTATGCAAGTGAAAGG-M2_Pos8:15_GA>AC	8824	40	53	5269	36	0.0238977	8967.32	19.6314	5224.16	0	0.00138141	0.367611	0.00375782
GCCACCGGTATGCAAGTGAAAGG-M2_Pos8:18_GG>AC	5353	94	50	2674	11	0.0547897	5439.92	28.6295	2646.8	0	0.00352782	0.326147	0.0108166
GCCACCGGTATGCAAGTGAAAGG-M3_Pos8:15:18_GAG>ACC	8064	59	62	4694	4	0.025939	8194.81	21.5366	4653.03	0	0.00167347	0.361558	0.00462851
TAGGTCCTGATTAGCCCCAAAGG-M1_Pos18_C>A	6348	146	287	906	176	0.40198	6451.12	347.742	873.744	95.8552	0.0571024	0.124812	0.457506
TAGGTCCTGATTAGCCCCAAAGG-M1_Pos20_A>G	7660	213	219	1055	524	0.475385	7784.49	255.716	1016.08	553.643	0.0842211	0.163344	0.515607
TAGGTCCTGATTAGCCCCAAAGG-M1_Pos7_C>T	4565	67	96	657	17	0.215054	4639.05	92.0567	633.805	0	0.017159	0.118139	0.145245
TAGGTCCTGATTAGCCCCAAAGG-M2_Pos18:20_CA>AG	6043	4	20	798	37	0.0710128	6141.22	0	767.294	4.26994e-13	6.18069e-17	0.111065	5.56493e-16
TAGGTCCTGATTAGCCCCAAAGG-M2_Pos7:18_CC>TA	3795	13	35	613	9	0.0850746	3856.57	20.2881	593.717	2.90742e-12	0.00453815	0.132805	0.0341714
TAGGTCCTGATTAGCCCCAAAGG-M2_Pos7:20_CA>TG	6636	1	60	1256	9	0.0527903	6743.61	31.0574	1222.28	5.98362e-11	0.00388365	0.152843	0.0254093
TAGGTCCTGATTAGCCCCAAAGG-M3_Pos7:18:20_CCA>TAG	8309	0	17	1673	2	0.0112293	8443.66	0	1630.78	0	0	0.161873	0
TAGGCGTCTGGACGTACTTCCGG-M1_Pos17_C>G	7474	0	69	1545	107	0.102266	7595.54	65.7409	1507.02	40.4692	0.0115336	0.168045	0.0686337
TAGGCGTCTGGACGTACTTCCGG-M1_Pos20_C>T	7804	26	49	2166	226	0.122011	7930.92	38.7456	2126.35	197.759	0.0229755	0.225778	0.101762
TAGGCGTCTGGACGTACTTCCGG-M1_Pos4_G>C	10617	24	107	2672	16	0.0521462	10789.2	63.6527	2618.05	2.04416e-10	0.00472521	0.194349	0.024313
TAGGCGTCTGGACGTACTTCCGG-M2_Pos17:20_CC>GT	6053	1	34	965	69	0.0972872	6151.43	22.8035	934.243	21.7975	0.00625515	0.134082	0.0466518
TAGGCGTCTGGACGTACTTCCGG-M2_Pos4:17_GC>CG	9137	0	88	2677	39	0.0452924	9285.3	60.9864	2630.57	1.01711e-10	0.00509202	0.219638	0.0231837
TAGGCGTCTGGACGTACTTCCGG-M2_Pos4:20_GC>CT	6963	17	34	1246	75	0.0918367	7076.22	16.9537	1210.62	28.6029	0.00546741	0.148723	0.0367623
TAGGCGTCTGGACGTACTTCCGG-M3_Pos4:17:20_GCC>CGT	12021	10	109	2903	53	0.055935	12216.1	72.8183	2841.92	0	0.00481256	0.187822	0.0256229
AGTAGTCGCGGCCAGGGCGGCGG-M1_Pos11_G>T	11744	1006	554	2017	933	0.552772	11934.4	598.416	1957.33	1185.4	0.113796	0.200487	0.567601
AGTAGTCGCGGCCAGGGCGGCGG-M1_Pos14_A>G	10981	412	188	3163	398	0.239846	11159.3	166.826	3107.2	474.786	0.0430377	0.240271	0.179122
AGTAGTCGCGGCCAGGGCGGCGG-M1_Pos2_G>A	11374	1074	279	2589	932	0.468814	11558.3	219.128	2531.21	1333.67	0.0992688	0.247078	0.401771
AGTAGTCGCGGCCAGGGCGGCGG-M2_Pos11:14_GA>TG	8630	69	283	3451	21	0.0975418	8769.67	291.409	3407.15	0	0.0233721	0.273267	0.0855285
AGTAGTCGCGGCCAGGGCGGCGG-M2_Pos2:11_GG>AT	8724	232	205	3573	59	0.121897	8865.67	210.004	3528.67	10.5352	0.0174824	0.280558	0.0623131
AGTAGTCGCGGCCAGGGCGGCGG-M2_Pos2:14_GA>AG	12096	222	81	3728	365	0.151956	12292.6	42.3933	3666.54	396.011	0.026736	0.247754	0.107914
AGTAGTCGCGGCCAGGGCGGCGG-M3_Pos2:11:14_GGA>ATG	11495	25	153	4310	43	0.0487751	11681.5	124.995	4251.59	0	0.00778395	0.264764	0.0293996
AGCGTTCAAGAGATCGTACCTGG-M1_Pos17_T>A	10545	7	37	974	70	0.104779	10716.4	3.63156	920.418	0	0.000311977	0.0790705	0.00394556
AGCGTTCAAGAGATCGTACCTGG-M1_Pos19_C>A	9671	0	64	879	109	0.164449	9828.27	49.6732	829.859	28.5228	0.00728332	0.0799512	0.0910971
AGCGTTCAAGAGATCGTACCTGG-M1_Pos7_C>A	6290	2	95	302	13	0.26699	6391.95	77.3408	270.04	0	0.011476	0.0400693	0.286405
AGCGTTCAAGAGATCGTACCTGG-M2_Pos17:19_TC>AA	9335	0	24	570	46	0.109375	9486.62	5.99363e-13	522.567	2.26996e-12	2.86669e-16	0.0522087	5.49083e-15
AGCGTTCAAGAGATCGTACCTGG-M2_Pos7:17_CT>AA	3237	6	45	399	0	0.113333	3289.44	32.1658	382.553	4.57709e-12	0.00868368	0.103276	0.0840818
AGCGTTCAAGAGATCGTACCTGG-M2_Pos7:19_CC>AA	3518	0	43	130	1		3575.01	28.2829	112.125	0	0.00761232	0.0301784	0.252244
AGCGTTCAAGAGATCGTACCTGG-M3_Pos7:17:19_CTC>AAA	5553	0	15	390	0	0.037037	5643	4.12069e-13	361.785	7.91227e-12	1.38628e-15	0.0602495	2.30091e-14
GGATAGCGCGCGGTCTCAGAAGG-M1_Pos11_C>T	8749	447	150	1833	240	0.313483	8890.96	113.543	1788.55	335.731	0.0403704	0.190881	0.211495
GGATAGCGCGCGGTCTCAGAAGG-M1_Pos5_A>T	9105	130	140	2776	62	0.106821	9252.94	133.989	2729.74	0	0.0110582	0.225288	0.0490849
GGATAGCGCGCGGTCTCAGAAGG-M1_Pos6_G>T	7632	356	46	1803	177	0.243073	7755.83	2.07675e-13	1764.22	273.548	0.0279313	0.208071	0.134239
GGATAGCGCGCGGTCTCAGAAGG-M2_Pos5:11_AC>TT	5919	14	49	1816	7	0.0371156	6015	21.8069	1785.92	3.19333e-11	0.00278763	0.228299	0.0122104
GGATAGCGCGCGGTCTCAGAAGG-M2_Pos5:6_AG>TT	9426	16	60	2717	6	0.0292962	9578.88	10.7347	2669.11	0	0.000875677	0.217731	0.00402183
GGATAGCGCGCGGTCTCAGAAGG-M2_Pos6:11_GC>TT	7374	6	62	2161	6	0.0331096	7493.57	27.1179	2123.53	0	0.00281183	0.220187	0.0127702
GGATAGCGCGCGGTCTCAGAAGG-M3_Pos5:6:11_AGC>TTT	7736	0	56	2044	9	0.0308203	7861.47	18.7475	2004.69	0	0.00189657	0.202803	0.00935178
CCTAGACAACCGGGGATTGAAGG-M1_Pos11_C>A	8117	75	117	2385	40	0.0886511	8248.78	103.308	2343.76	0	0.00965872	0.219128	0.044078
CCTAGACAACCGGGGATTGAAGG-M1_Pos13_G>T	8754	8	28	2518	36	0.0277992	8896.15	0	2473.52	0	0	0.217554	0
CCTAGACAACCGGGGATTGAAGG-M1_Pos15_G>C	9762	3	67	2568	45	0.0428625	9920.52	34.0784	2518.4	0	0.00273217	0.201908	0.0135318
CCTAGACAACCGGGGATTGAAGG-M2_Pos11:13_CG>AT	6702	7	42	1196	0	0.0393574	6810.68	4.95474	1161.95	7.95334e-12	0.000621084	0.145652	0.00426417
CCTAGACAACCGGGGATTGAAGG-M2_Pos11:15_CG>AC	8714	22	70	2218	6	0.0423143	8855.32	27.6297	2173.72	2.11177e-10	0.00249892	0.196598	0.0127108
CCTAGACAACCGGGGATTGAAGG-M2_Pos13:15_GG>TC	7899	3	30	2043	0	0.015896	8027.05	1.86389e-12	2002.86	0	1.85833e-16	0.199689	9.30614e-16
CCTAGACAACCGGGGATTGAAGG-M3_Pos11:13:15_CGG>ATC	9678	3	94	2219	0	0.0418826	9834.86	47.3308	2169.83	4.59686e-10	0.00392721	0.180038	0.0218132
CCTTCTTAGGTTTATGTAAGTGG-M1_Pos19_A>C	6481	0	6	69	43		6586.31	2.01995e-12	36.0685	6.62342e-14	3.1502e-16	0.00544645	5.78395e-14
CCTTCTTAGGTTTATGTAAGTGG-M1_Pos4_T>A	9475	1	67	286	2	0.196629	9628.63	17.0695	237.857	0	0.00172706	0.0240659	0.0717635
CCTTCTTAGGTTTATGTAAGTGG-M1_Pos5_C>G	6948	0	38	51	1		7060.67	0	15.6966	1.09208e-10	1.54328e-14	0.00221818	6.95742e-12
CCTTCTTAGGTTTATGTAAGTGG-M2_Pos4:19_TA>AC	6854	0	30	105	5		6965.15	0	70.1742	3.29428e-11	4.68249e-15	0.00997455	4.69443e-13
CCTTCTTAGGTTTATGTAAGTGG-M2_Pos4:5_TC>AG	6312	0	103	135	1	0.435146	6414.23	81.5362	102.929	9.05463e-11	0.0123564	0.0155984	0.792161
CCTTCTTAGGTTTATGTAAGTGG-M2_Pos5:19_CA>GC	7298	0	28	48	0		7416.3	0	10.9185	0	0	0.00147006	0
CCTTCTTAGGTTTATGTAAGTGG-M3_Pos4:5:19_TCA>AGC	5285	0	3	80	0		5370.62	0	53.1467	0	0	0.00979887	0
ATAACAGGGTCTACACAAAGAGG-M1_Pos16_C>G	3542	29	18	600	60	0.151344	3599.58	7.68596	582.002	48.3622	0.0132263	0.148754	0.0889138
ATAACAGGGTCTACACAAAGAGG-M1_Pos3_A>T	2894	0	31	375	1	0.0786241	2940.9	18.0767	360.296	2.83995e-11	0.00544599	0.108546	0.050172
ATAACAGGGTCTACACAAAGAGG-M1_Pos4_A>C	4186	12	75	1264	14	0.0739927	4253.87	68.0166	1242.73	6.45896e-12	0.0122231	0.223327	0.0547316
ATAACAGGGTCTACACAAAGAGG-M2_Pos3:16_AC>TG	5613	0	103	1809	7	0.0573215	5703.92	88.9423	1780.48	0	0.0117441	0.235099	0.0499541
ATAACAGGGTCTACACAAAGAGG-M2_Pos3:4_AA>TC	3809	0	46	1209	6	0.0412371	3870.75	32.1211	1189.65	0	0.00630751	0.233607	0.0270005
ATAACAGGGTCTACACAAAGAGG-M2_Pos4:16_AC>CG	3327	0	24	1065	6	0.0273973	3380.97	8.90102	1048.1	3.21605e-12	0.00200565	0.236166	0.00849257
ATAACAGGGTCTACACAAAGAGG-M3_Pos3:4:16_AAC>TCG	2240	0	4	85	0		2276.3	0	73.6185	0	0	0.0313281	0
CATGTATCATCATTACGTAGTGG-M1_Pos18_T>C	5221	0	6	392	23	0.0688836	5305.76	1.82198e-12	365.471	2.04772e-12	6.82339e-16	0.0644431	1.05882e-14
CATGTATCATCATTACGTAGTGG-M1_Pos1_C>A	2910	20	43	154	3	0.3	2957.17	33.3061	139.214	8.19228e-12	0.010642	0.0444817	0.239243
CATGTATCATCATTACGTAGTGG-M1_Pos2_A>G	3512	9	32	167	15	0.251121	3569.02	21.2475	149.155	1.21119e-12	0.00568203	0.0398872	0.142452
CATGTATCATCATTACGTAGTGG-M2_Pos1:18_CT>AC	3898	0	11	406	1	0.0287081	3961.18	1.03274e-12	386.194	2.04867e-11	4.94999e-15	0.0888338	5.57218e-14
CATGTATCATCATTACGTAGTGG-M2_Pos1:2_CA>AG	3414	18	25	277	5	0.147692	3469.39	9.072	259.653	2.06189e-12	0.00242689	0.0694609	0.0349389
CATGTATCATCATTACGTAGTGG-M2_Pos2:18_AT>GC	5214	0	16	312	15	0.090379	5298.62	3.0248e-13	285.507	3.08204e-12	6.06097e-16	0.0511283	1.18544e-14
CATGTATCATCATTACGTAGTGG-M3_Pos1:2:18_CAT>AGC	7227	0	11	806	28	0.0461538	7344.3	6.91373e-12	769.278	1.1699e-11	2.29403e-15	0.0948137	2.41951e-14
GGCACAAGGGGGGATTGGTAGGG-M1_Pos18_G>C	8111	563	163	1318	803	0.537057	8242.63	141.567	1276.79	1046.98	0.110997	0.217013	0.511475
GGCACAAGGGGGGATTGGTAGGG-M1_Pos23_G>A	10740	323	91	3128	486	0.223436	10914.5	52.8528	3073.43	586.007	0.0436774	0.250187	0.174579
GGCACAAGGGGGGATTGGTAGGG-M1_Pos3_C>A	11179	863	269	1722	1329	0.588334	11360.4	252.365	1665.2	1721.83	0.131615	0.225805	0.58287
GGCACAAGGGGGGATTGGTAGGG-M2_Pos18:23_GG>CA	7700	18	61	2981	153	0.0722067	7825.21	53.4229	2941.87	103.9	0.014401	0.278804	0.0516528
GGCACAAGGGGGGATTGGTAGGG-M2_Pos3:18_CG>AC	10570	371	43	2787	217	0.184611	10741.6	0	2733.29	300.737	0.0218311	0.220247	0.0991213
GGCACAAGGGGGGATTGGTAGGG-M2_Pos3:23_CG>AA	8983	27	65	2840	124	0.0706806	9129.06	50.8697	2794.35	61.9986	0.00937734	0.237312	0.0395148
GGCACAAGGGGGGATTGGTAGGG-M3_Pos3:18:23_CGG>ACA	12865	27	62	3463	75	0.0452164	13074.1	20.1538	3397.63	0	0.00122204	0.206019	0.00593171
GGGACCCGAATCATAACGTGCGG-M1_Pos14_T>A	6439	156	28	1961	106	0.128832	6543.58	1.29534e-13	1928.28	126.392	0.0146997	0.238964	0.0615145
GGGACCCGAATCATAACGTGCGG-M1_Pos15_A>T	3156	9	29	815	59	0.10636	3207.32	26.9157	798.963	37.1409	0.0157374	0.205414	0.0766132
GGGACCCGAATCATAACGTGCGG-M1_Pos2_G>A	5995	235	151	469	999	0.747033	6092.52	188.002	438.537	1165.27	0.171641	0.203417	0.843787
GGGACCCGAATCATAACGTGCGG-M2_Pos14:15_TA>AT	6796	6	65	2084	59	0.0587173	6906.47	58.0412	2049.47	0	0.00643902	0.227365	0.0283202
GGGACCCGAATCATAACGTGCGG-M2_Pos2:14_GT>AA	5143	82	83	1912	39	0.0964083	5226.56	80.4215	1885.87	5.1512	0.0118884	0.262714	0.0452522
GGGACCCGAATCATAACGTGCGG-M2_Pos2:15_GA>AT	5150	2	83	1403	86	0.10864	5233.75	93.4286	1376.83	27.8657	0.0180179	0.208664	0.0863491
GGGACCCGAATCATAACGTGCGG-M3_Pos2:14:15_GTA>AAT	4774	5	13	1423	28	0.0313138	4851.58	3.73306e-14	1398.74	9.81432e-14	2.16747e-17	0.223787	9.6854e-17
TGCCAGCTTCATTGGGGAGGAGG-M1_Pos4_C>A	13201	979	686	1894	609	0.545585	13415	760.527	1826.93	723.888	0.0887472	0.152503	0.581938
TGCCAGCTTCATTGGGGAGGAGG-M1_Pos7_C>G	14811	24	198	3947	4	0.0541577	15051	139.423	3871.75	0	0.00731414	0.203112	0.0360105
TGCCAGCTTCATTGGGGAGGAGG-M1_Pos9_T>G	15881	869	339	3700	132	0.265873	16138.6	275.447	3619.31	245.671	0.0256974	0.19059	0.134831
TGCCAGCTTCATTGGGGAGGAGG-M2_Pos4:7_CC>AG	14519	0	136	3206	0	0.0406942	14754.3	64.9593	3132.23	2.03746e-09	0.00361859	0.174483	0.020739
TGCCAGCTTCATTGGGGAGGAGG-M2_Pos4:9_CT>AG	10470	39	110	2937	16	0.0531915	10639.8	68.2677	2883.8	2.91011e-10	0.00502269	0.212171	0.0236728
TGCCAGCTTCATTGGGGAGGAGG-M2_Pos7:9_CT>GG	16102	9	72	4676	16	0.0203226	16363.2	0	4594.18	7.55588e-10	3.60536e-14	0.219216	1.64466e-13
TGCCAGCTTCATTGGGGAGGAGG-M3_Pos4:7:9_CCT>AGG	11304	18	189	2976	0	0.065033	11487.1	150.7	2918.56	1.31746e-09	0.0103529	0.200501	0.051635
GTCCTCATGGTTCAACCATACGG-M1_Pos10_G>C	8821	166	54	2283	27	0.0976285	8964.3	13.4062	2238.18	10.3032	0.00211197	0.200289	0.0105446
GTCCTCATGGTTCAACCATACGG-M1_Pos13_C>A	6361	34	47	1575	19	0.0597015	6464.26	21.6794	1542.68	2.38834e-11	0.00270027	0.192147	0.0140531
GTCCTCATGGTTCAACCATACGG-M1_Pos5_T>G	4089	30	46	1042	13	0.0786914	4155.36	33.3011	1021.22	3.5197e-12	0.00639191	0.196016	0.0326091
GTCCTCATGGTTCAACCATACGG-M2_Pos10:13_GC>CA	5563	25	16	1369	13	0.037948	5653.28	0	1340.73	0	0	0.191697	0
GTCCTCATGGTTCAACCATACGG-M2_Pos5:10_TG>GC	8930	0	66	3433	11	0.0219373	9074.84	23.5449	3387.63	0	0.0018857	0.271314	0.00695027
GTCCTCATGGTTCAACCATACGG-M2_Pos5:13_TC>GA	6953	22	13	2167	5	0.0181242	7065.73	7.41972e-12	2131.67	1.78855e-11	2.75135e-15	0.231769	1.18711e-14
GTCCTCATGGTTCAACCATACGG-M3_Pos5:10:13_TGC>GCA	6365	4	44	2070	2	0.0235849	6468.21	10.5409	2037.66	7.07462e-11	0.00123772	0.239263	0.00517306
GCTGGTAAATGCTGCGAGCTTGG-M1_Pos16_G>C	12175	32	79	3949	99	0.0504929	12373	54.3785	3887.14	4.55127	0.00361111	0.238476	0.0151425
GCTGGTAAATGCTGCGAGCTTGG-M1_Pos20_T>C	10959	141	63	2955	356	0.159317	11137.2	33.7568	2899.31	368.561	0.0278637	0.226326	0.123113
GCTGGTAAATGCTGCGAGCTTGG-M1_Pos3_T>G	13551	35	95	3835	33	0.0407704	13770.9	36.7135	3766.15	0	0.00208911	0.214305	0.0097483
GCTGGTAAATGCTGCGAGCTTGG-M2_Pos16:20_GT>CC	8988	0	66	2920	24	0.0299003	9133.85	28.8835	2874.33	0	0.00239954	0.23879	0.0100488
GCTGGTAAATGCTGCGAGCTTGG-M2_Pos3:16_TG>GC	11728	0	35	4294	52	0.0198585	11918.5	0	4234.41	0	0	0.262146	0
GCTGGTAAATGCTGCGAGCTTGG-M2_Pos3:20_TT>GC	9387	0	55	3558	117	0.0461126	9539.65	39.0696	3510.3	43.9861	0.0063242	0.270638	0.0233678
GCTGGTAAATGCTGCGAGCTTGG-M3_Pos3:16:20_TGT>GCC	14527	10	54	5580	56	0.0210526	14762.9	0	5506.19	8.15444e-11	4.02309e-15	0.271654	1.48096e-14
TCAATATCGTGTACCGCATCCGG-M1_Pos10_T>A	7745	0	62	372	1	0.144828	7870.56	22.3864	332.647	0	0.00272156	0.0404405	0.0672978
TCAATATCGTGTACCGCATCCGG-M1_Pos14_C>G	6093	0	26	67	1		6191.78	0	36.0411	1.22387e-11	1.96517e-15	0.00578711	3.39578e-13
TCAATATCGTGTACCGCATCCGG-M1_Pos9_G>A	5985	0	53	419	0	0.112288	6082.01	23.0891	388.59	0	0.00355562	0.0598411	0.0594176
TCAATATCGTGTACCGCATCCGG-M2_Pos10:14_TC>AG	5001	0	23	194	2	0.114155	5082.09	0	168.59	8.31684e-12	1.58395e-15	0.0321081	4.93319e-14
TCAATATCGTGTACCGCATCCGG-M2_Pos9:10_GT>AA	7946	0	36	295	3	0.116766	8074.84	7.71174e-12	254.626	0	9.25839e-16	0.0305693	3.02866e-14
TCAATATCGTGTACCGCATCCGG-M2_Pos9:14_GC>AG	8700	0	34	188	2	0.160714	8841.04	0	143.795	2.70007e-10	3.00514e-14	0.0160042	1.87772e-12
TCAATATCGTGTACCGCATCCGG-M3_Pos9:10:14_GTC>AAG	7666	0	11	324	0	0.0328358	7790.21	6.36448e-12	285.049	2.23395e-11	3.55455e-15	0.035299	1.00698e-13
GGACGGACTTCCCCAGCTAACGG-M1_Pos19_A>C	8386	169	35	2606	254	0.149478	8522.28	0	2563.39	290.594	0.0255439	0.250872	0.10182
GGACGGACTTCCCCAGCTAACGG-M1_Pos22_G>T	7109	62	24	2201	160	0.100531	7224.58	0.192704	2164.88	150.581	0.015804	0.242705	0.0651162
GGACGGACTTCCCCAGCTAACGG-M1_Pos4_C>T	7948	475	166	564	1973	0.82253	8077.31	207.857	523.613	2392.16	0.232125	0.260315	0.891708
GGACGGACTTCCCCAGCTAACGG-M2_Pos19:22_AG>CT	9327	5	71	2952	237	0.0958652	9478.7	65.3112	2904.61	181.231	0.0195206	0.244329	0.0798946
GGACGGACTTCCCCAGCTAACGG-M2_Pos4:19_CA>TC	9343	41	45	2842	125	0.0691123	9494.91	20.4245	2794.53	74.8507	0.00769297	0.231687	0.0332041
GGACGGACTTCCCCAGCTAACGG-M2_Pos4:22_CG>TT	12456	35	112	4317	176	0.0696121	12658.5	100.585	4253.71	80.31	0.0105829	0.253553	0.0417384
GGACGGACTTCCCCAGCTAACGG-M3_Pos4:19:22_CAG>TCT	10777	5	82	3403	158	0.0671601	10952.3	70.6315	3348.24	72.3437	0.00989896	0.236826	0.0417985
TTCGTTAGCGCGTAACCCCCCGG-M1_Pos19_C>G	6032	23	11	2186	146	0.0760778	6130.07	0	2155.35	129.248	0.0153598	0.271502	0.0565736
TTCGTTAGCGCGTAACCCCCCGG-M1_Pos20_C>T	6866	39	30	1765	266	0.159524	6977.67	16.9869	1730.11	265.541	0.0314258	0.221978	0.141572
TTCGTTAGCGCGTAACCCCCCGG-M1_Pos5_T>G	7236	93	58	2022	53	0.0916442	7353.59	36.7726	1985.23	21.294	0.00617933	0.213531	0.0289388
TTCGTTAGCGCGTAACCCCCCGG-M2_Pos19:20_CC>GT	7889	8	83	1878	121	0.101435	8017.29	82.3603	1837.91	51.1069	0.0133619	0.189116	0.0706542
TTCGTTAGCGCGTAACCCCCCGG-M2_Pos5:19_TC>GG	9348	0	58	2660	173	0.0799031	9500.03	45.652	2612.5	109.092	0.0126144	0.221858	0.056858
TTCGTTAGCGCGTAACCCCCCGG-M2_Pos5:20_TC>GT	9749	23	63	3101	180	0.0790021	9907.53	47.8078	3051.46	121.596	0.0129036	0.241694	0.0533881
TTCGTTAGCGCGTAACCCCCCGG-M3_Pos5:19:20_TCC>GGT	7316	22	34	2203	91	0.0625532	7434.96	15.4282	2165.83	46.8904	0.00644913	0.228986	0.0281638
CAGCGCACTTCAATATGTTCCGG-M1_Pos14_T>C	7309	0	7	208	29	0.147541	7427.62	0	170.862	0	0	0.0224863	0
CAGCGCACTTCAATATGTTCCGG-M1_Pos17_G>A	13680	0	74	131	132	0.611276	13902.5	47.0012	61.4875	21.3014	0.00486755	0.0058999	0.825022
CAGCGCACTTCAATATGTTCCGG-M1_Pos9_T>C	11694	0	50	377	0	0.117096	11883.6	0	317.582	3.68123e-10	3.01712e-14	0.0260288	1.15914e-12
CAGCGCACTTCAATATGTTCCGG-M2_Pos14:17_TG>CA	9531	0	29	184	53	0.308271	9685.86	1.11288e-13	135.571	3.01145e-12	3.17951e-16	0.0138036	2.3034e-14
CAGCGCACTTCAATATGTTCCGG-M2_Pos9:14_TT>CC	10701	0	28	343	0	0.0754717	10874.4	3.98388e-13	288.628	6.12719e-12	5.8457e-16	0.0258556	2.2609e-14
CAGCGCACTTCAATATGTTCCGG-M2_Pos9:17_TG>CA	7018	0	47	88	0		7131.79	8.82642	52.3411	0	0.00122709	0.00727671	0.168633
CAGCGCACTTCAATATGTTCCGG-M3_Pos9:14:17_TTG>CCA	6824	3	103	38	0		6934.53	77.6084	3.32733	0	0.0110625	0.000474285	23.3245
GATACTTCGGATGGTAATCATGG-M1_Pos12_T>A	3370	85	30	350	31	0.294355	3424.74	15.6683	332.876	33.1322	0.0128206	0.0961558	0.133332
GATACTTCGGATGGTAATCATGG-M1_Pos17_A>T	3935	0	9	580	32	0.0660225	3998.98	0	560.005	3.326	0.000729015	0.123475	0.00590416
GATACTTCGGATGGTAATCATGG-M1_Pos2_A>T	3651	36	54	299	27	0.28125	3710.32	52.0957	280.448	0	0.0128858	0.0693687	0.185759
GATACTTCGGATGGTAATCATGG-M2_Pos12:17_TA>AT	3766	0	64	437	1	0.129482	3826.99	51.8927	417.865	3.28931e-11	0.0120772	0.0972515	0.124185
GATACTTCGGATGGTAATCATGG-M2_Pos2:12_AT>TA	4648	0	55	896	0	0.0578339	4723.31	34.6034	872.383	0	0.00614592	0.154944	0.0396653
GATACTTCGGATGGTAATCATGG-M2_Pos2:17_AA>TT	6795	0	1	1681	33	0.0198251	6905.31	3.85559e-12	1646.47	1.6677e-12	6.45864e-16	0.19253	3.35462e-15
GATACTTCGGATGGTAATCATGG-M3_Pos2:12:17_ATA>TAT	5316	0	111	1104	0	0.091358	5402.04	97.5154	1076.99	1.03938e-10	0.0148277	0.163762	0.0905444
CTCTTGTGACTTGCCACCCCGGG-M1_Pos11_T>G	16429	24	173	4219	28	0.0506301	16695.4	108.873	4135.52	0	0.00519931	0.197496	0.0263262
CTCTTGTGACTTGCCACCCCGGG-M1_Pos2_T>G	13907	33	41	2960	32	0.0345727	14132.7	0	2889.34	0	0	0.169741	0
CTCTTGTGACTTGCCACCCCGGG-M1_Pos9_A>G	15158	113	271	4173	54	0.0949902	15403.8	247.05	4095.98	0	0.0125109	0.207424	0.0603153
CTCTTGTGACTTGCCACCCCGGG-M2_Pos2:11_TT>GG	13687	25	112	4214	6	0.0328207	13908.9	44.3593	4144.46	0	0.00245109	0.229004	0.0107033
CTCTTGTGACTTGCCACCCCGGG-M2_Pos2:9_TA>GG	16277	19	115	3877	5	0.0346116	16540.9	29.894	3794.3	7.1512e-10	0.0014679	0.186313	0.00787868
CTCTTGTGACTTGCCACCCCGGG-M2_Pos9:11_AT>GG	15560	4	86	3344	0	0.0262085	15812.3	0	3264.94	1.19252e-09	6.25098e-14	0.171143	3.65249e-13
CTCTTGTGACTTGCCACCCCGGG-M3_Pos2:9:11_TAT>GGG	18167	0	43	3547	0	0.0119777	18461.4	1.19155e-10	3454.69	1.12937e-09	5.69681e-14	0.157633	3.61398e-13
ATATCCTCCTTTCATTCGAATGG-M1_Pos18_G>C	6928	0	21	596	23	0.06875	7040.45	1.4334e-12	560.797	1.39573e-11	2.02476e-15	0.073777	2.74444e-14
ATATCCTCCTTTCATTCGAATGG-M1_Pos4_T>G	3968	0	10	241	0	0.0398406	4032.31	1.3199e-12	220.838	1.65343e-11	4.19789e-15	0.0519236	8.08475e-14
ATATCCTCCTTTCATTCGAATGG-M1_Pos9_C>G	5613	0	23	140	0		5703.99	8.20244e-12	111.48	0	1.41045e-15	0.0191696	7.35776e-14
ATATCCTCCTTTCATTCGAATGG-M2_Pos4:18_TG>GC	7295	0	89	397	0	0.183128	7413.2	57.5357	359.934	4.9171e-10	0.00734748	0.0459647	0.159851
ATATCCTCCTTTCATTCGAATGG-M2_Pos4:9_TC>GG	3762	0	41	92	0		3822.96	23.7718	72.8852	4.90417e-11	0.00606482	0.0185949	0.326154
ATATCCTCCTTTCATTCGAATGG-M2_Pos9:18_CG>GC	2561	0	13	38	0		2602.52	1.05333e-12	24.9874	0	4.00885e-16	0.0095099	4.21545e-14
ATATCCTCCTTTCATTCGAATGG-M3_Pos4:9:18_TCG>GGC	3692	0	1	72	0		3751.81	2.65724e-12	53.2409	3.76588e-12	1.68805e-15	0.0139922	1.20642e-13
GCAACTCGCAGTTGGAAAGTAGG-M1_Pos1_G>T	8681	490	114	2663	543	0.30105	8821.9	72.0582	2618.89	727.092	0.0652904	0.273366	0.238839
GCAACTCGCAGTTGGAAAGTAGG-M1_Pos6_T>A	9865	650	131	2643	500	0.326453	10025	66.0333	2592.87	725.542	0.0590311	0.247468	0.23854
GCAACTCGCAGTTGGAAAGTAGG-M1_Pos9_C>A	6494	56	26	2365	40	0.0490551	6599.55	1.28881	2332	10.2076	0.00128551	0.261903	0.00490835
GCAACTCGCAGTTGGAAAGTAGG-M2_Pos1:6_GT>TA	6625	23	51	1638	1	0.0437828	6732.43	16.7622	1604.34	0	0.0020066	0.192055	0.0104481
GCAACTCGCAGTTGGAAAGTAGG-M2_Pos1:9_GC>TA	7730	4	55	2356	2	0.0252379	7855.34	14.4963	2316.72	0	0.00142308	0.227429	0.00625725
GCAACTCGCAGTTGGAAAGTAGG-M2_Pos6:9_TC>AA	5040	1	32	1221	0	0.0263158	5121.72	4.2261	1195.39	3.58992e-11	0.000668546	0.189104	0.00353533
GCAACTCGCAGTTGGAAAGTAGG-M3_Pos1:6:9_GTC>TAA	6220	4	34	2148	33	0.0319964	6321.05	13.1537	2116.39	2.10616e-13	0.00155654	0.250443	0.00621514
GAAATAGGGCTAGAAGCCCGCGG-M1_Pos10_C>T	6312	181	189	435	876	0.741225	6414.68	240.241	402.927	979.179	0.151725	0.171967	0.882291
GAAATAGGGCTAGAAGCCCGCGG-M1_Pos3_A>T	5744	225	236	578	985	0.714427	5837.43	304.673	548.813	1109.8	0.181326	0.212623	0.852804
GAAATAGGGCTAGAAGCCCGCGG-M1_Pos5_T>A	5803	205	77	753	1009	0.631605	5897.43	93.4408	723.513	1198.23	0.163242	0.242871	0.672135
GAAATAGGGCTAGAAGCCCGCGG-M2_Pos3:10_AC>TT	5709	155	191	677	561	0.572601	5801.82	235.818	647.991	600.329	0.114761	0.171332	0.669818
GAAATAGGGCTAGAAGCCCGCGG-M2_Pos3:5_AT>TA	8017	46	75	2358	48	0.0668777	8147.25	56.9218	2317.26	1.21214e-12	0.00541008	0.220242	0.0245642
GAAATAGGGCTAGAAGCCCGCGG-M2_Pos5:10_TC>AT	5360	47	69	1259	55	0.11958	5447.12	66.095	1231.76	14.15	0.0118721	0.184331	0.0644065
GAAATAGGGCTAGAAGCCCGCGG-M3_Pos3:5:10_ATC>TAT	5779	12	74	1641	6	0.0530871	5872.67	52.4357	1611.64	0	0.00695734	0.213837	0.0325357
GATGCGTAATTATACTGGGACGG-M1_Pos23_G>A	2407	7	14	278	9	0.0974026	2446.09	4.44273	265.77	0	0.00163558	0.0978426	0.0167165
GATGCGTAATTATACTGGGACGG-M1_Pos2_A>G	3611	409	72	316	315	0.715827	3669.47	38.5865	297.653	480.958	0.115797	0.173539	0.667271
GATGCGTAATTATACTGGGACGG-M1_Pos5_C>G	5451	580	119	366	108	0.68798	5539.21	61.8334	338.304	272.414	0.0538088	0.0983164	0.547303
GATGCGTAATTATACTGGGACGG-M2_Pos2:23_AG>GA	3358	58	43	529	60	0.233333	3412.57	38.2323	511.937	50.7972	0.0221823	0.140209	0.158209
GATGCGTAATTATACTGGGACGG-M2_Pos2:5_AC>GG	4124	24	4	1174	2	0.0249169	4190.85	1.67091e-12	1153.05	2.02431e-12	6.91485e-16	0.215769	3.20475e-15
GATGCGTAATTATACTGGGACGG-M2_Pos5:23_CG>GA	3235	0	0	369	35	0.0866337	3287.58	3.74443e-14	352.562	13.1138	0.00358961	0.100096	0.0358617
GATGCGTAATTATACTGGGACGG-M3_Pos2:5:23_ACG>GGA	4359	0	3	659	16	0.0280236	4429.73	0	636.851	0	0	0.125696	0
ATAATGTGGAGAGTAAAGGGAGG-M1_Pos1_A>C	4198	201	47	300	482	0.708738	4266.21	38.096	278.669	599.446	0.12302	0.169441	0.726035
ATAATGTGGAGAGTAAAGGGAGG-M1_Pos4_A>C	3305	104	31	183	250	0.677817	3358.71	23.9149	166.206	299.498	0.0840397	0.121015	0.69446
ATAATGTGGAGAGTAAAGGGAGG-M1_Pos5_T>A	2424	87	12	217	229	0.601835	2463.4	3.48378	204.683	282.569	0.0968314	0.164939	0.587074
ATAATGTGGAGAGTAAAGGGAGG-M2_Pos1:4_AA>CC	3175	9	2	406	8	0.0447059	3226.5	0	389.867	0	0	0.107806	0
ATAATGTGGAGAGTAAAGGGAGG-M2_Pos1:5_AT>CA	3334	15	16	613	7	0.0583717	3388.12	0	596.059	0	0	0.149606	0
ATAATGTGGAGAGTAAAGGGAGG-M2_Pos4:5_AT>CA	4101	13	4	776	17	0.0419753	4167.58	9.96123e-14	755.162	4.53113e-14	2.94396e-17	0.153403	1.9191e-16
ATAATGTGGAGAGTAAAGGGAGG-M3_Pos1:4:5_AAT>CCA	2572	11	35	312	21	0.176781	2613.79	33.9096	298.931	3.37698e-14	0.0115079	0.101448	0.113436
GTTGTGTAGAATACCTGGGAGGG-M1_Pos2_T>A	8238	487	184	516	641	0.717724	8371.71	173.051	474.141	814.623	0.100439	0.131058	0.766373
GTTGTGTAGAATACCTGGGAGGG-M1_Pos7_T>G	9250	860	220	713	785	0.723429	9399.92	171.888	666	1114.03	0.113278	0.156805	0.722413
GTTGTGTAGAATACCTGGGAGGG-M1_Pos9_G>T	5021	283	83	179	68	0.707993	5102.44	54.3959	153.488	122.507	0.0325619	0.0508014	0.640965
GTTGTGTAGAATACCTGGGAGGG-M2_Pos2:7_TT>AG	9559	230	89	3105	67	0.11057	9714.26	50.3682	3056.43	63.0402	0.0088022	0.242118	0.036355
GTTGTGTAGAATACCTGGGAGGG-M2_Pos2:9_TG>AT	4556	21	83	570	1	0.155556	4629.79	69.4009	546.851	8.36772e-11	0.0132292	0.104241	0.12691
GTTGTGTAGAATACCTGGGAGGG-M2_Pos7:9_TG>GT	10579	0	108	2349	8	0.0470588	10750.5	61.5883	2295.25	5.88218e-10	0.00469876	0.175112	0.0268329
GTTGTGTAGAATACCTGGGAGGG-M3_Pos2:7:9_TTG>AGT	6739	1	42	1583	6	0.0300245	6848.3	7.34879	1548.76	5.71536e-11	0.000874396	0.184279	0.00474495
CATAGTTAGTCATCGTTGAGGGG-M1_Pos10_T>G	7468	0	63	75	0		7589.06	25.0365	37.0547	0	0.00327225	0.00484302	0.675662
CATAGTTAGTCATCGTTGAGGGG-M1_Pos5_G>C	10120	0	35	485	2	0.0708812	10284	0	433.58	3.77562e-10	3.52281e-14	0.0404548	8.70801e-13
CATAGTTAGTCATCGTTGAGGGG-M1_Pos8_A>G	7945	0	87	278	2	0.242507	8073.76	51.5819	237.631	7.1039e-11	0.00616789	0.0284147	0.217067
CATAGTTAGTCATCGTTGAGGGG-M2_Pos5:10_GT>CG	6521	0	59	238	2	0.204013	6626.71	27.5489	204.866	0	0.00401639	0.0298677	0.134472
CATAGTTAGTCATCGTTGAGGGG-M2_Pos5:8_GA>CG	15426	0	139	466	1	0.231023	15676	62.8376	387.62	1.26257e-09	0.00389654	0.0240362	0.162111
CATAGTTAGTCATCGTTGAGGGG-M2_Pos8:10_AT>GG	8594	10	57	314	0	0.175853	8733.35	10.14	270.333	1.53305e-10	0.00112494	0.029991	0.0375093
CATAGTTAGTCATCGTTGAGGGG-M3_Pos5:8:10_GAT>CGG	8881	0	5	206	0	0.0236967	9024.87	9.18244e-11	160.876	1.57584e-10	2.71517e-14	0.0175136	1.55032e-12
TAGGTTCAACATCTCTCTAGTGG-M1_Pos18_T>A	4307	3	48	289	33	0.225201	4376.98	43.046	267.115	0	0.00918385	0.056989	0.161151
TAGGTTCAACATCTCTCTAGTGG-M1_Pos20_G>A	4173	7	43	208	18	0.246377	4240.73	31.3203	186.796	0	0.00702431	0.0418934	0.167671
TAGGTTCAACATCTCTCTAGTGG-M1_Pos5_T>C	6360	45	38	606	5	0.126801	6463.2	4.67019	573.684	1.4882e-12	0.000663233	0.0814712	0.00814071
TAGGTTCAACATCTCTCTAGTGG-M2_Pos18:20_TG>AA	4604	0	0	195	22	0.101382	4678.74	0	171.606	0	0	0.0353803	0
TAGGTTCAACATCTCTCTAGTGG-M2_Pos5:18_TT>CA	6230	0	78	480	12	0.157895	6331	56.8292	448.345	5.17045e-11	0.00831301	0.0655842	0.126753
TAGGTTCAACATCTCTCTAGTGG-M2_Pos5:20_TG>CA	5786	0	56	604	37	0.133429	5879.98	44.3756	574.6	7.72778e-13	0.00682811	0.0884143	0.0772286
TAGGTTCAACATCTCTCTAGTGG-M3_Pos5:18:20_TTG>CAA	5480	0	66	503	20	0.14601	5568.9	51.0089	475.155	2.61219e-11	0.00836888	0.0779574	0.107352
CAGTCAAGACGTGACGCATTGGG-M1_Pos10_C>G	7875	14	90	1623	0	0.06022	8002.62	54.7906	1582.99	0	0.00568343	0.164203	0.0346121
CAGTCAAGACGTGACGCATTGGG-M1_Pos13_G>A	9149	3	38	2195	83	0.0534713	9297.77	15.2772	2148.51	14.2062	0.00256918	0.18846	0.0136326
CAGTCAAGACGTGACGCATTGGG-M1_Pos20_T>G	9325	19	17	2050	289	0.136842	9476.65	8.21697e-14	2002.62	269.346	0.0229258	0.193381	0.118552
CAGTCAAGACGTGACGCATTGGG-M2_Pos10:13_CG>GA	9254	0	29	1940	0	0.0147283	9403.99	2.38238e-12	1892.98	0	2.10887e-16	0.167565	1.25854e-15
CAGTCAAGACGTGACGCATTGGG-M2_Pos10:20_CT>GG	11564	1	112	2245	55	0.0696229	11751.7	80.4265	2186.24	0	0.00573721	0.155955	0.0367876
CAGTCAAGACGTGACGCATTGGG-M2_Pos13:20_GT>AG	9253	6	19	1865	51	0.0391551	9403.32	2.61471e-12	1817.98	3.23825e-12	5.21594e-16	0.162012	3.21948e-15
CAGTCAAGACGTGACGCATTGGG-M3_Pos10:13:20_CGT>GAG	6897	0	19	1019	1	0.0192493	7008.79	9.40486e-12	983.956	1.77354e-10	2.33661e-14	0.123106	1.89804e-13
ACTGAACATGCCTTTATGCAGGG-M1_Pos15_T>G	4747	0	12	1721	24	0.0204895	4824.1	2.65157e-13	1696.88	9.21338e-13	1.8195e-16	0.260218	6.99222e-16
ACTGAACATGCCTTTATGCAGGG-M1_Pos2_C>T	6477	21	69	1970	19	0.0524291	6582.09	47.3922	1937.09	6.47437e-12	0.00553222	0.226122	0.0244657
ACTGAACATGCCTTTATGCAGGG-M1_Pos3_T>G	5360	0	12	952	2	0.0144928	5446.87	0	924.766	0	0	0.145138	0
ACTGAACATGCCTTTATGCAGGG-M2_Pos2:15_CT>TG	4097	0	17	616	31	0.0722892	4163.61	6.25024	595.182	1.60682e-15	0.00131169	0.124906	0.0105014
ACTGAACATGCCTTTATGCAGGG-M2_Pos2:3_CT>TG	7009	18	0	1903	4	0.0114286	7122.58	6.17626e-11	1867.39	6.68339e-11	1.43045e-14	0.207719	6.88644e-14
ACTGAACATGCCTTTATGCAGGG-M2_Pos3:15_TT>GG	9064	0	10	3628	26	0.00982533	9211.04	1.81886e-11	3581.94	3.00405e-11	3.76996e-15	0.279993	1.34645e-14
ACTGAACATGCCTTTATGCAGGG-M3_Pos2:3:15_CTT>TGG	8350	0	6	3378	30	0.0105448	8485.49	0	3335.57	0	0	0.282172	0
GTTCGCATTTCCGTCAGGTATGG-M1_Pos10_T>A	12416	9	147	2388	2	0.0620581	12617.2	93.4139	2324.91	0	0.00621287	0.154628	0.0401795
GTTCGCATTTCCGTCAGGTATGG-M1_Pos19_T>C	13005	45	30	3117	243	0.0925764	13216.4	6.22595e-13	3050.92	191.281	0.0116219	0.196991	0.0589972
GTTCGCATTTCCGTCAGGTATGG-M1_Pos6_C>T	5535	22	54	1344	3	0.0555165	5624.75	28.6811	1315.88	0	0.00411535	0.18881	0.0217962
GTTCGCATTTCCGTCAGGTATGG-M2_Pos10:19_TT>AC	8638	2	60	2523	19	0.031106	8778.15	21.8339	2479.11	0	0.00193579	0.219797	0.00880717
GTTCGCATTTCCGTCAGGTATGG-M2_Pos6:10_CT>TA	11739	0	46	2214	0	0.020354	11929.3	0	2154.35	5.39828e-10	3.83301e-14	0.152968	2.50575e-13
GTTCGCATTTCCGTCAGGTATGG-M2_Pos6:19_CT>TC	8465	0	51	1854	44	0.0487429	8602.5	23.1954	1810.99	3.78746e-12	0.00222249	0.173521	0.0128082
GTTCGCATTTCCGTCAGGTATGG-M3_Pos6:10:19_CTT>TAC	6140	0	33	1358	1	0.0244253	6239.57	6.19266e-12	1326.8	0	8.18446e-16	0.175355	4.66736e-15
AACGCTCTGCGAAGCTCGTCAGG-M1_Pos11_G>A	11191	17	325	1275	40	0.230537	11372.2	332.943	1218.14	0	0.0257631	0.0942593	0.273321
AACGCTCTGCGAAGCTCGTCAGG-M1_Pos14_G>C	8837	0	43	1113	92	0.108173	8980.7	24.1598	1068.1	23.7817	0.00474822	0.108142	0.0439074
AACGCTCTGCGAAGCTCGTCAGG-M1_Pos16_T>G	13732	8	22	1430	162	0.118372	13955.3	0	1360.22	74.6212	0.00484865	0.0932317	0.0520065
AACGCTCTGCGAAGCTCGTCAGG-M2_Pos11:14_GG>AC	13748	0	100	1055	1	0.0873702	13970.9	27.2831	985.146	0	0.0018209	0.0657495	0.0276945
AACGCTCTGCGAAGCTCGTCAGG-M2_Pos11:16_GT>AG	12778	0	53	800	6	0.0686845	12985.2	0	735.074	5.87089e-10	4.27899e-14	0.0535758	7.9868e-13
AACGCTCTGCGAAGCTCGTCAGG-M2_Pos14:16_GT>CG	9793	5	55	1527	53	0.0689024	9952.09	22.9397	1477.24	0	0.00200307	0.128991	0.0155287
AACGCTCTGCGAAGCTCGTCAGG-M3_Pos11:14:16_GGT>ACG	11818	21	84	1278	0	0.0759219	12009.6	20.7106	1217.95	5.51219e-10	0.00156327	0.0919328	0.0170045
AGGAAGCTTTCGAACGCCGGAGG-M1_Pos18_C>A	10663	529	318	2109	676	0.419328	10836.1	339.34	2054.82	797.025	0.081011	0.203307	0.398467
AGGAAGCTTTCGAACGCCGGAGG-M1_Pos20_G>C	11110	34	43	2881	198	0.0871356	11290.7	14.2126	2824.55	145.786	0.0112082	0.208076	0.0538657
AGGAAGCTTTCGAACGCCGGAGG-M1_Pos6_G>C	15431	5	143	3863	26	0.0431013	15681.3	78.6473	3784.59	0	0.00402401	0.19364	0.0207809
AGGAAGCTTTCGAACGCCGGAGG-M2_Pos18:20_CG>AC	10406	1	75	2803	90	0.0559111	10575.2	59.1751	2750.12	0	0.00442117	0.205471	0.0215172
AGGAAGCTTTCGAACGCCGGAGG-M2_Pos6:18_GC>CA	9883	32	36	2778	79	0.0502564	10043.7	5.25979	2727.78	16.7072	0.00171705	0.214523	0.00800402
AGGAAGCTTTCGAACGCCGGAGG-M2_Pos6:20_GG>CC	12579	19	46	3190	153	0.0639671	12783.5	12.1538	3126.08	74.2188	0.00539964	0.200069	0.0269889
AGGAAGCTTTCGAACGCCGGAGG-M3_Pos6:18:20_GCG>CAC	12357	28	75	2360	16	0.0480032	12557.5	13.2543	2297.21	0	0.000891466	0.154508	0.00576972
AATAGCGGGAACACTAGGTGAGG-M1_Pos11_A>T	5381	61	281	737	79	0.363558	5468.25	336.704	709.659	1.13965e-11	0.0516845	0.108933	0.47446
AATAGCGGGAACACTAGGTGAGG-M1_Pos13_A>G	6532	155	343	715	182	0.487455	6638.1	421.603	681.809	81.0355	0.064255	0.0975187	0.6589
AATAGCGGGAACACTAGGTGAGG-M1_Pos2_A>T	8275	7	95	1543	7	0.0659806	8409.13	61.1769	1500.95	9.415e-11	0.00613532	0.150528	0.0407587
AATAGCGGGAACACTAGGTGAGG-M2_Pos11:13_AA>TG	10099	6	39	1413	9	0.0368098	10262.8	0	1361.69	3.14432e-10	2.70491e-14	0.11714	2.30914e-13
AATAGCGGGAACACTAGGTGAGG-M2_Pos2:11_AA>TT	8995	0	98	1453	20	0.0751114	9140.88	65.6208	1407.3	1.66745e-10	0.0061826	0.132591	0.046629
AATAGCGGGAACACTAGGTGAGG-M2_Pos2:13_AA>TG	9069	0	80	1633	35	0.0657895	9216.19	50.0482	1586.92	4.12313e-11	0.00461139	0.146217	0.0315379
AATAGCGGGAACACTAGGTGAGG-M3_Pos2:11:13_AAA>TTG	12050	1	61	1591	0	0.0375076	12245.4	0	1529.77	1.75459e-10	1.27373e-14	0.111053	1.14696e-13
CCTTCTAACCCACTGTGGCGCGG-M1_Pos2_C>G	11983	21	136	4811	51	0.0414425	12177.5	104.721	4750.11	0	0.00614836	0.278888	0.022046
CCTTCTAACCCACTGTGGCGCGG-M1_Pos4_T>C	8849	11	67	3097	49	0.0393921	8992.73	42.0599	3052.04	2.34764e-12	0.00347981	0.252509	0.0137809
CCTTCTAACCCACTGTGGCGCGG-M1_Pos5_C>T	9857	8	47	3728	2	0.0150594	10016.8	0	3677.92	4.20477e-10	3.07035e-14	0.268564	1.14325e-13
CCTTCTAACCCACTGTGGCGCGG-M2_Pos2:4_CT>GC	6364	14	88	2381	5	0.0430064	6467.14	64.8761	2348.66	0	0.00730531	0.264469	0.0276225
CCTTCTAACCCACTGTGGCGCGG-M2_Pos2:5_CC>GT	9808	12	65	3540	10	0.0239868	9967.09	15.9204	3490.16	0	0.00118164	0.259045	0.0045615
CCTTCTAACCCACTGTGGCGCGG-M2_Pos4:5_TC>CT	8405	12	42	2874	1	0.0187777	8541.3	0	2831.29	8.8645e-11	7.79462e-15	0.248958	3.1309e-14
CCTTCTAACCCACTGTGGCGCGG-M3_Pos2:4:5_CTC>GCT	7622	6	78	2890	10	0.0315013	7745.59	46.4676	2851.27	4.038e-12	0.00436589	0.267893	0.0162972
ATGATTTGCGGTGCTCCGTTTGG-M1_Pos16_C>T	15179	0	23	1299	85	0.0767591	15425.6	3.03533e-13	1221.87	2.58699e-13	3.37729e-17	0.073397	4.6014e-16
ATGATTTGCGGTGCTCCGTTTGG-M1_Pos20_T>G	19844	10	105	2161	227	0.136636	20166.7	65.1322	2060.17	77.9383	0.00639566	0.0955794	0.0669146
ATGATTTGCGGTGCTCCGTTTGG-M1_Pos2_T>C	11493	0	46	1833	14	0.0316957	11679.4	1.79469e-11	1774.6	0	1.33394e-15	0.131901	1.01132e-14
ATGATTTGCGGTGCTCCGTTTGG-M2_Pos16:20_CT>TG	16490	8	87	1425	77	0.107702	16757.8	26.4663	1341.21	0	0.00146017	0.0739958	0.0197332
ATGATTTGCGGTGCTCCGTTTGG-M2_Pos2:16_TC>CT	15144	0	9	2499	56	0.025351	15389.7	0	2422.05	0	0	0.13598	0
ATGATTTGCGGTGCTCCGTTTGG-M2_Pos2:20_TT>CG	15888	15	27	4155	171	0.0487637	16146.3	0	4074.27	68.8082	0.00339134	0.204199	0.016608
ATGATTTGCGGTGCTCCGTTTGG-M3_Pos2:16:20_TCT>CTG	10524	0	75	524	43	0.183801	10694.9	37.6444	470.526	0	0.0033602	0.0419999	0.080005
CGTCTGCCAGGCCGAGACTGTGG-M1_Pos17_A>G	12643	39	110	4316	275	0.0894515	12848.6	100.709	4251.76	198.283	0.0171841	0.255759	0.0671885
CGTCTGCCAGGCCGAGACTGTGG-M1_Pos5_T>G	14568	58	154	4547	100	0.0642107	14804.7	130.41	4472.98	0	0.00671936	0.23047	0.0291551
CGTCTGCCAGGCCGAGACTGTGG-M1_Pos6_G>A	12472	173	277	4216	205	0.134469	12674.7	305.532	4152.63	99.5502	0.023507	0.246755	0.0952647
CGTCTGCCAGGCCGAGACTGTGG-M2_Pos5:17_TA>GG	9438	6	77	3225	151	0.0676496	9591.48	69.1725	3177.04	76.6873	0.0112944	0.251946	0.0448285
CGTCTGCCAGGCCGAGACTGTGG-M2_Pos5:6_TG>GA	15920	13	73	5070	29	0.0221794	16178.3	9.60319e-12	4989.11	0	4.53677e-16	0.235697	1.92483e-15
CGTCTGCCAGGCCGAGACTGTGG-M2_Pos6:17_GA>AG	11143	19	47	3906	87	0.037694	11324.2	16.8618	3849.38	6.63487	0.00154613	0.253734	0.00609351
CGTCTGCCAGGCCGAGACTGTGG-M3_Pos5:6:17_TGA>GAG	12580	54	134	4944	79	0.0512378	12784.4	110.594	4880.08	1.28994e-11	0.00622187	0.274547	0.0226623
GTTGTCAGGTCACACCCCGCAGG-M1_Pos10_T>C	8499	822	378	821	975	0.725968	8636.77	401.775	777.816	1260.13	0.150039	0.183988	0.81548
GTTGTCAGGTCACACCCCGCAGG-M1_Pos20_C>A	10662	657	103	1772	726	0.456108	10835	33.377	1717.82	1001.34	0.0761515	0.200121	0.380527
GTTGTCAGGTCACACCCCGCAGG-M1_Pos6_C>G	9669	657	357	1227	897	0.608987	9825.9	387.912	1177.87	1100.87	0.119174	0.182408	0.653335
GTTGTCAGGTCACACCCCGCAGG-M2_Pos10:20_TC>CA	9117	465	89	1820	216	0.297297	9264.93	26.0788	1773.67	338.366	0.0319603	0.185217	0.172556
GTTGTCAGGTCACACCCCGCAGG-M2_Pos6:10_CT>GC	12922	729	226	2322	261	0.343697	13131.6	160.267	2256.34	411.725	0.0358392	0.167173	0.214384
GTTGTCAGGTCACACCCCGCAGG-M2_Pos6:20_CC>GA	12595	168	119	4046	156	0.0986857	12799.7	90.2238	3982	107.027	0.0116174	0.240829	0.048239
GTTGTCAGGTCACACCCCGCAGG-M3_Pos6:10:20_CTC>GCA	9472	8	61	3225	18	0.0262681	9625.69	16.918	3176.87	2.09569e-11	0.00131971	0.247816	0.00532537
CCTGTAACCGGGATTGGCGTGGG-M1_Pos12_G>C	12000	634	189	2521	221	0.292847	12194.7	125.674	2460.03	348.554	0.0313457	0.185643	0.16885
CCTGTAACCGGGATTGGCGTGGG-M1_Pos2_C>A	9589	327	91	2995	220	0.175612	9744.71	45.9968	2946.28	282.246	0.0252121	0.247981	0.10167
CCTGTAACCGGGATTGGCGTGGG-M1_Pos6_A>C	8918	26	57	2901	10	0.0310621	9062.68	12.3439	2855.69	6.91781e-11	0.00103464	0.239356	0.00432258
CCTGTAACCGGGATTGGCGTGGG-M2_Pos2:12_CG>AC	15627	27	176	4887	21	0.043827	15880.4	114.861	4807.6	0	0.00552142	0.231103	0.0238916
CCTGTAACCGGGATTGGCGTGGG-M2_Pos2:6_CA>AC	12222	4	78	4341	9	0.0205325	12420.2	14.7	4278.9	3.39827e-10	0.000879513	0.25601	0.00343547
CCTGTAACCGGGATTGGCGTGGG-M2_Pos6:12_AG>CC	10669	13	68	3558	19	0.0273373	10842.1	17.6401	3503.79	3.59682e-11	0.00122811	0.243936	0.00503456
CCTGTAACCGGGATTGGCGTGGG-M3_Pos2:6:12_CAG>ACC	16112	42	94	5600	23	0.027609	16373.4	13.6582	5518.13	0	0.000623515	0.251909	0.00247515
CATCAAGTAGCCAACACTCATGG-M1_Pos4_C>A	4629	0	13	221	10	0.0942623	4704.09	9.25602e-13	197.48	5.85068e-12	1.38247e-15	0.040289	3.43138e-14
CATCAAGTAGCCAACACTCATGG-M1_Pos7_G>T	7058	0	97	272	0	0.262873	7172.34	68.787	236.138	2.44398e-10	0.00919949	0.0315808	0.2913
CATCAAGTAGCCAACACTCATGG-M1_Pos9_A>C	6266	0	67	402	1	0.144681	6367.55	38.4817	370.162	2.12695e-11	0.00567895	0.0546269	0.103959
CATCAAGTAGCCAACACTCATGG-M2_Pos4:7_CG>AT	5785	0	46	369	0	0.110843	5878.78	16.0185	339.606	2.50253e-11	0.00256937	0.0544729	0.0471678
CATCAAGTAGCCAACACTCATGG-M2_Pos4:9_CA>AC	8371	13	89	366	1	0.219616	8506.68	50.6491	323.467	0	0.00570322	0.0364232	0.156582
CATCAAGTAGCCAACACTCATGG-M2_Pos7:9_GA>TC	4650	0	11	79	0		4725.36	0	55.3731	0	0	0.0115826	0
CATCAAGTAGCCAACACTCATGG-M3_Pos4:7:9_CGA>ATC	8155	0	26	414	0	0.0590909	8287.18	0	372.564	3.47285e-10	4.01034e-14	0.0430225	9.32148e-13
AGCAACCTTGTGGTTCCTTTAGG-M1_Pos10_G>C	7868	0	101	104	4	0.502392	7995.5	69.8535	64.0225	7.60929e-12	0.00859273	0.00787546	1.09108
AGCAACCTTGTGGTTCCTTTAGG-M1_Pos19_T>C	17084	0	72	350	251	0.479941	17361.8	34.7615	263.191	137.134	0.00965872	0.0224941	0.42939
AGCAACCTTGTGGTTCCTTTAGG-M1_Pos9_T>G	12802	13	79	352	0	0.207207	13009.6	7.98641	286.952	7.88566e-12	0.000600278	0.021568	0.0278319
AGCAACCTTGTGGTTCCTTTAGG-M2_Pos10:19_GT>CC	12580	6	84	178	0	0.335821	12784	15.5216	114.08	4.07795e-10	0.00120196	0.00883412	0.136058
AGCAACCTTGTGGTTCCTTTAGG-M2_Pos9:10_TG>GC	8345	0	21	83	0		8480.24	7.34537e-12	40.5988	1.03654e-10	1.30268e-14	0.00476465	2.73405e-12
AGCAACCTTGTGGTTCCTTTAGG-M2_Pos9:19_TT>GC	13069	0	59	205	7	0.243542	13280.9	1.07484e-10	138.595	0	8.00952e-15	0.0103279	7.75523e-13
AGCAACCTTGTGGTTCCTTTAGG-M3_Pos9:10:19_TGT>GCC	12853	0	36	227	7	0.159259	13061.4	9.48937e-12	161.693	1.21391e-10	9.89786e-15	0.0122281	8.09434e-13
TAGTCCATAGCACATATCGGTGG-M1_Pos10_G>T	5741	73	105	1196	41	0.15477	5834.25	105.474	1166.83	0	0.0148418	0.164191	0.090394
TAGTCCATAGCACATATCGGTGG-M1_Pos14_A>T	3177	29	24	401	43	0.193159	3228.64	16.6338	384.857	28.4356	0.0123189	0.112966	0.10905
TAGTCCATAGCACATATCGGTGG-M1_Pos15_T>G	5097	64	45	1511	34	0.0864571	5179.83	31.5689	1485.1	8.65603	0.0059991	0.222777	0.0269287
TAGTCCATAGCACATATCGGTGG-M2_Pos10:14_GA>TT	7385	3	40	1983	9	0.0255528	7504.81	1.86361	1945.48	0	0.000197162	0.205824	0.000957919
TAGTCCATAGCACATATCGGTGG-M2_Pos10:15_GT>TG	4548	0	24	1059	1	0.0230627	4621.75	0	1035.89	5.63502e-12	9.96002e-16	0.183096	5.43978e-15
TAGTCCATAGCACATATCGGTGG-M2_Pos14:15_AT>TG	5282	0	36	1364	19	0.0387597	5367.74	15.7765	1337.16	0	0.00234745	0.198962	0.0117985
TAGTCCATAGCACATATCGGTGG-M3_Pos10:14:15_GAT>TTG	4477	0	29	537	0	0.0512367	4549.59	4.44598	514.252	0	0.000877216	0.101465	0.00864553
TGCCTACTTCGCGTGTCAAGTGG-M1_Pos17_C>G	15433	0	26	436	107	0.233743	15683.8	1.3602e-12	357.581	7.64803e-14	8.95607e-17	0.0222911	4.01778e-15
TGCCTACTTCGCGTGTCAAGTGG-M1_Pos23_G>T	16263	0	46	168	184	0.577889	16527.5	0.328722	85.3627	75.4289	0.00453949	0.00963482	0.471154
TGCCTACTTCGCGTGTCAAGTGG-M1_Pos6_A>G	12233	0	88	380	8	0.201681	12431.4	26.2314	317.843	1.11081e-09	0.00205326	0.0248792	0.0825293
TGCCTACTTCGCGTGTCAAGTGG-M2_Pos17:23_CG>GT	9865	0	44	87	61		10025.3	12.726	36.8734	0	0.00126313	0.00365992	0.345126
TGCCTACTTCGCGTGTCAAGTGG-M2_Pos6:17_AC>GG	15291	3	43	356	12	0.140097	15538.9	0	278.305	0	0	0.0175951	0
TGCCTACTTCGCGTGTCAAGTGG-M2_Pos6:23_AG>GT	14676	0	106	246	111	0.468683	14914.5	76.7023	171.427	0	0.00505863	0.0113059	0.447433
TGCCTACTTCGCGTGTCAAGTGG-M3_Pos6:17:23_ACG>GGT	11063	10	59	290	7	0.20765	11242.4	0	233.787	3.51603e-10	3.06375e-14	0.0203714	1.50395e-12
AGACTCCGAAAAGGGCGTGCCGG-M1_Pos10_A>T	8841	429	158	2255	227	0.265233	8984.47	125.894	2210.08	308.874	0.0373855	0.216604	0.172599
AGACTCCGAAAAGGGCGTGCCGG-M1_Pos11_A>T	7020	163	153	2050	100	0.168694	7134.03	158.322	2014.33	65.9666	0.0239301	0.221954	0.107816
AGACTCCGAAAAGGGCGTGCCGG-M1_Pos12_A>G	5884	156	100	2313	89	0.129797	5979.57	92.0991	2283.1	81.5409	0.0205825	0.280294	0.0734318
AGACTCCGAAAAGGGCGTGCCGG-M2_Pos10:11_AA>TT	7182	1	127	3028	19	0.0462992	7298.39	112.461	2991.51	6.16046e-11	0.0108111	0.28758	0.0375936
AGACTCCGAAAAGGGCGTGCCGG-M2_Pos10:12_AA>TG	7349	22	74	2818	18	0.0388813	7468.23	47.0361	2780.66	2.43464e-11	0.00456842	0.270074	0.0169155
AGACTCCGAAAAGGGCGTGCCGG-M2_Pos11:12_AA>TG	7649	18	53	2413	1	0.0289738	7773.04	12.1982	2374.13	0	0.00120068	0.233689	0.00513794
AGACTCCGAAAAGGGCGTGCCGG-M3_Pos10:11:12_AAA>TTG	8466	21	99	2583	0	0.0443951	8603.2	61.6076	2539.98	0	0.00549833	0.226687	0.0242551
CTTAACAATTGGCAACATATTGG-M1_Pos11_G>C	1692	0	33	0	0		1719.35	28.2315	0	0	0.0161546	0	inf
CTTAACAATTGGCAACATATTGG-M1_Pos12_G>C	3344	0	0	3	0		3398.09	0	0	0	0	0
CTTAACAATTGGCAACATATTGG-M1_Pos19_A>T	5491	0	2	5	79		5580.14	9.86126e-12	2.71602e-11	45.6539	0.00811511	0.00811511	1
CTTAACAATTGGCAACATATTGG-M2_Pos11:12_GG>CC	2735	0	25	14	0		2779.33	11.4913	0.103343	0	0.00411737	3.70284e-05	111.195
CTTAACAATTGGCAACATATTGG-M2_Pos11:19_GA>CT	3053	0	12	5	0		3102.44	0	2.57221e-12	6.19238e-12	1.99597e-15	2.82507e-15	0.706522
CTTAACAATTGGCAACATATTGG-M2_Pos12:19_GA>CT	4010	0	19	5	0		4074.93	0	1.08569e-12	1.91136e-12	4.69053e-16	7.35484e-16	0.637747
CTTAACAATTGGCAACATATTGG-M3_Pos11:12:19_GGA>CCT	3795	0	18	29	0		3856.53	3.08858e-14	9.71735	0	7.98857e-18	0.00251338	3.17841e-15
TAAAGCCCGAACCACAGCAAGGG-M1_Pos17_G>T	5338	79	75	1654	100	0.133124	5424.75	71.7711	1626.88	77.9336	0.0207885	0.236735	0.0878131
TAAAGCCCGAACCACAGCAAGGG-M1_Pos2_A>C	4952	127	90	1247	41	0.171429	5032.42	84.5601	1221.84	24.3228	0.0171115	0.19584	0.0873747
TAAAGCCCGAACCACAGCAAGGG-M1_Pos3_A>C	7614	33	188	1449	79	0.171527	7737.64	209.464	1410.31	0	0.0223848	0.150716	0.148523
TAAAGCCCGAACCACAGCAAGGG-M2_Pos2:17_AG>CT	4464	0	35	718	39	0.0934343	4536.58	28.9623	695.317	0	0.00550525	0.132168	0.0416534
TAAAGCCCGAACCACAGCAAGGG-M2_Pos2:3_AA>CC	6231	13	98	1937	25	0.0656054	6332.06	86.6483	1905.34	8.67177e-12	0.0104094	0.228896	0.0454766
TAAAGCCCGAACCACAGCAAGGG-M2_Pos3:17_AG>CT	6406	21	2	1836	28	0.027027	6510	0	1803.45	0	0	0.216932	0
TAAAGCCCGAACCACAGCAAGGG-M3_Pos2:3:17_AAG>CCT	7395	11	6	2250	61	0.0335052	7515.19	5.00449e-12	2212.42	11.2936	0.00115963	0.228333	0.00507868
TCTAAGCTCACCTTCGGGCGCGG-M1_Pos16_G>C	16838	0	57	555	137	0.259012	17111.8	10.742	469.441	10.8792	0.00122828	0.0272865	0.0450141
TCTAAGCTCACCTTCGGGCGCGG-M1_Pos5_A>G	11993	12	270	736	12	0.285437	12187.2	248.878	675.064	1.12884e-09	0.0189822	0.051488	0.368672
TCTAAGCTCACCTTCGGGCGCGG-M1_Pos8_T>C	12369	264	3902	575	532	0.890954	12565.2	4850.96	512.174	0	0.270576	0.0285679	9.47131
TCTAAGCTCACCTTCGGGCGCGG-M2_Pos5:16_AG>GC	19444	4	85	1073	49	0.113955	19759.6	0	974.202	4.16547e-10	2.00902e-14	0.0469862	4.27577e-13
TCTAAGCTCACCTTCGGGCGCGG-M2_Pos5:8_AT>GC	17788	11	444	974	8	0.322199	18075.8	417.26	883.621	0	0.0215341	0.0456022	0.472216
TCTAAGCTCACCTTCGGGCGCGG-M2_Pos8:16_TG>CC	10803	0	90	453	0	0.165746	10978.1	34.8509	398.109	0	0.00305413	0.034888	0.087541
TCTAAGCTCACCTTCGGGCGCGG-M3_Pos5:8:16_ATG>GCC	10847	0	52	368	9	0.142191	11022.9	0	312.885	8.07495e-11	7.12339e-15	0.0276015	2.5808e-13
CGGTCTTTGCTCACTTTGCCTGG-M1_Pos10_C>A	11379	0	65	206	1	0.242647	11563.5	1.25292	148.182	2.10079e-10	0.000106969	0.0126512	0.00845526
CGGTCTTTGCTCACTTTGCCTGG-M1_Pos17_T>C	14422	0	38	93	85	0.569444	14656.3	2.41989e-12	19.7183	5.32067e-12	5.27427e-16	0.00134357	3.92557e-13
CGGTCTTTGCTCACTTTGCCTGG-M1_Pos4_T>A	15581	0	129	290	9	0.32243	15833.6	53.2635	210.832	1.5112e-09	0.00330876	0.013097	0.252635
CGGTCTTTGCTCACTTTGCCTGG-M2_Pos10:17_CT>AC	10938	0	37	83	0		11115.3	0	27.4235	0	0	0.00246112	0
CGGTCTTTGCTCACTTTGCCTGG-M2_Pos4:10_TC>AA	18761	0	80	174	0	0.314961	19065.1	4.15022e-10	78.6743	0	2.16792e-14	0.00410964	5.27519e-12
CGGTCTTTGCTCACTTTGCCTGG-M2_Pos4:17_TT>AC	20398	0	95	162	10	0.393258	20728.8	3.28743e-11	58.3561	0	1.58147e-15	0.00280732	5.63339e-13
CGGTCTTTGCTCACTTTGCCTGG-M3_Pos4:10:17_TCT>AAC	20302	0	78	135	0	0.366197	20631.1	2.52091e-10	31.8445	1.30092e-09	7.51592e-14	0.00154114	4.87685e-11
TTCCACTCACTAAAGCCACAAGG-M1_Pos11_T>A	4354	0	44	183	0	0.193833	4424.57	23.3543	160.877	2.63611e-11	0.00506732	0.0349065	0.145168
TTCCACTCACTAAAGCCACAAGG-M1_Pos12_A>C	6698	0	34	261	4	0.12709	6806.63	0	226.967	4.63858e-11	6.59489e-15	0.032269	2.04373e-13
TTCCACTCACTAAAGCCACAAGG-M1_Pos17_C>A	4840	0	24	357	21	0.11194	4918.6	5.21263	332.407	0	0.000991706	0.0632406	0.0156815
TTCCACTCACTAAAGCCACAAGG-M2_Pos11:12_TA>AC	6252	0	55	338	0	0.139949	6353.34	23.6801	306.233	0	0.0035432	0.045821	0.0773271
TTCCACTCACTAAAGCCACAAGG-M2_Pos11:17_TC>AA	5173	0	32	378	11	0.102138	5256.94	8.1722	351.715	2.91114e-11	0.00145495	0.0626182	0.0232353
TTCCACTCACTAAAGCCACAAGG-M2_Pos12:17_AC>CA	6065	0	25	249	0	0.0912409	6163.32	9.90461e-12	218.183	0	1.55208e-15	0.03419	4.53958e-14
TTCCACTCACTAAAGCCACAAGG-M3_Pos11:12:17_TAC>ACA	6421	0	41	358	0	0.102757	6525.11	5.66404	325.374	0	0.000826125	0.0474573	0.0174077
CGGAGGGGTTAAGGTATGCACGG-M1_Pos11_A>C	8090	58	79	3628	46	0.0480189	8221.43	60.3612	3586.89	0	0.00508575	0.302215	0.0168283
CGGAGGGGTTAAGGTATGCACGG-M1_Pos5_G>T	8864	25	94	2918	30	0.0485817	9007.84	66.1043	2872.96	3.32466e-11	0.00553317	0.240477	0.0230091
CGGAGGGGTTAAGGTATGCACGG-M1_Pos9_T>A	7042	513	364	1293	251	0.465923	7156.14	401.234	1257.22	296.009	0.076531	0.170486	0.448899
CGGAGGGGTTAAGGTATGCACGG-M2_Pos5:11_GA>TC	13083	12	46	4711	3	0.0127829	13295.1	0	4644.52	0	0	0.258898	0
CGGAGGGGTTAAGGTATGCACGG-M2_Pos5:9_GT>TA	9021	11	74	4174	2	0.0204177	9167.26	28.5935	4128.16	0	0.00214601	0.309829	0.00692645
CGGAGGGGTTAAGGTATGCACGG-M2_Pos9:11_TA>AC	6687	15	41	2814	15	0.0246101	6795.52	10.4676	2780.02	0	0.00109197	0.290008	0.0037653
CGGAGGGGTTAAGGTATGCACGG-M3_Pos5:9:11_GTA>TAC	13789	10	73	4819	17	0.0203293	14012.7	1.53419	4748.94	2.08863e-10	8.17662e-05	0.253099	0.00032306
TTTAACTCGATCACCGAAGGTGG-M1_Pos10_A>C	8164	0	88	122	0	0.419048	8296.3	50.4132	80.5185	0	0.00598217	0.00955456	0.626107
TTTAACTCGATCACCGAAGGTGG-M1_Pos20_G>C	8858	0	16	75	30		9001.75	0	29.9912	0	0	0.00332065	0
TTTAACTCGATCACCGAAGGTGG-M1_Pos23_G>T	7925	0	26	73	68		8053.87	4.08622	32.7306	9.63303	0.00169367	0.00522988	0.323845
TTTAACTCGATCACCGAAGGTGG-M2_Pos10:20_AG>CC	5881	0	71	15	1		5976.22	45.9226	1.89188e-12	1.31378e-11	0.00762562	2.49574e-15	3.05546e+12
TTTAACTCGATCACCGAAGGTGG-M2_Pos10:23_AG>CT	10471	0	11	83	23		10640.8	1.58979e-11	29.7959	2.41095e-11	3.7493e-15	0.00279234	1.34271e-12
TTTAACTCGATCACCGAAGGTGG-M2_Pos20:23_GG>CT	7458	0	20	98	87	0.521951	7579.28	0	60.1035	37.7681	0.00491955	0.0127484	0.385894
TTTAACTCGATCACCGAAGGTGG-M3_Pos10:20:23_AGG>CCT	6743	0	44	60	3		6852.35	8.40824	25.7382	0	0.00122097	0.0037375	0.326683
TCCTGATCGGAACAGCTTCGCGG-M1_Pos13_C>A	16230	4	88	2897	102	0.0627629	16493.7	40.4671	2814.53	2.10192e-12	0.00209146	0.145463	0.0143779
TCCTGATCGGAACAGCTTCGCGG-M1_Pos3_C>T	8695	36	113	1628	24	0.0960577	8836.04	87.4972	1583.82	3.5853e-11	0.00832724	0.150734	0.0552444
TCCTGATCGGAACAGCTTCGCGG-M1_Pos4_T>A	10063	26	62	2887	14	0.0341251	10226.3	12.3338	2835.87	0	0.000943351	0.216901	0.00434922
TCCTGATCGGAACAGCTTCGCGG-M2_Pos3:13_CC>TA	14358	0	42	3744	6	0.0126582	14590.7	1.23933e-11	3671.05	2.77059e-10	1.58502e-14	0.201023	7.88473e-14
TCCTGATCGGAACAGCTTCGCGG-M2_Pos3:4_CT>TA	8243	7	40	2221	18	0.0284339	8376.78	0	2179.12	4.87367e-11	4.61701e-15	0.206436	2.23654e-14
TCCTGATCGGAACAGCTTCGCGG-M2_Pos4:13_TC>AA	10299	0	86	1755	2	0.0477482	10466	34.3465	1702.67	0	0.0028146	0.139529	0.0201722
TCCTGATCGGAACAGCTTCGCGG-M3_Pos3:4:13_CTC>TAA	9122	31	163	2500	21	0.0791897	9269.85	143.499	2453.65	2.65882e-11	0.0120923	0.206763	0.0584839
CTGAGGATACTAGTGCATAATGG-M1_Pos15_G>C	5049	0	45	386	2	0.108545	5130.85	20.7072	360.346	3.23429e-11	0.00375682	0.0653759	0.0574648
CTGAGGATACTAGTGCATAATGG-M1_Pos19_A>T	4025	0	16	352	23	0.0997442	4090.41	2.00775	331.548	2.14572e-13	0.000453835	0.0749437	0.00605568
CTGAGGATACTAGTGCATAATGG-M1_Pos1_C>G	4895	3	46	379	30	0.172489	4974.5	35.3096	354.128	0	0.00658277	0.06602	0.0997088
CTGAGGATACTAGTGCATAATGG-M2_Pos15:19_GA>CT	3225	0	13	374	3	0.0410256	3277.3	0	357.613	1.22997e-13	3.38377e-17	0.0983829	3.43939e-16
CTGAGGATACTAGTGCATAATGG-M2_Pos1:15_CG>GC	5387	0	20	528	47	0.112605	5474.6	5.95303	500.627	6.45982	0.00207308	0.084689	0.0244787
CTGAGGATACTAGTGCATAATGG-M2_Pos1:19_CA>GT	3160	12	17	116	5		3211.28	1.16458	99.9436	1.87879e-12	0.000351582	0.0301726	0.0116523
CTGAGGATACTAGTGCATAATGG-M3_Pos1:15:19_CGA>GCT	3834	0	10	227	4	0.0580913	3896.16	2.33475e-12	207.519	1.4634e-11	4.135e-15	0.050569	8.17694e-14
AGGTAGCCTCCCCGTTTCATAGG-M1_Pos17_T>A	8419	11	50	2722	125	0.0639615	8555.91	35.275	2679.22	67.3466	0.00905132	0.24225	0.0373636
AGGTAGCCTCCCCGTTTCATAGG-M1_Pos8_C>G	12711	280	325	3228	123	0.184024	12917.5	351.098	3163.41	23.968	0.0227921	0.193692	0.117672
AGGTAGCCTCCCCGTTTCATAGG-M1_Pos9_T>A	10712	538	924	1269	712	0.631426	10885.9	1157.91	1214.57	580.911	0.125644	0.129738	0.968444
AGGTAGCCTCCCCGTTTCATAGG-M2_Pos8:17_CT>GA	8681	0	88	1745	10	0.0531742	8821.75	51.302	1700.89	1.37522e-10	0.00485174	0.160857	0.0301618
AGGTAGCCTCCCCGTTTCATAGG-M2_Pos8:9_CT>GA	8327	12	135	1865	12	0.0785573	8461.93	111.214	1822.69	4.82951e-11	0.010698	0.175329	0.0610165
AGGTAGCCTCCCCGTTTCATAGG-M2_Pos9:17_TT>AA	5352	39	39	1529	5	0.0514888	5438.84	12.7393	1501.81	9.64806e-12	0.0018321	0.215982	0.00848265
AGGTAGCCTCCCCGTTTCATAGG-M3_Pos8:9:17_CTT>GAA	9171	17	34	2364	0	0.021118	9319.68	1.45128e-12	2317.4	8.78245e-11	7.67166e-15	0.199139	3.85241e-14
CGTGACCAATAATGAAGTGTGGG-M1_Pos12_A>G	6118	6	47	1084	6	0.0516185	6217.22	17.6015	1052.91	0	0.00241522	0.144477	0.016717
CGTGACCAATAATGAAGTGTGGG-M1_Pos15_A>G	4524	151	64	624	86	0.325405	4597.46	49.857	601.013	101.709	0.0283299	0.131349	0.215684
CGTGACCAATAATGAAGTGTGGG-M1_Pos5_A>G	5610	111	19	1159	4	0.103635	5701.07	8.68121e-13	1130.49	2.69389e-13	1.66508e-16	0.165481	1.00621e-15
CGTGACCAATAATGAAGTGTGGG-M2_Pos12:15_AA>GG	7154	29	74	1970	28	0.0623513	7270.12	52.7739	1933.65	0	0.00570126	0.208895	0.0272924
CGTGACCAATAATGAAGTGTGGG-M2_Pos5:12_AA>GG	4387	0	43	1282	2	0.0339111	4458.11	22.8062	1259.71	0	0.00397277	0.219438	0.0181043
CGTGACCAATAATGAAGTGTGGG-M2_Pos5:15_AA>GG	6359	1	52	1671	8	0.0352194	6462.13	22.8654	1638.69	2.17699e-11	0.00281466	0.201718	0.0139535
CGTGACCAATAATGAAGTGTGGG-M3_Pos5:12:15_AAA>GGG	9101	0	48	3371	6	0.0157664	9248.61	6.25412e-11	3324.76	0	4.9741e-15	0.264428	1.88107e-14
TCAATAGTCTCAAGGGATAATGG-M1_Pos12_A>C	2696	0	10	87	0		2739.7	0	73.3015	6.64527e-12	2.36234e-15	0.0260581	9.06568e-14
TCAATAGTCTCAAGGGATAATGG-M1_Pos20_A>T	2651	0	0	31	3		2693.96	2.53711e-12	17.53	3.35539e-12	2.17315e-15	0.00646508	3.36137e-13
TCAATAGTCTCAAGGGATAATGG-M1_Pos7_G>C	2288	0	11	10	0		2325.09	0	0	1.35003e-12	5.80637e-16	5.80637e-16	1
TCAATAGTCTCAAGGGATAATGG-M2_Pos12:20_AA>CT	3408	0	32	15	0		3463.23	15.3407	0	4.68248e-12	0.00441006	1.34609e-15	3.27619e+12
TCAATAGTCTCAAGGGATAATGG-M2_Pos7:12_GA>CC	3624	0	55	59	0		3682.7	41.5768	40.5865	0	0.0110434	0.0107803	1.0244
TCAATAGTCTCAAGGGATAATGG-M2_Pos7:20_GA>CT	3510	0	29	87	0		3566.9	11.0313	69.1657	2.55332e-11	0.00302467	0.0189646	0.15949
TCAATAGTCTCAAGGGATAATGG-M3_Pos7:12:20_GAA>CCT	3339	0	47	41	0		3393.09	33.8804	24.0345	1.13545e-12	0.00981755	0.0069645	1.40966
GTGTCGACTACAAGGTCGGATGG-M1_Pos12_A>T	7535	19	141	1803	24	0.0926019	7657.14	129.127	1764.71	0	0.0135198	0.184768	0.0731717
GTGTCGACTACAAGGTCGGATGG-M1_Pos18_G>T	6437	282	57	1649	120	0.217742	6541.47	15.5543	1616.29	184.11	0.0238907	0.215425	0.1109
GTGTCGACTACAAGGTCGGATGG-M1_Pos2_T>G	11243	43	79	3651	28	0.0394633	11425.5	30.9516	3593.87	0	0.00205654	0.238791	0.00861232
GTGTCGACTACAAGGTCGGATGG-M2_Pos12:18_AG>TT	6068	0	12	1358	0	0.00875912	6166.33	0	1327.17	0	0	0.177109	0
GTGTCGACTACAAGGTCGGATGG-M2_Pos2:12_TA>GT	8946	6	51	2760	11	0.0240453	9091.13	5.36645	2714.54	0	0.000454359	0.229831	0.00197693
GTGTCGACTACAAGGTCGGATGG-M2_Pos2:18_TG>GT	8860	8	76	3034	48	0.041693	9003.89	52.3859	2988.98	0	0.00434909	0.248146	0.0175263
GTGTCGACTACAAGGTCGGATGG-M3_Pos2:12:18_TAG>GTT	6298	21	9	1917	3	0.0169231	6400.09	8.98772e-12	1885	1.76934e-11	3.22037e-15	0.227517	1.41544e-14
ACCTACGCGCAGAAGCAGCCGGG-M1_Pos19_C>T	8866	208	123	3501	245	0.14128	9010.05	109.808	3455.95	254.679	0.0284079	0.289204	0.0982278
ACCTACGCGCAGAAGCAGCCGGG-M1_Pos1_A>G	9574	419	94	3444	266	0.184466	9729.41	39.3432	3395.35	372.993	0.0304597	0.278372	0.109421
ACCTACGCGCAGAAGCAGCCGGG-M1_Pos2_C>T	7205	207	71	3413	122	0.104904	7322.02	41.6249	3376.39	143.989	0.0170538	0.323445	0.0527256
ACCTACGCGCAGAAGCAGCCGGG-M2_Pos1:19_AC>GT	10352	28	90	5937	159	0.0445768	10520.3	80.12	5884.4	82.6585	0.00982517	0.360166	0.0272795
ACCTACGCGCAGAAGCAGCCGGG-M2_Pos1:2_AC>GT	7468	103	69	3576	53	0.0591949	7589.36	49.2558	3538.05	18.8902	0.00608689	0.31771	0.0191586
ACCTACGCGCAGAAGCAGCCGGG-M2_Pos2:19_CC>TT	8111	30	26	2561	103	0.0584559	8242.88	0.623138	2519.79	61.8272	0.00576902	0.238484	0.0241904
ACCTACGCGCAGAAGCAGCCGGG-M3_Pos1:2:19_ACC>GTT	8954	12	45	4342	96	0.0340378	9099.6	24.8711	4296.5	31.6703	0.004203	0.321734	0.0130636
GAGAGACGGTAGTCAAGCGTCGG-M1_Pos13_T>G	8357	771	80	907	406	0.580869	8492.35	0	864.538	691.939	0.0688577	0.154891	0.444555
GAGAGACGGTAGTCAAGCGTCGG-M1_Pos20_T>G	7979	427	57	1757	244	0.292958	8108.45	4.02297e-14	1716.46	376.372	0.0368946	0.205154	0.179839
GAGAGACGGTAGTCAAGCGTCGG-M1_Pos8_G>C	5967	500	72	689	420	0.590125	6063.74	20.3669	658.681	624.472	0.0875277	0.17417	0.502543
GAGAGACGGTAGTCAAGCGTCGG-M2_Pos13:20_TT>GG	6645	7	19	2564	98	0.046131	6753.06	0.406437	2530.23	60.5326	0.00652156	0.277258	0.0235216
GAGAGACGGTAGTCAAGCGTCGG-M2_Pos8:13_GT>CG	8337	38	104	2964	50	0.0608365	8472.39	90.5597	2921.64	0	0.00788533	0.254396	0.0309962
GAGAGACGGTAGTCAAGCGTCGG-M2_Pos8:20_GT>CG	4263	35	16	1616	32	0.0488523	4332.29	9.60662e-18	1594.34	13.1852	0.0022198	0.270635	0.00820219
GAGAGACGGTAGTCAAGCGTCGG-M3_Pos8:13:20_GTT>CGG	7659	3	35	2372	4	0.0173985	7783.2	1.13566e-11	2333.08	0	1.12261e-15	0.230627	4.86764e-15
TTCAGGGCTACTCGTGGTTCCGG-M1_Pos11_C>T	11017	0	91	370	0	0.197397	11195.6	34.5982	314.022	0	0.00299702	0.0272017	0.110178
TTCAGGGCTACTCGTGGTTCCGG-M1_Pos17_G>T	11912	0	29	1140	104	0.104478	12105.7	1.72756e-13	1079.47	18.582	0.00140733	0.0831623	0.0169227
TTCAGGGCTACTCGTGGTTCCGG-M1_Pos6_G>T	14603	23	118	768	0	0.155116	14839.8	42.703	693.801	1.57843e-10	0.00274155	0.0445422	0.0615493
TTCAGGGCTACTCGTGGTTCCGG-M2_Pos11:17_CG>TT	12701	0	44	621	0	0.0661654	12906.9	0	556.466	1.92131e-10	1.42707e-14	0.0413319	3.4527e-13
TTCAGGGCTACTCGTGGTTCCGG-M2_Pos6:11_GC>TT	13473	0	30	452	8	0.077551	13691.4	0	383.543	0	0	0.0272501	0
TTCAGGGCTACTCGTGGTTCCGG-M2_Pos6:17_GG>TT	22219	1	140	421	53	0.315447	22579.6	40.7144	308.102	4.56304e-10	0.00177572	0.0134376	0.132146
TTCAGGGCTACTCGTGGTTCCGG-M3_Pos6:11:17_GCG>TTT	12492	0	41	594	2	0.0675039	12694.5	0	530.528	7.50024e-10	5.67125e-14	0.0401155	1.41373e-12
ACTTACGGGAGTGTGCAAACTGG-M1_Pos16_C>T	6039	0	10	1583	34	0.0270436	6137.1	0	1552.31	0	0	0.201877	0
ACTTACGGGAGTGTGCAAACTGG-M1_Pos3_T>A	8795	101	148	2590	92	0.116343	8937.94	152.204	2545.31	20.0207	0.0147763	0.220097	0.0671356
ACTTACGGGAGTGTGCAAACTGG-M1_Pos4_T>G	6423	35	45	1613	41	0.0697809	6527.39	28.5502	1580.36	0	0.00350898	0.194236	0.0180656
ACTTACGGGAGTGTGCAAACTGG-M2_Pos3:16_TC>AT	7873	20	54	2354	76	0.0599042	8001.01	39.7017	2314	15.5447	0.00532739	0.224637	0.0237156
ACTTACGGGAGTGTGCAAACTGG-M2_Pos3:4_TT>AG	6783	19	32	2258	17	0.0292347	6893.11	3.72323e-12	2223.53	0	4.08399e-16	0.243898	1.67446e-15
ACTTACGGGAGTGTGCAAACTGG-M2_Pos4:16_TC>GT	7942	5	56	2849	32	0.0316111	8070.94	27.4882	2808.65	1.61458e-11	0.00252022	0.257507	0.00978699
ACTTACGGGAGTGTGCAAACTGG-M3_Pos3:4:16_TTC>AGT	7344	3	69	2390	31	0.0413157	7463.2	46.7801	2352.68	0	0.00474315	0.238544	0.0198837
ATGACATGATTGGACCGACGCGG-M1_Pos12_G>C	7309	172	48	2835	59	0.0895954	7427.72	12.2917	2797.86	64.462	0.00745013	0.277832	0.0268152
ATGACATGATTGGACCGACGCGG-M1_Pos4_A>C	6980	46	80	3229	24	0.0443918	7093.28	59.4228	3193.53	1.07353e-11	0.00574342	0.308666	0.0186072
ATGACATGATTGGACCGACGCGG-M1_Pos6_A>C	21251	258	184	8652	200	0.0690768	21596.4	130.411	8544.02	102.799	0.00767806	0.284682	0.0269707
ATGACATGATTGGACCGACGCGG-M2_Pos4:12_AG>CC	11040	0	85	4280	19	0.0237226	11219.1	35.5928	4223.9	3.47332e-11	0.00229949	0.272887	0.00842652
ATGACATGATTGGACCGACGCGG-M2_Pos4:6_AA>CC	9000	5	78	4033	15	0.0237231	9145.97	39.2885	3987.27	0	0.00298261	0.302696	0.00985349
ATGACATGATTGGACCGACGCGG-M2_Pos6:12_AG>CC	12404	1	199	5811	16	0.0358387	12605	162.312	5747.98	9.44567e-10	0.00876639	0.310445	0.0282381
ATGACATGATTGGACCGACGCGG-M3_Pos4:6:12_AAG>CCC	14060	15	107	6418	25	0.0223915	14288.1	44.1751	6346.56	4.75518e-10	0.00213625	0.306911	0.00696048
CATGATCCCCGGCGACTCCGCGG-M1_Pos10_C>G	9483	46	132	6160	30	0.0326633	9636.83	107.665	6111.82	0	0.00679007	0.38545	0.017616
CATGATCCCCGGCGACTCCGCGG-M1_Pos13_C>T	10714	982	266	2087	1861	0.598345	10887.9	256.315	2032.56	2403.33	0.170708	0.284716	0.599574
CATGATCCCCGGCGACTCCGCGG-M1_Pos6_T>A	8077	333	60	3883	235	0.139215	8208.13	10.3982	3841.96	327.141	0.0272481	0.336554	0.0809621
CATGATCCCCGGCGACTCCGCGG-M2_Pos10:13_CC>GT	12473	20	109	7664	12	0.0180653	12675.3	51.6587	7600.62	1.82047e-10	0.00254131	0.373907	0.00679664
CATGATCCCCGGCGACTCCGCGG-M2_Pos6:10_TC>AG	9134	1	73	5891	29	0.0171839	9282.23	38.5268	5844.59	0	0.00254045	0.385391	0.00659188
CATGATCCCCGGCGACTCCGCGG-M2_Pos6:13_TC>AT	10429	120	64	4504	51	0.0495885	10598.5	27.4029	4451.01	3.44715	0.00204571	0.295381	0.00692566
CATGATCCCCGGCGACTCCGCGG-M3_Pos6:10:13_TCC>AGT	8749	51	66	4189	7	0.0287503	8890.93	23.0134	4144.55	0	0.00176233	0.317383	0.00555269
TCAAGCTACTGTTGACTTCGAGG-M1_Pos1_T>C	8175	0	42	170	1	0.201878	8307.56	1.43505e-11	128.462	0	1.7011e-15	0.0152278	1.1171e-13
TCAAGCTACTGTTGACTTCGAGG-M1_Pos3_A>G	16496	0	86	336	1	0.205674	16763.5	0	252.183	1.20532e-09	7.08358e-14	0.0148206	4.77954e-12
TCAAGCTACTGTTGACTTCGAGG-M1_Pos5_G>A	9112	1	65	132	0		9259.73	16.2501	85.7013	0	0.00173581	0.00915448	0.189614
TCAAGCTACTGTTGACTTCGAGG-M2_Pos1:3_TA>CG	17124	0	130	305	4	0.305239	17401.6	41.7553	217.992	7.09274e-10	0.00236422	0.0123429	0.191545
TCAAGCTACTGTTGACTTCGAGG-M2_Pos1:5_TG>CA	10233	0	21	169	1		10398.8	0	117.006	0	0	0.0111266	0
TCAAGCTACTGTTGACTTCGAGG-M2_Pos3:5_AG>GA	6111	0	1	57	0		6209.99	0	25.95	0	0	0.00416137	0
TCAAGCTACTGTTGACTTCGAGG-M3_Pos1:3:5_TAG>CGA	7625	1	42	219	0	0.164122	7748.64	2.81082e-11	180.257	0	3.54503e-15	0.0227341	1.55934e-13
CCGTGAAAAATAAAGAGGTGTGG-M1_Pos13_A>C	4640	0	1	67	4		4715.19	1.7064e-11	43.4241	2.63436e-11	9.1219e-15	0.00912536	9.99621e-13
CCGTGAAAAATAAAGAGGTGTGG-M1_Pos19_T>G	3914	0	10	32	8		3977.49	0	12.1126	0	0	0.00303603	0
CCGTGAAAAATAAAGAGGTGTGG-M1_Pos8_A>T	4721	0	55	178	3	0.245763	4797.51	35.4285	154.013	1.01181e-12	0.00710424	0.0308831	0.230037
CCGTGAAAAATAAAGAGGTGTGG-M2_Pos13:19_AT>CG	4042	0	4	54	5		4107.52	0	33.4624	0	0	0.00808078	0
CCGTGAAAAATAAAGAGGTGTGG-M2_Pos8:13_AA>TC	8355	0	68	104	6		8490.47	27.6653	61.5476	3.14837e-10	0.00322452	0.00717364	0.449495
CCGTGAAAAATAAAGAGGTGTGG-M2_Pos8:19_AT>TG	4734	0	60	83	1		4810.71	40.482	58.9465	0	0.00824458	0.0120051	0.686759
CCGTGAAAAATAAAGAGGTGTGG-M3_Pos8:13:19_AAT>TCG	6181	0	55	118	0		6281.19	24.1636	86.594	3.17755e-11	0.00378033	0.0135474	0.279045
GGAAACGTTCTACTCAGCCTAGG-M1_Pos19_C>T	5593	59	5	777	56	0.133779	5683.85	9.0556e-13	748.581	38.8074	0.00599691	0.121675	0.0492863
GGAAACGTTCTACTCAGCCTAGG-M1_Pos4_A>C	7271	172	6	2051	50	0.100044	7389	0	2014.05	57.9867	0.006129	0.219008	0.0279853
GGAAACGTTCTACTCAGCCTAGG-M1_Pos6_C>T	7122	340	176	1123	180	0.382628	7237.57	167.872	1086.81	222.095	0.04475	0.150201	0.297933
GGAAACGTTCTACTCAGCCTAGG-M2_Pos4:19_AC>CT	5667	2	46	1166	18	0.0535714	5758.97	24.7602	1137.21	2.63136e-12	0.00357758	0.164314	0.0217729
GGAAACGTTCTACTCAGCCTAGG-M2_Pos4:6_AC>CT	6392	0	28	1113	0	0.0245399	6495.63	0	1080.52	2.34479e-11	3.09496e-15	0.142622	2.17005e-14
GGAAACGTTCTACTCAGCCTAGG-M2_Pos6:19_CC>TT	6073	0	41	1314	55	0.0680851	6171.75	31.7197	1283.14	1.68545	0.00446098	0.171578	0.0259997
GGAAACGTTCTACTCAGCCTAGG-M3_Pos4:6:19_ACC>CTT	6064	6	17	949	12	0.0355691	6162.37	0	918.188	0	0	0.129677	0
GCCGTCCCGCTCTCCAGATTGGG-M1_Pos20_T>G	9463	206	98	2640	493	0.231888	9616.81	84.2316	2591.92	552.966	0.0496031	0.244815	0.202614
GCCGTCCCGCTCTCCAGATTGGG-M1_Pos22_G>A	10959	220	39	2624	515	0.227781	11137.1	0	2568.31	598.035	0.0418105	0.221369	0.188872
GCCGTCCCGCTCTCCAGATTGGG-M1_Pos7_C>T	14464	899	447	1585	1525	0.6443	14698.8	482.03	1511.51	1866.38	0.126539	0.182011	0.695231
GCCGTCCCGCTCTCCAGATTGGG-M2_Pos20:22_TG>GA	8415	18	38	2764	227	0.0928782	8551.86	22.4223	2721.24	195.842	0.0189937	0.25385	0.0748227
GCCGTCCCGCTCTCCAGATTGGG-M2_Pos7:20_CT>TG	11760	103	197	3691	257	0.131121	11951.2	212.391	3631.24	172.225	0.0240881	0.238208	0.101122
GCCGTCCCGCTCTCCAGATTGGG-M2_Pos7:22_CG>TA	11101	267	222	3769	154	0.145739	11281.3	221.971	3712.59	111.836	0.0217779	0.249511	0.0872826
GCCGTCCCGCTCTCCAGATTGGG-M3_Pos7:20:22_CTG>TGA	9624	31	107	3711	49	0.0479733	9780.25	84.9681	3662.1	4.18751e-11	0.00628122	0.270719	0.023202
AAGATCAGGATTGCAGAACTAGG-M1_Pos12_T>A	3991	58	47	336	106	0.38574	4055.87	42.8688	315.721	98.6283	0.0313526	0.0918105	0.341493
AAGATCAGGATTGCAGAACTAGG-M1_Pos17_A>T	4125	0	42	593	27	0.10423	4192	34.4117	572.04	4.28217e-14	0.00717141	0.119214	0.060156
AAGATCAGGATTGCAGAACTAGG-M1_Pos6_C>T	3188	4	57	377	22	0.180435	3239.74	56.6573	360.801	0	0.015492	0.0986551	0.157032
AAGATCAGGATTGCAGAACTAGG-M2_Pos12:17_TA>AT	3667	0	13	588	0	0.0216306	3726.44	0	569.368	1.23234e-11	2.86871e-15	0.13254	2.16441e-14
AAGATCAGGATTGCAGAACTAGG-M2_Pos6:12_CT>TA	2575	0	17	197	0	0.0794393	2616.75	2.94299	183.916	0	0.00104972	0.0655998	0.0160018
AAGATCAGGATTGCAGAACTAGG-M2_Pos6:17_CA>TT	2745	0	38	274	19	0.172205	2789.57	35.4626	260.052	3.04083e-13	0.0114949	0.0842934	0.136367
AAGATCAGGATTGCAGAACTAGG-M3_Pos6:12:17_CTA>TAT	3505	5	28	433	0	0.0708155	3561.83	9.86129	415.191	1.60551e-11	0.00247344	0.104139	0.0237512
ACACCTTTGGTTTACCTTGAGGG-M1_Pos17_T>G	11594	5	24	2050	99	0.0587695	11782.5	1.43775e-13	1991.09	17.2548	0.00125118	0.145629	0.00859154
ACACCTTTGGTTTACCTTGAGGG-M1_Pos19_G>A	8564	12	15	812	61	0.0977778	8703.21	3.61729e-13	768.484	1.29508	0.000136713	0.0812604	0.00168241
ACACCTTTGGTTTACCTTGAGGG-M1_Pos20_A>G	13728	33	41	2597	308	0.128231	13951.3	5.09306	2527.24	256.477	0.0156254	0.166291	0.0939643
ACACCTTTGGTTTACCTTGAGGG-M2_Pos17:19_TG>GA	9849	0	20	1781	6	0.0143885	10008.6	0	1730.96	0	0	0.147446	0
ACACCTTTGGTTTACCTTGAGGG-M2_Pos17:20_TA>GG	16264	12	18	3478	51	0.0227592	16527.9	1.24784e-10	3395.36	1.75968e-10	1.50955e-14	0.170422	8.85772e-14
ACACCTTTGGTTTACCTTGAGGG-M2_Pos19:20_GA>AG	7625	6	39	1361	80	0.0841184	7748.99	22.6054	1322.26	22.8835	0.00498961	0.147546	0.0338173
ACACCTTTGGTTTACCTTGAGGG-M3_Pos17:19:20_TGA>GAG	7172	1	54	651	18	0.100829	7288.37	24.1484	614.558	5.12291e-11	0.00304632	0.0775264	0.039294
CGGAACTCTGAGCTATAAGCGGG-M1_Pos13_C>A	8698	43	21	2622	101	0.0592034	8839.39	2.49055e-13	2577.8	59.177	0.00515642	0.229775	0.0224412
CGGAACTCTGAGCTATAAGCGGG-M1_Pos14_T>G	7511	6	81	1941	103	0.08916	7633.14	80.7925	1902.83	32.7371	0.0117653	0.200588	0.0586543
CGGAACTCTGAGCTATAAGCGGG-M1_Pos17_A>G	7563	12	42	2288	110	0.0668842	7685.98	27.36	2249.57	59.9219	0.0087083	0.230423	0.0377927
CGGAACTCTGAGCTATAAGCGGG-M2_Pos13:14_CT>AG	8963	10	22	2262	6	0.0165217	9108.31	6.36881e-13	2216.46	2.58392e-12	2.84403e-16	0.195718	1.45313e-15
CGGAACTCTGAGCTATAAGCGGG-M2_Pos13:17_CA>AG	5055	0	70	1605	15	0.0502959	5136.97	56.5167	1579.32	1.38459e-11	0.00834466	0.233185	0.0357856
CGGAACTCTGAGCTATAAGCGGG-M2_Pos14:17_TA>GG	7954	18	0	1866	43	0.0316554	8083.17	4.08324e-11	1825.58	1.12107e-12	4.23398e-15	0.18424	2.29809e-14
CGGAACTCTGAGCTATAAGCGGG-M3_Pos13:14:17_CTA>AGG	5364	14	11	1266	29	0.0409091	5451.15	0	1238.74	0	0	0.185167	0
GCGTATTCAAGACAGAAATATGG-M1_Pos3_G>C	2734	2	2	345	3	0.0198864	2778.32	5.29823e-13	331.108	9.20941e-13	4.6657e-16	0.106485	4.38154e-15
GCGTATTCAAGACAGAAATATGG-M1_Pos5_A>G	2716	4	27	307	0	0.091716	2760.02	14.0298	293.2	4.2516e-12	0.00457405	0.0955904	0.0478505
GCGTATTCAAGACAGAAATATGG-M1_Pos7_T>G	3652	98	75	315	141	0.499205	3711.33	78.0884	296.443	146.745	0.0531194	0.104708	0.507309
GCGTATTCAAGACAGAAATATGG-M2_Pos3:5_GA>CG	1755	0	8	85	0		1783.45	1.4377e-13	76.0827	0	7.73152e-17	0.0409149	1.88966e-15
GCGTATTCAAGACAGAAATATGG-M2_Pos3:7_GT>CG	1165	0	2	64	0		1183.88	1.07202e-13	58.0806	4.75373e-13	4.69078e-16	0.0467653	1.00305e-14
GCGTATTCAAGACAGAAATATGG-M2_Pos5:7_AT>GG	5114	11	20	1032	1	0.0300752	5196.92	4.13184e-14	1006.02	0	6.66111e-18	0.162184	4.10714e-17
GCGTATTCAAGACAGAAATATGG-M3_Pos3:5:7_GAT>CGG	2798	0	27	317	0	0.0784884	2843.35	13.4707	302.783	0	0.00426342	0.0958295	0.0444896
GGGAAAGGGGATACGCCTGTGGG-M1_Pos11_A>C	10966	580	177	2063	719	0.417067	11144	142.369	2007.28	927.318	0.0752189	0.206357	0.364509
GGGAAAGGGGATACGCCTGTGGG-M1_Pos20_T>A	6069	256	31	1137	250	0.320789	6167.52	0	1106.16	338.093	0.0444171	0.18974	0.234095
GGGAAAGGGGATACGCCTGTGGG-M1_Pos8_G>T	10855	551	208	1534	1410	0.585741	11031.4	217.887	1478.84	1718.65	0.134046	0.221329	0.605642
GGGAAAGGGGATACGCCTGTGGG-M2_Pos11:20_AT>CA	10409	24	48	3894	38	0.0274725	10578	3.69658	3841.11	7.09065e-12	0.0002563	0.266321	0.000962372
GGGAAAGGGGATACGCCTGTGGG-M2_Pos8:11_GA>TC	8609	1	19	2504	52	0.0279503	8748.89	1.92197e-13	2460.26	2.44086e-13	3.8922e-17	0.219487	1.77332e-16
GGGAAAGGGGATACGCCTGTGGG-M2_Pos8:20_GT>TA	10580	1	69	3443	45	0.0323215	10751.8	30.9171	3389.24	2.02312e-11	0.00218157	0.239151	0.00912214
GGGAAAGGGGATACGCCTGTGGG-M3_Pos8:11:20_GAT>TCA	10409	2	65	3139	20	0.0269684	10577.9	16.238	3086.11	4.82279e-11	0.00118697	0.225589	0.00526163
CCCCTTTAACTAAACAAGGTAGG-M1_Pos11_T>C	3934	0	39	668	0	0.0551627	3997.76	20.1912	648.011	6.74228e-11	0.00432733	0.138881	0.0311587
CCCCTTTAACTAAACAAGGTAGG-M1_Pos1_C>T	2847	3	26	195	0	0.129464	2893.15	11.9329	180.534	1.47918e-11	0.00386726	0.0585083	0.0660975
CCCCTTTAACTAAACAAGGTAGG-M1_Pos4_C>G	3528	0	20	204	0	0.0892857	3585.21	0.0675155	186.074	0	1.79022e-05	0.0493388	0.000362842
CCCCTTTAACTAAACAAGGTAGG-M2_Pos1:11_CT>TC	5102	0	147	443	2	0.251689	5184.51	143.222	417.077	0	0.0249307	0.0726007	0.343395
CCCCTTTAACTAAACAAGGTAGG-M2_Pos1:4_CC>TG	3683	0	26	401	0	0.0608899	3742.71	6.23922	382.287	4.40399e-12	0.00151025	0.0925356	0.0163208
CCCCTTTAACTAAACAAGGTAGG-M2_Pos4:11_CT>GC	6862	0	60	653	0	0.0841515	6973.23	25.5493	618.134	0	0.00335429	0.0811528	0.041333
CCCCTTTAACTAAACAAGGTAGG-M3_Pos1:4:11_CCT>TGC	3205	0	38	200	0	0.159664	3256.93	23.951	183.715	0	0.00691306	0.0530264	0.13037
TTGCTTCCTCGAGAAAGAGATGG-M1_Pos10_C>G	7834	1	55	1121	0	0.0475786	7961.01	12.9067	1081.19	2.6886e-10	0.00142535	0.119402	0.0119375
TTGCTTCCTCGAGAAAGAGATGG-M1_Pos3_G>A	6706	1	9	1077	7	0.0155393	6814.7	2.58311e-12	1042.93	5.73789e-12	1.05897e-15	0.132728	7.97851e-15
TTGCTTCCTCGAGAAAGAGATGG-M1_Pos4_C>T	7868	4	41	1135	6	0.0430017	7995.62	5.49232e-11	1095.02	0	6.04173e-15	0.120456	5.01572e-14
TTGCTTCCTCGAGAAAGAGATGG-M2_Pos3:10_GC>AG	3980	0	29	591	0	0.0467742	4044.53	7.83055	570.778	0	0.00169377	0.123461	0.0137191
TTGCTTCCTCGAGAAAGAGATGG-M2_Pos3:4_GC>AT	6214	3	47	807	0	0.0583431	6314.74	14.3009	775.426	0	0.00201295	0.109146	0.0184427
TTGCTTCCTCGAGAAAGAGATGG-M2_Pos4:10_CC>TG	3004	0	62	169	0	0.268398	3052.62	54.2317	153.737	5.12159e-11	0.0166325	0.04715	0.352757
TTGCTTCCTCGAGAAAGAGATGG-M3_Pos3:4:10_GCC>ATG	5729	0	42	1160	22	0.0522876	5822	21.2834	1130.89	1.42827e-11	0.00305175	0.162154	0.01882
CCCTAATTCTGCTTCTCCGCTGG-M1_Pos13_T>A	12521	0	95	395	26	0.234496	12724.1	40.6409	331.379	0	0.00310327	0.0253036	0.122642
CCCTAATTCTGCTTCTCCGCTGG-M1_Pos16_T>C	9270	0	45	727	43	0.107975	9420.57	10.0444	679.897	2.39721e-11	0.000993461	0.0672466	0.0147734
CCCTAATTCTGCTTCTCCGCTGG-M1_Pos2_C>T	11699	12	68	1013	6	0.078253	11888.7	4.89265	953.556	1.93284e-11	0.000380834	0.0742229	0.00513095
CCCTAATTCTGCTTCTCCGCTGG-M2_Pos13:16_TT>AC	16618	0	47	819	58	0.113636	16887.7	1.12475e-11	734.561	7.22817e-11	4.73997e-15	0.0416836	1.13713e-13
CCCTAATTCTGCTTCTCCGCTGG-M2_Pos2:13_CT>TA	10656	0	27	385	75	0.209446	10829.2	7.80304e-14	330.854	4.68549e-14	1.11903e-17	0.0296462	3.77464e-16
CCCTAATTCTGCTTCTCCGCTGG-M2_Pos2:16_CT>TC	11846	0	47	287	30	0.211538	12038.2	1.22441e-11	226.808	0	9.98289e-16	0.0184922	5.39843e-14
CCCTAATTCTGCTTCTCCGCTGG-M3_Pos2:13:16_CTT>TAC	13843	0	29	900	3	0.0343348	14067.3	9.19185e-11	829.663	5.08829e-10	4.03267e-14	0.0556933	7.24086e-13
ACCAAGCCAGGGTGATCACGAGG-M1_Pos2_C>T	7261	406	117	1298	741	0.493365	7378.92	102.148	1261.11	935.833	0.107252	0.227003	0.472467
ACCAAGCCAGGGTGATCACGAGG-M1_Pos4_A>G	7050	397	84	1223	614	0.47239	7164.47	54.3611	1187.18	798.068	0.0926143	0.215692	0.429382
ACCAAGCCAGGGTGATCACGAGG-M1_Pos8_C>T	7246	613	108	885	1076	0.670022	7363.59	75.5947	848.182	1419.98	0.154066	0.233654	0.659377
ACCAAGCCAGGGTGATCACGAGG-M2_Pos2:4_CA>TG	7607	64	25	2919	54	0.0467015	7730.64	0	2880.35	20.3883	0.00191775	0.272847	0.00702868
ACCAAGCCAGGGTGATCACGAGG-M2_Pos2:8_CC>TT	9874	157	146	3540	53	0.0913758	10034.4	132.011	3489.83	0	0.00966675	0.255549	0.0378274
ACCAAGCCAGGGTGATCACGAGG-M2_Pos4:8_AC>GT	8979	78	98	3260	46	0.0637565	9124.84	77.1955	3214.38	0	0.00621721	0.258881	0.0240157
ACCAAGCCAGGGTGATCACGAGG-M3_Pos2:4:8_CAC>TGT	5931	16	71	2321	0	0.0361296	6027.12	45.1406	2290.86	0	0.00539757	0.273924	0.0197046
AGAAGATGAACTAAAATCTTAGG-M1_Pos15_A>G	1720	0	17	134	13		1747.95	14.4991	125.26	0	0.00768079	0.0663558	0.115752
AGAAGATGAACTAAAATCTTAGG-M1_Pos3_A>G	1269	0	11	104	0		1289.57	4.60907	97.5522	0	0.00331175	0.0700941	0.0472472
AGAAGATGAACTAAAATCTTAGG-M1_Pos6_A>T	1108	0	4	16	0		1125.96	4.65657e-14	10.3701	0	4.0979e-17	0.00912599	4.49037e-15
AGAAGATGAACTAAAATCTTAGG-M2_Pos3:15_AA>GG	2047	0	5	72	0		2080.17	0	61.5991	0	0	0.0287608	0
AGAAGATGAACTAAAATCTTAGG-M2_Pos3:6_AA>GT	1726	0	3	26	0		1753.97	0	17.2301	0	0	0.00972795	0
AGAAGATGAACTAAAATCTTAGG-M2_Pos6:15_AA>TG	1784	0	14	97	15		1813	11.3313	87.9351	0	0.00592557	0.0459847	0.12886
AGAAGATGAACTAAAATCTTAGG-M3_Pos3:6:15_AAA>GTG	1940	0	12	82	7		1971.49	4.3312	72.1426	0	0.00211488	0.0352264	0.0600367
AATATGACGGTTGACCCCACCGG-M1_Pos17_C>A	8173	588	72	1546	323	0.388691	8305.5	1.31095e-14	1504.47	527.71	0.0510472	0.19658	0.259677
AATATGACGGTTGACCCCACCGG-M1_Pos18_C>T	4444	260	62	604	557	0.592717	4516.18	52.3175	581.419	703.789	0.129167	0.219554	0.588315
AATATGACGGTTGACCCCACCGG-M1_Pos9_G>T	5220	120	69	1398	19	0.129514	5304.78	55.0883	1371.48	2.55558	0.00856025	0.204047	0.0419524
AATATGACGGTTGACCCCACCGG-M2_Pos17:18_CC>AT	6704	0	36	1986	111	0.068917	6813.03	24.6308	1951.94	65.2271	0.0101479	0.227804	0.0445467
AATATGACGGTTGACCCCACCGG-M2_Pos9:17_GC>TA	5583	27	10	1944	9	0.0231156	5673.56	0	1915.63	0	0	0.252416	0
AATATGACGGTTGACCCCACCGG-M2_Pos9:18_GC>TT	5918	0	91	1632	10	0.0582804	6013.9	73.7326	1601.93	0	0.00958865	0.208325	0.0460273
AATATGACGGTTGACCCCACCGG-M3_Pos9:17:18_GCC>TAT	4511	0	37	1656	0	0.0218547	4584.13	13.8525	1633.08	3.12343e-11	0.00222313	0.262087	0.00848243
ATCCCCCACTCTCCTAGAGGTGG-M1_Pos1_A>T	5146	284	95	425	1128	0.780021	5229.71	114.671	398.851	1368.17	0.208516	0.248477	0.839175
ATCCCCCACTCTCCTAGAGGTGG-M1_Pos8_A>G	12914	1080	362	1110	2097	0.761239	13123.6	372.988	1044.38	2664.04	0.17652	0.215543	0.818954
ATCCCCCACTCTCCTAGAGGTGG-M1_Pos9_C>G	10078	776	226	1085	983	0.64658	10241.5	196.413	1033.79	1304.62	0.117486	0.183027	0.641902
ATCCCCCACTCTCCTAGAGGTGG-M2_Pos1:8_AA>TG	12208	164	171	3964	74	0.0935285	12406.3	155.494	3901.97	3.48695e-13	0.00944463	0.237003	0.0398503
ATCCCCCACTCTCCTAGAGGTGG-M2_Pos1:9_AC>TG	8623	204	119	2759	52	0.119655	8763.05	97.8515	2715.18	28.748	0.0109092	0.236447	0.046138
ATCCCCCACTCTCCTAGAGGTGG-M2_Pos8:9_AC>GG	11719	435	187	3253	252	0.211776	11909.3	152.978	3193.45	306.733	0.0295398	0.224913	0.131339
ATCCCCCACTCTCCTAGAGGTGG-M3_Pos1:8:9_AAC>TGG	7915	0	72	2432	11	0.033002	8043.35	37.6852	2391.78	0	0.00359838	0.22838	0.0157561
AAACGGGGTTCGACTAACTCTGG-M1_Pos1_A>T	9606	282	154	2404	338	0.243549	9762.04	142.214	2355.19	375.788	0.0409967	0.21614	0.189677
AAACGGGGTTCGACTAACTCTGG-M1_Pos2_A>C	6159	81	71	1522	62	0.123272	6259.09	60.9762	1490.7	29.4654	0.0115356	0.193893	0.0594944
AAACGGGGTTCGACTAACTCTGG-M1_Pos6_G>T	5184	0	71	1114	0	0.0599156	5267.98	50.2278	1087.66	1.65272e-10	0.0078409	0.169791	0.0461797
AAACGGGGTTCGACTAACTCTGG-M2_Pos1:2_AA>TC	9126	68	123	2512	53	0.0885341	9274.2	109.398	2465.63	0	0.0092325	0.208084	0.0443692
AAACGGGGTTCGACTAACTCTGG-M2_Pos1:6_AG>TT	5446	7	24	1298	8	0.0291698	5534.36	1.09366e-13	1270.33	0	1.60721e-17	0.186684	8.60925e-17
AAACGGGGTTCGACTAACTCTGG-M2_Pos2:6_AG>CT	6134	9	69	1694	2	0.0450958	6233.42	42.231	1662.83	1.49047e-11	0.00531978	0.209465	0.025397
AAACGGGGTTCGACTAACTCTGG-M3_Pos1:2:6_AAG>TCT	5964	19	56	1838	5	0.0417101	6060.71	29.051	1807.7	2.12744e-11	0.00367852	0.228896	0.0160707
CCTACCTACAGATTCAAACAAGG-M1_Pos11_G>T	1784	0	22	170	11	0.162562	1812.96	19.2045	160.935	3.68347e-13	0.00963549	0.080746	0.119331
CCTACCTACAGATTCAAACAAGG-M1_Pos18_A>G	2036	58	16	378	9	0.180043	2069.06	5.26745	367.655	12.1685	0.00710466	0.154768	0.0459054
CCTACCTACAGATTCAAACAAGG-M1_Pos6_C>G	2725	72	2	275	53	0.31592	2769.23	0	261.154	65.3915	0.0211228	0.105481	0.200252
CCTACCTACAGATTCAAACAAGG-M2_Pos11:18_GA>TG	4062	1	12	1216	0	0.0105777	4127.84	4.36111e-13	1195.36	1.39442e-11	2.70145e-15	0.224557	1.20301e-14
CCTACCTACAGATTCAAACAAGG-M2_Pos6:11_CG>GT	2499	0	34	500	0	0.0636704	2539.48	23.9402	487.303	1.49427e-11	0.00784739	0.159733	0.0491281
CCTACCTACAGATTCAAACAAGG-M2_Pos6:18_CA>GG	1940	0	54	300	5	0.164345	1971.4	54.0452	290.143	0	0.0233397	0.1253	0.186271
CCTACCTACAGATTCAAACAAGG-M3_Pos6:11:18_CGA>GTG	2236	1	19	541	0	0.0356506	2272.25	7.66107	529.639	0	0.0027268	0.188514	0.0144647
TGAAAATTTGACAGTTACTTGGG-M1_Pos13_A>C	7118	0	26	94	6		7233.42	4.489e-14	57.8329	0	6.15669e-18	0.00793181	7.76202e-16
TGAAAATTTGACAGTTACTTGGG-M1_Pos5_A>C	9061	0	35	85	0		9207.88	1.89063e-11	38.9606	0	2.04462e-15	0.0042134	4.85268e-13
TGAAAATTTGACAGTTACTTGGG-M1_Pos6_A>G	4757	0	33	23	0		4834.12	7.35866	4.62587e-12	0	0.00151992	9.55466e-16	1.59076e+12
TGAAAATTTGACAGTTACTTGGG-M2_Pos5:13_AA>CC	4416	0	8	14	18		4487.64	4.01882e-13	3.30705e-13	7.48145e-13	2.56265e-16	2.40405e-16	1.06598
TGAAAATTTGACAGTTACTTGGG-M2_Pos5:6_AA>CG	6913	0	26	67	0		7025.06	0	31.8747	8.7073e-11	1.23386e-14	0.00451679	2.73173e-12
TGAAAATTTGACAGTTACTTGGG-M2_Pos6:13_AA>GC	5149	0	24	14	11		5232.5	2.83128e-13	0	0	5.41096e-17	0	inf
TGAAAATTTGACAGTTACTTGGG-M3_Pos5:6:13_AAA>CGC	10142	0	31	34	8		10306.3	0	0	0	0	0
CTGGGCAGCGGTTTCGCCGTGGG-M1_Pos14_T>G	12227	1	26	3652	180	0.0536408	12425.8	7.47832e-14	3589.87	106.902	0.00663059	0.229291	0.0289177
CTGGGCAGCGGTTTCGCCGTGGG-M1_Pos1_C>A	11739	572	119	1939	1940	0.575711	11929.9	113.365	1879.35	2384.77	0.15319	0.261484	0.58585
CTGGGCAGCGGTTTCGCCGTGGG-M1_Pos6_C>G	11010	134	151	3954	95	0.0876788	11188.9	142.348	3898.06	19.1583	0.0105917	0.256892	0.04123
CTGGGCAGCGGTTTCGCCGTGGG-M2_Pos1:14_CT>AG	8927	35	30	3142	118	0.0550376	9072.15	2.47737	3096.64	73.7347	0.00622393	0.258912	0.0240388
CTGGGCAGCGGTTTCGCCGTGGG-M2_Pos1:6_CC>AG	9131	30	98	2645	30	0.0563682	9279.17	69.1043	2598.6	1.17013e-10	0.0057843	0.217513	0.0265928
CTGGGCAGCGGTTTCGCCGTGGG-M2_Pos6:14_CT>GG	9297	13	92	3518	61	0.0450597	9448.02	74.4174	3470.76	5.67022e-12	0.00572741	0.267121	0.0214412
CTGGGCAGCGGTTTCGCCGTGGG-M3_Pos1:6:14_CCT>AGG	11258	13	93	3801	39	0.0367461	11440.7	52.5656	3743.8	0	0.00344985	0.245703	0.0140407
TGGGTCAAGACCAATGACATGGG-M1_Pos17_A>C	9406	34	88	1328	108	0.147625	9558.93	78.4836	1280.21	32.8604	0.010168	0.119909	0.084797
TGGGTCAAGACCAATGACATGGG-M1_Pos20_T>A	7255	1	43	854	159	0.192053	7373	33.6162	817.135	115.146	0.0178396	0.111799	0.159568
TGGGTCAAGACCAATGACATGGG-M1_Pos5_T>A	5988	111	276	962	45	0.3099	6084.98	311.552	931.575	0	0.0425147	0.127124	0.334436
TGGGTCAAGACCAATGACATGGG-M2_Pos17:20_AT>CA	8492	0	21	985	34	0.0528846	8629.87	3.76452e-12	941.85	1.416e-11	1.87265e-15	0.0983993	1.90311e-14
TGGGTCAAGACCAATGACATGGG-M2_Pos5:17_TA>AC	10020	0	13	1932	46	0.0296334	10182.7	0	1881.09	0	0	0.155929	0
TGGGTCAAGACCAATGACATGGG-M2_Pos5:20_TT>AA	7528	0	36	1192	25	0.0486832	7650.22	3.12731	1153.75	0	0.00035509	0.131002	0.00271056
TGGGTCAAGACCAATGACATGGG-M3_Pos5:17:20_TAT>ACA	7938	0	47	1599	7	0.0326679	8066.75	5.64782	1558.67	0	0.000586417	0.161837	0.0036235
GTATCCCGAATAAACAACCAAGG-M1_Pos12_A>C	3900	225	6	732	24	0.258359	3963.16	0	712.184	76.1579	0.0160282	0.165914	0.0966052
GTATCCCGAATAAACAACCAAGG-M1_Pos4_T>G	3002	292	21	85	312	0.880282	3050.63	1.77742e-13	69.7467	452.445	0.126635	0.146156	0.866435
GTATCCCGAATAAACAACCAAGG-M1_Pos5_C>T	3010	279	52	355	145	0.572804	3058.76	24.9304	339.706	240.247	0.0723807	0.158299	0.457239
GTATCCCGAATAAACAACCAAGG-M2_Pos4:12_TA>GC	2970	8	26	682	18	0.0708447	3018.25	19.0335	666.909	1.48585e-14	0.00513838	0.180042	0.0285399
GTATCCCGAATAAACAACCAAGG-M2_Pos4:5_TC>GT	3242	23	32	1177	6	0.049273	3294.6	19.117	1160.53	2.68364e-12	0.00427267	0.259379	0.0164727
GTATCCCGAATAAACAACCAAGG-M2_Pos5:12_CA>TC	3031	6	46	1078	27	0.06828	3080.24	46.6803	1062.6	0	0.0111422	0.253632	0.0439304
GTATCCCGAATAAACAACCAAGG-M3_Pos4:5:12_TCA>GTC	1670	0	31	244	0	0.112727	1697.04	25.9718	235.515	0	0.0132609	0.120251	0.110277
GCGGGTCGGTAGTAGATCACAGG-M1_Pos11_A>C	6584	414	161	1153	597	0.504086	6690.87	157.29	1119.55	755.163	0.104605	0.214919	0.486717
GCGGGTCGGTAGTAGATCACAGG-M1_Pos14_A>C	8010	158	63	2333	266	0.172695	8140.18	40.2241	2292.3	291.371	0.0308058	0.240027	0.128343
GCGGGTCGGTAGTAGATCACAGG-M1_Pos4_G>C	5588	175	94	1343	377	0.324786	5678.81	94.7912	1314.61	434.122	0.0703124	0.232472	0.302456
GCGGGTCGGTAGTAGATCACAGG-M2_Pos11:14_AA>CC	5436	48	30	2033	24	0.0477752	5524.33	9.70427	2005.38	0	0.00128714	0.265986	0.00483912
GCGGGTCGGTAGTAGATCACAGG-M2_Pos4:11_GA>CC	7974	1	73	2854	16	0.0305707	8103.34	40.6933	2813.48	2.7322e-11	0.00371374	0.256763	0.0144637
GCGGGTCGGTAGTAGATCACAGG-M2_Pos4:14_GA>CC	6841	10	57	1809	22	0.0468915	6952.02	31.7805	1774.24	5.32491e-12	0.00362872	0.202584	0.0179122
GCGGGTCGGTAGTAGATCACAGG-M3_Pos4:11:14_GAA>CCC	7498	22	17	3364	5	0.0129108	7619.57	2.8588e-11	3325.9	8.80836e-11	1.06594e-14	0.303861	3.50797e-14
ACTGAAATCCTGATTGAGCGCGG-M1_Pos17_A>G	7931	0	14	671	91	0.135309	8059.95	2.90412e-13	630.7	38.3508	0.0043935	0.0766469	0.0573212
ACTGAAATCCTGATTGAGCGCGG-M1_Pos19_C>G	8116	0	25	632	42	0.0958512	8247.85	0	590.761	0	0	0.0668387	0
ACTGAAATCCTGATTGAGCGCGG-M1_Pos3_T>C	9579	0	52	933	9	0.0613682	9734.38	1.37842	884.328	1.73416e-11	0.000129794	0.0832694	0.00155872
ACTGAAATCCTGATTGAGCGCGG-M2_Pos17:19_AC>GG	11279	0	96	1513	13	0.067201	11461.9	44.5698	1455.69	4.9352e-10	0.00343845	0.112303	0.0306176
ACTGAAATCCTGATTGAGCGCGG-M2_Pos3:17_TA>CG	9333	0	26	607	50	0.111274	9484.62	1.37462e-13	559.577	7.87029e-13	9.20423e-17	0.0557115	1.65213e-15
ACTGAAATCCTGATTGAGCGCGG-M2_Pos3:19_TC>CG	8085	0	51	1001	15	0.0618557	8216.17	12.994	959.919	2.21135e-11	0.00141406	0.104463	0.0135365
ACTGAAATCCTGATTGAGCGCGG-M3_Pos3:17:19_TAC>CGG	12258	0	37	1842	2	0.0207337	12456.7	4.5717e-12	1779.72	3.99677e-10	2.83954e-14	0.125012	2.27142e-13
TAGCACAGAGTAGAATCTTCGGG-M1_Pos15_A>C	5441	0	42	835	10	0.0586246	5529.26	17.9526	807.354	0	0.00282515	0.127051	0.0222364
TAGCACAGAGTAGAATCTTCGGG-M1_Pos16_T>C	6139	4	10	411	23	0.0825893	6238.64	7.95794e-14	379.807	1.30465e-13	3.17361e-17	0.057386	5.53029e-16
TAGCACAGAGTAGAATCTTCGGG-M1_Pos18_T>C	3553	42	32	237	42	0.328612	3610.75	23.9919	218.946	26.2962	0.0129609	0.0632071	0.205054
TAGCACAGAGTAGAATCTTCGGG-M2_Pos15:16_AT>CC	5777	1	29	982	24	0.0521236	5870.82	6.17798	952.646	5.2442e-24	0.000904584	0.139487	0.00648507
TAGCACAGAGTAGAATCTTCGGG-M2_Pos15:18_AT>CC	7669	1	44	774	17	0.0741627	7793.45	8.27649	735.033	8.06418e-12	0.000969512	0.0861021	0.01126
TAGCACAGAGTAGAATCTTCGGG-M2_Pos16:18_TT>CC	9755	0	18	847	22	0.0450958	9913.23	0	797.434	0	0	0.0744523	0
TAGCACAGAGTAGAATCTTCGGG-M3_Pos15:16:18_ATT>CCC	6401	0	1	848	17	0.0207852	6504.81	0	815.476	0	0	0.111399	0
CTCTCGCAGCCTATTCATGCCGG-M1_Pos15_T>A	10978	4	36	1214	83	0.091997	11156.5	4.61359	1158.22	1.76932	0.000518047	0.0941463	0.00550258
CTCTCGCAGCCTATTCATGCCGG-M1_Pos18_T>A	16531	1	105	855	106	0.198688	16799.6	60.6601	771.002	6.49503e-12	0.00344048	0.0437292	0.078677
CTCTCGCAGCCTATTCATGCCGG-M1_Pos9_G>T	13696	4	95	416	0	0.192233	13918.1	21.1729	346.41	0	0.00148211	0.0242488	0.0611209
CTCTCGCAGCCTATTCATGCCGG-M2_Pos15:18_TT>AA	20560	3	45	464	30	0.143911	20893.4	0	359.533	0	0	0.0169169	0
CTCTCGCAGCCTATTCATGCCGG-M2_Pos9:15_GT>TA	16840	0	137	1048	3	0.117845	17113	51.681	962.435	2.59491e-11	0.00285103	0.0530936	0.0536981
CTCTCGCAGCCTATTCATGCCGG-M2_Pos9:18_GT>TA	15532	11	58	545	7	0.122383	15783.8	0	466.081	4.42957e-10	2.72591e-14	0.028682	9.50387e-13
CTCTCGCAGCCTATTCATGCCGG-M3_Pos9:15:18_GTT>TAA	13373	0	89	192	1	0.319149	13589.8	16.5856	124.051	1.01484e-09	0.00120794	0.00903471	0.1337
GGGCCACGTCACCGATTCTGTGG-M1_Pos14_G>A	12524	1197	194	3190	543	0.37744	12726.8	65.9888	3126.37	952.858	0.0603866	0.241774	0.249765
GGGCCACGTCACCGATTCTGTGG-M1_Pos20_G>C	9520	502	110	2519	426	0.291819	9674.5	56.4703	2470.63	589.315	0.0504878	0.239228	0.211045
GGGCCACGTCACCGATTCTGTGG-M1_Pos2_G>A	15449	1483	514	1439	1770	0.723588	15699.4	497.963	1360.5	2358.12	0.143406	0.186715	0.768049
GGGCCACGTCACCGATTCTGTGG-M2_Pos14:20_GG>AC	13859	20	122	5876	209	0.0563674	14084.4	111.554	5805.58	98.2945	0.0104404	0.293728	0.0355443
GGGCCACGTCACCGATTCTGTGG-M2_Pos2:14_GG>AA	11979	508	174	2930	271	0.245429	12173.4	125.022	2869.13	362.69	0.0314039	0.208098	0.150909
GGGCCACGTCACCGATTCTGTGG-M2_Pos2:20_GG>AC	11246	398	71	3509	260	0.172015	11428.6	3.77379	3451.86	354.729	0.0235254	0.249793	0.0941796
GGGCCACGTCACCGATTCTGTGG-M3_Pos2:14:20_GGG>AAC	12507	1	96	5165	108	0.038175	12710.3	78.1036	5101.45	2.83266e-14	0.00436579	0.285158	0.0153101
TGCTGCTGGCCGCGCGGTATGGG-M1_Pos14_G>T	17633	17	88	1065	172	0.206408	17919.7	48.3404	975.401	39.7928	0.00464268	0.0534784	0.086814
TGCTGCTGGCCGCGCGGTATGGG-M1_Pos1_T>G	17722	17	281	2331	61	0.133457	18009.4	244.724	2240.95	7.18681e-10	0.0119406	0.109341	0.109205
TGCTGCTGGCCGCGCGGTATGGG-M1_Pos22_G>C	27655	1	202	1688	620	0.327758	28104.8	180.564	1547.48	437.735	0.0204258	0.0655822	0.311453
[truncated: 1,089 more rows]

## Sheet: LZ3_readcounts
ID	WT+WT	Indel+Indel	Indel+WT	WT+Indel	Large_del	Mut.score	Nocutting	Cut.left	Cut.right	Cut.both	off_rate	on_rate	off-on-ratio
[truncated: 2,296 more rows]
